# Supplementary material for: ABCF protein-mediated resistance shapes bacterial responses to antibiotics based on their type and concentration
Source: mBio. 2025 Aug 12;16(9):e01568-25. doi: 10.1128/mbio.01568-25 (PMC12421871; doi:10.1128/mbio.01568-25)
Supplement: Data S1 — Proteomic analysis of WT and ARE5 overexpression strains without antibiotics. [file mbio.01568-25-s0001.xlsx]

## Sheet: Overexpression no ATB
Majority protein IDs	Fasta headers	ABCF	GBN_BGC	GBN_WblC	GBN_SigR M.Kim 2012	KEGG ID	KEGG NAME	KEGG GENES	KEGG Category	KEGG B	KEGG C	Student's T-test Significant B-24_A-24	Student's T-test Significant C-24_A-24	Student's T-test Significant B-84_A-84	Student's T-test Significant C-84_A-84	Student's T-test significant	Peptides	Razor + unique peptides	Unique peptides	Sequence coverage [%]	Unique + razor sequence coverage [%]	Unique sequence coverage [%]	Mol. weight [kDa]	Q-value	Score	Intensity	MS/MS count	-Log Student's T-test p-value B-24_A-24	Student's T-test q-value B-24_A-24	Student's T-test Difference B-24_A-24	Student's T-test Test statistic B-24_A-24	-Log Student's T-test p-value C-24_A-24	Student's T-test q-value C-24_A-24	Student's T-test Difference C-24_A-24	Student's T-test Test statistic C-24_A-24	-Log Student's T-test p-value B-84_A-84	Student's T-test q-value B-84_A-84	Student's T-test Difference B-84_A-84	Student's T-test Test statistic B-84_A-84	-Log Student's T-test p-value C-84_A-84	Student's T-test q-value C-84_A-84	Student's T-test Difference C-84_A-84	Student's T-test Test statistic C-84_A-84	LFQ intensity A1-24	LFQ intensity A2-24	LFQ intensity A3-24	LFQ intensity B1-24	LFQ intensity B2-24	LFQ intensity B3-24
Q9X7M6	Putative ABC transporter OS	ARE5		WblC									+		+	C-24_A-24;C-84_A-84	33	33	33	69.3	69.3	69.3	59.018	0	306.87	25412000000	349	0.00438018	1	0.00726064	0.0069638	4.19852	0	10.97	9.71967	NaN	1	0	NaN	3.94379	0	7.25669	7.38654	21.8404	20.3129	22.0038	21.2972	21.3601	21.5216
Q9RD47	Putative ABC transporter ATP-binding protein OS	ARE5										+				B-24_A-24	30	30	29	66	66	64.7	59.285	0	239.59	12998000000	260	4.41294	0	8.68108	9.24324	NaN	1	0	NaN	4.95582	0.096	9.91884	11.4484	NaN	1	0	NaN	21.3941	20.536	22.0161	30.1071	29.8102	30.0721
O05625	Tryptophan synthase beta chain OS					K01696	tryptophan synthase subunit beta ";" SC4G6.06c	tryptophan synthase beta chain [EC:4.2.1.20]";"K01696 trpB	Metabolism;Metabolism;Metabolism	Amino acid metabolism;Amino acid metabolism;Overview	C 00260 Glycine. serine and threonine metabolism [PATH:sco00260];C 00400 Phenylalanine. tyrosine and tryptophan biosynthesis [PATH:sco00400];C 01230 Biosynthesis of amino acids [PATH:sco01230]						16	16	16	64.4	64.4	64.4	45.383	0	105.3	2489200000	277	0.142676	1	-0.0635535	-0.0955448	0.282107	0.987584	-0.125274	-0.184537	0.384775	0.988482	-0.373734	-0.411244	0.0938182	1	0.0940914	0.109652	26.3479	26.8353	26.637	26.4154	26.7046	26.5095
O06851	Valine--tRNA ligase OS			WblC		K01873	valyl-tRNA synthetase ";" valS	valyl-tRNA synthetase [EC:6.1.1.9]";"K01873 VARS	Genetic Information Processing	Ribosome	C 00970 Aminoacyl-tRNA biosynthesis [PATH:sco00970]						34	34	34	50.2	50.2	50.2	97.566	0	323.31	18442000000	803	0.558199	1	0.0819982	0.145093	0.653807	0.988936	0.142495	0.238048	1.35649	0.976988	-0.0905679	-0.170496	1.13604	1	0.0567093	0.108332	29.938	30.137	30.1141	30.1478	30.1732	30.1141
O08333	Pyrophosphate--fructose 6-phosphate 1-phosphotransferase OS					K00850	6-phosphofructokinase";" pfkA	6-phosphofructokinase 1 [EC:2.7.1.11]";"K00850 pfkA	Metabolism;Genetic Information Processing;Metabolism;Metabolism	Carbohydrate metabolism;Carbohydrate metabolism;Energy metabolism;Folding. sorting and degradation;Overview;Overview	C 00010 Glycolysis / Gluconeogenesis [PATH:sco00010];01200 Carbon metabolism;C 00030 Pentose phosphate pathway [PATH:sco00030];C 00051 Fructose and mannose metabolism [PATH:sco00051];C 00052 Galactose metabolism [PATH:sco00052];C 00680 Methane metabolism [PATH:sco00680];C 01230 Biosynthesis of amino acids [PATH:sco01230];C 03018 RNA degradation [PATH:sco03018]						17	17	17	69.6	69.6	69.6	36.663	0	42.247	521220000	87	NaN	1	0	NaN	NaN	1	0	NaN	1.34221	0.974705	-0.408153	-0.635532	1.75412	1	-0.434507	-0.710497	22.4534	21.9001	23.1651	22.4267	19.7464	21.7197
O31046	2-isopropylmalate synthase OS					K01649	2-isopropylmalate synthase ";" leuA	2-isopropylmalate synthase [EC:2.3.3.13]";"K01649 leuA	Metabolism;Metabolism;Metabolism	Amino acid metabolism;Carbohydrate metabolism;Overview;Overview	C 00290 Valine. leucine and isoleucine biosynthesis [PATH:sco00290];01210 2-Oxocarboxylic acid metabolism [PATH:sco01210];C 00620 Pyruvate metabolism [PATH:sco00620];C 01230 Biosynthesis of amino acids [PATH:sco01230]						23	23	23	49	49	49	63.322	0	122.12	2142300000	325	0.963383	1	0.123806	0.22101	1.51357	0.977318	0.144578	0.265695	0.284933	0.973571	0.308827	0.32954	0.465633	1	0.452377	0.491608	26.9449	27.0335	26.9318	27.1043	27.0008	27.1765
O31212	30S ribosomal protein S2 OS					K02967	30S ribosomal protein S2";" rpsB	small subunit ribosomal protein S2";"K02967 RP-S2	Genetic Information Processing	Ribosome	C 03010 Ribosome [PATH:sco03010]						29	29	29	77.1	77.1	77.1	33.566	0	323.31	104780000000	752	0.384428	1	-0.230849	-0.306696	0.0464477	0.989507	0.0389506	0.049498	0.72026	0.982674	-0.0789649	-0.143535	0.708193	1	0.271657	0.402379	32.5963	33.0536	33.1541	32.5954	33.0652	32.4508
O31213	Elongation factor Ts OS																20	20	20	66.2	66.2	66.2	29.848	0	323.31	41921000000	582	0.269755	1	-0.0933717	-0.146222	0.0659797	0.988836	0.0369523	0.0531554	0.328827	0.982109	-0.0862681	-0.141898	0.735971	1	0.163108	0.271125	31.3093	31.2022	31.6092	31.3055	31.3798	31.1552
O50485	Putative membrane protein OS																2	2	2	5.2	5.2	5.2	43.915	0	4.6151	55001000	24	0.359001	1	0.217174	0.288767	NaN	1	0	NaN	0.00805209	1	-0.0077947	-0.00952663	0.328591	1	-0.28167	-0.330325	21.5322	20.7394	21.081	21.3632	21.499	21.1418
O50487	Protein RecA OS					K03553	recombinase A";" recA	recombination protein RecA";"K03553 recA	Genetic Information Processing	Replication and repair	C 03440 Homologous recombination [PATH:sco03440]						23	23	23	80.7	80.7	80.7	39.581	0	323.31	6456400000	458	0.0522436	1	0.0629896	0.0688544	0.504115	1	0.421403	0.486838	0.219628	0.97479	-0.261653	-0.271371	0.0750969	1	-0.0999858	-0.103312	27.8762	28.866	28.7357	28.222	29.1013	28.3436
O50488	Regulatory protein RecX OS																2	2	2	19.7	19.7	19.7	20.922	0	9.0003	55318000	13	0.000120034	1	-0.000268936	-0.000218669	0.210271	0.989916	-0.472651	-0.344736	NaN	1	0	NaN	NaN	1	0	NaN	21.4449	23.5747	23.6208	22.8103	23.1361	22.6932
O50492	Glutamate permease OS					K10007	glutamate permease";" gluD	glutamate transport system permease protein";"K10007 gluD	Environmental Information Processing	Membrane transport	C 02010 ABC transporters [PATH:sco02010]						7	7	7	29.8	29.8	29.8	32.005	0	29.397	1702600000	135	0.815432	1	-0.191536	-0.314645	0.529076	0.990699	0.149772	0.239777	0.354446	0.991758	0.0631212	0.109954	1.55068	1	0.302649	0.513047	26.7029	26.4487	26.6846	26.4931	26.4911	26.2774
O50493	Glutamate permease OS					K10006	glutamate permease";" gluC	glutamate transport system permease protein";"K10006 gluC	Environmental Information Processing	Membrane transport	C 02010 ABC transporters [PATH:sco02010]						7	7	7	39.2	39.2	39.2	23.233	0	37.701	4458700000	144	0.47634	1	-0.163269	-0.251678	0.355885	0.988256	0.118486	0.185553	0.96368	0.967699	0.140778	0.247669	2.04203	1	0.409295	0.697909	27.8684	28.2622	28.0914	27.8437	28.0992	27.7894
O50494	Glutamate binding protein OS					K10005	glutamate binding protein";" gluB	glutamate transport system substrate-binding protein";"K10005 gluB	Environmental Information Processing	Membrane transport	C 02010 ABC transporters [PATH:sco02010]						20	20	20	73.7	73.7	73.7	29.554	0	290.79	47957000000	983	0.328114	1	-0.0864029	-0.142033	0.268089	0.985929	-0.115766	-0.172087	0.311328	0.995497	-0.0574417	-0.0998396	0.546415	1	0.173199	0.270555	31.3601	31.1163	31.3679	31.3142	31.0716	31.1994
O50495	Glutamate uptake system ATP-binding protein OS					K10008	glutamate uptake system ATP-binding protein";" gluA	glutamate transport system ATP-binding protein [EC:3.6.3.-]";"K10008 gluA	Environmental Information Processing	Membrane transport	C 02010 ABC transporters [PATH:sco02010]						16	16	16	75.2	75.2	75.2	28.133	0	323.31	24998000000	549	0.0118137	1	0.00235367	0.00416016	1.05965	0.993743	0.228904	0.380548	0.437349	1	-0.0267766	-0.0508824	0.00084545	0.999792	7.18435e-05	0.000136143	30.537	30.365	30.5461	30.4347	30.536	30.4845
O50496	Two-component system regulator OS																6	6	6	41.2	41.2	41.2	24.982	0	18.446	72980000	24	0.275983	1	0.37955	0.360702	0.0470994	0.989205	0.0879536	0.0771988	NaN	1	0	NaN	NaN	1	0	NaN	23.0854	21.4829	22.8351	22.8995	23.2333	22.4093
O50499	Diacetylchitobiose binding protein NgcE OS					K10200	lipoprotein";" SC7B7.02	N-acetylglucosamine transport system substrate-binding protein";"K10200 ABC.NGC.S	Environmental Information Processing	Membrane transport	C 02010 ABC transporters [PATH:sco02010]						19	19	19	49.5	49.5	49.5	50.611	0	96.191	4665000000	249	0.361939	1	-0.145067	-0.217424	0.738447	1	0.345847	0.483856	0.594099	0.980627	-0.322233	-0.433992	0.384002	1	0.442084	0.449098	25.8995	26.1515	26.3582	25.8778	26.1945	25.9017
O50502	Probable transcriptional repressor protein OS																16	16	16	62	62	62	40.96	0	181.94	3428700000	338	0.21145	1	0.142238	0.186946	0.304446	0.989907	0.179913	0.242944	0.212276	1	-0.0428937	-0.0741599	0.370683	1	0.102047	0.165865	27.6415	27.0258	27.3725	27.6027	27.117	27.7468
O50503	Solute-binding protein OS					K10543	solute-binding protein";" SC7B7.06	D-xylose transport system substrate-binding protein";"K10543 xylF	Environmental Information Processing	Membrane transport	C 02010 ABC transporters [PATH:sco02010]						26	26	26	69.5	69.5	69.5	39.247	0	323.31	38711000000	826	0.0322675	1	-0.0165927	-0.0246379	0.530172	0.99713	0.211312	0.312811	0.103478	0.99263	-0.0791245	-0.102071	0.323734	1	0.13965	0.206241	30.4166	30.0571	30.4738	30.4856	30.0912	30.321
O50504	Probable ABC-transport system ATP binding protein OS					K10545	ABC transporter ATP-binding protein";" SC7B7.07	D-xylose transport system ATP-binding protein [EC:3.6.3.17]";"K10545 xylG	Environmental Information Processing	Membrane transport	C 02010 ABC transporters [PATH:sco02010]						13	13	13	64.2	64.2	64.2	27.928	0	186.94	13609000000	352	0.536889	1	0.103347	0.176687	2.31163	1	0.563571	0.939277	0.19192	0.977642	0.189212	0.21555	0.422813	1	0.334997	0.399756	29.0012	29.1746	29.2649	29.1835	29.2654	29.3017
O50505	Probable ABC-type transmembrane transport protein OS					K10544	ABC transporter";" SC7B7.08	D-xylose transport system permease protein";"K10544 xylH	Environmental Information Processing	Membrane transport	C 02010 ABC transporters [PATH:sco02010]						9	9	9	22.8	22.8	22.8	44.697	0	83.663	5910900000	200	0.131042	1	0.0558167	0.0850079	1.33258	1	0.442489	0.675168	0.176321	0.972676	0.162312	0.191116	0.713733	1	0.403635	0.532214	27.8213	28.0624	28.2654	28.0512	28.2808	27.9845
O50510	DNA topoisomerase (ATP-hydrolyzing) OS																36	36	36	52.6	52.6	52.6	88.64	0	275.16	5398600000	568	0.0041869	1	0.00162125	0.00258683	0.228782	0.978517	0.0803229	0.125994	0.442589	0.975563	-0.246339	-0.333341	0.146362	1	0.128649	0.155601	28.2815	28.6402	28.5606	28.4066	28.6224	28.4581
O50511	Zinc protease OS																23	23	23	78.7	78.7	78.7	49.045	0	323.31	14325000000	612	0.210925	1	0.119928	0.166471	0.0624756	0.991011	0.0389722	0.054378	0.753904	0.983469	0.266685	0.402508	0.0810452	1	-0.0551586	-0.0745003	28.9324	28.4585	28.4721	28.985	28.4506	28.7873
O50512	Putative protease OS																27	27	27	78.8	78.8	78.8	48.91	0	323.31	9672300000	535	0.00637637	1	0.00351524	0.00516283	0.307237	0.983393	-0.098629	-0.156345	1.68529	0.982092	0.299874	0.516302	0.444947	1	0.195559	0.283884	28.2163	27.9329	27.9808	28.2005	27.7304	28.2096
O50516	Uncharacterized protein OS																35	35	35	46.3	46.3	46.3	107.57	0	246.64	1400800000	326	1.17299	1	0.985567	1.10112	0.374951	1	0.570606	0.501367	0.661355	0.986644	0.279061	0.403763	0.101439	1	0.129615	0.135142	24.7444	23.8032	23.4666	24.9608	24.8351	25.1751
O50517	Uncharacterized protein OS																9	9	9	82.6	82.6	82.6	20.708	0	157.54	820530000	157	0.00833606	1	-0.00307528	-0.00494973	0.213074	0.979285	0.083992	0.128624	0.597592	0.979977	-0.248487	-0.362207	0.0964228	0.996126	-0.0468356	-0.069509	25.1997	25.3768	25.515	25.2126	25.3828	25.4869
O50518	Uncharacterized protein OS																6	6	6	28.5	28.5	28.5	42.546	0	9.7835	54176000	20	NaN	1	0	NaN	NaN	1	0	NaN	0.0522388	0.9983	-0.0850048	-0.0802042	0.25649	1	0.299576	0.310638	21.8632	21.8679	21.5681	22.4357	21.229	22.4978
O50519	Thymidine kinase OS					K00857	thymidine kinase ";" SC9B10.12	thymidine kinase [EC:2.7.1.21]";"K00857 tdk	Metabolism	Nucleotide metabolism	C 00240 Pyrimidine metabolism [PATH:sco00240]						5	5	5	29.2	29.2	29.2	23.368	0	14.33	100260000	22	0.570276	1	-0.947667	-0.76487	0.516223	1	-1.05404	-0.755086	NaN	1	0	NaN	NaN	1	0	NaN	23.4925	23.6488	23.5502	21.1783	23.6205	23.0496
O50521	Transcriptional regulator OS																8	8	8	42.4	42.4	42.4	27.793	0	21.54	281430000	76	0.0442993	1	-0.0126146	-0.0211221	0.644073	0.989515	-0.17381	-0.279497	0.361252	0.972293	0.135853	0.206828	0.281413	1	-0.549964	-0.427366	23.9288	24.1265	24.2257	24.0568	24.0221	24.1643
O50523	Putative D-galactosamine-6-phosphate deaminase AgaS OS			WblC													12	12	12	44.4	44.4	44.4	40.445	0	43.978	291100000	85	0.948736	1	-0.438397	-0.612096	0.945979	1	-1.04421	-1.02732	0.124243	0.989494	0.0910104	0.118511	0.477931	1	0.253821	0.34744	24.2648	23.9347	24.3352	24.0557	23.4415	23.7222
O50528	Thiosulfate sulfurtransferase OS					K01011	thiosulfate sulfurtransferase";" SC9B10.21	thiosulfate/3-mercaptopyruvate sulfurtransferase [EC:2.8.1.1 2.8.1.2]";"K01011 TST	Metabolism;Genetic Information Processing;Metabolism	Amino acid metabolism;Energy metabolism;Folding. sorting and degradation	C 00270 Cysteine and methionine metabolism [PATH:sco00270];C 00920 Sulfur metabolism [PATH:sco00920];C 04122 Sulfur relay system [PATH:sco04122]						11	11	11	67.1	67.1	67.1	28.986	0	27.148	293660000	67	0.938296	1	-0.855417	-0.923441	0.322562	0.976844	-0.541333	-0.455393	0.226793	0.973865	-0.194968	-0.233122	0.213587	1	0.178536	0.216525	22.8091	23.3151	22.4379	21.3204	22.4181	22.2573
O50529	Putative DNA-binding protein OS																8	8	8	34.1	34.1	34.1	38.965	0	48.886	58888000	25	NaN	1	0	NaN	NaN	1	0	NaN	0.352281	0.978085	0.303432	0.353674	0.0304763	0.996047	0.0339578	0.0388012	20.9515	21.6868	21.2647	20.9125	23.4994	21.479
O50531	FAD-dependent oxidoreductase OS					K00103	FAD-dependent oxidoreductase";" SC9B10.24c	L-gulonolactone oxidase [EC:1.1.3.8]";"K00103 GULO	Metabolism	Carbohydrate metabolism	C 00053 Ascorbate and aldarate metabolism [PATH:sco00053]						7	7	7	20	20	20	49.067	0	13.202	108060000	24	NaN	1	0	NaN	NaN	1	0	NaN	0.980378	1	-1.84683	-1.33547	1.81789	1	0.404381	0.674722	21.8685	22.4916	21.6561	21.2722	22.4417	21.7729
O50533	Coproporphyrin III ferrochelatase OS					K01772	ferrochelatase ";" hemH	ferrochelatase [EC:4.99.1.1]";"K01772 hemH	Metabolism	Metabolism of cofactors and vitamins	C 00860 Porphyrin and chlorophyll metabolism [PATH:sco00860]						9	9	9	41.6	41.6	41.6	40.621	0	36.407	144430000	50	NaN	1	0	NaN	NaN	1	0	NaN	0.466476	0.987487	-0.745296	-0.625664	0.0115022	0.999094	0.011776	0.0140554	21.8647	21.6374	22.1352	22.5279	20.9465	21.1607
O51917	Superoxide dismutase [Fe-Zn] 1 OS																11	8	8	85.9	67.6	67.6	23.527	0	120.26	37333000000	382	0.215688	1	0.309411	0.292541	0.0958569	0.983916	-0.189574	-0.157019	0.629014	0.989778	0.257186	0.375942	0.106909	1	-0.111357	-0.127134	28.907	27.7714	27.9687	28.8148	27.6718	29.0887
O54095	Putative oxidase OS		Prodiginine														24	24	24	63.5	63.5	63.5	44.921	0	221.49	26839000000	528	0.182063	1	0.633934	0.34716	0.0566803	0.978337	-0.23291	-0.121324	0.142618	0.990307	0.0923328	0.124765	0.170464	1	-0.152965	-0.182281	30.7343	27.718	28.3544	30.3664	27.664	30.6781
O54096	Probable membrane protein OS		Prodiginine														4	4	4	18.6	18.6	18.6	25.325	0	16.89	2996300000	76	0.240304	1	0.648265	0.414658	0.0390586	0.994971	-0.140155	-0.0815431	0.549557	0.969791	0.164302	0.259847	1.71805	1	-0.408797	-0.67276	27.1867	24.8075	24.6516	26.8744	24.8435	26.8727
O54097	Uncharacterized protein OS																10	10	10	57.3	57.3	57.3	32.091	0	56.062	933210000	75	0.275524	1	0.822263	0.484217	0.121447	0.990902	-0.45516	-0.24366	0.24114	0.982065	0.747848	0.434031	NaN	1	0	NaN	27.0478	24.4991	24.8408	26.9552	24.5159	27.3834
O54098	Probable membrane protein OS																7	7	7	16.1	16.1	16.1	75.164	0	25.557	452600000	91	0.175813	1	-0.201678	-0.215674	0.216997	0.985299	-0.259867	-0.269041	0.103757	1	0.0439014	0.0673014	0.303508	1	-0.174193	-0.237475	24.2137	25.2144	25.0137	24.3899	25.224	24.2228
O54099	Uncharacterized RNA methyltransferase SCO5901 OS																26	26	26	73.6	73.6	73.6	49.493	0	174.09	5992900000	452	0.0954091	1	-0.0753053	-0.096275	0.193738	0.987338	0.145212	0.184383	0.506199	0.971484	-0.159512	-0.25006	0.434465	1	0.123849	0.199088	28.1675	28.9028	28.6382	28.3025	28.8596	28.3205
O54108	Microbial collagenase OS																4	4	4	6.4	6.4	6.4	92.392	0	25.327	34530000	17	NaN	1	0	NaN	NaN	1	0	NaN	0.302454	0.98036	0.553569	0.444872	0.560151	1	0.852449	0.725392	22.2951	21.4551	22.083	20.4849	21.8959	22.3022
O54110	Probable transcriptional regulator OS																7	7	7	27.3	27.3	27.3	35.357	0	11.705	66030000	32	1.02609	1	-1.03304	-1.06204	1.37155	0.976049	0.268202	0.453572	NaN	1	0	NaN	NaN	1	0	NaN	22.5191	22.6589	22.4999	20.685	22.3102	21.5836
O54111	Uncharacterized protein OS																4	4	4	33.3	33.3	33.3	18.705	0	23.227	249550000	35	0.286549	1	-0.116574	-0.175508	0.186616	0.985532	0.142661	0.180132	NaN	1	0	NaN	NaN	1	0	NaN	24.2067	24.5014	24.7692	24.4104	24.3296	24.3876
O54118	Possible oxidoreductase OS																5	5	5	24.8	24.8	24.8	35.276	0	24.168	60036000	27	NaN	1	0	NaN	NaN	1	0	NaN	0.216254	0.976207	0.172963	0.213265	0.0829658	1	-0.10983	-0.113422	21.6886	21.503	21.0976	21.0759	22.2545	22.256
O54131	Uncharacterized protein OS				SigR												8	8	8	32.8	32.8	32.8	33.84	0	23.272	224330000	40	NaN	1	0	NaN	NaN	1	0	NaN	0.0584254	0.999566	-0.0411059	-0.0552884	0.334439	1	-0.207452	-0.274454	21.038	22.061	22.8613	22.5147	21.9237	21.0589
O54132	Putative membrane protein OS																6	6	6	46.8	46.8	46.8	16.511	0	73.065	1061700000	77	0.0688748	1	0.0518443	0.0679469	0.378379	0.98898	0.220513	0.296117	0.20176	0.99068	0.0710462	0.11175	0.349966	1	0.243337	0.308538	25.8222	26.5301	26.2698	26.0442	26.578	26.1554
O54134	Deoxyuridine 5-triphosphate nucleotidohydrolase OS					K01520	deoxyuridine 5'-triphosphate nucleotidohydrolase";" dut	dUTP pyrophosphatase [EC:3.6.1.23]";"K01520 dut	Metabolism	Nucleotide metabolism	C 00240 Pyrimidine metabolism [PATH:sco00240]						2	2	2	30.6	30.6	30.6	19.084	0	40.896	89742000	27	0.0513243	1	-0.139294	-0.0972083	0.207782	0.987842	-0.687767	-0.386216	NaN	1	0	NaN	NaN	1	0	NaN	23.2764	21.2609	23.6958	23.2419	21.5041	23.0692
O54135	Uncharacterized protein OS																12	12	12	76.4	76.4	76.4	26.923	0	300.26	1753100000	201	0.404255	1	0.0991128	0.164116	0.752944	0.990926	0.218736	0.34529	1.324	0.985328	0.232965	0.400032	0.674571	1	0.304028	0.431463	25.9916	26.0151	25.8412	25.9478	25.9725	26.2248
O54136	ABC-transporter ATP binding protein OS																4	4	4	30.4	30.4	30.4	24.787	0	25.829	175030000	35	NaN	1	0	NaN	NaN	1	0	NaN	0.910472	1	2.06489	1.32478	0.917752	1	2.07989	1.33461	21.6511	21.23	21.8031	22.2464	22.6345	21.5181
O54138	Putative turgor pressure regulator OS					K07667	turgor pressure regulator";" kdpE	two-component system. OmpR family. KDP operon response regulator KdpE";"K07667 kdpE	Environmental Information Processing	Signal transduction	C 02020 Two-component system [PATH:sco02020]						4	4	4	18.5	18.5	18.5	25.399	0	8.0811	103020000	43	0.696476	1	0.139244	0.235565	0.321163	0.987076	-0.271175	-0.320426	0.397195	0.98475	0.302273	0.367839	1.16886	1	0.872134	1.02502	22.5576	22.4894	22.5727	22.6033	22.8535	22.5807
O54139	Uncharacterized protein OS																4	4	4	28.6	28.6	28.6	16.884	0	10.165	187360000	49	0.622318	1	0.951506	0.801223	0.142251	0.985836	0.369952	0.252691	0.163652	0.975839	-0.123668	-0.157674	0.2371	1	-0.327264	-0.313735	21.5749	22.3472	23.8642	23.6952	23.26	23.6856
O54140	Putative membrane protein OS																5	5	5	27.9	27.9	27.9	29.616	0	138.41	973820000	145	0.314295	1	-0.0869306	-0.14179	0.0698657	0.99189	0.0276375	0.0432957	0.0583368	1	-0.047678	-0.0609058	0.0890076	1	0.0805779	0.0980346	25.5749	25.8275	25.7408	25.7497	25.4629	25.6697
O54141	Trk system potassium uptake protein TrkA OS																7	7	7	48.2	48.2	48.2	24.288	0	34.753	390260000	82	0.685919	1	-0.166073	-0.272187	1.83623	1	-0.438543	-0.723224	1.02129	0.988333	0.27652	0.440948	0.433238	1	0.07857	0.13602	24.1479	24.2199	24.3638	24.2046	24.1249	23.9037
O54142	Polyketide synthase RedX OS		Prodiginine														43	43	43	65	65	65	100.94	0	323.31	5731600000	583	0.172014	1	0.599566	0.329649	0.127753	0.978013	-0.53632	-0.262939	0.446436	0.980781	0.255	0.342019	0.125895	1	0.0885404	0.116873	28.6124	25.5885	26.6782	28.3015	25.6199	28.7563
O54143	L-prolyl-[peptidyl-carrier protein] dehydrogenase OS		Prodiginine														19	19	19	64.2	64.2	64.2	41.623	0	221.92	6669500000	390	0.153486	1	0.395285	0.270321	0.1871	0.994611	-0.49715	-0.328112	0.753621	0.969423	0.173269	0.286087	0.183744	1	-0.0491015	-0.0815802	28.7956	26.7595	27.2239	28.5886	26.518	28.8582
O54144	RedY protein OS		Prodiginine														2	2	2	30.2	30.2	30.2	12.146	0	17.541	222500000	24	0.117181	1	-0.215961	-0.184502	NaN	1	0	NaN	0.783916	1	-1.26188	-1.01556	0.0185746	0.996086	0.0613988	0.0383946	22.4453	22.3132	22.3167	21.2257	21.7565	23.4451
O54145	RedV protein OS		Prodiginine														15	15	15	53.7	53.7	53.7	42.55	0	117.23	1378000000	154	0.229045	1	1.30769	0.477868	0.0171181	0.991529	0.1086	0.0416691	0.497265	0.979313	0.26506	0.361768	0.213823	1	-0.181212	-0.218565	26.2439	20.9442	23.4145	26.1663	21.5994	26.76
O54147	Uncharacterized protein OS		Prodiginine														18	18	18	70.3	70.3	70.3	34.118	0	72.013	4238900000	223	0.109484	1	0.404737	0.220342	0.190935	0.990406	-0.736692	-0.372505	0.218794	0.973176	0.378341	0.322422	0.169711	1	0.303019	0.257991	28.2222	25.4712	26.2209	27.9471	24.9397	28.2417
O54148	Putative membrane protein OS		Prodiginine														3	3	3	31.5	31.5	31.5	15.669	0	60.141	442010000	37	0.100414	1	0.521739	0.220579	0.0928372	0.983812	0.374335	0.193104	0.766169	0.981407	0.361758	0.504314	1.06751	1	-0.464134	-0.658957	24.4992	20.0691	20.327	21.6328	20.401	24.4268
O54149	3-oxoacyl-[acyl-carrier-protein] synthase 2 OS		Prodiginine			K09458	3-oxoacyl-ACP synthase";" redR	3-oxoacyl-[acyl-carrier-protein] synthase II [EC:2.3.1.179]";"K09458 fabF	Metabolism;Metabolism;Metabolism	Lipid metabolism;Metabolism of cofactors and vitamins;Overview	C 00061 Fatty acid biosynthesis [PATH:sco00061];C 00780 Biotin metabolism [PATH:sco00780];C 01212 Fatty acid metabolism [PATH:sco01212]						18	18	18	74.2	74.2	74.2	41.338	0	185.82	4588600000	307	0.120297	1	0.697783	0.266797	0.405953	1	-2.533	-0.805058	0.351197	0.976472	0.300313	0.351162	0.0905159	1	-0.0932846	-0.1076	28.5288	24.2728	25.1897	28.2208	23.351	28.5129
O54151	3-oxoacyl-[acyl-carrier-protein] synthase 3 protein 3 OS		Prodiginine			K00648	3-oxoacyl-ACP synthase ";" redP	3-oxoacyl-[acyl-carrier-protein] synthase III [EC:2.3.1.180]";"K00648 fabH	Metabolism;Metabolism	Lipid metabolism;Overview	C 00061 Fatty acid biosynthesis [PATH:sco00061];C 01212 Fatty acid metabolism [PATH:sco01212]						18	18	18	66	66	66	34.697	0	126.25	4271700000	245	0.0372419	1	0.29049	0.0923805	0.165515	0.986089	-1.06127	-0.364003	0.391044	0.985529	0.346186	0.396342	0.20322	1	-0.379874	-0.311036	28.6571	24.189	25.3954	28.5804	21.8056	28.7269
O54153	Putative 8-amino-7-oxononanoate synthase OS		Prodiginine														33	33	32	65.2	65.2	64.1	68.061	0	239.26	17668000000	717	0.223441	1	0.717811	0.409136	0.0505922	0.980761	-0.188559	-0.105916	0.274709	0.968707	0.260597	0.2959	0.0680906	1	-0.0913932	-0.0943507	30.6196	27.8269	28.481	30.4658	27.8445	30.7705
O54154	L-proline--[L-prolyl-carrier protein] ligase OS		Prodiginine														20	20	20	61.7	61.7	61.7	56.885	0	178.61	6365600000	336	0.231868	1	0.869285	0.441051	0.0433808	0.988541	-0.177678	-0.093657	0.265358	0.979169	0.366072	0.348303	0.094786	1	-0.159142	-0.14468	29.2662	26.2107	26.9349	29.1831	26.0721	29.7645
O54155	Polyketide synthase OS		Prodiginine														95	95	95	63	63	63	241.99	0	323.31	28867000000	1620	0.23858	1	0.778767	0.436172	0.0654093	0.975494	-0.263718	-0.138484	0.21889	0.971555	0.285786	0.283378	0.123808	1	-0.206538	-0.186067	31.405	28.4263	29.1616	31.1797	28.611	31.5384
O54156	Oxidoreductase OS		Prodiginine														22	22	22	82.4	82.4	82.4	37.431	0	298.5	16246000000	527	0.264729	1	0.784917	0.466131	0.00779321	0.992425	-0.0317224	-0.0172627	0.517082	0.982739	0.241863	0.342929	0.0810706	1	-0.0615425	-0.0801206	29.8921	27.0767	27.7403	29.6977	27.381	29.9852
O54157	Thioesterase OS		Prodiginine														10	10	10	55.7	55.7	55.7	30.97	0	69.548	450200000	53	0.158558	1	0.97931	0.347784	0.0806954	0.985895	-0.448081	-0.182102	0.485015	1	0.874262	0.680831	0.00625753	1	-0.01769	-0.0123933	26.4739	21.0548	23.7116	26.0827	21.3336	26.7619
O54158	Putative methyltransferase OS		Prodiginine														28	28	28	76.8	76.8	76.8	39.394	0	242.46	43472000000	675	0.221801	1	0.740891	0.410889	0.0642317	0.973961	-0.258285	-0.136004	1.88719	0.980682	0.25488	0.455377	1.92081	1	-0.348297	-0.600756	30.7354	27.8783	28.1756	30.4599	27.8063	30.7457
O54181	Putative membrane protein OS																10	10	10	53.2	53.2	53.2	27.781	0	111.66	1132300000	116	NaN	1	0	NaN	NaN	1	0	NaN	0.0528053	1	-0.0165755	-0.0272598	1.05276	1	-0.232595	-0.385214	21.3302	21.7935	23.6305	21.5716	22.0906	20.0838
O54184	Putative membrane protein OS																2	2	2	10.4	10.4	10.4	14.574	0	21.447	26014000	13	NaN	1	0	NaN	NaN	1	0	NaN	NaN	1	0	NaN	0.129435	1	-0.0656147	-0.0956262	22.5346	22.4459	21.5758	22.0383	21.3413	22.6917
O54185	Putative regulatory protein OS																5	5	5	22.6	22.6	22.6	28.775	0	50.001	96598000	59	0.565413	1	-0.316004	-0.422319	0.344403	0.977823	-0.188852	-0.259719	0.0840273	0.999563	-0.025177	-0.0415393	0.557286	1	0.0997168	0.172124	22.1919	22.8979	22.5278	22.0319	22.4997	22.1379
O54186	Putative transport protein OS																7	7	7	19.9	19.9	19.9	54.361	0	103.22	667510000	44	0.0103856	1	0.0823339	0.0264511	0.0880187	0.986741	-0.676808	-0.209399	0.249482	0.991129	-0.489218	-0.383162	3.92969	0.145333	-2.59424	-3.84965	28.2342	22.0322	20.4656	23.8719	21.6651	25.4419
O54569	Membrane protein insertase YidC OS					K03217	inner membrane protein translocase component YidC";" StH24.05	YidC/Oxa1 family membrane protein insertase";"K03217 yidC	Genetic Information Processing;Environmental Information Processing	Folding. sorting and degradation;Membrane transport	C 03060 Protein export [PATH:sco03060];C 03070 Bacterial secretion system [PATH:sco03070]						8	8	8	24.4	24.4	24.4	47.372	0	164.65	5640600000	166	0.0796435	1	-0.0738665	-0.0892996	0.256994	0.986667	0.163203	0.216864	0.0227403	1	-0.00535075	-0.00924791	0.226328	1	0.0888507	0.135951	28.0689	28.6825	28.6684	28.1507	28.9137	28.1339
O54571	Ribosomal RNA small subunit methyltransferase G OS																9	9	9	60.3	60.3	60.3	25.646	0	51.627	1501800000	131	1.1406	1	-0.164588	-0.289839	0.842549	0.980173	-0.28251	-0.430888	0.537271	0.972916	0.107494	0.18273	0.786631	1	-0.146198	-0.249587	26.3512	26.5694	26.4382	26.2462	26.2889	26.3299
O54625	Putative membrane protein insertion efficiency factor OS																4	4	4	42.7	42.7	42.7	13.599	0	10.756	57198000	29	0.0129273	1	-0.0328077	-0.0245066	1.88283	1	0.81287	1.17636	0.507434	0.980944	-0.548885	-0.563824	NaN	1	0	NaN	21.8324	21.4424	21.4058	21.9414	22.7082	19.9326
O68608	Anthranilate phosphoribosyltransferase 1 OS					K00766	anthranilate phosphoribosyltransferase ";" trpD	anthranilate phosphoribosyltransferase [EC:2.4.2.18]";"K00766 trpD	Metabolism;Metabolism	Amino acid metabolism;Overview	C 00400 Phenylalanine. tyrosine and tryptophan biosynthesis [PATH:sco00400];C 01230 Biosynthesis of amino acids [PATH:sco01230]						18	18	18	68.6	68.6	68.6	37.017	0	206.66	2534000000	261	0.242207	1	0.0665328	0.109359	0.0759911	0.994927	0.0210705	0.0352644	0.295763	0.975407	0.0955054	0.151376	0.157119	1	0.0526772	0.0842044	26.3414	26.4926	26.1718	26.5053	26.3118	26.3883
O68814	Indole-3-glycerol phosphate synthase 1 OS					K01609	indole-3-glycerol-phosphate synthase ";" trpC	indole-3-glycerol phosphate synthase [EC:4.1.1.48]";"K01609 trpC	Metabolism;Metabolism	Amino acid metabolism;Overview	C 00400 Phenylalanine. tyrosine and tryptophan biosynthesis [PATH:sco00400];C 01230 Biosynthesis of amino acids [PATH:sco01230]						9	9	9	55	55	55	28.387	0	65.16	906830000	122	0.075438	1	-0.039938	-0.0582127	0.618163	0.993769	-0.261068	-0.378491	1.00225	1	-0.770844	-0.895491	0.555521	1	-0.307114	-0.412235	25.7209	25.4968	25.9369	25.7651	25.4117	25.858
O68816	Tryptophan synthase alpha chain OS					K01695	tryptophan synthase subunit alpha ";" trpA	tryptophan synthase alpha chain [EC:4.2.1.20]";"K01695 trpA	Metabolism;Metabolism;Metabolism	Amino acid metabolism;Amino acid metabolism;Overview	C 00260 Glycine. serine and threonine metabolism [PATH:sco00260];C 00400 Phenylalanine. tyrosine and tryptophan biosynthesis [PATH:sco00400];C 01230 Biosynthesis of amino acids [PATH:sco01230]						8	8	8	56.8	56.8	56.8	27.709	0	47.868	516830000	82	0.317159	1	-0.860776	-0.534268	0.493396	1	-1.27489	-0.783729	0.371463	0.976836	-0.53917	-0.486707	0.249925	1	0.299273	0.307116	24.0168	21.6014	21.9917	20.8011	23.3169	20.9097
O69198	Dihydroxy-acid dehydratase OS					K01687	dihydroxy-acid dehydratase ";" SCE7.12c	dihydroxy-acid dehydratase [EC:4.2.1.9]";"K01687 ilvD	Metabolism;Metabolism;Metabolism	Amino acid metabolism;Metabolism of cofactors and vitamins;Overview;Overview	C 00290 Valine. leucine and isoleucine biosynthesis [PATH:sco00290];01210 2-Oxocarboxylic acid metabolism [PATH:sco01210];C 00770 Pantothenate and CoA biosynthesis [PATH:sco00770];C 01230 Biosynthesis of amino acids [PATH:sco01230]						28	28	28	64.3	64.3	64.3	65.115	0	176.3	4808300000	388	0.0403795	1	-0.0297553	-0.0396411	0.0533618	0.99778	0.0235837	0.0361592	0.26016	0.970218	-0.249814	-0.283071	0.354994	1	0.284174	0.341134	26.7094	26.5979	26.9122	26.955	26.244	26.9311
O69808	Uncharacterized protein OS					K12251	hypothetical protein";" SC1A6.03	N-carbamoylputrescine amidase [EC:3.5.1.53]";"K12251 aguB	Metabolism	Amino acid metabolism	C 00330 Arginine and proline metabolism [PATH:sco00330]						13	13	12	72.5	72.5	70	31.803	0	180.6	1408800000	131	NaN	1	0	NaN	NaN	1	0	NaN	0.378588	0.965919	-0.211575	-0.287992	0.223466	1	0.134312	0.182812	22.0604	20.864	21.0681	20.5543	21.3154	21.6063
O69809	D-hydantoinase OS					K01464	phenylhydantoinase ";" SC1A6.04	dihydropyrimidinase [EC:3.5.2.2]";"K01464 DPYS	Metabolism;Metabolism;Metabolism	Metabolism of cofactors and vitamins;Metabolism of other amino acids;Nucleotide metabolism	C 00770 Pantothenate and CoA biosynthesis [PATH:sco00770];C 00240 Pyrimidine metabolism [PATH:sco00240];C 00410 beta-Alanine metabolism [PATH:sco00410]						18	18	18	69.6	69.6	69.6	50.748	0	171.16	2018000000	228	NaN	1	0	NaN	NaN	1	0	NaN	0.451656	0.968465	-0.176784	-0.264425	0.13476	1	0.064853	0.0957346	22.9151	22.3754	22.7635	21.753	20.3268	22.7524
O69810	Putative oxidoreductase OS																11	11	11	53.2	53.2	53.2	36.919	0	38.552	420520000	63	NaN	1	0	NaN	NaN	1	0	NaN	0.689933	0.977156	-0.200463	-0.317054	0.0604347	0.997056	0.0259043	0.0399379	21.6879	21.4304	22.0986	21.7337	23.2349	22.1345
O69814	Putative DNA-binding protein OS																7	7	7	42.1	42.1	42.1	35.874	0	41.987	118510000	41	NaN	1	0	NaN	NaN	1	0	NaN	0.0490729	1	0.0664711	0.0689092	0.641984	1	-0.833116	-0.76728	20.7942	21.4356	22.0143	21.1794	23.5668	22.3613
O69815	Putative two-component system sensor kinase OS																7	7	7	32.7	32.7	32.7	39.854	0	22.705	261160000	40	NaN	1	0	NaN	NaN	1	0	NaN	0.279138	0.970816	0.298389	0.320874	0.10653	1	-0.131478	-0.139091	21.5038	23.0548	22.7994	21.6663	20.7416	21.2439
O69816	Putative two-component regulator OS																11	11	10	81.7	81.7	77.7	23.676	0	94.39	885380000	111	0.0284858	1	0.106455	0.0606326	0.500087	1	0.942833	0.712307	0.197887	0.970893	0.239668	0.248144	0.331658	1	-0.435657	-0.418419	24.4365	22.1677	22.071	23.9163	21.0205	24.0577
O69817	Putative lipoate-protein ligase OS				SigR	K03800	lipoate-protein ligase";" SC1A6.12c	lipoate-protein ligase A [EC:2.7.7.63]";"K03800 lplA	Metabolism	Metabolism of cofactors and vitamins	C 00785 Lipoic acid metabolism [PATH:sco00785]						7	7	7	34.5	34.5	34.5	41.814	0	18.908	143560000	41	NaN	1	0	NaN	NaN	1	0	NaN	0.0996238	0.973636	-0.170014	-0.152855	0.442742	1	-0.510076	-0.512776	21.6924	21.236	22.433	21.8354	21.7506	20.8982
O69821	Putative integral membrane transport protein OS																3	3	3	9.7	9.7	9.7	44.849	0	9.6178	31766000	11	NaN	1	0	NaN	NaN	1	0	NaN	0.0936824	0.974735	0.18028	0.151876	0.269737	1	-0.405921	-0.36821	23.0789	22.6042	20.8255	21.1231	22.1347	20.3041
O69825	Putative peptide synthase OS		Dipeptide														23	23	23	28.9	28.9	28.9	126.56	0	118.87	233680000	62	NaN	1	0	NaN	NaN	1	0	NaN	1.00826	1	2.01785	1.40219	1.04956	1	2.6184	1.56596	21.6331	22.5488	21.6558	22.3609	21.6618	22.0325
O69830	Coproheme decarboxylase OS																16	16	16	72.8	72.8	72.8	28.131	0	124.89	10140000000	338	0.0869271	1	0.0387561	0.0588758	1.23108	1	-0.336186	-0.535101	0.49753	0.97436	0.0883732	0.153016	0.128667	0.994544	0.040322	0.0655625	29.2003	28.8282	28.8958	29.2134	28.8368	28.9905
O69833	UPF0276 protein SCO6045 OS																5	5	5	19.6	19.6	19.6	46.431	0	51.769	73966000	32	0.293258	1	-0.217064	-0.271423	0.935868	1	-0.930027	-0.964102	NaN	1	0	NaN	NaN	1	0	NaN	22.903	23.0073	23.6794	23.2737	22.9968	22.668
O69849	Uncharacterized protein OS																8	8	8	37.8	37.8	37.8	39.303	0	25.351	238850000	48	0.264185	1	-0.0717748	-0.117963	0.879514	0.984877	0.224326	0.362528	NaN	1	0	NaN	NaN	1	0	NaN	24.2262	24.1931	24.4007	24.3468	24.2127	24.0451
O69856	3-hydroxyacyl-CoA dehydrogenase OS																32	32	32	60.5	60.5	60.5	75.286	0	181.5	5167300000	440	0.204075	1	-0.12854	-0.17296	0.184173	0.977114	0.109816	0.150973	0.122028	1	-0.0421124	-0.0672696	0.219171	1	0.173183	0.214389	27.5176	28.0175	28.1256	27.6244	28.0677	27.583
O69857	Acetyl-coa acetyltransferase (Thiolase) OS					K00632	acetyl-CoA acetyltransferase";" SC1C3.15c	acetyl-CoA acyltransferase [EC:2.3.1.16]";"K00632 fadA	Metabolism;Metabolism;Metabolism	Amino acid metabolism;Lipid metabolism;Metabolism of terpenoids and polyketides;Overview;Xenobiotics biodegradation and metabolism;Xenobiotics biodegradation and metabolism	C 00280 Valine. leucine and isoleucine degradation [PATH:sco00280];C 00071 Fatty acid degradation [PATH:sco00071];C 00281 Geraniol degradation [PATH:sco00281];C 00362 Benzoate degradation [PATH:sco00362];C 00592 alpha-Linolenic acid metabolism [PATH:sco00592];C 00642 Ethylbenzene degradation [PATH:sco00642];C 01212 Fatty acid metabolism [PATH:sco01212]						14	14	14	59	59	59	43.163	0	323.31	4820800000	417	0.366822	1	0.118242	0.186286	0.594431	0.986281	0.22282	0.333765	0.561096	0.96773	-0.166976	-0.26418	0.265252	1	-0.14196	-0.198892	27.3049	27.5941	27.5751	27.5465	27.8002	27.4821
O69858	Putative ribonuclease OS																14	14	14	44.7	44.7	44.7	42.461	0	96.298	1731500000	196	0.00190524	1	0.000933965	0.00141505	0.358157	0.986452	0.13737	0.20821	0.921032	0.966419	-0.103438	-0.187231	0.249116	1	0.049895	0.086126	26.0298	26.5091	26.4067	26.2	26.4289	26.3194
O69860	Uncharacterized protein OS																5	5	5	27.7	27.7	27.7	24.724	0	9.9003	67000000	22	NaN	1	0	NaN	NaN	1	0	NaN	0.117042	0.985849	0.116133	0.134889	0.114317	1	-0.251031	-0.193527	21.2044	21.3936	22.206	21.9296	23.989	21.1895
O69861	Uroporphyrinogen decarboxylase OS					K01599	uroporphyrinogen decarboxylase";" hemE	uroporphyrinogen decarboxylase [EC:4.1.1.37]";"K01599 hemE	Metabolism	Metabolism of cofactors and vitamins	C 00860 Porphyrin and chlorophyll metabolism [PATH:sco00860]						16	16	16	69.6	69.6	69.6	38.168	0	143.47	3819400000	338	0.356056	1	0.128828	0.198017	0.485723	0.987402	0.148884	0.235069	0.0659576	0.998633	-0.0258821	-0.0406474	0.780114	1	0.341002	0.486073	27.3819	27.1855	26.9824	27.4831	27.1478	27.3053
O69869	Putative flavoprotein oxidoreductase OS																19	19	19	68.6	68.6	68.6	49.087	0	100.89	1531300000	196	0.143536	1	-0.0442588	-0.072035	0.0694524	0.995103	-0.0234445	-0.0379355	0.450065	0.967842	-0.178105	-0.265696	0.635748	1	-0.195829	-0.306518	26.1036	26.262	26.1909	25.989	26.0925	26.3422
O69874	Signal recognition particle protein OS					K03106	signal recognition particle protein";" ffh	signal recognition particle subunit SRP54";"K03106 SRP54	Genetic Information Processing;Environmental Information Processing	Folding. sorting and degradation;Membrane transport	C 03060 Protein export [PATH:sco03060];C 03070 Bacterial secretion system [PATH:sco03070]						26	26	26	55.1	55.1	55.1	59.194	0	235.21	10968000000	483	0.0989028	1	0.0416756	0.0640091	0.366461	0.992983	0.151997	0.225735	0.279699	0.984943	-0.0829461	-0.133935	0.114651	1	0.0783583	0.104734	29.0819	29.5694	29.4661	29.3857	29.472	29.3847
O69878	Uncharacterized protein OS																9	9	9	67.7	67.7	67.7	21.137	0	86.243	3528800000	240	0.0996533	1	0.0466722	0.0698653	0.174197	0.990247	0.0436497	0.0733676	0.202375	0.989626	-0.0706698	-0.111347	0.548775	1	0.196673	0.298639	27.8339	27.5965	27.6825	27.6867	27.524	28.0423
O69879	30S ribosomal protein S16 OS					K02959	30S ribosomal protein S16";" rpsP	small subunit ribosomal protein S16";"K02959 RP-S16	Genetic Information Processing	Ribosome	C 03010 Ribosome [PATH:sco03010]						10	10	10	59.7	59.7	59.7	15.196	0	305.43	73462000000	408	0.430403	1	-0.246284	-0.330701	0.177261	0.988413	0.141603	0.176279	0.0683759	1	0.0307903	0.0468457	0.246877	1	0.194672	0.239764	32.027	32.5005	32.72	31.9421	32.4075	32.1591
O69886	Signal peptidase I OS					K03100	signal peptidase I";" sip3	signal peptidase I [EC:3.4.21.89]";"K03100 lepB	Genetic Information Processing	Folding. sorting and degradation	C 03060 Protein export [PATH:sco03060]						4	4	4	23.5	23.5	23.5	35.865	0	59.375	61095000	39	NaN	1	0	NaN	NaN	1	0	NaN	0.892011	0.975277	0.454494	0.616245	0.703923	1	-0.611031	-0.681927	22.486	21.3831	21.3091	21.0246	20.5178	21.6581
O69893	Uncharacterized protein OS																4	4	4	48.5	48.5	48.5	10.763	0	75.617	379240000	40	NaN	1	0	NaN	NaN	1	0	NaN	1.11388	1	-0.670377	-0.856141	0.506414	1	0.318442	0.410795	21.5323	22.6732	22.3977	20.853	21.2153	21.3259
O69896	Uncharacterized protein OS																10	10	10	51.5	51.5	51.5	25.572	0	74.612	522930000	74	0.549242	1	0.871224	0.724878	NaN	1	0	NaN	0.0460583	1	0.0693963	0.0683503	0.0163923	0.999357	0.0200577	0.0221408	21.9604	21.8985	20.6767	21.2834	22.7167	23.1493
O69913	Uridylate kinase OS					K09903	uridylate kinase";" pyrH	uridylate kinase [EC:2.7.4.22]";"K09903 pyrH	Metabolism	Nucleotide metabolism	C 00240 Pyrimidine metabolism [PATH:sco00240]						10	10	10	60.5	60.5	60.5	26.833	0	166.34	5812800000	207	0.151397	1	-0.0276241	-0.0486275	0.631253	0.985397	-0.103638	-0.180567	0.380107	0.991203	0.0701612	0.121481	0.232393	1	0.0630824	0.104005	28.3901	28.513	28.5331	28.3492	28.4907	28.5134
O69935	Putative gamma-glutamyltranspeptidase (Putative secreted protein) OS					K00681	gamma-glutamyltranspeptidase";" SC3C8.26	gamma-glutamyltranspeptidase / glutathione hydrolase [EC:2.3.2.2 3.4.19.13]";"K00681 ggt	Metabolism;Metabolism;Metabolism	Metabolism of other amino acids;Metabolism of other amino acids;Metabolism of other amino acids	C 00430 Taurine and hypotaurine metabolism [PATH:sco00430];C 00460 Cyanoamino acid metabolism [PATH:sco00460];C 00480 Glutathione metabolism [PATH:sco00480]						11	11	11	30.3	30.3	30.3	63.257	0	32.894	110630000	38	NaN	1	0	NaN	NaN	1	0	NaN	0.545502	1	0.956705	0.750162	0.447303	1	-0.998025	-0.683796	22.3018	21.0283	22.4342	22.7581	22.7332	21.3998
O69939	Putative hydrolase OS					K12251	hydrolase";" SC3C8.30	N-carbamoylputrescine amidase [EC:3.5.1.53]";"K12251 aguB	Metabolism	Amino acid metabolism	C 00330 Arginine and proline metabolism [PATH:sco00330]						11	10	10	57.9	55.4	55.4	31.76	0	32.49	325510000	62	NaN	1	0	NaN	NaN	1	0	NaN	0.550564	0.968938	-0.188591	-0.289419	0.185932	1	0.0615215	0.0982264	21.8059	21.9259	20.4507	22.0607	22.447	20.9864
O69942	ABC transporter ATP binding protein OS					K10441	ABC transporter ATP-binding protein";" SC3F9.02	ribose transport system ATP-binding protein [EC:3.6.3.17]";"K10441 rbsA	Environmental Information Processing	Membrane transport	C 02010 ABC transporters [PATH:sco02010]						27	27	27	65.9	65.9	65.9	53.7	0	209.83	4595200000	278	NaN	1	0	NaN	0.08815	0.978224	0.101346	0.111547	0.25488	0.973218	-0.307037	-0.313765	0.586137	1	-0.522416	-0.581901	22.0052	21.7071	22.1758	20.7058	20.9523	21.7958
O69943	ABC transporter integral membrane protein OS					K10440	ABC transporter";" SC3F9.03	ribose transport system permease protein";"K10440 rbsC	Environmental Information Processing	Membrane transport	C 02010 ABC transporters [PATH:sco02010]						4	4	4	12.1	12.1	12.1	34.985	0	11.522	1255700000	36	NaN	1	0	NaN	NaN	1	0	NaN	0.323959	0.995462	-0.441914	-0.416842	0.385682	1	-0.401571	-0.427953	22.3483	23.2762	21.9159	22.3112	22.1483	21.7977
O69944	Putative secreted solute binding protein OS					K10439	solute binding protein";" SC3F9.04	ribose transport system substrate-binding protein";"K10439 rbsB	Cellular Processes;Environmental Information Processing	Cell motility;Membrane transport	C 02030 Bacterial chemotaxis;C 02010 ABC transporters [PATH:sco02010]						18	18	18	78.2	78.2	78.2	36.806	0	280.9	20839000000	425	NaN	1	0	NaN	0.812481	1	0.619823	0.726598	0.264711	0.97152	-0.297759	-0.313715	0.454231	1	-0.446425	-0.48336	22.1125	21.879	21.2625	21.9288	22.0162	21.7975
O69945	Putative oxidoreductase OS																25	25	25	81.4	81.4	81.4	45.613	0	323.31	11870000000	378	NaN	1	0	NaN	0.0135376	0.991234	-0.0298189	-0.0242738	0.193645	0.971893	-0.252008	-0.252197	0.400202	1	-0.433894	-0.452499	21.8292	22.0591	22.9031	21.8176	21.5661	21.8528
O69946	Putative DNA-binding protein OS																17	17	17	73.2	73.2	73.2	37.615	0	135.43	7225200000	222	NaN	1	0	NaN	NaN	1	0	NaN	0.0982986	0.974436	-0.175767	-0.154072	0.297483	1	-0.41638	-0.389902	22.1321	20.0794	22.6624	22.9952	22.2042	21.6912
O69948	Putative secreted protein OS					K01858	hypothetical protein";" SC3F9.08	myo-inositol-1-phosphate synthase [EC:5.5.1.4]";"K01858 INO1	Metabolism;Metabolism	Biosynthesis of other secondary metabolites;Carbohydrate metabolism	C 00521 Streptomycin biosynthesis [PATH:sco00521];C 00562 Inositol phosphate metabolism [PATH:sco00562]						14	14	14	64.3	64.3	64.3	41.769	0	108.01	510360000	69	NaN	1	0	NaN	NaN	1	0	NaN	1.4477	1	-2.46117	-1.90804	0.805909	1	-1.61548	-1.13208	22.9939	21.3442	21.6439	21.3524	20.3324	21.6385
O69949	Putative membrane protein OS					K03179	hypothetical protein";" SC3F9.09	4-hydroxybenzoate polyprenyltransferase [EC:2.5.1.39]";"K03179 ubiA	Metabolism	Metabolism of cofactors and vitamins	C 00130 Ubiquinone and other terpenoid-quinone biosynthesis [PATH:sco00130]						15	15	15	74.1	74.1	74.1	35.089	0	138.37	1012300000	145	NaN	1	0	NaN	NaN	1	0	NaN	0.86468	1	-0.87746	-0.90273	0.703196	1	-0.919334	-0.838495	21.5596	21.6808	21.4359	21.3518	21.9982	22.4729
O69950	AP_endonuc_2 domain-containing protein OS																7	7	7	41	41	41	33.543	0	13.445	149390000	24	NaN	1	0	NaN	NaN	1	0	NaN	0.113561	0.985361	-0.122505	-0.137435	0.711123	1	-1.92988	-1.10941	21.9331	22.3655	21.8493	20.9648	21.3615	22.119
O69951	Uncharacterized protein OS																9	9	9	60	60	60	25.807	0	23.321	456320000	54	NaN	1	0	NaN	NaN	1	0	NaN	0.375276	0.993314	-0.404003	-0.424616	0.66232	1	-0.681205	-0.705174	22.0707	22.2865	21.4757	22.6419	21.1445	22.6789
O69952	Uncharacterized protein OS																9	9	9	54.3	54.3	54.3	31.356	0	27.518	251000000	36	NaN	1	0	NaN	NaN	1	0	NaN	0.373288	0.988746	-1.23588	-0.654828	0.209245	1	-0.605164	-0.373546	21.517	22.6906	21.5083	22.1301	22.6189	21.5026
O69953	AP_endonuc_2 domain-containing protein OS																11	11	11	35.8	35.8	35.8	42.411	0	28.301	150820000	56	NaN	1	0	NaN	NaN	1	0	NaN	1.03592	1	-0.925533	-1.00645	0.21859	1	-0.412717	-0.334123	22.1167	22.5424	22.5046	23.0203	21.4724	22.8053
O69954	Uncharacterized protein OS																17	16	16	61.1	57.8	57.8	51.27	0	122.39	1304900000	131	NaN	1	0	NaN	NaN	1	0	NaN	0.414124	0.989955	-0.399141	-0.438642	0.560753	1	-0.527021	-0.574709	21.9347	21.4122	21.8306	22.2945	21.2887	21.1356
O69956	Putative secreted protein OS																4	4	4	16	16	16	35.82	0	9.9627	47766000	34	0.0593506	1	0.119313	0.0997343	NaN	1	0	NaN	1.61201	0.97693	-0.324261	-0.547646	0.0857958	0.999255	-0.0386499	-0.0585816	22.6508	21.2311	20.455	21.9462	21.6995	21.0492
O69958	Putative transmembrane transport protein OS					K03980	hypothetical protein";" SCC61A.30	putative peptidoglycan lipid II flippase";"K03980 murJ	Metabolism	Glycan biosynthesis and metabolism	C 00550 Peptidoglycan biosynthesis [PATH:sco00550]						5	5	4	9.7	9.7	8	42.072	0	15.244	419110000	74	0.0726569	1	-0.0736033	-0.0860693	0.82717	1	0.600562	0.717931	0.557856	1	1.34391	0.856976	0.631073	1	1.47939	0.95076	23.8584	24.9602	24.3281	24.0422	24.5815	24.3022
O69959	Uncharacterized protein OS																10	10	10	77.6	77.6	77.6	17.131	0	43.266	1017400000	86	0.308826	1	-0.219762	-0.278094	0.432232	0.993223	0.310029	0.384194	0.564805	0.994295	-0.313906	-0.420312	0.352224	1	-0.315257	-0.361557	24.5787	24.8872	25.5507	24.8611	24.7058	24.7903
O69963	tRNA-2-methylthio-N(6)-dimethylallyladenosine synthase OS																19	19	19	53.7	53.7	53.7	55.268	0	238.55	2201100000	250	0.0278241	1	-0.00720024	-0.0122684	2.43467	1	-0.375781	-0.669003	0.1198	0.969436	-0.506144	-0.248085	0.0625836	1	0.297464	0.138275	27.6427	27.5131	27.6782	27.6557	27.4639	27.6929
O69967	tRNA dimethylallyltransferase OS			WblC													8	8	8	34	34	34	33.967	0	29.353	211130000	56	1.35778	1	0.205416	0.359938	1.07273	0.993975	0.179064	0.309553	1.19935	1	0.92234	1.07067	NaN	1	0	NaN	23.943	23.8096	23.8531	24.1915	24.0126	24.0178
O69969	Diaminopimelate epimerase OS					K01778	diaminopimelate epimerase ";" dapF	diaminopimelate epimerase [EC:5.1.1.7]";"K01778 dapF	Metabolism;Metabolism	Amino acid metabolism;Overview	C 00300 Lysine biosynthesis [PATH:sco00300];C 01230 Biosynthesis of amino acids [PATH:sco01230]						5	5	5	27	27	27	30.014	0	35.024	73885000	34	0.245411	1	0.463682	0.371889	0.175072	0.986145	-0.33086	-0.271981	NaN	1	0	NaN	NaN	1	0	NaN	22.1376	22.4461	21.1205	22.6591	21.1563	23.2798
O69970	Putative kinase/phosphohydrolase OS					K00951	kinase/phosphohydrolase";" SC4H2.15	GTP pyrophosphokinase [EC:2.7.6.5]";"K00951 relA	Metabolism	Nucleotide metabolism	C 00230 Purine metabolism [PATH:sco00230]						5	5	5	9.1	9.1	9.1	78.35	0	9.0305	94258000	33	0.152555	1	-0.202736	-0.203504	1.56166	1	-1.54673	-1.61831	0.031298	1	-0.0484403	-0.0474176	0.274842	1	0.389097	0.364264	22.776	23.2561	22.1105	21.7757	22.9211	22.8376
O69972	GTPase HflX OS			WblC	SigR												21	21	21	64.4	64.4	64.4	54.506	0	323.31	3477700000	302	0.160787	1	0.139209	0.168712	1.07996	1	0.639629	0.821698	0.344963	0.981687	-0.320753	-0.362333	0.146026	1	0.207374	0.201756	27.3538	28.1852	28.0434	27.7195	28.3858	27.8947
O69973	Putative secreted protein OS																6	6	6	28.6	28.6	28.6	42.182	0	29.913	203240000	57	0.675081	1	-0.432976	-0.547209	0.283033	0.978358	0.208186	0.261411	0.477975	1	0.85596	0.670076	0.0627606	1	0.161211	0.115769	23.0483	23.5854	24.0369	23.021	23.2154	23.1354
O69974	Putative secreted protein OS																13	13	13	46.5	46.5	46.5	42.955	0	156.41	1112500000	190	0.170641	1	0.0632954	0.0988655	0.841914	1	0.409685	0.564406	1.44155	0.973666	0.36344	0.58886	0.992476	1	0.383239	0.562697	25.246	25.6122	25.2953	25.2911	25.5588	25.4934
O69978	Putative ATP-dependent helicase OS																25	25	25	51.2	51.2	51.2	71.463	0	98.097	981100000	203	0.310322	1	-0.249031	-0.300931	0.470232	0.976625	0.36329	0.43528	0.228928	0.979344	0.433392	0.349074	0.742279	1	0.852087	0.829929	25.6975	26.6782	26.5219	25.8348	26.2549	26.0607
O69979	LexA repressor OS																5	5	5	43.2	43.2	43.2	25.31	0	74.761	890510000	96	0.353371	1	0.301846	0.352983	0.429759	0.98709	0.277788	0.357793	0.142306	0.973981	-0.133233	-0.157287	0.175549	1	-0.178694	-0.201679	24.0997	24.5721	24.9853	24.4144	25.2663	24.8819
O69980	Transcriptional repressor NrdR OS																6	6	6	60.4	60.4	60.4	19.719	0	41.736	314210000	85	0.185792	1	-0.0605761	-0.0970048	0.894589	0.991534	0.132088	0.232204	0.101111	0.997221	0.0588029	0.0829494	0.0879537	1	0.0558357	0.0769562	23.8305	23.743	23.6828	23.4855	23.6989	23.8901
O69981	Vitamin B12-dependent ribonucleotide reductase OS					K00525	vitamin B12-dependent ribonucleotide reductase ";" nrdJ	ribonucleoside-diphosphate reductase alpha chain [EC:1.17.4.1]";"K00525 E1.17.4.1A	Metabolism;Metabolism	Nucleotide metabolism;Nucleotide metabolism	C 00230 Purine metabolism [PATH:sco00230];C 00240 Pyrimidine metabolism [PATH:sco00240]						37	37	37	59.5	59.5	59.5	105.28	0	323.31	33733000000	900	0.0300809	1	-0.0438525	-0.0442659	0.375287	0.992487	0.363825	0.40133	0.116657	0.983428	-0.12448	-0.140171	0.276227	1	0.356099	0.349893	30.582	31.6849	31.5007	30.8299	31.9166	30.8895
O69982	TerD domain-containing protein OS																7	7	7	62.9	62.9	62.9	21.381	0	48.295	445440000	90	NaN	1	0	NaN	NaN	1	0	NaN	0.467071	0.978573	-0.616681	-0.575638	0.0196675	0.999446	0.0273514	0.0284031	22.0254	22.3278	22.0652	22.0486	21.3424	22.785
O69984	Uncharacterized protein OS																5	5	5	37.9	37.9	37.9	25.621	0	13.149	58267000	18	NaN	1	0	NaN	NaN	1	0	NaN	0.165437	0.971586	-0.343271	-0.267836	0.281076	1	-0.414044	-0.37881	21.0769	20.2307	21.064	21.915	20.9367	21.001
O69985	Putative hydrolase OS																6	6	6	41.9	41.9	41.9	31.644	0	24.874	371530000	68	0.106055	1	-0.204889	-0.171207	0.14402	0.993803	-0.270045	-0.225801	0.710466	0.984953	0.395953	0.524769	0.0384443	0.9978	0.032409	0.0412247	23.5039	22.1168	21.4141	21.7153	21.9163	22.7885
O69991	Uncharacterized protein OS			WblC													4	4	4	26	26	26	22.251	0	9.3951	46972000	24	NaN	1	0	NaN	NaN	1	0	NaN	0.410461	0.974944	-0.250858	-0.330242	0.632132	1	0.150374	0.247659	22.1709	23.0158	20.9935	21.357	23.1217	22.3829
O69992	Putative ATP-dependent DNA helicase OS					K03654	ATP-dependent DNA helicase	ATP-dependent DNA helicase RecQ [EC:3.6.4.12]";"K03654 recQ	Genetic Information Processing	Folding. sorting and degradation	C 03018 RNA degradation [PATH:sco03018]						25	25	25	56.5	56.5	56.5	77.045	0	179.66	1372000000	251	0.325373	1	0.124387	0.189303	0.0264357	0.993592	0.0129185	0.0194598	0.0914653	0.998712	-0.0426324	-0.0640034	0.204445	1	0.108287	0.153699	26.0452	26.5447	26.2453	26.3006	26.5085	26.3993
O69994	Putative DNA hydrolase with mutT domain OS																5	5	5	26.9	26.9	26.9	31.605	0	22.806	419600000	42	0.501259	1	1.50932	0.831194	0.376404	1	1.23461	0.658078	0.456021	1	-1.26703	-0.746118	0.388224	1	-0.779411	-0.579046	24.3088	24.3668	20.4057	24.5488	24.7292	24.3313
O69998	DNA topoisomerase (ATP-hydrolyzing) OS																42	42	41	69.7	69.7	68.2	77.269	0	323.31	9164400000	703	0.00859717	1	0.00477155	0.00699078	0.0741992	0.990126	0.0409813	0.0590589	0.173335	0.984336	-0.0943139	-0.13358	0.262595	1	0.220661	0.264213	29.0407	29.5057	29.4689	29.2039	29.5492	29.2766
O70004	Transcriptional regulatory protein OS																5	5	5	28.3	28.3	28.3	24.939	0	28.521	59658000	34	0.440636	1	0.542045	0.527335	0.236361	0.994461	-0.307275	-0.30383	0.330264	0.987869	-0.348829	-0.373117	0.263807	1	0.134027	0.190714	22.4495	21.2636	22.3601	22.3332	23.2823	22.0838
O70005	Histidine kinase OS																10	10	10	23.5	23.5	23.5	60.376	0	29.947	68937000	50	NaN	1	0	NaN	0.0155243	0.993001	-0.0268892	-0.0250352	0.0295075	0.999618	-0.0371265	-0.0402139	0.0860166	1	-0.0657247	-0.0852426	20.8553	21.4717	22.0555	21.9729	22.1416	22.4292
O70007	Citrate synthase (unknown stereospecificity) OS					K01647	citrate synthase-like protein	citrate synthase [EC:2.3.3.1]";"K01647 CS	Metabolism;Metabolism;Metabolism	Carbohydrate metabolism;Carbohydrate metabolism;Overview;Overview	C 00020 Citrate cycle (TCA cycle) [PATH:sco00020];01200 Carbon metabolism;01210 2-Oxocarboxylic acid metabolism [PATH:sco01210];C 00630 Glyoxylate and dicarboxylate metabolism [PATH:sco00630];C 01230 Biosynthesis of amino acids [PATH:sco01230]						11	11	11	30.9	30.9	30.9	44.865	0	22.271	134750000	32	2.14869	1	-1.6342	-1.9882	0.499974	1	-0.550541	-0.561186	0.0511279	0.994409	-0.118942	-0.091526	0.0623585	1	0.166201	0.116572	22.6728	23.7052	23.5362	21.7333	21.6758	21.6026
O70008	Citrate synthase OS					K01647	citrate synthase	citrate synthase [EC:2.3.3.1]";"K01647 CS	Metabolism;Metabolism;Metabolism	Carbohydrate metabolism;Carbohydrate metabolism;Overview;Overview	C 00020 Citrate cycle (TCA cycle) [PATH:sco00020];01200 Carbon metabolism;01210 2-Oxocarboxylic acid metabolism [PATH:sco01210];C 00630 Glyoxylate and dicarboxylate metabolism [PATH:sco00630];C 01230 Biosynthesis of amino acids [PATH:sco01230]						7	7	7	28.5	28.5	28.5	41.378	0	9.0383	46311000	18	1.21314	1	-0.715169	-0.920409	0.630732	1	-0.609646	-0.651763	NaN	1	0	NaN	NaN	1	0	NaN	22.9197	23.0402	22.4674	22.3325	21.6642	22.2851
O86504	3-isopropylmalate dehydrogenase OS			WblC		K00052	3-isopropylmalate dehydrogenase ";" leuB	3-isopropylmalate dehydrogenase [EC:1.1.1.85]";"K00052 leuB	Metabolism;Metabolism;Metabolism	Amino acid metabolism;Carbohydrate metabolism;Overview;Overview	C 00290 Valine. leucine and isoleucine biosynthesis [PATH:sco00290];01210 2-Oxocarboxylic acid metabolism [PATH:sco01210];C 00660 C5-Branched dibasic acid metabolism [PATH:sco00660];C 01230 Biosynthesis of amino acids [PATH:sco01230]						16	16	16	64.6	64.6	64.6	36.688	0	241.77	2421100000	271	0.206069	1	0.0761407	0.118447	0.257199	0.976302	-0.0889963	-0.139574	0.147594	0.990608	0.0913404	0.125076	0.932109	1	0.430261	0.601106	26.3578	26.036	26.1192	26.3487	26.0365	26.3562
O86505	Probable branched-chain-amino-acid aminotransferase OS					K00826	branched-chain amino acid aminotransferase ";" ilvE	branched-chain amino acid aminotransferase [EC:2.6.1.42]";"K00826 E2.6.1.42	Metabolism;Metabolism;Metabolism	Amino acid metabolism;Amino acid metabolism;Metabolism of cofactors and vitamins;Overview;Overview	C 00270 Cysteine and methionine metabolism [PATH:sco00270];01210 2-Oxocarboxylic acid metabolism [PATH:sco01210];C 00280 Valine. leucine and isoleucine degradation [PATH:sco00280];C 00290 Valine. leucine and isoleucine biosynthesis [PATH:sco00290];C 00770 Pantothenate and CoA biosynthesis [PATH:sco00770];C 01230 Biosynthesis of amino acids [PATH:sco01230]						16	16	16	53.6	53.6	53.6	39.233	0	217.58	3627500000	297	0.196363	1	-0.0850379	-0.127605	0.079533	0.992401	-0.0249831	-0.0409022	0.890287	0.987589	0.231567	0.372751	0.77986	1	0.397812	0.5411	27.8024	27.4551	27.6917	27.7222	27.3043	27.6676
O86511	(R)-citramalate synthase OS					K01649	alpha-isopropylmalate/homocitrate synthase family transferase";" SC1C2.10	2-isopropylmalate synthase [EC:2.3.3.13]";"K01649 leuA	Metabolism;Metabolism;Metabolism	Amino acid metabolism;Carbohydrate metabolism;Overview;Overview	C 00290 Valine. leucine and isoleucine biosynthesis [PATH:sco00290];01210 2-Oxocarboxylic acid metabolism [PATH:sco01210];C 00620 Pyruvate metabolism [PATH:sco00620];C 01230 Biosynthesis of amino acids [PATH:sco01230]						13	13	13	32.2	32.2	32.2	57.526	0	38.437	376710000	106	1.62607	1	-0.676973	-0.980642	0.192111	0.980088	0.165119	0.19908	1.92413	1	1.0991	1.46323	1.99422	1	1.59093	1.87859	24.6985	24.8349	24.9611	24.1369	24.4654	23.8614
O86517	Putative carboxyl transferase OS																26	26	26	64.5	64.5	64.5	56.915	0	323.31	20419000000	525	0.164859	1	0.0598571	0.0940081	0.0492004	0.99533	0.020113	0.0314148	0.914911	1	0.877436	0.925744	0.127345	1	-0.145219	-0.158171	30.4695	30.7386	30.7702	30.6931	30.9005	30.5643
O86519	Putative ATP/GTP binding protein OS																8	8	2	67.8	67.8	19	18.92	0	262.74	4669900000	221	0.2086	1	0.0543423	0.0904423	0.0971042	0.98882	-0.0326335	-0.0526074	0.00652719	1	0.00194804	0.00325794	0.896804	1	-0.200594	-0.331939	27.7776	28.0887	27.939	28.0037	28.0607	27.9039
O86520	Uncharacterized protein OS																3	3	3	37.4	37.4	37.4	20.046	0	40.038	113990000	61	1.03617	1	-1.59122	-1.30297	0.383614	0.978053	-0.416548	-0.435356	0.552392	0.977155	0.131502	0.217208	1.92134	1	0.413249	0.694997	22.4722	22.2606	22.69	22.2456	20.5511	19.8524
O86521	Uncharacterized protein OS																4	4	2	34.3	34.3	18.6	14.663	0	40.772	192690000	36	0.496681	1	-0.937075	-0.708064	0.276811	0.988413	0.130821	0.189635	NaN	1	0	NaN	NaN	1	0	NaN	23.74	24.096	24.3101	23.996	21.5012	23.8375
O86522	Putative membrane protein SC1C2.21c OS																49	49	46	59.8	59.8	57.9	119.85	0	323.31	7377600000	788	0.0307777	1	-0.0260086	-0.0331479	0.192118	0.982322	0.118337	0.160767	0.444782	0.976903	0.13923	0.219429	0.290037	1	0.173564	0.233929	28.4884	29.0624	28.9173	28.5808	29.2496	28.5597
O86525	Histidine kinase OS																42	39	39	50.4	48.8	48.8	139.71	0	323.31	8970100000	672	0.0369557	1	-0.0243009	-0.033617	1.16952	1	0.382449	0.584996	0.0307668	1	0.0431595	0.0443811	0.0243887	0.999027	0.0501811	0.042225	29.0066	29.3946	29.4731	29.1249	29.6056	29.071
O86527	Uncharacterized protein OS																4	4	4	24.9	24.9	24.9	28.189	0	39.873	244230000	65	0.5185	1	0.951703	0.728789	0.271616	0.977697	0.619459	0.438144	0.279897	0.9788	-0.0932725	-0.1471	0.040865	0.999393	-0.0213032	-0.0314493	20.9709	23.2835	23.4232	23.3876	23.3725	23.7725
O86528	Glutamate--tRNA ligase OS					K01885	glutamyl-tRNA synthetase ";" gltX	glutamyl-tRNA synthetase [EC:6.1.1.17]";"K01885 EARS	Metabolism;Genetic Information Processing	Metabolism of cofactors and vitamins;Ribosome	C 00860 Porphyrin and chlorophyll metabolism [PATH:sco00860];C 00970 Aminoacyl-tRNA biosynthesis [PATH:sco00970]						27	27	27	65	65	65	54.916	0	271.94	11817000000	552	0.0714364	1	-0.0174154	-0.0297506	0.0125049	0.995041	-0.00595856	-0.00906378	0.70611	0.970637	0.184331	0.29772	0.355575	1	0.145587	0.217171	29.2359	29.4393	29.3406	29.3203	29.4289	29.2143
O86530	Putative hydrolase OS																6	6	6	34.8	34.8	34.8	26.496	0	15.281	85197000	23	NaN	1	0	NaN	NaN	1	0	NaN	0.0347972	1	0.115309	0.0711475	0.232156	1	-0.57345	-0.390287	21.6977	21.7558	22.063	21.3863	22.5291	23.3554
O86533	Putative regulator OS			WblC	SigR												13	13	13	65.1	65.1	65.1	24.974	0	114.29	2261000000	218	0.227268	1	0.0899913	0.1374	0.57583	0.994125	0.205314	0.311667	0.0201996	1	-0.00747681	-0.0119956	0.276066	1	0.068608	0.114385	26.3612	26.6684	26.7089	26.4807	26.8595	26.6683
O86534	3-isopropylmalate dehydratase large subunit OS					K01703	isopropylmalate isomerase large subunit ";" leuC	3-isopropylmalate/(R)-2-methylmalate dehydratase large subunit [EC:4.2.1.33 4.2.1.35]";"K01703 leuC	Metabolism;Metabolism;Metabolism	Amino acid metabolism;Carbohydrate metabolism;Overview;Overview	C 00290 Valine. leucine and isoleucine biosynthesis [PATH:sco00290];01210 2-Oxocarboxylic acid metabolism [PATH:sco01210];C 00660 C5-Branched dibasic acid metabolism [PATH:sco00660];C 01230 Biosynthesis of amino acids [PATH:sco01230]						16	16	16	51.5	51.5	51.5	50.479	0	174.31	2068400000	232	0.0267491	1	0.0492471	0.0440684	0.0127811	0.994326	-0.0109577	-0.0139893	0.171075	0.974251	-0.235782	-0.230899	0.531839	1	0.555734	0.578668	25.2069	24.4156	25.1392	25.599	23.8461	25.4644
O86535	3-isopropylmalate dehydratase small subunit OS					K01704	isopropylmalate isomerase small subunit ";" leuD	3-isopropylmalate/(R)-2-methylmalate dehydratase small subunit [EC:4.2.1.33 4.2.1.35]";"K01704 leuD	Metabolism;Metabolism;Metabolism	Amino acid metabolism;Carbohydrate metabolism;Overview;Overview	C 00290 Valine. leucine and isoleucine biosynthesis [PATH:sco00290];01210 2-Oxocarboxylic acid metabolism [PATH:sco01210];C 00660 C5-Branched dibasic acid metabolism [PATH:sco00660];C 01230 Biosynthesis of amino acids [PATH:sco01230]						7	7	7	46.7	46.7	46.7	22.213	0	54.524	662220000	82	0.0227533	1	0.0925687	0.0497988	0.120341	0.987417	-0.504395	-0.248639	0.348332	0.976882	-0.277219	-0.33392	0.400565	1	0.394828	0.430451	23.9841	22.6819	23.0426	24.6776	20.7249	24.5838
O86540	Uncharacterized protein OS																8	8	8	38.3	38.3	38.3	32.791	0	17.544	152830000	32	NaN	1	0	NaN	NaN	1	0	NaN	0.133077	0.973015	-0.331397	-0.233878	0.402093	1	0.728551	0.574835	21.3354	23.2665	21.8214	21.2116	21.0478	21.9579
O86548	Putative membrane protein OS																3	3	3	20.9	20.9	20.9	39.663	0	38.313	64229000	27	NaN	1	0	NaN	NaN	1	0	NaN	0.330287	0.979124	0.651957	0.496622	0.0886182	1	-0.289345	-0.174229	22.3622	22.7434	22.1901	24.1724	21.2099	22.9516
O86549	Uncharacterized protein OS																6	6	6	22.8	22.8	22.8	42.167	0	24.908	27005000	18	NaN	1	0	NaN	NaN	1	0	NaN	0.140168	0.973009	-0.176828	-0.182874	0.203418	1	0.194956	0.22412	23.1287	21.7747	21.8537	21.266	20.7855	21.0997
O86555	Uncharacterized protein OS																8	8	8	30	30	30	45.064	0	59.552	306130000	97	0.00223156	1	-0.00140572	-0.00199193	0.127305	0.991316	-0.025341	-0.0442265	0.283647	0.975638	-0.222018	-0.272249	0.219633	1	-0.243676	-0.261374	23.787	23.7473	23.8251	23.6191	23.5444	24.1917
O86556	Putative ATP/GTP binding protein OS																22	22	22	51.3	51.3	51.3	69.511	0	63.541	1084800000	192	0.549624	1	0.322205	0.424275	0.252669	0.994269	-0.304571	-0.311323	0.0935904	0.998771	-0.0439402	-0.065818	0.45816	1	-0.203036	-0.293731	25.8599	25.0627	25.5906	25.7336	25.6972	26.049
O86557	Putative ATP/GTP binding protein OS																19	19	19	35.4	35.4	35.4	81.681	0	149.15	540570000	134	0.0893836	1	0.0601501	0.0813518	0.0880091	0.983449	0.0880076	0.102896	0.183114	0.973228	-0.179972	-0.205787	0.146101	1	-0.164356	-0.179007	24.7097	24.0896	24.6644	24.6573	24.285	24.7019
O86559	Uncharacterized protein OS																3	3	3	32.6	32.6	32.6	24.467	0	110.83	55147000	22	NaN	1	0	NaN	NaN	1	0	NaN	0.37691	0.983819	0.415494	0.431649	0.185582	1	-0.363328	-0.291299	22.4091	22.2532	21.9981	21.5296	21.5016	21.9256
O86560	Uncharacterized protein OS																46	46	46	47.3	47.3	47.3	169.2	0	243.8	1617700000	403	0.354309	1	0.166282	0.239189	0.0581511	0.99073	-0.0475922	-0.0607695	0.00346998	1	0.00183042	0.00272181	0.212155	1	-0.0915623	-0.137187	26.3377	25.9539	25.8249	26.2653	25.974	26.3761
O86564	L-serine dehydratase OS					K01752	L-serine dehydratase";" sdaA	L-serine dehydratase [EC:4.3.1.17]";"K01752 E4.3.1.17	Metabolism;Metabolism;Metabolism	Amino acid metabolism;Amino acid metabolism;Overview;Overview	C 00260 Glycine. serine and threonine metabolism [PATH:sco00260];01200 Carbon metabolism;C 00270 Cysteine and methionine metabolism [PATH:sco00270];C 01230 Biosynthesis of amino acids [PATH:sco01230]						12	12	12	34.7	34.7	34.7	48.601	0	183.15	1758500000	156	0.406959	1	-0.217853	-0.299611	0.413433	0.985769	-0.137906	-0.21486	0.0126479	0.998613	-0.0398776	-0.0258663	0.282349	1	0.859402	0.497891	27.3466	27.2083	27.6093	27.3755	26.7818	27.3534
O86565	Serine hydroxymethyltransferase OS					K00600	serine hydroxymethyltransferase";" glyA	glycine hydroxymethyltransferase [EC:2.1.2.1]";"K00600 glyA	Metabolism;Metabolism;Metabolism	Amino acid metabolism;Carbohydrate metabolism;Energy metabolism;Metabolism of cofactors and vitamins;Metabolism of other amino acids;Overview;Overview	C 00260 Glycine. serine and threonine metabolism [PATH:sco00260];01200 Carbon metabolism;C 00460 Cyanoamino acid metabolism [PATH:sco00460];C 00630 Glyoxylate and dicarboxylate metabolism [PATH:sco00630];C 00670 One carbon pool by folate [PATH:sco00670];C 00680 Methane metabolism [PATH:sco00680];C 01230 Biosynthesis of amino acids [PATH:sco01230]						21	21	21	78.6	78.6	78.6	44.775	0	323.31	14699000000	519	0.0689553	1	0.0237261	0.0382536	0.195209	0.985474	-0.0609684	-0.0983469	0.506421	0.977591	0.100007	0.170538	0.378588	1	0.137557	0.210795	29.8345	29.7623	30.0933	29.9971	29.7891	29.9751
O86567	Aminomethyltransferase OS					K00605	glycine cleavage system aminomethyltransferase T ";" gcvT	aminomethyltransferase [EC:2.1.2.10]";"K00605 gcvT	Metabolism;Metabolism;Metabolism	Amino acid metabolism;Carbohydrate metabolism;Metabolism of cofactors and vitamins;Overview	C 00260 Glycine. serine and threonine metabolism [PATH:sco00260];01200 Carbon metabolism;C 00630 Glyoxylate and dicarboxylate metabolism [PATH:sco00630];C 00670 One carbon pool by folate [PATH:sco00670]						17	17	17	81.2	81.2	81.2	39.4	0	250.59	11170000000	500	0.29449	1	0.119071	0.179372	0.446719	0.984779	0.137786	0.217801	0.00881844	1	-0.00137774	-0.00249863	0.279633	1	-0.109694	-0.166757	29.0866	28.7822	29.2126	29.2634	28.9418	29.2334
O86570	SseB_C domain-containing protein OS																5	5	5	39.6	39.6	39.6	28.384	0	15.929	62783000	26	NaN	1	0	NaN	NaN	1	0	NaN	0.40476	0.974715	0.836367	0.607824	0.416598	1	0.662142	0.562754	21.048	21.3654	21.6875	20.3923	22.0087	21.9872
O86571	Oligopeptide transport integral membrane protein OS																1	1	1	8.1	8.1	8.1	35.744	0	66.569	4036300000	94	1.20562	1	0.349373	0.549165	2.0204	1	0.628616	0.990414	0.678873	0.974214	-0.16839	-0.274829	1.48176	1	-0.311133	-0.520895	26.4441	26.7312	26.7512	26.9864	26.8326	27.1557
O86572	Putative oligopeptide-binding lipoprotein OS																44	44	44	67.7	67.7	67.7	65.313	0	323.31	210740000000	1855	0.103396	1	-0.0501544	-0.0743509	0.0766	0.988945	0.0353343	0.0533516	1.4802	0.982434	-0.206187	-0.365217	0.00753628	0.999234	-0.00548935	-0.00742516	32.6841	32.2301	32.5368	32.5572	32.2095	32.5338
O86573	Oligopeptide transport system integral membrane protein OS																8	8	8	29.5	29.5	29.5	35.827	0	142.44	4849500000	187	0.08251	1	-0.0254943	-0.041844	1.16963	0.992358	0.238774	0.400634	0.217838	0.990251	-0.0648867	-0.105346	0.0394092	0.999697	-0.0119921	-0.0198746	27.6348	27.5567	27.6786	27.4166	27.7743	27.6027
O86574	Oligopeptide ABC transporter ATP-binding protein OS																20	20	19	63	63	59.7	40.336	0	316.56	24794000000	563	0.283216	1	-0.0316022	-0.0579893	0.391436	0.977913	0.0860996	0.145242	0.330767	0.97589	-0.111225	-0.1742	0.158435	1	0.0564505	0.0890969	29.9955	29.9044	30.0545	29.9728	29.9358	29.951
O86575	Oligopeptide ABC transporter ATP-binding protein OS																22	22	22	50.2	50.2	50.2	52.062	0	210.6	22285000000	592	0.333863	1	-0.0334009	-0.0617097	1.01922	0.991987	0.191414	0.325447	0.208303	0.998495	-0.0371431	-0.0652758	0.201666	1	0.0731436	0.114318	29.767	29.7813	29.893	29.7643	29.8006	29.7762
O86582	Uncharacterized protein OS																5	5	5	38.8	38.8	38.8	26.018	0	12.82	117650000	36	NaN	1	0	NaN	NaN	1	0	NaN	0.188633	0.973933	-0.431288	-0.313805	0.176537	1	-0.583272	-0.332577	21.6469	22.9466	21.2666	21.6125	20.9259	22.135
O86583	tRNA-specific 2-thiouridylase MnmA OS			WblC		K00566	tRNA-specific 2-thiouridylase MnmA ";" mnmA	tRNA-specific 2-thiouridylase [EC:2.8.1.-]";"K00566 mnmA	Genetic Information Processing	Folding. sorting and degradation	C 04122 Sulfur relay system [PATH:sco04122]						12	12	12	52.7	52.7	52.7	39.967	0	64.878	517520000	104	0.752115	1	-0.0668017	-0.123522	0.0697169	0.988987	-0.0316766	-0.0480766	NaN	1	0	NaN	NaN	1	0	NaN	25.559	25.5485	25.5273	25.5574	25.4336	25.4434
O86587	Putative aminotransferase OS			WblC		K14260	aminotransferase AlaT ";" SC2H4.04c	alanine-synthesizing transaminase [EC:2.6.1.66 2.6.1.2]";"K14260 alaA	Metabolism;Metabolism;Metabolism	Amino acid metabolism;Amino acid metabolism;Overview;Overview	C 00250 Alanine. aspartate and glutamate metabolism [PATH:sco00250];01210 2-Oxocarboxylic acid metabolism [PATH:sco01210];C 00220 Arginine biosynthesis [PATH:sco00220];C 00290 Valine. leucine and isoleucine biosynthesis [PATH:sco00290];C 01230 Biosynthesis of amino acids [PATH:sco01230]						10	10	10	36.8	36.8	36.8	44.448	0	32.649	195020000	65	0.193768	1	-0.0446644	-0.0759037	0.318386	0.986686	-0.104372	-0.164551	NaN	1	0	NaN	0.937189	1	1.10534	1.05119	23.8946	23.8781	23.6786	23.6702	23.8579	23.7893
O86589	Putative secreted protein OS																6	6	6	40.2	40.2	40.2	27.819	0	114.05	1722100000	146	0.0821485	1	0.0949631	0.104507	0.5235	1	0.505697	0.546892	0.668191	0.978988	0.240135	0.362195	0.603065	1	0.25087	0.365523	25.8398	27.0784	26.7176	26.4359	26.9953	26.4895
O86590	Putative secreted protein OS																13	13	13	53	53	53	44.174	0	163.05	3124900000	175	0.0443852	1	0.0626939	0.063824	0.289098	0.986711	0.313782	0.334294	0.173661	0.998719	-0.0374597	-0.0643966	1.1287	1	0.255633	0.42148	26.7932	28.0423	27.8455	27.3382	28.1966	27.3343
O86608	3-oxoadipate enol-lactone hydrolase/4-carboxymuconolactone decarboxylase OS					K14727	3-oxoadipate enol-lactone hydrolase/4-carboxymuconolactone decarboxylase";" SC3A7.07	3-oxoadipate enol-lactonase / 4-carboxymuconolactone decarboxylase [EC:3.1.1.24 4.1.1.44]";"K14727 pcaL	Metabolism	Overview	C 01220 Degradation of aromatic compounds [PATH:sco01220]						10	10	10	44.5	44.5	44.5	47.531	0	58.4	821260000	128	0.463476	1	0.155006	0.240485	0.217342	0.974699	-0.0903358	-0.136514	0.535447	1	-1.1098	-0.784869	0.396534	1	0.280595	0.351137	26.1501	25.7076	25.9123	26.1457	25.9434	26.1459
O86610	Exodeoxyribonuclease III OS					K01142	exonuclease";" SC3A7.09	exodeoxyribonuclease III [EC:3.1.11.2]";"K01142 E3.1.11.2	Genetic Information Processing	Replication and repair	C 03410 Base excision repair [PATH:sco03410]						17	17	17	81.5	81.5	81.5	28.431	0	121.71	2259200000	219	0.145134	1	-0.0645599	-0.0970485	0.119824	0.988714	-0.0488466	-0.0753091	0.632297	0.968119	-0.196352	-0.306838	0.0795839	1	0.0544872	0.0734817	26.4928	26.7354	26.3569	26.5875	26.5855	26.2185
O86618	Putative transcriptional regulator OS																6	6	6	30.5	30.5	30.5	37.831	0	26.22	43696000	38	NaN	1	0	NaN	NaN	1	0	NaN	0.76099	0.972792	-0.456686	-0.588483	1.59447	1	-0.50124	-0.778088	21.6123	20.8253	22.423	20.0351	21.1059	21.9581
O86626	Putative membrane protein OS																2	2	2	8.3	8.3	8.3	23.711	0.0016502	2.9629	23679000	7	NaN	1	0	NaN	NaN	1	0	NaN	0.267818	0.98578	0.459453	0.387371	0.0764068	1	-0.159513	-0.129226	22.481	22.0589	21.4385	21.9565	21.3472	22.6185
O86636	Putative peptide transport system secreted peptide binding protein OS																3	3	3	6.4	6.4	6.4	67.474	0	5.0955	16335000	11	NaN	1	0	NaN	NaN	1	0	NaN	NaN	1	0	NaN	1.1275	1	0.966647	1.07026	21.0703	21.3948	21.6097	23.2517	22.7229	23.0641
O86637	AAA_31 domain-containing protein OS																17	17	17	26.3	26.3	26.3	112.08	0	224.43	5206800000	427	0.801975	1	0.139021	0.239637	0.0931517	0.988762	-0.0328096	-0.0524375	0.0738001	0.998752	-0.0279687	-0.0441841	0.0689086	1	-0.0283616	-0.0440524	28.1638	28.0361	28.0365	28.203	28.1083	28.3422
O86640	Uncharacterized protein OS																6	6	6	22.7	22.7	22.7	45.397	0	13.015	202390000	51	0.0669396	1	0.0509389	0.06655	0.259452	0.987694	-0.392616	-0.356084	0.110011	0.975855	0.14587	0.148892	1.04004	1	0.687601	0.848331	23.6171	23.5755	23.6492	23.24	24.1504	23.6042
O86641	Uncharacterized protein OS																5	5	5	19.5	19.5	19.5	53.915	0	18.171	102390000	40	NaN	1	0	NaN	NaN	1	0	NaN	0.107491	0.991048	0.0931625	0.114601	0.25082	1	0.186305	0.234508	20.6195	22.0849	21.5627	21.1932	21.2538	22.8655
O86647	Putative secreted protein OS																5	5	5	35.8	35.8	35.8	22.713	0	42.688	481940000	67	0.585762	1	-0.170881	-0.27116	0.504038	1	-1.54794	-0.839855	0.463853	0.97334	-0.186575	-0.276869	0.0582478	1	-0.0353343	-0.0497737	24.2438	24.5195	24.3201	24.3872	24.1304	24.0532
O86648	Uncharacterized protein OS																3	3	3	5.9	5.9	5.9	80.978	0	37.796	30079000	25	NaN	1	0	NaN	NaN	1	0	NaN	0.627326	0.969719	0.526625	0.599883	0.281463	1	-0.148782	-0.208718	21.3308	20.9741	22.7523	21.0928	21.4685	22.3712
O86650	Putative secreted serine protease OS																6	6	6	24.2	24.2	24.2	46.539	0	14.29	56099000	22	NaN	1	0	NaN	NaN	1	0	NaN	0.128652	0.965146	-0.407091	-0.24504	0.166417	1	0.542694	0.313828	20.9764	23.3521	21.791	20.2731	21.9996	22.7619
O86653	Putative ATP/GTP binding protein (Putative membrane protein) OS																23	23	23	30.9	30.9	30.9	143.53	0	83.451	944740000	235	0.00399508	1	-0.00191053	-0.00291026	0.653149	0.982766	0.241262	0.361664	0.114287	0.991472	-0.0793635	-0.105526	0.225716	1	-0.346361	-0.314879	25.6821	25.8259	25.808	25.5875	26.0671	25.6556
O86654	Putative integral membrane protein OS																5	5	5	19.1	19.1	19.1	50.578	0	175.75	553940000	81	0.0571173	1	-0.0353591	-0.0495242	0.412906	0.988363	0.239325	0.320628	0.641491	0.974328	-0.154626	-0.253986	0.82829	1	0.129785	0.226646	24.4787	25.0491	24.8485	24.7021	25.0108	24.5573
O86655	30S ribosomal protein S15 OS					K02956	30S ribosomal protein S15";" rpsO	small subunit ribosomal protein S15";"K02956 RP-S15	Genetic Information Processing	Ribosome	C 03010 Ribosome [PATH:sco03010]						12	12	12	68.4	68.4	68.4	10.79	0	89.301	53389000000	312	0.460268	1	-0.287906	-0.373855	0.19272	0.99153	-0.211688	-0.22981	0.0933099	1	-0.0519377	-0.0743395	0.451965	1	0.315603	0.394137	31.7286	32.2539	32.552	31.7935	32.1336	31.7437
O86678	Putative membrane protein OS																6	6	6	23	23	23	30.979	0	23.11	152950000	43	0.54213	1	-0.736885	-0.669653	0.0436566	0.992736	0.105528	0.0796578	0.803917	1	-1.08264	-0.964361	0.0977532	1	0.0719872	0.094249	23.039	21.9814	20.9921	21.1327	21.1931	21.476
O86682	Bacteriophage (PhiC31) resistance gene pglY OS																41	41	41	51.2	51.2	51.2	141.19	0	323.31	3936300000	633	0.050218	1	0.0226199	0.0345514	0.894735	0.990798	0.231377	0.372842	0.371617	0.991655	0.0586809	0.103653	0.159258	0.994182	-0.0190334	-0.0349344	27.2311	27.601	27.4853	27.3503	27.6808	27.3543
O86683	Bacteriophage (PhiC31) resistance gene pglZ OS																27	27	27	46.9	46.9	46.9	104.12	0	94.913	874040000	183	0.322287	1	0.313613	0.348734	0.746852	1	0.617966	0.702329	0.318969	0.984508	0.0805353	0.133458	0.0859613	1	0.0264702	0.0434492	24.187	25.439	25.075	24.937	25.4299	25.275
O86684	Uncharacterized protein OS																28	28	28	65	65	65	67.769	0	261.67	5856000000	512	0.0327554	1	0.010102	0.0167227	0.710447	0.989459	0.203023	0.321998	0.0149366	1	-0.00346057	-0.00600025	0.939439	1	0.131574	0.232668	27.2732	27.327	27.2059	27.0828	27.3721	27.3815
O86685	Putative ATP/GTP binding protein OS																12	12	12	36.1	36.1	36.1	48.44	0	70.037	426320000	106	0.128612	1	0.0575682	0.0866635	0.54087	0.98911	-0.244652	-0.349633	0.64064	0.971847	-0.165624	-0.268577	0.715352	1	-0.155991	-0.260131	24.4223	24.2654	23.9863	24.2964	24.0961	24.4542
O86689	Uncharacterized protein OS																9	9	9	65.2	65.2	65.2	20.125	0	46.392	1185700000	113	0.302148	1	-0.178809	-0.241426	0.724003	0.991771	-0.268007	-0.400367	NaN	1	0	NaN	0.622925	1	0.757296	0.723465	27.0025	26.6047	27.0555	26.8977	26.3206	26.9079
O86690	Putative solute-binding lipoprotein OS																16	16	16	52.1	52.1	52.1	52.075	0	153.09	3440600000	313	0.0692997	1	0.0378215	0.0547527	0.506482	0.988666	0.312041	0.405446	0.165418	0.976164	0.20465	0.211843	0.0873858	1	0.100636	0.110714	27.0331	27.4532	27.5427	27.2535	27.5961	27.2929
O86691	Putative transport system permease protein OS																7	7	7	15.1	15.1	15.1	61.216	0	16.316	179110000	59	0.462742	1	-0.763297	-0.629366	0.269586	0.987508	0.151004	0.208509	0.351834	0.975834	0.504513	0.460409	0.0905452	1	-0.177372	-0.148115	23.0431	23.5519	23.523	21.2763	23.6072	22.9447
O86694	Uncharacterized protein OS																3	3	3	35.7	35.7	35.7	11.864	0	4.0215	55752000	9	NaN	1	0	NaN	NaN	1	0	NaN	0.71796	1	-1.3604	-0.995644	0.673287	1	-1.15707	-0.90386	22.4545	20.5618	22.8426	22.1316	20.4621	21.3894
O86695	Uncharacterized protein OS																5	5	5	35.3	35.3	35.3	23.156	0	34.155	170870000	47	NaN	1	0	NaN	NaN	1	0	NaN	0.133075	0.992539	-0.0774155	-0.108393	0.280728	1	-0.123227	-0.182105	21.7443	20.9405	21.8618	21.2122	20.9739	20.2065
O86696	6-carboxy-5.6.7.8-tetrahydropterin synthase OS																4	4	4	37.9	37.9	37.9	14.401	0	28.784	70699000	18	NaN	1	0	NaN	NaN	1	0	NaN	0.524568	1	1.18933	0.794465	1.30776	1	2.24888	1.72251	20.797	22.9965	20.8042	21.3692	22.0705	23.085
O86699	UvrA-like protein OS			WblC													26	26	26	48.4	48.4	48.4	84.971	0	323.31	3356300000	356	0.853058	1	0.4814	0.631582	1.20488	1	0.505933	0.725516	0.240566	0.980021	-0.0948556	-0.144719	0.369391	1	-0.17995	-0.255674	26.7814	26.3708	26.106	27.0131	26.5601	27.1293
O86704	Aminotran_1_2 domain-containing protein OS																8	8	8	33.8	33.8	33.8	49.567	0	33.83	40210000	39	NaN	1	0	NaN	NaN	1	0	NaN	0.00233996	1	0.00282288	0.00315759	0.360056	1	-0.107662	-0.172355	22.0375	21.9657	21.004	21.3619	22.7261	20.9822
O86707	Uncharacterized protein OS																3	3	3	16.9	16.9	16.9	27.814	0	6.654	207450000	32	0.264625	1	0.32062	0.325913	0.533531	1	0.491843	0.542679	0.183481	0.976844	0.640615	0.349893	0.315322	1	1.04119	0.562579	23.2321	23.0233	21.9666	22.5626	23.0755	23.5457
O86709	Putative membrane protein OS																14	14	14	31.9	31.9	31.9	76.407	0	41.674	200250000	79	0.530783	1	-0.211893	-0.313529	0.449657	0.992074	0.260588	0.347722	0.140784	0.975761	0.309837	0.235626	1.03519	1	1.48761	1.26617	23.8812	24.0282	23.4898	23.451	23.692	23.6205
O86713	Putative ATP/GTP binding protein OS																7	7	7	90.1	90.1	90.1	14.334	0	132.05	776850000	71	NaN	1	0	NaN	0.430165	1	1.22875	0.713727	0.599853	0.98378	-0.476472	-0.556918	0.0969297	1	0.109231	0.120911	20.5476	20.9438	23.5109	22.403	21.004	22.4196
O86719	Conserved DNA-binding protein SC5C7.22c OS																5	5	5	26.1	26.1	26.1	32.67	0	48.84	142490000	37	0.20379	1	0.340719	0.297472	0.476094	1	0.786381	0.646356	0.869235	0.971425	0.194789	0.322353	0.331664	1	-0.683978	-0.506776	22.7223	20.7445	21.2553	22.03	21.4265	22.2878
O86721	Uncharacterized protein OS																5	5	5	31.2	31.2	31.2	30.304	0	10.058	69899000	16	0.0894332	1	0.179298	0.14779	0.424113	1	-0.824537	-0.62007	NaN	1	0	NaN	NaN	1	0	NaN	23.5893	22.7028	21.869	23.388	21.8764	23.4347
O86722	Putative pterin-4-alpha-carbinolamine dehydratase OS																3	3	3	37.6	37.6	37.6	10.822	0	7.568	64044000	16	NaN	1	0	NaN	NaN	1	0	NaN	1.46284	1	-1.43188	-1.50049	0.0146656	1	-0.024044	-0.0230559	22.105	21.3739	21.2631	20.9379	21.0514	22.2963
O86731	Uncharacterized protein OS																11	11	11	55.7	55.7	55.7	33.586	0	55.892	1392400000	106	NaN	1	0	NaN	NaN	1	0	NaN	0.289932	0.995452	0.504718	0.419269	0.026931	1	-0.0757891	-0.0524823	22.8148	21.8428	21.4919	22.1346	21.017	22.7265
O86734	Riboflavin biosynthesis intermediates N-glycosidase OS																3	3	3	18.3	18.3	18.3	23.215	0	3.7622	18928000	15	0.260148	1	0.401826	0.360285	NaN	1	0	NaN	NaN	1	0	NaN	NaN	1	0	NaN	20.8065	20.9169	21.8278	22.2405	20.5511	21.9651
O86736	Putative integral membrane protein OS																3	3	3	18.6	18.6	18.6	22.633	0	91.661	194720000	45	0.469196	1	0.982014	0.698341	0.626579	1	1.16182	0.870579	0.429919	0.9821	0.620651	0.555472	0.112277	1	-0.40317	-0.223806	20.6924	22.1992	22.1534	23.55	23.2881	21.1529
O86737	Aminodeoxyfutalosine deaminase OS					K18286	adenosine deaminase ";" SC6A9.05	aminodeoxyfutalosine deaminase [EC:3.5.4.40]";"K18286 mqnX	Metabolism	Metabolism of cofactors and vitamins	C 00130 Ubiquinone and other terpenoid-quinone biosynthesis [PATH:sco00130]						14	14	14	50.4	50.4	50.4	42.429	0	33.511	472930000	112	1.08453	1	1.03413	1.09053	1.5758	1	1.39946	1.54105	0.938299	1	-0.870845	-0.932358	0.288824	1	0.373735	0.365376	21.471	20.4096	21.2156	22.1272	21.4942	22.5771
O86738	GP-PDE domain-containing protein OS					K01126	hypothetical protein";" SC6A9.06	glycerophosphoryl diester phosphodiesterase [EC:3.1.4.46]";"K01126 E3.1.4.46	Metabolism	Lipid metabolism	C 00564 Glycerophospholipid metabolism [PATH:sco00564]						8	8	8	44.4	44.4	44.4	26.349	0	27.032	381100000	74	0.416285	1	0.117641	0.189656	0.348319	0.985041	0.0560856	0.0989503	0.644187	0.980406	-0.235715	-0.354328	0.491539	1	-0.171851	-0.263426	23.9888	24.1103	23.955	23.9936	24.0597	24.3537
O86742	Aldehyde dehydrogenase OS					K00130	aldehyde dehydrogenase";" SC6A9.10c	betaine-aldehyde dehydrogenase [EC:1.2.1.8]";"K00130 betB	Metabolism	Amino acid metabolism	C 00260 Glycine. serine and threonine metabolism [PATH:sco00260]						28	28	28	76.8	76.8	76.8	51.76	0	323.31	21265000000	743	1.07627	1	0.123042	0.222203	1.25043	0.987118	0.283227	0.467116	0.531518	0.963458	0.152931	0.244005	0.0856971	0.999831	0.0514431	0.0721633	29.6179	29.7344	29.6762	29.7173	29.8251	29.8553
O86743	Transcriptional regulatory protein OS																2	2	2	18.7	18.7	18.7	18.295	0	13.509	81741000	24	0.646384	1	-0.66063	-0.686912	0.159438	0.981016	-0.184705	-0.197622	0.529825	0.982327	0.521776	0.558852	0.333183	1	0.395222	0.399602	22.4447	21.4483	22.5628	21.7519	21.8234	20.8986
O86744	Putative aminotransferase OS																21	21	21	66.7	66.7	66.7	50.473	0	125.18	3326100000	338	0.0116612	1	0.00318146	0.00539194	0.833593	0.980943	0.26433	0.408504	0.524261	0.97206	0.215022	0.316048	0.0735782	1	0.0755456	0.0878165	27.2728	27.3971	27.216	27.1941	27.4377	27.2636
O86748	Uncharacterized protein OS																14	14	14	65	65	65	42.215	0	98.89	745420000	127	0.623725	1	-0.399657	-0.507034	0.610953	1	-0.474428	-0.559202	1.05659	1	0.552653	0.741041	0.246744	1	0.308217	0.310046	24.3575	23.8479	23.6024	23.7653	23.6699	23.1737
O86749	Putative membrane protein OS																3	3	3	16.7	16.7	16.7	23.604	0	110.95	1660000000	88	0.709951	1	0.418305	0.54391	0.694718	1	0.587444	0.663606	0.0710891	1	0.0620448	0.0770204	0.190867	1	0.163965	0.197789	24.762	25.4651	24.8781	25.271	25.7686	25.3205
O86750	Uncharacterized protein OS																3	3	3	24.1	24.1	24.1	28.319	0	23.231	144160000	33	1.02851	1	-1.51534	-1.27148	0.547498	1	0.461125	0.528495	0.241975	0.974861	-0.242632	-0.270913	0.336756	1	0.302299	0.34721	23.3872	22.2459	22.5566	21.0966	22.3114	20.2357
O86753	Putative solute binding lipoprotein OS					K02064	solute binding lipoprotein";" SC6A9.21c	thiamine transport system substrate-binding protein";"K02064 thiB	Environmental Information Processing	Membrane transport	C 02010 ABC transporters [PATH:sco02010]						8	8	8	33.2	33.2	33.2	40.036	0	69.541	143450000	59	0.496215	1	-0.965005	-0.715528	0.0490292	0.996346	0.0206858	0.0320854	0.200129	0.972827	0.120993	0.165098	0.732859	1	0.302258	0.438699	23.0755	23.4344	23.5071	22.8457	23.5311	20.7452
O86754	Probable dual-specificity RNA methyltransferase RlmN OS																22	22	22	70.1	70.1	70.1	40.402	0	199.3	4872400000	336	0.0253219	1	0.0118879	0.0180878	0.666121	0.995427	0.255321	0.378936	0.248265	0.985394	-0.510929	-0.388624	0.18964	1	0.394915	0.304509	28.325	28.5603	28.5944	28.3255	28.7636	28.4263
O86755	Uncharacterized protein OS																4	4	4	25.5	25.5	25.5	23.346	0	11.643	65100000	12	NaN	1	0	NaN	NaN	1	0	NaN	0.763609	1	0.840562	0.835135	NaN	1	0	NaN	21.6996	21.908	21.2914	21.6917	22.2934	21.2791
O86768	ADP-ribosyl cyclase/cyclic ADP-ribose hydrolase OS																23	23	23	40.7	40.7	40.7	97.714	0	69.986	637140000	126	NaN	1	0	NaN	NaN	1	0	NaN	0.325936	0.971913	0.182705	0.25015	0.075743	0.995397	0.0463804	0.0648429	22.0626	23.1298	20.4518	21.6383	21.852	20.72
O86769	Phosphatidate cytidylyltransferase OS					K00981	hypothetical protein";" SC6A9.39c	phosphatidate cytidylyltransferase [EC:2.7.7.41]";"K00981 E2.7.7.41	Metabolism	Lipid metabolism	C 00564 Glycerophospholipid metabolism [PATH:sco00564]						4	4	4	16.6	16.6	16.6	41.199	0	20.769	209100000	30	0.0308088	1	0.0330149	0.0383474	0.153093	0.977955	-0.351901	-0.259012	NaN	1	0	NaN	NaN	1	0	NaN	23.6333	24.3095	24.3886	23.8792	24.6832	23.8681
O86770	Ribosome-recycling factor OS																8	8	8	52.4	52.4	52.4	20.786	0	90.989	4511200000	151	0.106048	1	0.107689	0.124321	0.301803	0.988197	-0.231581	-0.285211	1.05886	0.979382	-0.450295	-0.643428	0.00440753	0.999861	0.00495593	0.00570897	27.611	27.0362	28.007	27.9543	27.1973	27.8257
O86773	30S ribosomal protein S13 OS					K02952	30S ribosomal protein S13";" rpsM	small subunit ribosomal protein S13";"K02952 RP-S13	Genetic Information Processing	Ribosome	C 03010 Ribosome [PATH:sco03010]						12	12	12	62.7	62.7	62.7	14.219	0	186.47	38638000000	329	0.23302	1	-0.124943	-0.17585	0.00597402	0.994743	0.0063769	0.00750171	0.483373	0.975007	-0.185368	-0.278022	0.516814	1	0.380111	0.461989	31.2154	31.5736	31.7123	31.2036	31.6737	31.2492
O86775	50S ribosomal protein L17 OS					K02879	50S ribosomal protein L17";" rplQ	large subunit ribosomal protein L17";"K02879 RP-L17	Genetic Information Processing	Ribosome	C 03010 Ribosome [PATH:sco03010]						16	16	16	75	75	75	18.13	0	323.31	59410000000	495	0.729056	1	-0.215946	-0.339724	0.145957	0.978716	-0.0940768	-0.127206	0.114054	0.99487	-0.0692164	-0.0960998	0.541243	1	0.313207	0.414538	32.1979	32.2542	32.2433	31.7976	32.2613	31.9887
O86776	tRNA pseudouridine synthase A OS																11	11	11	50.4	50.4	50.4	31.312	0	27.379	287530000	87	0.0878128	1	0.124063	0.123827	0.494832	1	0.587374	0.577101	0.239964	0.98649	0.471423	0.369963	0.275235	1	0.54457	0.420771	22.9084	24.0431	24.1973	23.5005	24.427	23.5935
O86777	Putative membrane protein OS																8	8	8	33.8	33.8	33.8	31.038	0	55.956	374920000	65	0.0196431	1	0.013059	0.0181043	0.183571	0.98278	0.114443	0.155144	0.881784	1	-1.61253	-1.19287	0.00161866	1	-0.000890096	-0.00131003	23.8555	24.4821	24.3542	24.317	24.3894	24.0245
O86779	Pantothenate kinase OS					K00867	pantothenate kinase ";" coaA	type I pantothenate kinase [EC:2.7.1.33]";"K00867 coaA	Metabolism	Metabolism of cofactors and vitamins	C 00770 Pantothenate and CoA biosynthesis [PATH:sco00770]						7	7	7	28.6	28.6	28.6	37.115	0	13.205	78577000	23	0.90006	1	0.968154	0.966471	0.199502	0.995409	0.380245	0.308184	NaN	1	0	NaN	NaN	1	0	NaN	21.5024	23.0779	21.666	23.0156	23.0048	23.1304
O86780	Putative lipoprotein OS																9	9	9	41	41	41	26.59	0	67.976	473660000	105	1.0128	1	-0.126868	-0.227042	0.0889413	0.992334	0.0581894	0.0794238	0.204605	0.969644	-0.147673	-0.18963	0.131779	1	-0.089976	-0.119781	24.3813	24.4778	24.4523	24.3623	24.2078	24.3607
O86781	Glutamine--fructose-6-phosphate aminotransferase [isomerizing] OS					K00820	glucosamine--fructose-6-phosphate aminotransferase ";" glmS1	glucosamine--fructose-6-phosphate aminotransferase (isomerizing) [EC:2.6.1.16]";"K00820 glmS	Metabolism;Human Diseases;Metabolism	Amino acid metabolism;Carbohydrate metabolism;Endocrine and metabolic diseases	C 00250 Alanine. aspartate and glutamate metabolism [PATH:sco00250];C 00520 Amino sugar and nucleotide sugar metabolism [PATH:sco00520];C 04931 Insulin resistance [PATH:sco04931]						6	6	6	19.3	19.3	19.3	65.56	0	14.512	61593000	37	0.1016	1	0.139908	0.140634	0.256041	0.987859	0.281634	0.300494	0.533581	0.978263	0.492196	0.542914	0.968468	1	0.887143	0.954858	22.0327	22.4055	20.9883	21.465	22.0514	22.3298
O86783	Bifunctional NAD(P)H-hydrate repair enzyme OS																14	14	14	43.1	43.1	43.1	48.317	0	46.12	784140000	112	0.51714	1	0.981222	0.736239	0.704604	1	1.29326	0.966925	0.561862	0.975073	-0.175132	-0.274355	0.110498	1	0.0710672	0.0969842	24.3253	24.628	21.9928	24.6209	24.6032	24.6657
O86785	Holo-[acyl-carrier-protein] synthase OS					K00997	4'-phosphopantetheinyl transferase ";" acpS	holo-[acyl-carrier protein] synthase [EC:2.7.8.7]";"K00997 acpS	Metabolism	Metabolism of cofactors and vitamins	C 00770 Pantothenate and CoA biosynthesis [PATH:sco00770]						5	5	5	55.3	55.3	55.3	12.566	0	14.299	170900000	32	NaN	1	0	NaN	NaN	1	0	NaN	1.3117	1	-0.47456	-0.708875	1.04596	1	-1.96813	-1.42211	21.7241	21.5485	23.1371	21.1131	21.249	21.8408
O86787	Putative lipase OS																3	3	3	22.4	22.4	22.4	44.027	0	12.13	93159000	16	0.209012	1	-0.787041	-0.401942	0.381899	1	0.533443	0.490641	NaN	1	0	NaN	NaN	1	0	NaN	22.0069	22.2865	23.0982	19.0286	23.8937	22.1082
O86791	TsaD domain-containing protein OS																4	4	4	47	47	47	22.621	0	39.016	617730000	92	0.149861	1	0.039664	0.0662564	0.18575	0.988584	-0.0446523	-0.0754562	0.609073	0.973819	-0.170019	-0.271947	1.21484	1	0.264948	0.439764	24.9258	24.7357	25.032	24.9943	24.8441	24.9742
O86792	Putative acetyltransferase OS																7	7	7	41.2	41.2	41.2	19.828	0	7.7137	59407000	25	NaN	1	0	NaN	NaN	1	0	NaN	0.0656121	0.991803	-0.116512	-0.104155	1.21175	1	0.977573	1.11202	21.6139	22.1108	23.073	22.6171	21.7908	21.7036
O86793	tRNA N6-adenosine threonylcarbamoyltransferase OS																10	10	10	40.6	40.6	40.6	38.986	0	30.132	242090000	92	0.248442	1	0.120431	0.174054	0.42319	1	-0.905047	-0.640756	0.0280862	1	0.017079	0.0242516	0.433485	1	-0.192235	-0.278658	23.5355	23.984	23.4825	23.6084	23.9797	23.7752
O86795	Putative transcriptional regulator OS																13	13	13	55.5	55.5	55.5	38.134	0	33.7	496960000	101	0.555002	1	0.3801	0.473075	1.10655	1	0.428393	0.628097	0.0438051	0.998826	0.0247161	0.0356887	0.221071	1	-0.0834376	-0.128925	24.4797	24.4047	24.4582	24.6425	25.4193	24.4211
O86799	Uncharacterized protein OS																6	6	6	23.9	23.9	23.9	44.941	0	9.163	67224000	16	0.00483946	1	-0.0139783	-0.00966673	0.263343	0.981068	-0.657684	-0.43948	NaN	1	0	NaN	NaN	1	0	NaN	20.9458	22.9955	23.0301	22.6546	23.2197	21.0552
O86803	Putative dehydrogenase OS			WblC													12	12	12	54.1	54.1	54.1	27.226	0	39.439	695100000	149	0.0546111	1	0.0184288	0.0298992	0.329867	0.980056	0.0956535	0.154434	0.378873	0.968652	-0.183638	-0.261021	0.700593	1	0.375919	0.504806	24.97	25.163	25.2641	25.0655	25.3067	25.0801
O86805	Putative transcriptional regulator OS																7	7	7	36.3	36.3	36.3	32.041	0	15.793	90998000	25	0.100569	1	-0.166939	-0.152318	0.935295	1	0.951792	0.975391	NaN	1	0	NaN	NaN	1	0	NaN	21.5135	22.7233	21.8687	22.7111	21.0646	21.829
O86806	Uncharacterized protein OS																7	7	7	36.4	36.4	36.4	24.159	0	115.77	580710000	73	0.0728316	1	0.491685	0.171483	0.0539534	0.980022	-0.27991	-0.122346	2.34798	1	0.525124	0.888443	0.730537	1	0.250235	0.38093	26.1362	20.9707	24.6643	26.3567	20.8174	26.0721
O86807	Putative regulatory protein OS																27	27	27	47.1	47.1	47.1	97.199	0	79.112	1048900000	198	1.08486	1	0.335595	0.519955	0.0251327	0.992012	0.0201874	0.0262529	0.288924	0.975619	0.152346	0.213646	0.0928324	1	-0.0532926	-0.0756132	25.2469	25.1227	24.7708	25.4164	25.4051	25.3256
O86808	Histidine kinase OS																64	64	61	52.3	52.3	50	195.75	0	323.31	6468500000	943	0.0483016	1	-0.0249666	-0.0368692	0.292787	0.974528	0.0854359	0.138216	0.145208	0.999537	0.0342134	0.0582331	0.363067	1	0.103924	0.167764	28.1295	28.5325	28.3703	28.1251	28.5737	28.2585
O86809	Two-component regulator OS																8	8	8	45.5	45.5	45.5	24.101	0	120.32	1738200000	129	0.575903	1	0.0919488	0.161005	0.107228	0.989144	0.027654	0.0466265	0.782835	0.974575	0.226084	0.357048	0.739277	1	0.256993	0.389718	25.6801	25.5335	25.522	25.5794	25.7501	25.6819
O86810	DNA translocase FtsK OS																21	21	21	33.8	33.8	33.8	97.348	0	100.96	615770000	170	0.343687	1	0.0960986	0.156058	0.332092	0.980145	-0.0766748	-0.128834	0.355712	0.973703	-0.950732	-0.589692	0.0361161	0.99521	-0.0838127	-0.0651789	25.685	25.5139	25.3786	25.7202	25.4758	25.6697
O86811	Putative membrane protein OS																7	7	7	38.7	38.7	38.7	30.124	0	31.508	922820000	96	0.736694	1	-1.40239	-1.02159	0.190165	0.984054	0.0639273	0.101684	0.123025	0.974977	0.138006	0.151662	0.0814092	1	0.115547	0.115379	24.6315	24.8188	24.9766	24.5037	21.6951	24.0211
O86812	Ribosomal protein S12 methylthiotransferase RimO OS																12	12	12	43.2	43.2	43.2	52.916	0	78.684	728720000	101	0.335335	1	0.119905	0.185167	0.0599039	0.988476	0.0328058	0.0475595	NaN	1	0	NaN	0.0119394	0.998714	-0.0239131	-0.0205933	26.0644	26.0061	25.6944	26.2087	26.0273	25.8886
O86820	Probable endonuclease 8 2 OS					K05522	DNA glycosylase";" SC7C7.15c	endonuclease VIII [EC:3.2.2.- 4.2.99.18]";"K05522 nei	Genetic Information Processing	Replication and repair	C 03410 Base excision repair [PATH:sco03410]						6	6	6	23.6	23.6	23.6	30.407	0	8.8998	26005000	26	NaN	1	0	NaN	NaN	1	0	NaN	0.0831131	1	0.0186729	0.0322228	0.428275	1	-0.064717	-0.114628	21.7736	23.4096	21.715	22.5049	22.8045	21.9588
O86821	Putative ATP-dependent DNA helicase OS																19	19	19	20.1	20.1	20.1	179.12	0	36.437	344800000	76	NaN	1	0	NaN	0.902633	1	2.0227	1.3088	0.724249	0.967167	-0.157326	-0.262466	0.026287	0.999597	-0.00980186	-0.0156828	23.0324	20.519	22.0826	23.2928	22.1214	22.3616
O86823	Putative 4-aminobutyrate aminotransferase OS					K07250	4-aminobutyrate aminotransferase ";" gabT	4-aminobutyrate aminotransferase / (S)-3-amino-2-methylpropionate transaminase [EC:2.6.1.19 2.6.1.22]";"K07250 gabT	Metabolism;Metabolism;Metabolism	Amino acid metabolism;Amino acid metabolism;Carbohydrate metabolism;Metabolism of other amino acids	C 00250 Alanine. aspartate and glutamate metabolism [PATH:sco00250];C 00280 Valine. leucine and isoleucine degradation [PATH:sco00280];C 00410 beta-Alanine metabolism [PATH:sco00410];C 00640 Propanoate metabolism [PATH:sco00640];C 00650 Butanoate metabolism [PATH:sco00650]						31	31	31	85.6	85.6	85.6	46.479	0	323.31	22716000000	776	0.129798	1	-0.0319875	-0.054168	0.061623	0.990045	0.0388171	0.0540144	0.920126	0.969637	-0.181815	-0.306964	1.10197	1	-0.183146	-0.31678	30.3311	30.4891	30.633	30.4176	30.4403	30.4993
O86827	Uncharacterized protein OS																2	2	2	14.5	14.5	14.5	15.731	0.0021816	2.8287	18015000	13	NaN	1	0	NaN	NaN	1	0	NaN	0.0957842	0.990829	0.118114	0.125518	0.202481	1	-0.289109	-0.275151	23.0944	21.9414	21.8044	21.9011	21.2803	22.4094
O86835	Uncharacterized zinc protease SCO5738 OS																21	21	21	59.5	59.5	59.5	49.671	0	236.4	3098900000	259	0.0645168	1	-0.0639706	-0.0756977	0.110835	0.977058	0.097374	0.119032	0.111481	0.998407	-0.0397034	-0.0631218	1.01274	1	-0.296165	-0.464761	27.3944	28.1258	28.1552	27.4979	28.2925	27.6931
O86836	4-hydroxy-tetrahydrodipicolinate reductase OS					K00215	dihydrodipicolinate reductase ";" dapB	4-hydroxy-tetrahydrodipicolinate reductase [EC:1.17.1.8]";"K00215 dapB	Metabolism;Metabolism;Metabolism	Amino acid metabolism;Biosynthesis of other secondary metabolites;Overview	C 00300 Lysine biosynthesis [PATH:sco00300];C 00261 Monobactam biosynthesis [PATH:sco00261];C 01230 Biosynthesis of amino acids [PATH:sco01230]						11	11	11	75.6	75.6	75.6	26.081	0	144.65	2463700000	245	0.132949	1	-0.0324688	-0.0550395	0.202229	0.983752	-0.059955	-0.0975934	0.466563	0.991544	0.0611566	0.109854	0.120552	1	-0.0539366	-0.0813278	27.0359	27.1339	27.2272	27.057	27.2385	27.0041
O86838	Putative membrane protein OS																8	8	8	49.5	49.5	49.5	20.178	0	15.878	877500000	58	0.032641	1	0.032184	0.0386487	0.541136	0.982253	0.353957	0.448697	0.814761	1	1.74686	1.17046	0.446416	1	1.43518	0.762509	25.5335	26.2736	26.3757	25.9759	26.4843	25.8192
O86840	Flavin-dependent thymidylate synthase OS					K03465	FAD-dependent thymidylate synthase ";" thyX	thymidylate synthase (FAD) [EC:2.1.1.148]";"K03465 E2.1.1.148	Metabolism;Metabolism	Metabolism of cofactors and vitamins;Nucleotide metabolism	C 00670 One carbon pool by folate [PATH:sco00670];C 00240 Pyrimidine metabolism [PATH:sco00240]						15	15	15	70.7	70.7	70.7	27.784	0	149.24	3818300000	262	0.612093	1	-0.108831	-0.187707	1.16814	0.986104	-0.21587	-0.367817	0.760701	0.96987	0.10107	0.180125	1.76447	1	0.165579	0.305382	28.2002	28.0255	28.2348	28.1036	27.9528	28.0777
O86841	4-hydroxy-tetrahydrodipicolinate synthase 2 OS					K01714	dihydrodipicolinate synthase ";" dapA	4-hydroxy-tetrahydrodipicolinate synthase [EC:4.3.3.7]";"K01714 dapA	Metabolism;Metabolism;Metabolism	Amino acid metabolism;Biosynthesis of other secondary metabolites;Overview	C 00300 Lysine biosynthesis [PATH:sco00300];C 00261 Monobactam biosynthesis [PATH:sco00261];C 01230 Biosynthesis of amino acids [PATH:sco01230]						10	10	10	51.2	51.2	51.2	31.174	0	170.25	2028200000	161	0.0206675	1	-0.00916735	-0.014151	0.368493	0.984889	-0.130461	-0.201304	0.0368434	1	0.00617282	0.0110866	0.833569	1	0.242889	0.382417	27.0912	26.6315	26.814	26.9425	26.724	26.8427
O86842	Ribonuclease J OS					K12574	hypothetical protein";" SC9A10.09	ribonuclease J [EC:3.1.-.-]";"K12574 rnj	Genetic Information Processing	Folding. sorting and degradation	C 03018 RNA degradation [PATH:sco03018]						36	36	36	79.3	79.3	79.3	61.063	0	323.31	27523000000	931	0.00957448	1	-0.00752131	-0.00991397	0.076234	0.988882	-0.0526295	-0.0708519	0.179771	0.98896	-0.0740102	-0.112725	0.341295	1	-0.152194	-0.222351	30.4352	31.0561	30.8844	30.6135	31.1455	30.5941
O87595	Uncharacterized protein OS				SigR												23	23	23	51.9	51.9	51.9	56.32	0	323.31	4168400000	330	0.454565	1	-0.0575784	-0.10382	0.139278	0.98998	-0.0613645	-0.0925597	0.0600278	0.999048	0.0282332	0.0425832	0.160117	1	0.0704581	0.105925	26.3966	26.452	26.286	26.3557	26.2734	26.3328
O87848	Uncharacterized protein OS																20	20	20	31.3	31.3	31.3	119.04	0	323.31	236370000	93	0.227029	1	1.00368	0.450112	0.0826622	0.986137	-0.327265	-0.17222	0.753067	1	0.846963	0.83298	0.449702	1	0.694452	0.596293	24.9679	22.0985	21.8865	25.5355	21.1602	25.2682
O88014	6-phosphogluconate dehydrogenase OS					K00033	6-phosphogluconate dehydrogenase";" SC5A7.08c	6-phosphogluconate dehydrogenase [EC:1.1.1.44 1.1.1.343]";"K00033 PGD	Metabolism;Metabolism;Metabolism	Carbohydrate metabolism;Metabolism of other amino acids;Overview	C 00030 Pentose phosphate pathway [PATH:sco00030];01200 Carbon metabolism;C 00480 Glutathione metabolism [PATH:sco00480]						12	12	9	61.4	61.4	42.7	31.951	0	281.46	5469500000	347	0.670539	1	-0.226456	-0.346667	0.118477	0.994267	0.0542107	0.0813197	0.708087	0.982008	0.271069	0.401719	0.0778601	1	0.0910269	0.0998347	28.3483	28.0594	27.8585	27.7947	27.9761	27.8161
O88015	Glucose-6-phosphate isomerase 1 OS					K01810	glucose-6-phosphate isomerase ";" pgi	glucose-6-phosphate isomerase [EC:5.3.1.9]";"K01810 GPI	Metabolism;Metabolism;Metabolism	Carbohydrate metabolism;Carbohydrate metabolism;Overview	C 00010 Glycolysis / Gluconeogenesis [PATH:sco00010];01200 Carbon metabolism;C 00030 Pentose phosphate pathway [PATH:sco00030];C 00500 Starch and sucrose metabolism [PATH:sco00500];C 00520 Amino sugar and nucleotide sugar metabolism [PATH:sco00520]						28	12	12	63.8	29.1	29.1	60.423	0	37.144	2119900000	131	0.267714	1	-0.144709	-0.202062	0.164677	0.979694	0.103037	0.140075	0.761396	0.981008	0.215761	0.342287	0.111505	1	0.117074	0.132993	26.9618	26.6122	26.3295	26.5378	26.661	26.2705
O88016	Uncharacterized protein OS																15	15	14	60.8	60.8	57.9	33.917	0	165.68	7351400000	251	0.410998	1	-0.061114	-0.108516	0.941367	0.982686	0.107873	0.194858	0.0867348	1	0.0481644	0.0690932	0.135077	1	-0.0906754	-0.121297	28.3942	28.4054	28.32	28.2804	28.4231	28.2327
O88017	Glucose-6-phosphate 1-dehydrogenase OS					K00036	glucose-6-phosphate 1-dehydrogenase";" SC5A7.11c	glucose-6-phosphate 1-dehydrogenase [EC:1.1.1.49 1.1.1.363]";"K00036 G6PD	Metabolism;Metabolism;Metabolism	Carbohydrate metabolism;Metabolism of other amino acids;Overview	C 00030 Pentose phosphate pathway [PATH:sco00030];01200 Carbon metabolism;C 00480 Glutathione metabolism [PATH:sco00480]						40	40	27	80.9	80.9	58.6	65.671	0	323.31	21593000000	880	0.420301	1	-0.0654723	-0.115594	0.146036	0.988984	-0.0270805	-0.0475994	0.0277464	1	-0.0105654	-0.0168279	0.407967	1	-0.202042	-0.284489	30.0987	30.2421	30.1867	30.0278	30.2054	30.098
O88018	Transaldolase 1 OS					K00616	transaldolase ";" tal1	transaldolase [EC:2.2.1.2]";"K00616 E2.2.1.2	Metabolism;Metabolism;Metabolism	Carbohydrate metabolism;Overview;Overview	C 00030 Pentose phosphate pathway [PATH:sco00030];01200 Carbon metabolism;C 01230 Biosynthesis of amino acids [PATH:sco01230]						20	17	17	71.9	69	69	40.407	0	291.47	6057100000	341	0.946794	1	-0.166733	-0.28629	0.0323918	0.993656	0.0147336	0.0225473	0.400167	0.971201	0.171404	0.251588	0.018797	0.999374	-0.0174809	-0.0215997	28.6286	28.6159	28.5184	28.5015	28.4894	28.2717
O88019	Transketolase OS					K00615	transketolase ";" tktB	transketolase [EC:2.2.1.1]";"K00615 E2.2.1.1	Metabolism;Metabolism;Metabolism	Carbohydrate metabolism;Metabolism of terpenoids and polyketides;Overview;Overview	C 00030 Pentose phosphate pathway [PATH:sco00030];01200 Carbon metabolism;C 01051 Biosynthesis of ansamycins;C 01230 Biosynthesis of amino acids [PATH:sco01230]						32	29	29	71.1	67	67	74.586	0	237.04	10763000000	591	0.232225	1	0.0266927	0.0489678	1.50457	0.990193	0.129885	0.240559	0.142877	0.984194	0.110804	0.140684	0.0696548	1	-0.104211	-0.101856	29.1732	29.1304	29.1611	29.244	29.2024	29.0985
O88026	Putative glucosidase OS					K01222	glucosidase";" SC5A7.20	6-phospho-beta-glucosidase [EC:3.2.1.86]";"K01222 E3.2.1.86A	Metabolism	Carbohydrate metabolism	C 00010 Glycolysis / Gluconeogenesis [PATH:sco00010]						15	15	15	45.4	45.4	45.4	47.297	0	44.897	258040000	89	2.30534	1	-1.76223	-2.16501	0.938526	1	-1.04047	-1.02162	0.182954	0.985772	0.0963504	0.13751	0.705151	1	0.249898	0.377649	23.4882	23.2867	23.4901	21.199	21.5389	22.2404
O88028	Uncharacterized protein OS																7	7	7	39.3	39.3	39.3	33.53	0	25.52	153650000	48	0.159556	1	-0.350892	-0.264794	0.678999	1	-0.8585	-0.798957	1.24952	1	-0.475496	-0.700649	0.570558	1	-0.955119	-0.767483	23.2915	21.5647	22.6974	21.6163	21.4198	23.4649
O88029	Uncharacterized protein OS																5	5	5	42	42	42	24.505	0	7.3522	53511000	22	NaN	1	0	NaN	NaN	1	0	NaN	1.13898	1	-2.2471	-1.57379	0.290791	1	0.507562	0.420875	21.7969	21.191	22.2959	21.0405	21.4116	21.3495
O88037	Probable SapB synthase OS		SapB														14	14	14	21.4	21.4	21.4	100.08	0	36.559	191240000	60	NaN	1	0	NaN	NaN	1	0	NaN	0.26494	0.975267	0.774767	0.464548	0.0817968	1	0.317012	0.169549	22.91	22.4136	22.3947	20.9545	22.4307	22.9883
O88051	Putative 3-hydroxyacyl-CoA dehydrogenase OS					K00074	3-hydroxybutyryl-CoA dehydrogenase ";" SCI35.13	3-hydroxybutyryl-CoA dehydrogenase [EC:1.1.1.157]";"K00074 paaH	Metabolism;Metabolism;Metabolism	Amino acid metabolism;Carbohydrate metabolism;Xenobiotics biodegradation and metabolism	C 00360 Phenylalanine metabolism [PATH:sco00360];C 00362 Benzoate degradation [PATH:sco00362];C 00650 Butanoate metabolism [PATH:sco00650]						12	12	12	69.6	69.6	69.6	32.565	0	143.31	4622700000	261	0.345641	1	0.144356	0.214468	0.540114	0.995016	0.274047	0.378513	1.37595	0.981169	0.31181	0.514716	0.136478	1	-0.0777302	-0.109442	27.8208	27.4837	27.4375	27.5548	27.654	27.9662
O88054	Phenylalanine--tRNA ligase beta subunit OS			WblC		K01890	phenylalanyl-tRNA synthetase subunit beta ";" pheT	phenylalanyl-tRNA synthetase beta chain [EC:6.1.1.20]";"K01890 FARSB	Genetic Information Processing	Ribosome	C 00970 Aminoacyl-tRNA biosynthesis [PATH:sco00970]						39	39	39	62	62	62	89.984	0	297.42	24273000000	870	0.175571	1	0.0492732	0.0812508	1.15206	0.984265	0.150468	0.268013	1.38899	0.996608	0.042237	0.0821436	0.28957	0.999372	0.0152836	0.0293162	30.2686	30.4204	30.3504	30.2288	30.5647	30.3937
O88055	Phenylalanine--tRNA ligase alpha subunit OS			WblC		K01889	phenylalanyl-tRNA synthetase subunit alpha ";" pheS	phenylalanyl-tRNA synthetase alpha chain [EC:6.1.1.20]";"K01889 FARSA	Genetic Information Processing	Ribosome	C 00970 Aminoacyl-tRNA biosynthesis [PATH:sco00970]						16	16	16	69.3	69.3	69.3	39.119	0	166.28	5546100000	337	0.0625878	1	-0.0158361	-0.0269366	0.111785	0.989163	0.0422967	0.0663914	0.907434	0.970406	0.1301	0.229489	0.235719	1	-0.0680097	-0.110866	28.1795	28.3699	28.2655	28.1697	28.3912	28.2065
O88056	Putative two-component sensor OS																9	9	9	41.4	41.4	41.4	41.019	0	41.191	141270000	56	0.102539	1	-0.186379	-0.161555	0.404239	0.977805	-0.405998	-0.438581	0.103084	0.99978	0.0347341	0.0559121	0.145757	1	-0.101464	-0.133736	22.6556	21.7006	22.5646	22.8995	20.9902	22.472
O88057	Putative rRNA methylase OS																7	7	7	32.6	32.6	32.6	29.367	0	49.865	478010000	62	0.558345	1	-0.258157	-0.36616	0.695413	1	-0.449725	-0.565937	0.118298	0.968693	-0.452772	-0.239097	0.121149	1	-0.481079	-0.246817	25.0788	25.592	25.5901	25.0848	25.3857	25.0159
O88058	50S ribosomal protein L20 OS				SigR	K02887	50S ribosomal protein L20";" rplT	large subunit ribosomal protein L20";"K02887 RP-L20	Genetic Information Processing	Ribosome	C 03010 Ribosome [PATH:sco03010]						10	10	10	50.4	50.4	50.4	14.386	0	323.31	30923000000	397	0.373474	1	-0.260621	-0.328886	0.0700395	0.993928	-0.0677535	-0.0808167	0.490048	0.97309	-0.0883363	-0.152692	1.31793	1	0.407372	0.631843	30.9182	31.5472	31.5279	30.9937	31.4612	30.7565
O88059	50S ribosomal protein L35 OS				SigR	K02916	50S ribosomal protein L35";" rpmI	large subunit ribosomal protein L35";"K02916 RP-L35	Genetic Information Processing	Ribosome	C 03010 Ribosome [PATH:sco03010]						3	3	3	28.1	28.1	28.1	7.0222	0	41.586	9517700000	138	0.314759	1	0.716208	0.500645	0.086129	0.988034	-0.305106	-0.173686	0.627313	0.980041	-0.368943	-0.482442	0.0125836	0.999661	0.00771268	0.0109791	29.6415	30.2958	27.3259	29.7266	30.2404	29.4449
O88060	Translation initiation factor IF-3 OS				SigR												12	12	12	56.2	56.2	56.2	24.167	0	323.31	24220000000	352	0.0612821	1	-0.0458266	-0.0603395	0.159928	0.986144	-0.159262	-0.182276	0.292394	1	-0.0394459	-0.0711241	0.1708	1	0.049221	0.0808296	30.3138	30.9781	31.0975	30.67	30.928	30.6539
O88066	Uncharacterized protein OS																14	14	14	54	54	54	42.376	0	41.611	1049600000	111	0.0987759	1	-0.345422	-0.196962	0.357044	0.994151	0.332029	0.374246	0.0720863	1	0.0270952	0.0428916	0.660413	1	-0.195471	-0.308284	23.9723	24.4039	24.3936	25.0166	21.4249	25.292
O88068	Putative dehydrogenase OS																11	11	11	46.9	46.9	46.9	27.348	0	140.25	763810000	74	NaN	1	0	NaN	NaN	1	0	NaN	0.0175023	1	-0.00347137	-0.00613452	0.820699	1	0.17321	0.289766	22.6764	21.9488	21.6131	22.0304	21.2175	20.8879
O88069	Putative aldehyde dehydrogenase OS					K00146	aldehyde dehydrogenase";" SCI35.34c	phenylacetaldehyde dehydrogenase [EC:1.2.1.39]";"K00146 feaB	Metabolism;Metabolism	Amino acid metabolism;Xenobiotics biodegradation and metabolism	C 00360 Phenylalanine metabolism [PATH:sco00360];C 00643 Styrene degradation [PATH:sco00643]						14	14	14	49.7	49.7	49.7	50.67	0	94.87	749980000	123	NaN	1	0	NaN	NaN	1	0	NaN	2.24007	0.982751	0.287018	0.518729	0.872436	1	0.208545	0.341174	20.4397	21.4935	21.2977	22.0977	20.6759	22.1777
O88070	Putative glutamine synthetase OS					K01915	glutamine synthetase";" SCI35.35c	glutamine synthetase [EC:6.3.1.2]";"K01915 glnA	Metabolism;Environmental Information Processing;Metabolism	Amino acid metabolism;Amino acid metabolism;Carbohydrate metabolism;Energy metabolism;Overview;Signal transduction	C 00250 Alanine. aspartate and glutamate metabolism [PATH:sco00250];C 00220 Arginine biosynthesis [PATH:sco00220];C 00630 Glyoxylate and dicarboxylate metabolism [PATH:sco00630];C 00910 Nitrogen metabolism [PATH:sco00910];C 01230 Biosynthesis of amino acids [PATH:sco01230];C 02020 Two-component system [PATH:sco02020]						19	19	19	64.5	64.5	64.5	50.818	0	173.08	1751500000	186	NaN	1	0	NaN	NaN	1	0	NaN	1.03533	0.979186	0.210636	0.353685	1.74327	1	0.312387	0.537846	20.9898	21.7497	20.7751	22.4041	21.6963	21.7743
O88072	Uncharacterized protein OS																4	4	4	22.7	22.7	22.7	25.35	0	8.3832	32803000	14	NaN	1	0	NaN	NaN	1	0	NaN	0.857323	0.975148	-0.454234	-0.608664	0.809442	1	-0.604481	-0.714949	21.1745	21.9132	21.8509	22.5136	22.6817	21.8691
P0A2Z6	ATP synthase epsilon chain OS					K02114	F0F1 ATP synthase subunit epsilon";" atpC	F-type H+-transporting ATPase subunit epsilon";"K02114 ATPF1E	Metabolism	Energy metabolism	C 00190 Oxidative phosphorylation [PATH:sco00190]						5	5	5	75	75	75	13.017	0	306.45	7163400000	181	0.0196936	1	-0.00870069	-0.013446	0.341166	0.987364	-0.109844	-0.173478	0.34511	0.975777	0.0905348	0.148735	0.844141	1	0.126689	0.222388	28.5637	28.8713	28.9408	28.642	28.9522	28.7556
P0A300	ATP synthase subunit beta OS					K02112	F0F1 ATP synthase subunit beta ";" 2SC6G5.17	F-type H+-transporting ATPase subunit beta [EC:3.6.3.14]";"K02112 ATPF1B	Metabolism	Energy metabolism	C 00190 Oxidative phosphorylation [PATH:sco00190]						33	33	33	82.4	82.4	82.4	52.178	0	323.31	143130000000	1604	0.0790325	1	0.0291977	0.0463268	0.522565	0.987402	0.131866	0.215853	1.40383	0.97134	0.165301	0.297906	0.774207	1	0.104688	0.186178	32.7902	33.033	32.8838	32.7688	33.1396	32.8863
P0A302	ATP synthase protein I OS																2	2	2	16	16	16	15.062	0	12.908	1217100000	46	0.247958	1	-0.176285	-0.225601	0.745201	1	0.344293	0.483511	0.0954865	0.972503	-0.348167	-0.193029	0.0418354	1	-0.176197	-0.0910834	26.2681	26.7507	26.8113	26.2562	26.8765	26.1685
P0A345	10 kDa chaperonin OS																6	6	6	74.5	74.5	74.5	10.946	0	50.993	9853300000	181	0.301805	1	0.167093	0.230444	0.357634	0.987828	0.162503	0.235773	0.151708	0.976836	-0.15074	-0.173105	0.384962	1	0.36647	0.406883	28.7278	28.9544	29.3114	29.2485	28.8779	29.3685
P0A3H5	DNA-binding protein HU 1 OS																9	9	9	69.9	69.9	69.9	9.8511	0	229.98	49429000000	349	0.283578	1	0.132949	0.192969	2.48183	1	-0.552027	-0.938808	0.292213	0.974918	-0.297987	-0.326478	0.0458662	0.996136	0.060983	0.0638805	31.7802	31.9768	31.8892	31.6547	32.2022	32.188
P0A3H7	DNA-binding protein HU 2 OS																5	5	5	28.4	28.4	28.4	22.348	0	81.706	4920000000	64	0.294848	1	-0.416244	-0.388255	0.048487	0.988024	-0.0670598	-0.0688408	0.519893	0.982989	-0.439457	-0.504394	0.000812862	0.999979	0.00118192	0.00121341	28.1125	29.5425	28.8907	28.1807	29.2076	27.9086
P0A3Z1	Xaa-Pro aminopeptidase 1 OS																33	33	33	81.9	81.9	81.9	54.047	0	323.31	19224000000	753	0.147669	1	-0.0422586	-0.0696772	0.395209	0.975801	0.091301	0.152779	0.645655	0.973449	0.212837	0.327993	0.0711266	0.996378	-0.0497793	-0.0668146	29.9677	29.7132	29.6699	29.8258	29.6464	29.7519
P0A3Z3	Xaa-Pro aminopeptidase 2 OS																24	24	24	66.8	66.8	66.8	51.924	0	323.31	7116600000	374	0.00188197	1	-0.00325139	-0.00305597	0.235546	0.986765	0.249971	0.272529	0.274522	0.978105	-0.15781	-0.21598	0.268271	1	-0.118944	-0.1756	29.5655	28.3381	28.8795	29.3559	28.0483	29.3691
P0A463	50S ribosomal protein L11 OS					K02867	50S ribosomal protein L11";" rplK	large subunit ribosomal protein L11";"K02867 RP-L11	Genetic Information Processing	Ribosome	C 03010 Ribosome [PATH:sco03010]						8	8	8	64.6	64.6	64.6	15.394	0	35.427	20205000000	175	0.438054	1	-0.217505	-0.3051	0.0885786	0.98004	-0.0910619	-0.105219	0.0565568	0.999524	-0.0286109	-0.0424014	0.00121389	1	0.0012029	0.00146121	30.2308	30.7775	30.8223	30.2706	30.5815	30.3258
P0A477	50S ribosomal protein L19 OS					K02884	50S ribosomal protein L19";" rplS	large subunit ribosomal protein L19";"K02884 RP-L19	Genetic Information Processing	Ribosome	C 03010 Ribosome [PATH:sco03010]						8	8	8	49.1	49.1	49.1	13.142	0	103.41	52698000000	309	0.104459	1	-0.124006	-0.133688	0.0752638	0.986801	0.0854912	0.0950788	0.0802516	1	0.0134506	0.0240552	0.515034	1	0.150799	0.239961	31.3655	32.3957	32.2478	31.6892	32.4335	31.5143
P0A4A3	30S ribosomal protein S12 OS					K02950	30S ribosomal protein S12";" rpsL	small subunit ribosomal protein S12";"K02950 RP-S12	Genetic Information Processing	Ribosome	C 03010 Ribosome [PATH:sco03010]						6	6	6	52	52	52	13.771	0	105.03	32161000000	305	0.12727	1	0.0920626	0.120311	0.108925	0.980472	0.108714	0.126299	0.407758	0.97438	0.124009	0.197132	0.289189	1	0.195355	0.252718	30.7557	31.4276	31.245	31.1413	31.571	30.9921
P0A4D3	Ribosome maturation factor RimM OS																4	4	4	44.7	44.7	44.7	20.251	0	67.414	78379000	32	0.106123	1	-0.079162	-0.102937	0.404925	1	-0.55701	-0.514225	NaN	1	0	NaN	NaN	1	0	NaN	22.2251	22.4048	22.7387	22.1212	22.8213	22.1884
P0A4E1	Glucokinase OS					K00845	glucokinase";" glk	glucokinase [EC:2.7.1.2]";"K00845 glk	Metabolism;Metabolism;Metabolism	Biosynthesis of other secondary metabolites;Biosynthesis of other secondary metabolites;Carbohydrate metabolism;Overview	C 00521 Streptomycin biosynthesis [PATH:sco00521];01200 Carbon metabolism;C 00010 Glycolysis / Gluconeogenesis [PATH:sco00010];C 00052 Galactose metabolism [PATH:sco00052];C 00500 Starch and sucrose metabolism [PATH:sco00500];C 00520 Amino sugar and nucleotide sugar metabolism [PATH:sco00520];C 00524 Butirosin and neomycin biosynthesis						14	14	14	62.8	62.8	62.8	33.061	0	279.27	7253700000	379	0.473027	1	-0.0542863	-0.0987478	0.0626374	0.993242	-0.0166518	-0.0281109	0.305677	0.989927	0.0753244	0.125465	0.329718	1	-0.089735	-0.146617	28.3184	28.3471	28.4701	28.3442	28.3395	28.2891
P0A4G6	Protein translocase subunit SecA OS					K03070	preprotein translocase subunit SecA";" azi	preprotein translocase subunit SecA";"K03070 secA	Genetic Information Processing;Environmental Information Processing	Folding. sorting and degradation;Membrane transport	C 03060 Protein export [PATH:sco03060];C 03070 Bacterial secretion system [PATH:sco03070]						50	50	50	68.4	68.4	68.4	106.46	0	323.31	18433000000	1011	0.273935	1	0.074262	0.121991	0.35786	0.986824	0.101903	0.164731	0.189434	1	0.0414817	0.0710564	0.0671876	0.997035	-0.0235551	-0.037851	29.7483	29.9651	30.0324	29.9299	30.1231	29.9156
P0A4G8	Protein translocase subunit SecE OS					K03073	preprotein translocase subunit SecE";" secE	preprotein translocase subunit SecE";"K03073 secE	Genetic Information Processing;Environmental Information Processing	Folding. sorting and degradation;Membrane transport	C 03060 Protein export [PATH:sco03060];C 03070 Bacterial secretion system [PATH:sco03070]						4	4	4	37.2	37.2	37.2	10.474	0	149.14	795890000	105	0.110393	1	-0.140299	-0.146156	0.524658	1	0.448968	0.512336	0.123889	1	-0.0484842	-0.0753896	0.0409791	1	-0.035902	-0.0449821	24.5873	25.5285	25.483	24.7788	25.7416	24.6574
P0A4I1	Transcriptional regulatory protein CutR OS																15	15	15	83.4	83.4	83.4	23.914	0	90.937	1178200000	145	0.0884139	1	-0.0846208	-0.100717	0.404598	0.978724	-0.453182	-0.464887	0.0876452	0.998427	0.0652097	0.0853221	0.522867	1	0.361735	0.449866	25.7754	25.1709	25.3438	25.7336	24.7809	25.5218
P0A4I7	Sensor protein CutS OS																14	14	14	47.3	47.3	47.3	44.496	0	114.06	1744800000	195	0.336858	1	0.101775	0.162904	0.182004	0.985056	0.117366	0.157416	0.0350046	0.998744	-0.0266641	-0.0351922	0.222067	1	0.142928	0.190284	26.3066	26.0357	26.0349	26.2518	26.068	26.3627
P0A4Q4	UPF0109 protein SCO5592 OS																4	4	4	55.7	55.7	55.7	8.6829	0	23.913	3176000000	96	0.0357739	1	-0.0251344	-0.0340644	0.158572	0.98698	-0.155078	-0.17893	1.16163	0.97156	-0.166059	-0.292759	0.311793	1	-0.0878359	-0.142809	27.2254	27.5534	28.0272	27.6024	27.6461	27.482
P12690	Spore-associated protein A OS																5	5	5	56.5	56.5	56.5	15.641	0	53.935	1285100000	73	NaN	1	0	NaN	NaN	1	0	NaN	1.14936	1	-0.472747	-0.681753	0.211586	1	-0.191057	-0.224724	21.7305	21.248	21.2081	20.7993	21.1656	22.2248
P14706	Mini-circle uncharacterized 19.1 kDa protein OS																7	7	7	74.9	74.9	74.9	19.1	0	24.85	210290000	36	NaN	1	0	NaN	NaN	1	0	NaN	0.333287	0.98089	0.877394	0.553429	0.299761	1	0.79616	0.504284	21.688	21.3632	21.4676	23.2141	21.1032	21.4187
P15106	Glutamine synthetase OS					K01915	glutamine synthetase";" glnA	glutamine synthetase [EC:6.3.1.2]";"K01915 glnA	Metabolism;Environmental Information Processing;Metabolism	Amino acid metabolism;Amino acid metabolism;Carbohydrate metabolism;Energy metabolism;Overview;Signal transduction	C 00250 Alanine. aspartate and glutamate metabolism [PATH:sco00250];C 00220 Arginine biosynthesis [PATH:sco00220];C 00630 Glyoxylate and dicarboxylate metabolism [PATH:sco00630];C 00910 Nitrogen metabolism [PATH:sco00910];C 01230 Biosynthesis of amino acids [PATH:sco01230];C 02020 Two-component system [PATH:sco02020]						30	30	30	82.1	82.1	82.1	52.567	0	323.31	50665000000	998	0.823273	1	0.120396	0.212056	0.326834	0.98304	0.0594927	0.103494	0.454949	0.99177	0.068882	0.121857	0.589336	1	0.228731	0.339699	31.4453	31.6395	31.5953	31.6746	31.7415	31.6251
P15360	Glycerol operon regulatory protein OS																9	9	9	48	48	48	27.641	0	80.458	239980000	68	0.106321	1	0.0927086	0.113818	0.385167	0.985696	-0.342539	-0.391769	0.0572892	1	0.0467834	0.0598019	0.278605	1	-0.0925694	-0.146102	23.968	23.3813	23.1041	23.8703	23.2362	23.625
P15474	3-dehydroquinate dehydratase OS					K03786	3-dehydroquinate dehydratase ";" aroQ	3-dehydroquinate dehydratase II [EC:4.2.1.10]";"K03786 aroQ	Metabolism;Metabolism	Amino acid metabolism;Overview	C 00400 Phenylalanine. tyrosine and tryptophan biosynthesis [PATH:sco00400];C 01230 Biosynthesis of amino acids [PATH:sco01230]						4	4	4	42	42	42	16.682	0	8.1545	25634000	12	NaN	1	0	NaN	NaN	1	0	NaN	0.692532	1	0.932728	0.837749	NaN	1	0	NaN	21.5557	21.3178	21.597	20.3755	21.9818	21.3559
P16245	Histidinol dehydrogenase OS					K00013	histidinol dehydrogenase ";" hisD	histidinol dehydrogenase [EC:1.1.1.23]";"K00013 hisD	Metabolism;Metabolism	Amino acid metabolism;Overview	C 00340 Histidine metabolism [PATH:sco00340];C 01230 Biosynthesis of amino acids [PATH:sco01230]						14	14	14	45.1	45.1	45.1	46.492	0	153.91	789900000	191	0.111152	1	0.0753504	0.101077	0.0354688	0.99686	-0.0244211	-0.0333159	0.0734702	0.99988	0.0238787	0.0388885	0.280459	1	0.197459	0.252071	24.9256	24.2372	24.7872	24.9679	24.5406	24.6676
P16246	Histidinol-phosphate aminotransferase OS					K00817	histidinol-phosphate aminotransferase ";" hisC1	histidinol-phosphate aminotransferase [EC:2.6.1.9]";"K00817 hisC	Metabolism;Metabolism;Metabolism	Amino acid metabolism;Amino acid metabolism;Biosynthesis of other secondary metabolites;Overview	C 00340 Histidine metabolism [PATH:sco00340];C 00350 Tyrosine metabolism [PATH:sco00350];C 00360 Phenylalanine metabolism [PATH:sco00360];C 00400 Phenylalanine. tyrosine and tryptophan biosynthesis [PATH:sco00400];C 00401 Novobiocin biosynthesis [PATH:sco00401];C 01230 Biosynthesis of amino acids [PATH:sco01230]						9	9	9	42	42	42	40.387	0	34.355	184560000	45	0.136301	1	-0.390887	-0.250811	0.353787	1	-0.761043	-0.545752	1.12464	1	1.23658	1.2158	0.118767	1	0.240407	0.194293	21.9294	23.5666	23.6074	23.7928	20.863	23.2749
P16247	Imidazoleglycerol-phosphate dehydratase OS					K01693	imidazoleglycerol-phosphate dehydratase";" hisB	imidazoleglycerol-phosphate dehydratase [EC:4.2.1.19]";"K01693 hisB	Metabolism;Metabolism	Amino acid metabolism;Overview	C 00340 Histidine metabolism [PATH:sco00340];C 01230 Biosynthesis of amino acids [PATH:sco01230]						5	5	5	43.7	43.7	43.7	21.589	0	63.891	854470000	77	0.636302	1	0.097901	0.171944	0.0301513	0.994051	-0.0137971	-0.0210957	NaN	1	0	NaN	0.326653	1	0.810739	0.53325	26.0092	26.1714	25.9809	26.153	26.0888	26.2133
P16250	Phosphoribosyl isomerase A OS					K01814	phosphoribosyl isomerase A ";" hisA	phosphoribosylformimino-5-aminoimidazole carboxamide ribotide isomerase [EC:5.3.1.16]";"K01814 hisA	Metabolism;Metabolism;Metabolism	Amino acid metabolism;Amino acid metabolism;Overview	C 00340 Histidine metabolism [PATH:sco00340];C 00400 Phenylalanine. tyrosine and tryptophan biosynthesis [PATH:sco00400];C 01230 Biosynthesis of amino acids [PATH:sco01230]						8	8	8	46.2	46.2	46.2	25.08	0	19.559	317190000	55	0.473984	1	1.58782	0.813211	0.0766884	0.984426	0.289644	0.15837	0.596669	1	-1.17479	-0.850848	0.367408	1	0.1639	0.238746	24.0022	19.8551	20.5665	23.9342	21.7093	23.5438
P16251	Uncharacterized protein SCO2049 OS																5	5	5	47	47	47	14.382	0	31.807	158400000	25	NaN	1	0	NaN	NaN	1	0	NaN	1.88418	1	-0.574289	-0.904652	1.49843	1	-0.541926	-0.812033	20.9095	22.3195	21.8167	21.4048	21.2268	21.9107
P16544	Putative ketoacyl reductase OS		Actinorhodin			K12420	ketoacyl reductase";" actIII	ketoreductase [EC:1.1.1.-]";"K12420 actIII	Metabolism;Metabolism	Metabolism of terpenoids and polyketides;Metabolism of terpenoids and polyketides	C 01056 Biosynthesis of type II polyketide backbone [PATH:sco01056];C 00253 Tetracycline biosynthesis [PATH:sco00253]						10	10	10	59.8	59.8	59.8	27.265	0	293.7	11270000000	295	NaN	1	0	NaN	0.544508	1	0.639268	0.627414	0.014593	0.999807	-0.0319265	-0.0260762	0.789948	1	-0.825595	-0.840345	22.1005	22.0742	22.3561	23.0082	20.7726	21.2224
P16922	Transcriptional regulator RedD OS		Prodiginine														9	9	9	34.6	34.6	34.6	37.796	0	69.555	339350000	74	0.0230678	1	-0.0750802	-0.0472956	0.142825	0.991758	-0.331886	-0.243723	0.481884	0.981605	0.571433	0.562783	0.16191	1	-0.331366	-0.261095	25.1655	23.8554	24.3276	25.0513	22.3735	25.6985
P18182	RNA polymerase principal sigma factor HrdA OS																4	3	3	13.4	10.9	10.9	43.837	0	8.0252	12638000	8	NaN	1	0	NaN	NaN	1	0	NaN	0.0056567	1	0.00871976	0.00867343	0.567078	1	-0.821175	-0.718132	23.243	20.711	21.1222	22.5522	20.6507	21.4132
P18183	RNA polymerase principal sigma factor HrdB OS				SigR												25	25	24	49.3	49.3	47.4	55.934	0	323.31	14427000000	656	0.00580815	1	0.0046641	0.00611046	0.192888	0.981652	0.118131	0.160758	0.323547	0.968786	-0.141273	-0.207979	0.0664051	0.996316	0.0519695	0.0672448	29.4769	30.028	29.8649	29.5682	30.2068	29.6088
P18249	RNA polymerase principal sigma factor HrdD OS																14	13	13	44.9	41.9	41.9	37.154	0	70.166	1070900000	175	0.104	1	-0.0644881	-0.0891637	0.15302	0.993953	0.0552355	0.0870083	0.197601	0.988754	0.072101	0.112601	1.21937	1	0.488253	0.709539	26.1871	26.3497	26.093	26.0052	26.5589	25.8722
P19255	Probable glycerol uptake facilitator protein OS																3	3	3	15.5	15.5	15.5	26.852	0	41.338	2398600000	67	0.486333	1	0.520639	0.53904	0.660935	1	0.5518	0.628343	0.26117	0.973603	-0.144704	-0.200746	0.287737	1	0.391867	0.373196	26.8716	25.9928	26.107	27.1255	26.101	27.3068
P19780	Insertion element IS110 uncharacterized 43.6 kDa protein OS																4	4	4	14.1	14.1	14.1	43.563	0	8.4769	32690000	9	NaN	1	0	NaN	NaN	1	0	NaN	1.1286	1	-1.74265	-1.42123	0.922374	1	-1.76585	-1.26639	22.5058	20.9878	22.4216	21.1412	21.8349	21.3471
P24532	Argininosuccinate synthase OS					K01940	argininosuccinate synthase ";" argG	argininosuccinate synthase [EC:6.3.4.5]";"K01940 argG	Metabolism;Metabolism;Metabolism	Amino acid metabolism;Amino acid metabolism;Overview	C 00250 Alanine. aspartate and glutamate metabolism [PATH:sco00250];C 00220 Arginine biosynthesis [PATH:sco00220];C 01230 Biosynthesis of amino acids [PATH:sco01230]						26	26	26	77.3	77.3	77.3	52.269	0	278.38	4248800000	246	1.08935	1	-1.67498	-1.36966	2.5576	0.314	4.40926	3.76662	0.641641	0.97852	0.437449	0.541574	1.07106	1	0.785833	0.930137	24.6666	24.4109	26.5306	23.9719	23.5902	23.021
P25941	Regulatory protein AfsR OS																24	24	24	37.9	37.9	37.9	105.71	0	156.24	747360000	214	1.25872	1	0.631681	0.858811	0.155912	0.986186	0.164693	0.183942	1.05971	0.991543	0.231034	0.38349	0.00199517	1	-0.000994364	-0.00150046	24.6292	24.0383	24.5065	24.7208	25.2002	25.1481
P27902	Chromosomal replication initiator protein DnaA OS					K02313	chromosomal replication initiation protein";" dnaA	chromosomal replication initiator protein";"K02313 dnaA	Environmental Information Processing	Signal transduction	C 02020 Two-component system [PATH:sco02020]						27	27	27	59.3	59.3	59.3	73.182	0	162.38	1820200000	263	0.0656714	1	-0.0808907	-0.0870603	0.0890017	0.980629	0.0912005	0.105508	0.309413	0.987567	0.385403	0.382276	1.68182	1	1.20202	1.45747	26.5689	27.5651	27.0224	26.5535	27.5958	26.7645
P27903	Beta sliding clamp OS					K02338	DNA polymerase III subunit beta ";" dnaN	DNA polymerase III subunit beta [EC:2.7.7.7]";"K02338 DPO3B	Metabolism;Genetic Information Processing;Genetic Information Processing;Metabolism	Nucleotide metabolism;Nucleotide metabolism;Replication and repair;Replication and repair	C 00230 Purine metabolism [PATH:sco00230];C 00240 Pyrimidine metabolism [PATH:sco00240];C 03030 DNA replication [PATH:sco03030];C 03430 Mismatch repair [PATH:sco03430];C 03440 Homologous recombination [PATH:sco03440]						21	21	21	78.5	78.5	78.5	39.956	0	323.31	12883000000	491	0.21949	1	-0.0466277	-0.080011	0.31993	0.97974	0.0770925	0.128751	1.33772	0.972913	0.0979843	0.1834	1.66279	1	0.178066	0.324486	29.0641	28.8191	29.0692	28.9409	28.9463	28.9253
P33158	2.3-bisphosphoglycerate-dependent phosphoglycerate mutase OS					K01834	phosphoglyceromutase";" gpmA	2.3-bisphosphoglycerate-dependent phosphoglycerate mutase [EC:5.4.2.11]";"K01834 PGAM	Metabolism;Metabolism;Metabolism	Amino acid metabolism;Carbohydrate metabolism;Energy metabolism;Overview;Overview	C 00260 Glycine. serine and threonine metabolism [PATH:sco00260];01200 Carbon metabolism;C 00010 Glycolysis / Gluconeogenesis [PATH:sco00010];C 00680 Methane metabolism [PATH:sco00680];C 01230 Biosynthesis of amino acids [PATH:sco01230]						19	19	19	80.6	80.6	80.6	28.279	0	230	15992000000	444	0.184837	1	0.135463	0.173759	0.266319	0.982736	-0.135786	-0.192947	0.69818	0.968944	0.191872	0.306863	0.241991	1	0.0975348	0.148	29.3553	28.7055	29.0857	29.3732	28.7717	29.4078
P35885	DNA gyrase subunit A OS																42	42	41	60.9	60.9	60.1	94.582	0	323.31	40879000000	1052	0.0816365	1	0.044707	0.0644638	0.532826	0.988752	0.201094	0.301799	0.413879	0.997208	-0.0480779	-0.0875091	0.208686	1	0.0581856	0.0957088	30.9985	31.4289	31.2951	31.136	31.5773	31.1434
P35886	DNA gyrase subunit B OS																35	34	34	59.9	58.3	58.3	75.464	0	323.31	19283000000	771	0.00850267	1	-0.00566991	-0.00788247	0.315595	0.986356	0.136529	0.201671	0.159688	0.998081	-0.0496572	-0.0805224	0.143216	1	0.0607179	0.0923794	29.9124	30.3731	30.3572	30.0202	30.5248	30.0807
P36176	DNA replication and repair protein RecF OS					K03629	recombination protein F";" recF	DNA replication and repair protein RecF";"K03629 recF	Genetic Information Processing	Replication and repair	C 03440 Homologous recombination [PATH:sco03440]						13	13	13	53.1	53.1	53.1	40.743	0	65.124	522260000	138	0.113594	1	-0.142542	-0.149218	0.343809	0.988911	-0.294744	-0.344721	0.212108	0.979174	0.432592	0.335036	0.463606	1	0.690533	0.603708	25.3092	26.1642	24.9724	25.3436	25.8316	24.8431
P36266	Transcription termination/antitermination protein NusG OS																10	10	10	51.7	51.7	51.7	32.844	0	100.51	7297000000	219	0.0148811	1	0.0098807	0.013725	0.609429	0.97612	0.352996	0.464595	0.970868	0.992034	0.265977	0.4233	0.389823	1	0.160627	0.238409	28.2154	28.8265	28.54	28.3777	28.7973	28.4365
P38133	RNA polymerase sigma-E factor OS																8	8	8	54.8	54.8	54.8	20.493	0	16.1	146670000	44	0.30283	1	-0.299287	-0.331806	0.157388	0.986547	-0.159065	-0.181035	NaN	1	0	NaN	0.0963121	1	0.264809	0.178473	23.1429	24.2302	23.8993	23.3306	23.9244	23.1195
P40135	Adenylate cyclase OS					K01768	adenylate cyclase";" cya	adenylate cyclase [EC:4.6.1.1]";"K01768 E4.6.1.1	Metabolism	Nucleotide metabolism	C 00230 Purine metabolism [PATH:sco00230]						9	9	9	38.6	38.6	38.6	40.903	0	49.442	173860000	68	0.0309698	1	0.0201015	0.0279709	0.170664	0.981159	-0.0909081	-0.129616	0.562262	1	0.821969	0.715443	0.470026	1	0.747236	0.628717	23.1139	23.2431	22.8201	22.7207	23.2504	23.2663
P40170	Chaperone protein DnaJ 1 OS																13	13	13	40.4	40.4	40.4	41.337	0	50.149	1430000000	136	0.0811015	1	-0.0301418	-0.0477477	0.505782	0.99339	-0.22867	-0.327692	0.432648	0.975251	-0.169764	-0.254158	0.201897	1	-0.162875	-0.20082	26.3435	26.3396	26.6185	26.3711	26.2609	26.5792
P40171	60 kDa chaperonin 1 OS					K04077	chaperonin GroEL";" groEL	chaperonin GroEL";"K04077 groEL	Genetic Information Processing	Folding. sorting and degradation	C 03018 RNA degradation [PATH:sco03018]						50	50	50	88	88	88	57.118	0	323.31	225960000000	2452	1.54536	1	0.133038	0.246514	0.0860973	0.993136	-0.0151634	-0.0269584	0.119723	0.998296	0.0213445	0.0377786	0.181795	0.996152	-0.0197093	-0.0364122	33.6521	33.7367	33.7175	33.7753	33.8568	33.8733
P40173	Elongation factor G 1 OS																46	46	46	78.8	78.8	78.8	77.656	0	323.31	192930000000	2145	0.0185603	1	-0.014164	-0.0187913	0.619327	0.983237	0.296664	0.414753	0.443176	0.972788	-0.118459	-0.192679	0.469287	1	0.181473	0.271895	33.2222	33.8176	33.7124	33.3432	33.9148	33.4517
P40174	Elongation factor Tu-1 OS																31	31	30	88.4	88.4	86.1	43.78	0	323.31	401310000000	3329	0.576493	1	-0.137787	-0.227207	0.346533	0.980244	-0.131597	-0.200165	0.771076	0.982196	-0.264598	-0.402097	0.170381	1	0.0697886	0.106578	34.2952	34.305	34.6158	34.2821	34.2361	34.2845
P40175	Elongation factor Tu-3 OS			WblC													7	6	6	26.3	24	24	41.676	0	14.513	65079000	34	NaN	1	0	NaN	NaN	1	0	NaN	0.437017	0.972915	-0.747408	-0.606141	0.11038	1	-0.0843824	-0.108649	22.4717	24.0744	21.6393	22.4815	22.1049	21.5156
P40181	Uncharacterized protein SCO2128 OS																9	9	9	35.9	35.9	35.9	41.221	0	19.222	146520000	49	0.107453	1	0.050485	0.0753922	0.366814	0.981924	0.180781	0.256064	NaN	1	0	NaN	NaN	1	0	NaN	23.4044	23.9024	23.6537	23.551	23.8628	23.6983
P40182	Uncharacterized protein SCO2127 OS																7	7	7	48.2	48.2	48.2	20.131	0	42.693	269120000	40	NaN	1	0	NaN	NaN	1	0	NaN	1.65251	1	0.796118	1.10631	0.795832	1	0.539563	0.66352	22.3535	20.9606	22.0002	21.981	22.5386	21.6394
P40183	Putative heat shock protein HspR OS																5	5	5	50.3	50.3	50.3	16.939	0	58.541	238950000	58	0.384282	1	-0.188434	-0.266777	0.309169	1	-0.721994	-0.497021	0.230294	0.98059	-0.467368	-0.360749	0.0796356	1	-0.153069	-0.129934	23.6033	24.1898	24.2263	23.7411	23.889	23.824
P41102	50S ribosomal protein L7/L12 OS					K02935	50S ribosomal protein L7/L12";" rplL	large subunit ribosomal protein L7/L12";"K02935 RP-L7	Genetic Information Processing	Ribosome	C 03010 Ribosome [PATH:sco03010]						5	5	5	51.2	51.2	51.2	13.209	0	42.402	8475700000	183	0.378596	1	0.164505	0.241052	0.794302	0.988513	0.322934	0.469537	0.194475	0.969607	-0.145795	-0.185078	0.727192	1	0.305664	0.441425	28.8375	29.0474	29.1044	28.8572	29.4173	29.2083
P41103	50S ribosomal protein L10 OS					K02864	50S ribosomal protein L10";" rplJ	large subunit ribosomal protein L10";"K02864 RP-L10	Genetic Information Processing	Ribosome	C 03010 Ribosome [PATH:sco03010]						11	11	11	61.9	61.9	61.9	18.646	0	262.92	31701000000	247	0.140095	1	-0.0812747	-0.113716	0.00544894	0.996867	0.0047404	0.00603771	0.270171	0.982022	-0.0883636	-0.140047	0.231153	1	0.133277	0.183545	30.9971	31.1012	31.538	31.0119	31.4032	30.9774
P41109	Putative lipoprotein SCO4651 OS			WblC													8	8	8	45	45	45	30.048	0	71.266	601930000	103	0.190389	1	0.0854238	0.127161	0.757547	0.987683	0.26191	0.397462	0.264442	0.968132	-0.130879	-0.187616	0.111621	1	0.098175	0.11993	24.6849	25.0305	24.9474	24.8015	25.243	24.8746
P43414	Adenylate kinase OS					K00939	adenylate kinase";" adk	adenylate kinase [EC:2.7.4.3]";"K00939 adk	Metabolism	Nucleotide metabolism	C 00230 Purine metabolism [PATH:sco00230]						15	15	15	83.4	83.4	83.4	23.985	0	93.9	833550000	161	0.693013	1	0.0777156	0.141025	0.071951	0.99435	-0.023908	-0.038785	0.933472	0.988773	-0.279085	-0.436225	0.875596	1	0.232164	0.372389	25.2497	25.1785	25.145	25.3272	25.1905	25.2886
P45500	Cell division protein FtsZ OS																23	23	23	73.7	73.7	73.7	41.095	0	234.49	6448800000	400	0.102932	1	0.0333799	0.0541302	0.187626	0.992661	0.0478605	0.0801025	0.0869791	1	-0.0517553	-0.072768	0.228239	1	0.115864	0.165812	28.4154	28.1563	28.4071	28.4172	28.2018	28.4599
P46105	Probable actinorhodin transporter OS		Actinorhodin														8	8	8	21.5	21.5	21.5	59.771	0	127.49	2475100000	162	NaN	1	0	NaN	NaN	1	0	NaN	0.187031	0.973674	0.299869	0.269537	0.0987869	1	-0.0950654	-0.112501	22.3151	21.2591	22.842	23.5666	21.0308	22.3902
P46106	Probable actinorhodin operon activatory protein OS		Actinorhodin														10	10	10	53.7	53.7	53.7	28.762	0	36.287	255740000	53	NaN	1	0	NaN	NaN	1	0	NaN	0.252886	0.974817	0.235037	0.270519	0.173501	1	-0.22036	-0.224624	21.681	22.0628	21.3533	21.8771	21.7769	22.0606
P46785	Protein translocase subunit SecY OS					K03076	preprotein translocase subunit SecY";" secY	preprotein translocase subunit SecY";"K03076 secY	Genetic Information Processing;Environmental Information Processing	Folding. sorting and degradation;Membrane transport	C 03060 Protein export [PATH:sco03060];C 03070 Bacterial secretion system [PATH:sco03070]						13	13	13	23.1	23.1	23.1	47.37	0	64.813	2886100000	196	0.0940195	1	-0.0827268	-0.101603	0.293878	0.979237	0.204388	0.261463	0.0163954	1	0.00334167	0.00588723	0.84108	1	0.27001	0.416041	26.9958	27.7296	27.5098	27.1215	27.7822	27.0833
P46786	50S ribosomal protein L6 OS					K02933	50S ribosomal protein L6";" rplF	large subunit ribosomal protein L6";"K02933 RP-L6	Genetic Information Processing	Ribosome	C 03010 Ribosome [PATH:sco03010]						16	16	16	78.2	78.2	78.2	19.179	0	239.98	123770000000	546	0.0883218	1	-0.0804749	-0.0976838	0.0953462	0.989634	0.0704269	0.0921735	0.257287	0.998801	-0.0355682	-0.0640883	0.771385	1	0.239421	0.372376	32.7433	33.346	33.4534	32.9311	33.568	32.8022
P46787	50S ribosomal protein L15 OS					K02876	50S ribosomal protein L15";" rplO	large subunit ribosomal protein L15";"K02876 RP-L15	Genetic Information Processing	Ribosome	C 03010 Ribosome [PATH:sco03010]						9	9	9	60.3	60.3	60.3	15.947	0	87.934	33077000000	461	0.279695	1	-0.151189	-0.210728	0.0191059	0.994813	-0.0148837	-0.0196049	1.05701	0.987584	-0.273782	-0.44037	0.078272	1	-0.0561047	-0.0745522	30.9191	31.3377	31.5027	31.003	31.3613	30.9416
P46788	50S ribosomal protein L18 OS					K02881	50S ribosomal protein L18";" rplR	large subunit ribosomal protein L18";"K02881 RP-L18	Genetic Information Processing	Ribosome	C 03010 Ribosome [PATH:sco03010]						10	10	10	67.7	67.7	67.7	13.578	0	58.418	28672000000	202	0.0501713	1	-0.0298112	-0.0423438	0.0174143	0.993131	0.0149879	0.0190727	0.670575	0.971824	-0.109147	-0.190199	0.202991	1	0.120612	0.165392	30.793	31.1992	31.3082	30.9576	31.3307	30.9226
P46789	50S ribosomal protein L30 OS					K02907	50S ribosomal protein L30";" rpmD	large subunit ribosomal protein L30";"K02907 RP-L30	Genetic Information Processing	Ribosome	C 03010 Ribosome [PATH:sco03010]						3	3	3	46.7	46.7	46.7	6.8879	0	5.2788	2204300000	36	0.979154	1	-0.388946	-0.566841	0.755561	1	-3.2203	-1.30956	0.323144	0.97302	1.26475	0.600373	0.0299625	0.999369	-0.208831	-0.073389	27.4323	27.3769	27.4991	27.0259	27.3738	26.7418
P46790	30S ribosomal protein S5 OS					K02988	30S ribosomal protein S5";" rpsE	small subunit ribosomal protein S5";"K02988 RP-S5	Genetic Information Processing	Ribosome	C 03010 Ribosome [PATH:sco03010]						16	16	16	74.6	74.6	74.6	20.499	0	253.36	137300000000	566	0.153998	1	-0.125324	-0.155841	0.400338	0.985326	0.262123	0.337292	0.0136125	1	-0.00493177	-0.00795672	1.08535	1	0.399584	0.593662	32.8137	33.5083	33.5004	32.9017	33.5421	33.0026
P48206	Ribonuclease P protein component OS																6	6	6	57.7	57.7	57.7	13.32	0	23.219	218250000	67	0.16841	1	0.194445	0.207783	0.142459	0.9872	-0.353687	-0.248996	0.422368	0.985638	-0.293943	-0.368883	1.42519	1	-1.84365	-1.67299	23.1374	24.042	24.4844	23.7876	24.412	24.0477
P48859	Cold shock protein ScoF OS			WblC													2	2	2	65.7	65.7	65.7	7.1787	0	32.219	1076500000	44	0.0135483	1	-0.0160936	-0.0180251	0.369598	0.993896	0.213136	0.287517	0.0270811	0.998752	-0.142701	-0.0629188	0.126706	1	0.741941	0.280409	25.7606	25.2083	25.7148	25.8174	24.8491	25.9689
P48950	50S ribosomal protein L1 OS					K02863	50S ribosomal protein L1";" rplA	large subunit ribosomal protein L1";"K02863 RP-L1	Genetic Information Processing	Ribosome	C 03010 Ribosome [PATH:sco03010]						19	19	19	65.1	65.1	65.1	25.763	0	323.31	77485000000	885	0.209698	1	-0.141368	-0.185729	0.0214611	0.991716	-0.0195045	-0.0242854	0.834934	0.986859	-0.234451	-0.371996	0.0806737	1	-0.0687358	-0.0858304	32.1714	32.6259	32.8551	32.2552	32.7429	32.2303
P49399	30S ribosomal protein S8 OS					K02994	30S ribosomal protein S8";" rpsH	small subunit ribosomal protein S8";"K02994 RP-S8	Genetic Information Processing	Ribosome	C 03010 Ribosome [PATH:sco03010]						11	11	11	79.5	79.5	79.5	14.276	0	247.17	49106000000	587	1.02278	1	-0.308599	-0.480947	0.457142	0.982712	-0.168877	-0.256121	0.00986472	1	-0.0055898	-0.00814083	0.206044	1	0.175306	0.2115	31.6622	31.9726	31.9819	31.4037	31.7325	31.5547
P50589	Nucleoside diphosphate kinase OS					K00940	nucleoside diphosphate kinase";" ndk	nucleoside-diphosphate kinase [EC:2.7.4.6]";"K00940 ndk	Metabolism;Metabolism	Nucleotide metabolism;Nucleotide metabolism	C 00230 Purine metabolism [PATH:sco00230];C 00240 Pyrimidine metabolism [PATH:sco00240]						11	11	11	88.3	88.3	88.3	15.11	0	178.99	4567400000	213	0.543789	1	-0.116297	-0.19562	0.484074	0.992016	-0.207814	-0.302629	0.23465	0.99137	-0.0761064	-0.121294	0.592978	1	0.173197	0.274677	27.8541	27.9918	28.1409	27.9306	27.7885	27.9188
P52215	Thioredoxin reductase OS				SigR	K00384	thioredoxin reductase";" SCH24.12c	thioredoxin reductase (NADPH) [EC:1.8.1.9]";"K00384 trxB	Metabolism;Metabolism	Metabolism of other amino acids;Nucleotide metabolism	C 00450 Selenocompound metabolism [PATH:sco00450];C 00240 Pyrimidine metabolism [PATH:sco00240]						11	11	11	52.2	52.2	52.2	34.155	0	147.52	6306100000	291	0.280743	1	0.0646954	0.109144	0.465974	0.993378	-0.0455971	-0.0840767	0.277765	0.993947	0.0556539	0.0958676	1.49031	1	-0.186749	-0.334657	28.1357	28.0714	28.149	28.2447	28.0069	28.2986
P52230	Thioredoxin 1 OS				SigR												3	3	3	40	40	40	11.891	0	27.643	59698000	24	NaN	1	0	NaN	0.343171	1	-0.677132	-0.51418	NaN	1	0	NaN	0.627066	1	1.23561	0.890893	21.9864	22.9962	22.0026	21.6362	21.7104	22.3364
P52560	GTP pyrophosphokinase OS				SigR	K00951	GTP pyrophosphokinase";" relA	GTP pyrophosphokinase [EC:2.7.6.5]";"K00951 relA	Metabolism	Nucleotide metabolism	C 00230 Purine metabolism [PATH:sco00230]						32	32	32	52.2	52.2	52.2	94.181	0	83.664	1387300000	269	0.0640334	1	0.0247281	0.0389825	0.123391	0.986629	-0.0429268	-0.0684448	1.38036	0.977351	-0.199259	-0.351197	0.258176	1	0.0487092	0.0847	26.1905	26.4477	26.1375	26.3115	26.4305	26.1079
P52561	Adenine phosphoribosyltransferase OS					K00759	adenine phosphoribosyltransferase ";" apt	adenine phosphoribosyltransferase [EC:2.4.2.7]";"K00759 APRT	Metabolism	Nucleotide metabolism	C 00230 Purine metabolism [PATH:sco00230]						7	7	7	65.9	65.9	65.9	18.599	0	14.342	130830000	36	0.369282	1	0.571165	0.497915	0.152688	0.989414	0.273291	0.233902	0.624336	0.992903	0.855125	0.766123	0.157553	1	0.397498	0.275021	20.8848	21.4995	22.8895	22.8291	21.961	22.1972
P54739	Serine/threonine-protein kinase PkaA OS																17	17	17	41.8	41.8	41.8	58.181	0	176.27	1322000000	234	0.482761	1	0.0910244	0.156408	0.382967	0.989474	-0.146373	-0.221526	0.423702	0.975518	0.123419	0.197692	0.0502278	0.998968	0.020333	0.0318195	26.0639	25.933	26.0262	26.1883	26.1519	25.956
P54740	Serine/threonine-protein kinase PkaB OS																8	8	8	35.7	35.7	35.7	43.417	0	22.665	497980000	89	0.890556	1	-0.268318	-0.41896	0.391802	0.985396	-0.142328	-0.217866	0.0217541	1	0.00819651	0.0130995	0.216573	1	0.0781129	0.121997	24.5897	24.3572	24.7658	24.4306	24.1689	24.3082
P54741	Serine/threonine-protein kinase AfsK OS																26	26	26	55.2	55.2	55.2	83.787	0	250.81	2283700000	357	0.0509205	1	0.0103652	0.0181862	0.221767	0.993263	0.0506369	0.0859599	0.0135502	1	0.00327047	0.00564048	0.165901	0.995243	0.0390053	0.0662683	26.9612	27.1347	26.9727	26.9497	27.0689	27.0811
P54895	N-acetyl-gamma-glutamyl-phosphate reductase OS					K00145	N-acetyl-gamma-glutamyl-phosphate reductase ";" argC	N-acetyl-gamma-glutamyl-phosphate reductase [EC:1.2.1.38]";"K00145 argC	Metabolism;Metabolism;Metabolism	Amino acid metabolism;Overview;Overview	C 00220 Arginine biosynthesis [PATH:sco00220];01210 2-Oxocarboxylic acid metabolism [PATH:sco01210];C 01230 Biosynthesis of amino acids [PATH:sco01230]						6	6	6	37.4	37.4	37.4	34.615	0	21.319	240290000	47	NaN	1	0	NaN	1.30223	1	1.70562	1.53146	0.745383	0.978289	0.51888	0.63314	0.208251	1	0.15139	0.19375	21.0587	21.6059	22.173	20.6388	21.0566	21.5751
P54919	Delta-aminolevulinic acid dehydratase OS					K01698	delta-aminolevulinic acid dehydratase ";" hemB	porphobilinogen synthase [EC:4.2.1.24]";"K01698 hemB	Metabolism	Metabolism of cofactors and vitamins	C 00860 Porphyrin and chlorophyll metabolism [PATH:sco00860]						16	16	16	77	77	77	35.453	0	86.887	4080500000	253	0.00536957	1	-0.00412814	-0.00548989	0.16521	0.977223	0.114484	0.150438	0.189676	0.968133	0.21116	0.228028	0.0291977	0.999906	-0.0415656	-0.04247	26.9087	27.4019	27.6644	27.213	27.5606	27.1891
P56833	Phospho-N-acetylmuramoyl-pentapeptide-transferase OS					K01000	phospho-N-acetylmuramoyl-pentapeptide-transferase ";" mraY	phospho-N-acetylmuramoyl-pentapeptide-transferase [EC:2.7.8.13]";"K01000 mraY	Human Diseases;Metabolism	Drug resistance;Glycan biosynthesis and metabolism	C 01502 Vancomycin resistance [PATH:sco01502];C 00550 Peptidoglycan biosynthesis [PATH:sco00550]						3	3	3	5.2	5.2	5.2	38.893	0	10.357	221760000	26	0.140399	1	-0.378407	-0.252649	0.163154	0.97754	0.345811	0.266579	NaN	1	0	NaN	0.595015	1	0.878274	0.757115	23.7387	24.6014	22.1307	23.8765	21.7418	23.7172
P57666	Oligoribonuclease OS																8	8	8	51.5	51.5	51.5	22.022	0	36.581	561670000	108	0.133672	1	-0.0844154	-0.115221	0.755144	1	-0.434007	-0.567953	0.645877	0.983978	-0.226987	-0.344568	0.0681692	1	-0.0399055	-0.056651	24.7977	24.1604	24.3792	24.5251	24.0861	24.4728
P58481	Chaperone protein HtpG OS																31	31	31	61.3	61.3	61.3	71.628	0	258.22	4187300000	443	0.462801	1	0.0914669	0.156245	1.18594	0.98702	0.167247	0.295334	0.822848	0.974021	0.0937214	0.169549	0.215356	1	-0.0268612	-0.048974	27.6937	27.6585	27.5638	27.8403	27.5841	27.766
P60312	DNA-directed RNA polymerase subunit alpha OS					K03040	DNA-directed RNA polymerase subunit alpha ";" rpoA	DNA-directed RNA polymerase subunit alpha [EC:2.7.7.6]";"K03040 rpoA	Metabolism;Genetic Information Processing;Metabolism	Nucleotide metabolism;Nucleotide metabolism;Transcription	C 00230 Purine metabolism [PATH:sco00230];C 00240 Pyrimidine metabolism [PATH:sco00240];C 03020 RNA polymerase [PATH:sco03020]						27	27	27	88.5	88.5	88.5	36.695	0	323.31	79198000000	823	0.0792112	1	0.0583871	0.0768326	0.288412	0.985143	0.194679	0.251945	1.22144	0.969093	0.16334	0.290213	2.56647	1	0.237086	0.442439	31.8388	32.4571	32.3937	32.0853	32.6266	32.1529
P60515	Translation initiation factor IF-1 OS																5	5	5	75.3	75.3	75.3	8.4108	0	79.11	5822300000	101	0.13226	1	0.0874545	0.117652	0.112154	0.978303	-0.0875842	-0.111857	0.746015	0.98489	-0.397697	-0.534021	0.450616	1	-0.385323	-0.443856	28.217	28.062	28.8415	28.3648	28.4885	28.5297
P66233	50S ribosomal protein L33 2 OS					K02913	50S ribosomal protein L33";" rpmG	large subunit ribosomal protein L33";"K02913 RP-L33	Genetic Information Processing	Ribosome	C 03010 Ribosome [PATH:sco03010]						4	4	4	38.9	38.9	38.9	6.4064	0	14.116	7065300000	53	0.596788	1	-0.291997	-0.406189	0.114797	0.986289	-0.185226	-0.170568	0.845279	1	-0.717785	-0.802637	0.658724	1	-3.78634	-1.22034	28.9462	29.1552	29.3509	28.6549	29.2283	28.6931
P66337	30S ribosomal protein S10 OS					K02946	30S ribosomal protein S10";" rpsJ	small subunit ribosomal protein S10";"K02946 RP-S10	Genetic Information Processing	Ribosome	C 03010 Ribosome [PATH:sco03010]						13	13	13	84.3	84.3	84.3	11.521	0	88.171	19370000000	204	0.726085	1	-0.274902	-0.408281	0.321365	0.988609	-0.406414	-0.398947	1.01829	0.991772	-0.462093	-0.648091	0.0258449	0.99647	-0.0369581	-0.0377438	30.4457	30.7296	30.8783	30.3942	30.6214	30.2134
P66470	30S ribosomal protein S18 1 OS					K02963	30S ribosomal protein S18";" rpsR	small subunit ribosomal protein S18";"K02963 RP-S18	Genetic Information Processing	Ribosome	C 03010 Ribosome [PATH:sco03010]						6	6	6	38.5	38.5	38.5	8.9895	0	88.036	11780000000	123	0.0634607	1	0.0360266	0.0516598	0.225269	0.985464	0.168132	0.212355	0.0552258	1	0.0161037	0.0268123	0.613504	1	0.454794	0.546124	29.6369	29.5487	30.0148	29.6202	30.0413	29.647
P72392	3-oxoacyl-[acyl-carrier-protein] synthase 3 protein 1 OS					K00648	3-oxoacyl-ACP synthase ";" fabH	3-oxoacyl-[acyl-carrier-protein] synthase III [EC:2.3.1.180]";"K00648 fabH	Metabolism;Metabolism	Lipid metabolism;Overview	C 00061 Fatty acid biosynthesis [PATH:sco00061];C 01212 Fatty acid metabolism [PATH:sco01212]						20	20	20	81.6	81.6	81.6	35.981	0	230.41	9945000000	334	0.0400987	1	-0.0149206	-0.0238152	0.0249931	0.994422	-0.0143833	-0.020765	0.851012	0.981888	0.352774	0.509363	0.300991	1	0.205226	0.264091	29.4529	29.7049	29.8061	29.5631	29.7806	29.5754
P72396	HTH-type transcriptional regulator MalR OS																16	16	16	71.5	71.5	71.5	36.35	0	159.95	1571300000	212	0.213777	1	0.0980721	0.144619	0.291017	0.98301	0.102554	0.159606	0.210814	0.967684	-0.253944	-0.262626	0.0510694	1	0.0417569	0.053466	25.1315	25.3299	24.8608	24.9926	25.3879	25.2359
P72403	30S ribosomal protein S11 OS					K02948	30S ribosomal protein S11";" rpsK	small subunit ribosomal protein S11";"K02948 RP-S11	Genetic Information Processing	Ribosome	C 03010 Ribosome [PATH:sco03010]						6	6	6	47	47	47	14.398	0	62.124	33091000000	315	0.358075	1	-0.226752	-0.296883	0.141266	0.985604	-0.14339	-0.163688	0.37945	0.972305	-0.0997143	-0.163365	0.166829	1	0.130046	0.163801	30.8607	31.4937	31.6617	31.026	31.3122	30.9977
P80574	Phospho-2-dehydro-3-deoxyheptonate aldolase OS					K01626	2-dehydro-3-deoxyphosphoheptonate aldolase";" aroH	3-deoxy-7-phosphoheptulonate synthase [EC:2.5.1.54]";"K01626 E2.5.1.54	Metabolism;Metabolism	Amino acid metabolism;Overview	C 00400 Phenylalanine. tyrosine and tryptophan biosynthesis [PATH:sco00400];C 01230 Biosynthesis of amino acids [PATH:sco01230]						23	23	23	74.4	74.4	74.4	49.869	0	249.2	7294100000	468	0.233589	1	0.0270875	0.0496526	1.33451	0.983406	0.278164	0.465527	0.151756	0.994897	0.0590642	0.0915371	0.707838	1	0.228671	0.35317	28.3502	28.4966	28.4189	28.4152	28.4636	28.4681
P80735	Superoxide dismutase [Ni] OS																3	3	3	26.7	26.7	26.7	14.703	0	13.775	293000000	51	0.318432	1	-0.252502	-0.306129	0.763403	1	-0.824221	-0.82689	0.0281436	0.999017	0.039498	0.0406603	0.160526	1	-0.185528	-0.198652	24.4408	24.6044	24.3337	24.1862	24.7631	23.6721
P95722	GTPase Obg OS				SigR												20	20	20	65.9	65.9	65.9	51.073	0	101.14	2811200000	260	0.0164746	1	-0.0223764	-0.0235388	0.413426	0.989387	0.297455	0.369074	0.211241	0.990293	0.0815423	0.125513	0.744902	1	0.229122	0.357344	26.9029	27.8697	27.6213	27.1169	28.1319	27.078
Q02055	Actinorhodin polyketide synthase bifunctional cyclase/dehydratase OS		Actinorhodin			K05554	actinorhodin polyketide synthase bifunctional cyclase/dehydratase";" actVII	aromatase [EC:4.2.1.-]";"K05554 actVII	Metabolism	Metabolism of terpenoids and polyketides	C 01056 Biosynthesis of type II polyketide backbone [PATH:sco01056]						19	19	19	65.5	65.5	65.5	34.665	0	323.31	6359100000	259	NaN	1	0	NaN	NaN	1	0	NaN	0.0019517	1	-0.00464757	-0.00363837	0.759017	1	-0.882825	-0.853082	22.4815	20.5928	20.9045	21.1502	20.8105	22.8775
Q02058	Actinorhodin polyketide dimerase OS		Actinorhodin			K14631	actinorhodin polyketide dimerase";" actVB	flavin reductase ActVB [EC:1.5.1.-]";"K14631 actVB	Metabolism	Metabolism of terpenoids and polyketides	C 01057 Biosynthesis of type II polyketide products [PATH:sco01057]						7	7	7	49.2	49.2	49.2	18.393	0	57.621	535230000	55	NaN	1	0	NaN	NaN	1	0	NaN	0.0535076	1	0.0684535	0.0727697	0.71997	1	-0.518531	-0.625191	21.6554	22.1654	21.8602	21.4068	21.018	22.1399
Q02059	Actinorhodin polyketide putative beta-ketoacyl synthase 1 OS		Actinorhodin			K05551	actinorhodin polyketide beta-ketoacyl synthase subunit alpha";" actIORF1	minimal PKS ketosynthase (KS/KS alpha) [EC:2.3.1.- 2.3.1.235]";"K05551 actI1	Metabolism;Metabolism	Metabolism of terpenoids and polyketides;Metabolism of terpenoids and polyketides	C 01056 Biosynthesis of type II polyketide backbone [PATH:sco01056];C 00253 Tetracycline biosynthesis [PATH:sco00253]						20	20	20	69.6	69.6	69.6	49.504	0	323.31	7101000000	256	NaN	1	0	NaN	NaN	1	0	NaN	0.106876	0.976315	0.173348	0.159719	0.989917	1	-0.799576	-0.909927	22.426	21.8865	22.2582	21.287	21.7183	20.7188
Q02062	Actinorhodin polyketide putative beta-ketoacyl synthase 2 OS		Actinorhodin;Grey spore pigment			K05552	actinorhodin polyketide beta-ketoacyl synthase subunit beta";" actIORF2	minimal PKS chain-length factor (CLF/KS beta) [EC:2.3.1.-]";"K05552 actI2	Metabolism;Metabolism	Metabolism of terpenoids and polyketides;Metabolism of terpenoids and polyketides	C 01056 Biosynthesis of type II polyketide backbone [PATH:sco01056];C 00253 Tetracycline biosynthesis [PATH:sco00253]						22	22	22	74	74	74	42.549	0	323.31	10850000000	295	NaN	1	0	NaN	NaN	1	0	NaN	0.159705	0.970541	0.269193	0.237697	0.608822	1	-0.562908	-0.615441	21.6183	22.8411	21.003	21.6506	22.4229	20.5036
Q04296	Uncharacterized HTH-type transcriptional regulator SCO4628 OS																10	10	10	48.3	48.3	48.3	29.695	0	42.658	319840000	72	0.25408	1	0.0827401	0.131477	0.0142649	0.995494	0.00742658	0.0110464	0.318091	0.973573	0.105443	0.165852	0.405808	1	-0.930878	-0.632031	24.2825	24.1473	24.2125	24.535	24.1226	24.2329
Q04310	Uncharacterized protein SCO4629 OS																4	4	4	27.6	27.6	27.6	24.872	0	9.4673	110200000	18	0.673544	1	-1.30382	-0.945624	1.7354	1	-1.78107	-1.84894	NaN	1	0	NaN	NaN	1	0	NaN	23.7166	23.2801	23.3836	23.8687	21.0442	21.556
Q04942	Transcriptional regulatory protein AfsQ1 OS																12	12	12	63.6	63.6	63.6	25.106	0	67.737	1722000000	184	0.126788	1	0.0762475	0.10584	1.18723	0.988052	-0.288069	-0.469117	1.37383	0.981946	-0.350114	-0.565626	1.18398	1	0.224312	0.380792	26.4261	26.18	26.523	26.6695	26.0628	26.6256
Q04943	Signal transduction histidine-protein kinase AfsQ2 OS					K07654	sensor kinase";" 2SCK8.32c	two-component system. OmpR family. sensor histidine kinase MtrB [EC:2.7.13.3]";"K07654 mtrB	Environmental Information Processing	Signal transduction	C 02020 Two-component system [PATH:sco02020]						10	10	10	29.7	29.7	29.7	57.424	0	58.707	256550000	99	0.270261	1	-0.271538	-0.300937	0.0455417	0.988608	-0.0500882	-0.0571809	1.35512	0.982269	0.34575	0.558337	0.639808	1	0.189026	0.298473	23.3306	24.2576	23.6286	23.0329	24.031	23.3382
Q05558	Chaperone protein DnaK OS					K04043	molecular chaperone DnaK";" dnaK	molecular chaperone DnaK";"K04043 dnaK	Genetic Information Processing	Folding. sorting and degradation	C 03018 RNA degradation [PATH:sco03018]						46	46	46	75.4	75.4	75.4	66.27	0	323.31	66831000000	1254	0.264022	1	0.0600751	0.101681	0.723282	0.987962	0.167464	0.276368	0.962162	0.966814	0.139542	0.245711	0.315779	1	0.116262	0.178689	32.0144	31.8054	31.7255	31.9229	31.8529	31.9497
Q05562	Protein GrpE OS																9	9	9	71.6	71.6	71.6	23.874	0	29.385	925400000	118	0.185396	1	-0.159282	-0.192395	0.975999	1	0.404647	0.582833	0.947881	0.997763	0.584145	0.740969	0.456115	1	0.405509	0.459032	24.6392	25.008	24.3746	24.0523	24.9929	24.4987
Q05943	Transcriptional regulatory protein GlnR OS																10	10	10	47.2	47.2	47.2	28.887	0	28.484	251960000	95	0.147365	1	0.144386	0.167012	0.312097	1	-0.729757	-0.501511	0.843556	1	0.687512	0.782718	0.430691	1	0.599345	0.547231	23.2073	23.4974	24.3685	23.6313	23.9837	23.8913
Q05954	Uncharacterized HTH-type transcriptional regulator SCO4158 OS																15	15	15	60	60	60	36.766	0	59.521	2250300000	223	0.0326896	1	-0.00647291	-0.0114196	0.212705	0.994247	-0.0510356	-0.0860472	0.375422	0.976079	0.0970135	0.159464	2.04741	1	0.251776	0.455293	26.5865	26.6879	26.5337	26.598	26.6804	26.5102
Q06539	Valine dehydrogenase OS					K00271	valine dehydrogenase ";" SCD25.25c	valine dehydrogenase (NAD+) [EC:1.4.1.23]";"K00271 vdh	Metabolism	Amino acid metabolism	C 00280 Valine. leucine and isoleucine degradation [PATH:sco00280]						17	17	17	72.8	72.8	72.8	38.309	0	202.78	5367300000	358	0.220589	1	0.171072	0.213217	0.0215899	0.994438	-0.0145149	-0.0200406	0.124108	1	-0.036932	-0.0606595	0.163171	1	-0.17001	-0.190616	28.081	27.4139	27.5327	28.0631	27.4033	28.0743
Q53874	50S ribosomal protein L13 OS					K02871	50S ribosomal protein L13";" rplM	large subunit ribosomal protein L13";"K02871 RP-L13	Genetic Information Processing	Ribosome	C 03010 Ribosome [PATH:sco03010]						9	9	9	68.7	68.7	68.7	16.448	0	85.048	57816000000	348	0.528036	1	-0.421341	-0.494992	0.0303098	0.99591	-0.0261599	-0.0330904	0.232296	0.996027	-0.0521921	-0.0887357	0.526749	1	0.255939	0.358565	31.7169	32.6337	32.3863	31.6711	32.2579	31.5437
Q53875	30S ribosomal protein S9 OS					K02996	30S ribosomal protein S9";" rpsI	small subunit ribosomal protein S9";"K02996 RP-S9	Genetic Information Processing	Ribosome	C 03010 Ribosome [PATH:sco03010]						9	9	9	40	40	40	18.699	0	56.621	28706000000	186	0.936322	1	-0.368967	-0.539222	0.29668	0.994114	-0.258558	-0.302947	0.416032	0.971566	-0.167164	-0.249122	0.244083	1	0.193132	0.23769	30.984	31.3126	31.4211	30.7426	31.1286	30.7396
Q53876	Phosphoglucosamine mutase OS					K03431	phosphoglucosamine mutase";" glmM	phosphoglucosamine mutase [EC:5.4.2.10]";"K03431 glmM	Metabolism	Carbohydrate metabolism	C 00520 Amino sugar and nucleotide sugar metabolism [PATH:sco00520]						19	19	19	69.9	69.9	69.9	46.895	0	137.98	1212000000	214	0.952706	1	-0.27076	-0.427731	1.1372	1	-0.333436	-0.522715	0.0116369	1	0.00653458	0.0095351	1.23567	1	0.291326	0.477016	26.3109	26.4776	26.2779	25.9531	26.3198	25.9813
Q53902	Putative membrane protein ActII-3 OS		Actinorhodin														22	22	22	40.9	40.9	40.9	74.862	0	198.15	6606200000	322	NaN	1	0	NaN	0.116117	0.987706	0.171348	0.165326	0.205737	0.970714	0.322762	0.291751	0.0334916	0.999676	-0.0370299	-0.0423959	20.9895	22.044	21.4324	21.2984	21.1848	21.9987
Q53915	Peptide chain release factor 2 OS																19	19	19	61.7	61.7	61.7	41.084	0	138.29	2438800000	273	0.691047	1	0.123765	0.212821	0.106946	0.990512	0.0370541	0.0592825	0.398252	0.975089	-0.10129	-0.166712	0.0672538	0.999661	0.0306276	0.0464837	27.0059	27.1094	27.229	27.3223	27.1496	27.2437
Q53949	Trk system potassium uptake protein TrkA OS																12	12	12	74.4	74.4	74.4	24.154	0	204.54	3025800000	234	2.24396	1	0.110785	0.212833	1.27944	1	0.311106	0.506655	0.0824495	0.99946	-0.0193768	-0.0332302	0.263194	0.997012	-0.0395285	-0.0705965	27.0825	27.1172	27.1434	27.2211	27.2093	27.2451
Q53955	Protein translocase subunit SecD OS					K03072	preprotein translocase subunit SecD";" secD	preprotein translocase subunit SecD";"K03072 secD	Genetic Information Processing;Environmental Information Processing	Folding. sorting and degradation;Membrane transport	C 03060 Protein export [PATH:sco03060];C 03070 Bacterial secretion system [PATH:sco03070]						9	9	9	23.3	23.3	23.3	59.51	0	60.754	795760000	120	0.0940263	1	0.137737	0.134623	0.154791	0.986957	0.21224	0.209561	0.134653	0.992524	-0.0753988	-0.106733	0.077134	1	-0.0664597	-0.0827355	24.6238	26.1758	25.4556	25.4284	26.0734	25.1666
Q53956	Protein translocase subunit SecF OS					K03074	preprotein translocase subunit SecF";" secF	preprotein translocase subunit SecF";"K03074 secF	Genetic Information Processing;Environmental Information Processing	Folding. sorting and degradation;Membrane transport	C 03060 Protein export [PATH:sco03060];C 03070 Bacterial secretion system [PATH:sco03070]						7	7	7	29.8	29.8	29.8	39.71	0	323.31	2784000000	160	0.0887264	1	-0.0853494	-0.101366	0.637167	1	0.421904	0.528284	0.330253	0.973557	-0.152861	-0.22135	0.101113	1	-0.0539525	-0.0780037	26.8134	27.5928	27.4637	26.8344	27.6609	27.1185
Q59829	Putative cystathionine gamma-lyase OS					K01758	cystathionine gamma-lyase ";" cysA	cystathionine gamma-lyase [EC:4.4.1.1]";"K01758 CTH	Metabolism;Metabolism;Metabolism	Amino acid metabolism;Amino acid metabolism;Metabolism of other amino acids;Overview	C 00260 Glycine. serine and threonine metabolism [PATH:sco00260];C 00270 Cysteine and methionine metabolism [PATH:sco00270];C 00450 Selenocompound metabolism [PATH:sco00450];C 01230 Biosynthesis of amino acids [PATH:sco01230]						17	17	17	59.7	59.7	59.7	41.367	0	128.76	3696600000	259	0.0181711	1	0.00481415	0.00818652	0.862638	0.976401	-0.153699	-0.263699	0.430625	0.971311	0.132237	0.209452	0.210692	1	-0.113078	-0.159709	27.4618	27.4277	27.307	27.5503	27.3076	27.353
Q59833	1.4-alpha-glucan branching enzyme GlgB 1 OS					K00700	glycogen branching protein ";" glgBI	1.4-alpha-glucan branching enzyme [EC:2.4.1.18]";"K00700 glgB	Metabolism	Carbohydrate metabolism	C 00500 Starch and sucrose metabolism [PATH:sco00500]						34	34	32	67.8	67.8	64.5	85.449	0	187.75	4032300000	339	0.550749	1	-0.932575	-0.746337	0.791067	1	-1.56136	-1.10638	0.135602	1	0.0481599	0.0763209	0.336905	1	-0.270403	-0.325231	22.2544	23.1771	20.723	20.6748	21.3097	21.3724
Q7AKC7	Probable starvation sensing protein OS					K08323	starvation sensing protein";" SC10F4.02	mannonate dehydratase [EC:4.2.1.8]";"K08323 rspA	Metabolism	Carbohydrate metabolism	C 00040 Pentose and glucuronate interconversions [PATH:sco00040]						22	22	22	74.6	74.6	74.6	45.205	0	83.828	898010000	204	0.77105	1	-0.816048	-0.826428	0.352495	0.989366	0.301396	0.352363	1.17544	0.982782	0.325936	0.517051	0.072297	1	-0.067517	-0.0816101	23.9801	24.3425	23.7132	22.8458	24.0928	22.649
Q7AKD9	Regulatory protein OS																10	10	10	35.1	35.1	35.1	39.558	0	52.236	257520000	53	NaN	1	0	NaN	NaN	1	0	NaN	0.382571	0.966934	0.170149	0.247661	2.9503	1	0.402725	0.734641	21.4662	21.3207	20.8517	21.381	21.7645	19.8152
Q7AKE6	Uncharacterized protein OS																17	17	17	67.1	67.1	67.1	38.393	0	134.77	822780000	146	0.3538	1	-0.510652	-0.464157	0.472818	1	-0.687941	-0.608443	0.614129	0.985614	-0.280185	-0.397524	0.608902	1	-0.346713	-0.459003	24.2787	23.0342	24.483	24.1275	23.3711	22.7654
Q7AKE7	Transcriptional regulator OS		SCB ScbR homologue														12	12	5	56.3	56.3	32.1	23.857	0	80.286	470860000	94	NaN	1	0	NaN	NaN	1	0	NaN	0.140786	0.991825	-0.0715135	-0.103929	0.0844545	1	0.0324605	0.0510264	21.5018	22.4838	22.2906	20.2073	20.8496	21.0204
Q7AKF0	2-oxo-3-(phosphooxy)propyl 3-oxoalkanoate synthase OS		SCB1														11	11	11	61.5	61.5	61.5	33.747	0	80.089	301380000	32	0.417351	1	1.69171	0.759977	0.0488206	0.980059	-0.210603	-0.106402	NaN	1	0	NaN	NaN	1	0	NaN	25.0427	22.2971	22.1627	25.9373	21.9913	26.649
Q7AKF1	Gamma-butyrolactone binding protein OS		SCB1 receptor														11	11	11	58.6	58.6	58.6	23.861	0	78.705	4307300000	222	0.370089	1	1.20847	0.647418	0.098194	0.985126	0.404926	0.204743	0.733605	0.979641	0.232478	0.360307	0.60482	1	0.175929	0.279103	28.0326	25.4147	24.2563	27.9361	25.5354	27.8575
Q7AKF3	Aconitate hydratase OS					K01681	aconitate hydratase ";" sacA	aconitate hydratase [EC:4.2.1.3]";"K01681 ACO	Metabolism;Metabolism;Metabolism	Carbohydrate metabolism;Carbohydrate metabolism;Overview;Overview	C 00020 Citrate cycle (TCA cycle) [PATH:sco00020];01200 Carbon metabolism;01210 2-Oxocarboxylic acid metabolism [PATH:sco01210];C 00630 Glyoxylate and dicarboxylate metabolism [PATH:sco00630];C 01230 Biosynthesis of amino acids [PATH:sco01230]						42	42	42	65.8	65.8	65.8	97.379	0	323.31	45811000000	1202	0.0503714	1	0.0201696	0.0316376	0.408357	0.989812	-0.116714	-0.187848	0.469711	0.977707	-0.386956	-0.451656	0.0374564	1	-0.042771	-0.0482077	31.2882	30.9212	31.0556	31.2669	30.9706	31.0881
Q7AKF4	Response regulator OS		Prodiginine														7	7	7	53	53	53	23.653	0	125.01	537390000	106	0.287517	1	0.257234	0.29866	0.233132	0.988031	-0.287647	-0.292194	0.0422662	1	0.0723165	0.0667747	0.150985	1	0.305922	0.243617	25.5075	24.4933	24.8199	25.3971	24.7915	25.4037
Q7AKG4	Transcriptional regulator WhiB OS			WblC													5	5	5	69.4	69.4	69.4	9.6999	0	36.464	313320000	53	0.754143	1	0.677494	0.742173	0.208857	0.988687	-0.687471	-0.387427	NaN	1	0	NaN	NaN	1	0	NaN	23.7959	24.9756	24.9835	25.0744	25.4898	25.2233
Q7AKG5	Isobutyryl-CoA mutase A OS					K01848	isobutyryl-CoA mutase A";" icmA	methylmalonyl-CoA mutase. N-terminal domain [EC:5.4.99.2]";"K01848 E5.4.99.2A	Metabolism;Metabolism;Metabolism	Amino acid metabolism;Carbohydrate metabolism;Overview	C 00280 Valine. leucine and isoleucine degradation [PATH:sco00280];01200 Carbon metabolism;C 00630 Glyoxylate and dicarboxylate metabolism [PATH:sco00630];C 00640 Propanoate metabolism [PATH:sco00640]						18	18	18	50.5	50.5	50.5	62.195	0	323.31	1944800000	236	0.112085	1	0.095988	0.118455	0.0807157	0.980196	-0.100645	-0.107038	1.64309	1	-0.493059	-0.774107	0.0910413	1	-0.07418	-0.0938692	27.3466	26.6615	26.5906	27.0992	26.5767	27.2109
Q7AKG6	Putative membrane protein OS																3	3	3	28.4	28.4	28.4	11.904	0	14.455	678830000	22	0.997593	1	-3.21716	-1.59852	1.13971	1	-3.33607	-1.77775	NaN	1	0	NaN	NaN	1	0	NaN	22.0207	26.0481	26.2328	21.1724	22.7833	20.6944
Q7AKG7	Maltokinase OS					K16146	hypothetical protein";" pep2A	maltokinase [EC:2.7.1.175]";"K16146 pep2	Metabolism	Carbohydrate metabolism	C 00500 Starch and sucrose metabolism [PATH:sco00500]						16	16	16	47.8	47.8	47.8	50.277	0	46.164	267510000	60	NaN	1	0	NaN	NaN	1	0	NaN	0.0348516	1	-0.0493279	-0.0504013	0.32024	1	-1.14753	-0.582786	21.8145	21.5975	21.2325	22.4454	20.9109	20.3284
Q7AKG9	ECF RNA polymerase sigma factor SigR OS			WblC	SigR												9	9	9	50.2	50.2	50.2	25.218	0	96.535	541370000	121	0.391704	1	0.240238	0.316608	0.551513	0.989177	-0.263419	-0.37025	0.217485	0.991215	-0.0762361	-0.119791	0.51857	1	-0.298747	-0.396774	24.6789	24.0091	24.3736	24.7871	24.2516	24.7436
Q7AKH0	Hydrogen peroxide sensitive repressor OS																3	3	3	41.3	41.3	41.3	15.319	0	12.219	136360000	29	0.509865	1	0.662045	0.619442	0.53549	1	0.696429	0.648736	NaN	1	0	NaN	NaN	1	0	NaN	21.7905	23.3373	23.552	23.3255	23.7558	23.5846
Q7AKH5	Putative transcriptional regulatory protein OS		Actinorhodin														6	6	6	39.8	39.8	39.8	28.268	0	22.586	340470000	48	NaN	1	0	NaN	NaN	1	0	NaN	0.0749172	0.989795	0.103796	0.105193	0.337377	1	-1.18738	-0.607802	22.0928	21.2684	21.502	21.3037	21.8184	21.4095
Q7AKH7	Putative hydrolase OS		Actinorhodin			K14630	hydrolase";" actVA5	two-component flavin-dependent monooxygenase [EC:1.14.14.-]";"K14630 actVA5	Metabolism	Metabolism of terpenoids and polyketides	C 01057 Biosynthesis of type II polyketide products [PATH:sco01057]						19	19	19	79.3	79.3	79.3	39.833	0	313.08	16179000000	358	NaN	1	0	NaN	NaN	1	0	NaN	0.110201	0.969341	0.236874	0.185383	0.317753	1	-0.42163	-0.404098	22.0928	21.7954	22.0422	21.4254	22.6025	21.3794
Q7AKH8	Uncharacterized protein OS		Actinorhodin														13	13	13	75.9	75.9	75.9	32.102	0	323.31	9337400000	251	NaN	1	0	NaN	NaN	1	0	NaN	0.187739	0.968745	-0.292604	-0.267046	0.456369	1	-0.50252	-0.51546	21.2734	22.3167	22.1513	21.4013	21.786	21.8701
Q7AKH9	Integral membrane protein OS		Actinorhodin														9	9	9	22.9	22.9	22.9	54.545	0	63.341	560490000	65	NaN	1	0	NaN	NaN	1	0	NaN	0.155982	0.972862	0.258332	0.230676	0.602024	1	-0.554649	-0.607778	21.6768	22.3218	22.3836	21.4041	20.3266	21.6467
Q7AKI0	Putative oxidoreductase OS		Actinorhodin														20	20	20	73.3	73.3	73.3	34.1	0	164.25	9347400000	225	NaN	1	0	NaN	NaN	1	0	NaN	0.0642716	0.99218	0.123338	0.105623	0.375911	1	-0.350487	-0.393325	21.9068	22.355	21.7327	22.1655	21.7134	22.6386
Q7AKI1	Hydroxylacyl-CoA dehydrogenase OS		Actinorhodin			K05556	hydroxylacyl-CoA dehydrogenase";" SCBAC20F6.15	ketoreductase RED1 [EC:1.1.1.-]";"K05556 actVI1	Metabolism	Metabolism of terpenoids and polyketides	C 01057 Biosynthesis of type II polyketide products [PATH:sco01057]						17	17	17	66.4	66.4	66.4	33.26	0	96.916	6331800000	206	NaN	1	0	NaN	NaN	1	0	NaN	0.10487	0.972053	0.186968	0.163668	0.185158	1	-0.180469	-0.206977	21.9666	20.7988	21.0902	21.5037	22.4674	21.1692
Q7AKI2	Hydroxylacyl-CoA dehydrogenase OS		Actinorhodin			K14626	hydroxylacyl-CoA dehydrogenase";" SCBAC20F6.14c	actinorhodin biosynthesis protein ActVIA";"K14626 actVIA	Metabolism	Metabolism of terpenoids and polyketides	C 01057 Biosynthesis of type II polyketide products [PATH:sco01057]						7	7	7	66.4	66.4	66.4	16.173	0	101.01	4947300000	147	NaN	1	0	NaN	0.2687	0.989107	-0.460213	-0.388278	0.149346	0.971895	-0.167683	-0.1826	0.0626913	0.996494	-0.0559953	-0.0691016	20.8556	22.6805	22.4181	20.4163	22.6269	21.8653
Q7AKI6	Alkyl hydroperoxide reductase AhpD OS																7	7	7	46.6	46.6	46.6	19.001	0	25.623	1516600000	88	0.600592	1	-0.232302	-0.345092	0.376447	0.981106	-0.17864	-0.255532	0.664443	0.983458	0.267185	0.391615	0.599287	1	0.314512	0.427973	26.962	26.7905	26.3935	26.5303	26.5164	26.4024
Q7AKI7	Propionyl-CoA carboxylase complex B subunit OS					K01966	propionyl-CoA carboxylase complex B subunit";" pccB	propionyl-CoA carboxylase beta chain [EC:6.4.1.3]";"K01966 PCCB	Metabolism;Metabolism;Metabolism	Amino acid metabolism;Carbohydrate metabolism;Overview	C 00280 Valine. leucine and isoleucine degradation [PATH:sco00280];01200 Carbon metabolism;C 00630 Glyoxylate and dicarboxylate metabolism [PATH:sco00630];C 00640 Propanoate metabolism [PATH:sco00640]						21	21	21	63.8	63.8	63.8	57.159	0	323.31	3734800000	465	0.831535	1	0.251654	0.393005	0.45606	0.986561	0.183352	0.272289	0.193872	0.995372	0.0626265	0.100372	0.6048	1	-0.259696	-0.375064	27.2494	26.9863	26.9508	27.2506	27.1738	27.5171
Q7AKJ0	Methionine aminopeptidase OS																7	7	7	49.6	49.6	49.6	29.628	0	29.56	327530000	59	0.575874	1	-1.2771	-0.858576	0.803662	1	-0.335499	-0.484119	0.0125307	1	-0.0547905	-0.0281782	0.42391	1	1.09197	0.682771	23.6193	24.2156	23.9213	23.6026	23.6252	20.6969
Q7AKJ5	Non-specific serine/threonine protein kinase OS																3	3	3	11.1	11.1	11.1	61.035	0	4.7636	60182000	19	NaN	1	0	NaN	NaN	1	0	NaN	0.00948634	1	0.0275536	0.0189205	0.450383	1	-0.780987	-0.626563	21.2001	22.2281	22.8273	22.6226	21.8911	21.9798
Q7AKJ7	DmdR1 protein OS																8	8	8	40.9	40.9	40.9	25.19	0	68.823	818450000	95	0.305269	1	-0.143741	-0.207796	1.27357	1	-0.601552	-0.833672	0.658247	0.981478	-0.271644	-0.395496	0.0268119	0.999528	-0.0153713	-0.0222031	24.9904	24.4339	24.5077	24.6472	24.4792	24.3743
Q7AKK1	Sporulation associated protein OS																16	16	16	45.5	45.5	45.5	50.821	0	52.542	849670000	111	0.878581	1	1.52534	1.16573	0.51938	1	1.72008	0.880118	0.290102	0.983765	0.0874666	0.140643	0.313408	1	0.159391	0.225172	22.4837	20.7294	21.7435	23.2428	22.0577	24.2321
Q7AKK2	Phosphoribosylformylglycinamidine cyclo-ligase OS					K01933	phosphoribosylaminoimidazole synthetase ";" purM	phosphoribosylformylglycinamidine cyclo-ligase [EC:6.3.3.1]";"K01933 purM	Metabolism	Nucleotide metabolism	C 00230 Purine metabolism [PATH:sco00230]						13	13	13	57.5	57.5	57.5	36.834	0	117.49	2405100000	203	0.402834	1	0.192143	0.27368	0.184996	0.976827	0.10324	0.144811	0.0342922	1	0.0134195	0.021224	0.389516	1	0.122579	0.193746	26.6645	26.1957	26.0856	26.5166	26.3357	26.6699
Q7AKK3	Amidophosphoribosyltransferase OS					K00764	amidophosphoribosyltransferase ";" purF	amidophosphoribosyltransferase [EC:2.4.2.14]";"K00764 purF	Metabolism;Metabolism	Amino acid metabolism;Nucleotide metabolism	C 00250 Alanine. aspartate and glutamate metabolism [PATH:sco00250];C 00230 Purine metabolism [PATH:sco00230]						17	17	17	55.1	55.1	55.1	56.684	0	177.26	4397200000	307	0.980516	1	0.156346	0.272032	1.06884	0.978587	-0.146746	-0.259943	0.11829	0.971413	-0.241334	-0.194171	0.207082	1	0.367968	0.309928	28.093	28.0017	28.1999	28.2911	28.1594	28.3131
Q7AKK4	ABC transport protein. ATP-binding subunit OS																10	10	10	47.5	47.5	47.5	34.954	0	34.501	232140000	69	0.409858	1	-0.36496	-0.415587	0.979214	1	0.524143	0.698058	0.382585	0.975068	-0.702236	-0.552131	0.0040878	0.998467	0.0123831	0.00830347	23.5495	24.3998	24.0234	23.4788	24.1804	23.2186
Q7AKK9	Putative serine/threonineprotein kinase OS																9	9	9	40.5	40.5	40.5	39.599	0	66.273	121950000	46	NaN	1	0	NaN	NaN	1	0	NaN	0.0885974	0.991864	0.0750128	0.0936511	0.737812	1	0.484418	0.604723	21.8947	20.7967	21.0615	21.5973	20.8994	23.3759
Q7AKL1	Putative 6-phosphogluconate dehydrogenase OS					K00033	6-phosphogluconate dehydrogenase";" SCH18.14c	6-phosphogluconate dehydrogenase [EC:1.1.1.44 1.1.1.343]";"K00033 PGD	Metabolism;Metabolism;Metabolism	Carbohydrate metabolism;Metabolism of other amino acids;Overview	C 00030 Pentose phosphate pathway [PATH:sco00030];01200 Carbon metabolism;C 00480 Glutathione metabolism [PATH:sco00480]						12	9	9	62.9	44	44	31.457	0	92.746	4306700000	177	0.0467455	1	0.00598272	0.0110017	0.0479032	0.991859	-0.0157801	-0.0257481	0.733192	0.984146	0.439243	0.567114	0.427103	1	0.300723	0.375524	28.12	28.2366	28.1547	28.2279	28.1372	28.1642
Q7AKL2	Cold shock protein OS																2	2	2	55.2	55.2	55.2	7.1898	0	8.6968	465740000	28	0.25439	1	1.28144	0.512448	0.48708	1	1.76225	0.849373	NaN	1	0	NaN	NaN	1	0	NaN	21.6281	21.2821	25.6091	25.4274	21.2442	25.6921
Q7AKM3	Two component system response regulator OS		CDA														12	12	12	60.8	60.8	60.8	24.046	0	83.263	464470000	94	0.0091392	1	-0.00624148	-0.0086118	0.699856	1	-1.22515	-0.943746	0.646497	0.975897	-0.41831	-0.527951	0.218334	1	-0.166796	-0.209164	24.613	24.6836	24.5438	24.934	24.1858	24.7019
Q7AKM4	Two component sensor kinase OS		CDA														12	12	12	29.6	29.6	29.6	61.142	0	26.805	121400000	43	0.726233	1	0.960777	0.868989	0.0683312	0.977694	-0.184543	-0.127872	0.160311	0.972228	-0.421357	-0.283417	0.176788	1	0.403724	0.295389	22.6382	21.2438	21.3865	21.9032	23.0007	23.247
Q7AKM5	Non-specific serine/threonine protein kinase OS																8	8	8	28.5	28.5	28.5	53.32	0	66.866	455590000	88	0.655285	1	-0.184846	-0.294506	0.811551	1	-1.20554	-1.01529	1.14229	0.976447	0.19187	0.331386	0.0995496	1	0.0307255	0.0503098	23.6538	24.0562	23.7443	23.6027	23.5884	23.7086
Q7AKM9	Acyl-CoA dehydrogenase OS																21	21	21	71.9	71.9	71.9	41.468	0	323.31	7426200000	437	0.0918817	1	0.0498206	0.0718612	0.0962191	0.988224	-0.0522486	-0.0752567	0.501214	0.974949	-0.117827	-0.195489	0.433513	1	-0.0924206	-0.156308	29.0486	28.513	28.5102	28.8304	28.5961	28.7947
Q7AKN2	Acyl-CoA dehydrogenase OS					K11410	acyl-CoA dehydrogenase";" acdH	short/branched chain acyl-CoA dehydrogenase [EC:1.3.99.12]";"K11410 acdH	Metabolism	Amino acid metabolism	C 00280 Valine. leucine and isoleucine degradation [PATH:sco00280]						20	20	20	60.6	60.6	60.6	41.726	0	271.71	4241300000	347	0.168925	1	0.0332979	0.0579669	0.722806	1	0.347765	0.482911	0.184626	0.972801	0.227347	0.234444	0.116854	1	0.146722	0.153364	27.819	27.7187	27.5726	27.7749	27.7045	27.7309
Q7AKN9	Malonyl CoA:acyl carrier protein malonyltransferase OS					K00645	ACP S-malonyltransferase";" fabD	K00645 fabD	Metabolism;Metabolism	Lipid metabolism;Overview	C 00061 Fatty acid biosynthesis [PATH:sco00061];C 01212 Fatty acid metabolism [PATH:sco01212]						5	5	5	31.6	31.6	31.6	32.077	0	28.857	541480000	62	0.0366232	1	0.0142536	0.0225579	0.123323	0.992978	0.0570304	0.0852419	0.175735	0.976401	-0.110107	-0.149269	0.229192	1	0.154502	0.202203	24.758	24.6365	24.4417	24.6002	24.4775	24.8012
Q7AKP1	Putative maltose-binding protein OS					K15770	maltose-binding protein";" malE	arabinogalactan oligomer / maltooligosaccharide transport system substrate-binding protein";"K15770 cycB	Environmental Information Processing	Membrane transport	C 02010 ABC transporters [PATH:sco02010]						28	28	28	70.7	70.7	70.7	44.623	0	323.31	14346000000	442	1.45404	1	-0.825743	-1.08119	0.201128	0.988249	0.336027	0.293761	0.284321	0.99319	-0.531201	-0.423837	0.0150257	1	0.0329952	0.0268824	24.5594	25.1773	24.6562	23.6434	24.2676	24.0046
Q7AKP2	Glutamine synthetase OS					K01915	glutamine synthetase";" glnII	glutamine synthetase [EC:6.3.1.2]";"K01915 glnA	Metabolism;Environmental Information Processing;Metabolism	Amino acid metabolism;Amino acid metabolism;Carbohydrate metabolism;Energy metabolism;Overview;Signal transduction	C 00250 Alanine. aspartate and glutamate metabolism [PATH:sco00250];C 00220 Arginine biosynthesis [PATH:sco00220];C 00630 Glyoxylate and dicarboxylate metabolism [PATH:sco00630];C 00910 Nitrogen metabolism [PATH:sco00910];C 01230 Biosynthesis of amino acids [PATH:sco01230];C 02020 Two-component system [PATH:sco02020]						10	10	10	46.6	46.6	46.6	37.191	0	82.447	944120000	117	0.598559	1	0.152332	0.248144	0.252771	0.987199	-0.162802	-0.215466	NaN	1	0	NaN	0.483731	1	0.893419	0.685599	26.4289	26.5074	26.1602	26.4334	26.5396	26.5805
Q7AKQ4	Prokaryotic ubiquitin-like protein Pup OS				SigR												3	3	3	63.9	63.9	63.9	7.9763	0	323.31	474510000	78	0.0844458	1	-0.236198	-0.158437	0.0528076	0.983811	-0.151782	-0.101906	0.369717	0.971267	0.192567	0.268217	0.102842	1	0.0989513	0.11695	24.936	24.5391	21.8402	23.5206	23.2153	23.8708
Q7AKQ5	Proteasome subunit beta OS				SigR	K03433	20S proteasome subunit beta";" prcB	proteasome beta subunit [EC:3.4.25.1]";"K03433 psmB	Genetic Information Processing	Folding. sorting and degradation	C 03050 Proteasome [PATH:sco03050]						19	19	19	71.9	71.9	71.9	30.086	0	256.13	15289000000	489	0.320092	1	0.112843	0.175081	0.655061	0.984362	0.152479	0.251894	0.45064	0.974317	0.150111	0.233307	0.120678	1	-0.0842069	-0.111599	28.4963	28.3162	28.2896	28.5258	28.2373	28.6775
Q7AKQ6	Proteasome subunit alpha OS				SigR	K03432	20S proteasome alpha-subunit";" pcrA	proteasome alpha subunit [EC:3.4.25.1]";"K03432 psmA	Genetic Information Processing	Folding. sorting and degradation	C 03050 Proteasome [PATH:sco03050]						15	15	15	79.9	79.9	79.9	27.882	0	226.58	9943600000	381	0.360949	1	0.094951	0.155734	0.214511	0.992688	0.0502497	0.0850246	0.251856	0.975628	0.118386	0.172464	0.529778	1	-0.200827	-0.301124	27.4077	27.5689	27.5916	27.7436	27.4357	27.6738
Q7AKQ8	Putative DNA-binding protein OS																7	7	7	59.3	59.3	59.3	18.178	0	68.197	5963900000	125	0.742548	1	-0.256311	-0.389305	0.410484	0.986126	-0.127821	-0.202159	1.06176	0.980191	-0.201438	-0.341908	0.00035023	1	0.000113169	0.000186966	28.3304	28.6169	28.754	28.352	28.4553	28.125
Q7AKR0	Superoxide dismutase OS																13	13	10	96.7	96.7	78.6	23.599	0	263.2	67281000000	463	0.36796	1	0.305953	0.360921	0.0445559	0.988544	-0.0658067	-0.0655194	0.191358	0.987554	0.0869929	0.12904	0.225137	1	-0.177464	-0.219606	29.4801	28.6176	28.7362	29.4003	28.8189	29.5327
Q7AKR1	Putative glycosyl transferase OS					K16148	glycosyl transferase";" glgA	starch synthase [EC:2.4.1.21]";"K16148 glgA	Metabolism	Carbohydrate metabolism	C 00500 Starch and sucrose metabolism [PATH:sco00500]						10	10	10	34.4	34.4	34.4	42.073	0	14.342	134160000	42	NaN	1	0	NaN	NaN	1	0	NaN	0.0908479	0.973901	0.284327	0.176088	0.117627	1	0.285302	0.206331	21.3621	22.0713	20.8163	21.5282	21.3386	21.9972
Q7AKR2	Putative zinc-binding oxidoreductase OS																10	10	10	43.8	43.8	43.8	33.212	0	44.716	1023800000	88	NaN	1	0	NaN	NaN	1	0	NaN	0.00329726	1	0.00176748	0.00261747	0.543531	1	-0.334894	-0.433657	21.7852	22.3959	21.1006	21.1223	20.9557	21.9481
Q7AKR4	Uncharacterized protein OS																7	7	7	17.9	17.9	17.9	38.105	0	9.2062	50529000	23	NaN	1	0	NaN	NaN	1	0	NaN	0.0188055	1	0.0258586	0.0270107	0.354965	1	-0.495137	-0.458332	22.5042	21.5147	20.7507	20.907	21.7319	20.7867
Q7AKR5	Uncharacterized protein OS																8	8	8	68.5	68.5	68.5	16.702	0	71.889	905350000	85	NaN	1	0	NaN	NaN	1	0	NaN	1.82769	1	-0.582123	-0.906693	1.82201	1	-0.619125	-0.950092	22.402	21.9812	20.5493	22.3796	22.6758	21.9341
Q7AKR9	Uncharacterized protein OS																2	2	2	12.9	12.9	12.9	16.482	0	4.7587	75567000	27	0.0943261	1	0.0774962	0.0976675	0.60684	1	-0.829943	-0.745624	0.920448	1	-0.661456	-0.791517	1.10568	1	-0.727241	-0.898617	22.8178	22.4816	22.888	22.9234	22.2999	23.1965
Q7BUY9	Jag OS																4	4	4	28.2	28.2	28.2	18.352	0	25.672	183970000	48	0.209698	1	-0.525689	-0.35734	0.0907882	0.985915	-0.246967	-0.168141	0.271611	0.97179	-0.285238	-0.309775	1.58609	1	0.426349	0.683907	22.2604	23.5045	23.6249	20.872	23.5603	23.3803
Q8CJI6	Putative ATP/GTP binding protein OS																16	16	16	31.1	31.1	31.1	72.056	0	115.07	723710000	183	0.0826579	1	0.0691172	0.0868582	0.103938	0.987212	-0.0706336	-0.0948528	0.499484	0.970467	-0.106994	-0.180257	0.116656	0.994742	0.041331	0.065725	24.1672	24.6219	24.5255	23.9845	24.7669	24.7705
Q8CJI7	Beta-galactosidase OS																19	19	19	33.7	33.7	33.7	98.865	0	56.173	499700000	144	0.181091	1	-0.192941	-0.213075	0.13081	0.983532	0.144801	0.159662	0.248489	0.9761	-0.107438	-0.160073	0.523331	1	0.128661	0.211586	24.1294	25.0595	24.9922	24.3754	25.0667	24.1602
Q8CJI8	Putative glycerophosphoryl diester phosphodiesterase OS					K01126	glycerophosphoryl diester phosphodiesterase";" SCL11.21c	glycerophosphoryl diester phosphodiesterase [EC:3.1.4.46]";"K01126 E3.1.4.46	Metabolism	Lipid metabolism	C 00564 Glycerophospholipid metabolism [PATH:sco00564]						24	24	24	77.8	77.8	77.8	42.674	0	323.31	9154000000	399	0.237785	1	1.10238	0.474159	0.710558	1	-3.80649	-1.29181	0.070847	0.997791	0.093345	0.0971146	0.0276506	0.997839	0.0418949	0.0415346	29.5739	25.3957	26.8391	29.6643	25.6678	29.7836
Q8CJJ9	Putative flavin-binding monooxygenase OS																12	12	12	50.2	50.2	50.2	46.888	0	67.804	1162700000	143	0.731327	1	0.231517	0.358926	0.00876774	0.997013	-0.00714684	-0.00930391	0.28836	0.983934	-0.839132	-0.500789	0.184218	1	-0.502184	-0.326177	26.4282	26.2894	25.9455	26.4331	26.4298	26.4948
Q8CJK3	Uncharacterized protein OS																4	4	4	15.4	15.4	15.4	24.304	0	10.718	108820000	32	0.0539158	1	0.091121	0.0841843	0.640573	1	-0.865881	-0.780058	1.03566	1	0.942393	1.01622	0.0752688	1	-0.19393	-0.137988	23.1608	23.063	21.6653	23.2335	22.1174	22.8115
Q8CJK8	Putative transcriptional regulator OS																29	29	29	42.3	42.3	42.3	98.458	0	93.064	796260000	217	0.662536	1	0.341481	0.465525	0.143179	0.978243	0.109747	0.139926	0.275006	0.99154	0.0732752	0.120728	0.429828	1	0.0970987	0.162754	25.2877	25.1851	24.5947	25.4988	25.1962	25.397
Q8CJL0	Putative regulatory protein OS																22	22	21	35.5	35.5	34.5	98.645	0	61.543	256010000	128	0.414036	1	-0.78583	-0.601131	0.112931	0.984929	-0.261368	-0.195162	0.706014	1	0.688021	0.728249	0.677051	1	0.68038	0.711334	22.467	23.0453	22.4842	20.4432	22.051	23.1448
Q8CJL1	Succinate-semialdehyde dehydrogenase OS					K00135	succinate-semialdehyde dehydrogenase";" gabD	succinate-semialdehyde dehydrogenase / glutarate-semialdehyde dehydrogenase [EC:1.2.1.16 1.2.1.79 1.2.1.20]";"K00135 gabD	Metabolism;Metabolism;Metabolism	Amino acid metabolism;Amino acid metabolism;Carbohydrate metabolism	C 00250 Alanine. aspartate and glutamate metabolism [PATH:sco00250];C 00310 Lysine degradation [PATH:sco00310];C 00350 Tyrosine metabolism [PATH:sco00350];C 00650 Butanoate metabolism [PATH:sco00650]						20	20	20	71	71	71	50.493	0	106.06	638260000	132	NaN	1	0	NaN	NaN	1	0	NaN	0.311965	0.989667	-0.521876	-0.441039	0.205094	1	-0.663303	-0.379159	22.4219	20.5989	21.8181	20.2999	20.9604	22.8911
Q8CJL2	Putative aminotransferase OS					K00823	aminotransferase";" SC1H10.23	4-aminobutyrate aminotransferase [EC:2.6.1.19]";"K00823 puuE	Metabolism;Metabolism;Metabolism	Amino acid metabolism;Carbohydrate metabolism;Metabolism of other amino acids	C 00250 Alanine. aspartate and glutamate metabolism [PATH:sco00250];C 00410 beta-Alanine metabolism [PATH:sco00410];C 00640 Propanoate metabolism [PATH:sco00640];C 00650 Butanoate metabolism [PATH:sco00650]						22	22	22	87.7	87.7	87.7	44.496	0	323.31	2285100000	179	NaN	1	0	NaN	NaN	1	0	NaN	0.178411	0.975182	-0.23638	-0.23558	0.0608054	1	-0.120236	-0.101394	21.5781	20.6314	20.8909	22.3898	20.2077	20.9966
Q8CJL4	Putative acetolactate synthase OS					K03336	acetolactate synthase";" SC6F7.28c	3D-(3.5/4)-trihydroxycyclohexane-1.2-dione acylhydrolase (decyclizing) [EC:3.7.1.22]";"K03336 iolD	Metabolism	Carbohydrate metabolism	C 00562 Inositol phosphate metabolism [PATH:sco00562]						22	22	22	70.8	70.8	70.8	66.357	0	191.49	1425900000	305	0.262187	1	0.397449	0.359845	0.048422	0.994466	-0.0963872	-0.0815215	0.0457926	0.999428	-0.0286541	-0.0401346	0.005549	0.998539	0.0034612	0.00491329	25.6636	24.7142	23.9294	25.1442	24.593	25.7623
Q8CJL9	Putative integral membrane transferase OS																14	14	14	38.5	38.5	38.5	63.172	0	123.42	1166600000	111	0.038275	1	0.0780881	0.0654876	0.550787	1	0.643584	0.63268	0.00263528	1	-0.00322278	-0.0035827	0.432758	1	-0.896178	-0.646414	25.3905	26.8032	26.4499	25.7273	27.3866	25.764
Q8CJM0	Phospholipase C OS					K01114	phospholipase C";" SC4C6.01	phospholipase C [EC:3.1.4.3]";"K01114 plcC	Metabolism;Metabolism;Metabolism	Carbohydrate metabolism;Lipid metabolism;Lipid metabolism	C 00562 Inositol phosphate metabolism [PATH:sco00562];C 00564 Glycerophospholipid metabolism [PATH:sco00564];C 00565 Ether lipid metabolism [PATH:sco00565]						31	31	31	64.6	64.6	64.6	75.713	0	212.91	5420500000	391	0.201148	1	1.44513	0.442091	0.277522	1	-2.16728	-0.595678	0.222215	0.969967	0.302924	0.293548	0.0819974	1	0.151101	0.131234	29.2505	22.5472	25.7424	29.1959	23.3333	29.3462
Q8CJM2	Uncharacterized protein OS																59	59	42	68.8	68.8	54.5	136.25	0	323.31	5948600000	716	1.07247	1	0.120092	0.217309	1.93654	1	0.27092	0.482587	0.195449	1	0.0258929	0.0470028	0.285888	1	0.0415217	0.0743311	28.1503	28.3123	28.2596	28.3226	28.3996	28.3603
Q8CJM4	AP_endonuc_2 domain-containing protein OS																18	18	18	55.7	55.7	55.7	44.564	0	321.37	4537400000	221	NaN	1	0	NaN	NaN	1	0	NaN	0.0188354	0.99895	0.0516917	0.0365877	0.150372	1	-0.265619	-0.229264	19.891	20.6376	21.6408	21.2026	22.2699	20.8516
Q8CJM5	Putative ROK family protein OS																14	14	14	53.7	53.7	53.7	47.319	0	204.24	1371700000	143	NaN	1	0	NaN	0.00314245	0.997673	0.00488281	0.00484437	0.114933	0.987756	-0.112097	-0.131227	0.423491	1	-0.327919	-0.39489	21.736	21.4966	22.4205	21.1727	22.4494	20.9893
Q8CJM7	Uncharacterized protein OS																30	30	30	64.4	64.4	64.4	73.79	0	150.02	2049900000	273	0.369622	1	1.53618	0.686078	0.120452	0.986654	0.517732	0.250387	0.661592	0.979796	0.228797	0.34842	0.0247654	0.998546	0.00930278	0.0148671	24.9217	22.0222	21.4537	25.7254	21.5997	25.6811
Q8CJM9	NAD-dependent protein deacetylase 2 OS			WblC													9	9	9	44.4	44.4	44.4	25.52	0	74.276	217670000	71	0.916569	1	1.32756	1.1285	NaN	1	0	NaN	0.798279	0.981166	-0.435699	-0.57924	1.09442	1	-0.532529	-0.730708	21.2974	22.3159	20.1434	23.0491	22.1842	22.506
Q8CJN1	Putative aminotransferase OS					K00823	aminotransferase";" SC1A6.01	4-aminobutyrate aminotransferase [EC:2.6.1.19]";"K00823 puuE	Metabolism;Metabolism;Metabolism	Amino acid metabolism;Carbohydrate metabolism;Metabolism of other amino acids	C 00250 Alanine. aspartate and glutamate metabolism [PATH:sco00250];C 00410 beta-Alanine metabolism [PATH:sco00410];C 00640 Propanoate metabolism [PATH:sco00640];C 00650 Butanoate metabolism [PATH:sco00650]						11	11	11	48.9	48.9	48.9	45.803	0	89.073	461740000	69	NaN	1	0	NaN	NaN	1	0	NaN	0.340504	0.975438	-0.133343	-0.20144	0.0820303	0.996432	-0.043712	-0.0635008	22.2238	21.7206	22.1175	20.8348	22.2363	22.3672
Q8CJN6	Putative type I polyketide synthase OS		Coelimycin P1														207	207	185	72.9	72.9	65.9	476.02	0	323.31	50407000000	1666	0.374904	1	3.64342	0.796407	0.0335529	0.990088	0.510268	0.0905246	0.927469	1	1.14242	1.06209	0.434028	1	0.863565	0.638739	33.2082	27.107	20.7024	32.4642	26.8721	32.6116
Q8CJN8	Uricase OS					K00365	uricase";" SC2G5.32	urate oxidase [EC:1.7.3.3]";"K00365 uaZ	Metabolism;Metabolism	Biosynthesis of other secondary metabolites;Nucleotide metabolism	C 00232 Caffeine metabolism;C 00230 Purine metabolism [PATH:sco00230]						6	6	6	23.8	23.8	23.8	35.328	0	19.221	92105000	44	0.185075	1	-0.374008	-0.294241	0.22707	0.988633	0.448071	0.352221	0.125983	0.975524	0.145069	0.157382	0.788765	1	0.750648	0.799201	21.8732	21.9785	23.0631	20.5915	22.5348	22.6664
Q8CJP6	Coproporphyrinogen III oxidase OS					K00231	protoporphyrinogen oxidase";" SC1B5.01	oxygen-dependent protoporphyrinogen oxidase [EC:1.3.3.4]";"K00231 PPOX	Metabolism	Metabolism of cofactors and vitamins	C 00860 Porphyrin and chlorophyll metabolism [PATH:sco00860]						24	24	24	73.3	73.3	73.3	50.671	0	190.42	2247000000	272	0.692516	1	-0.293859	-0.423886	0.831309	0.975779	-0.304138	-0.454179	0.276298	0.969403	-0.280313	-0.308899	0.059901	0.999082	0.0615273	0.0718814	27.0441	27.1132	26.8346	26.7601	26.9727	26.3774
Q8CJP7	1-deoxy-D-xylulose-5-phosphate synthase 2 OS					K01662	1-deoxy-D-xylulose-5-phosphate synthase ";" SC1C3.01	1-deoxy-D-xylulose-5-phosphate synthase [EC:2.2.1.7]";"K01662 dxs	Metabolism;Metabolism	Metabolism of cofactors and vitamins;Metabolism of terpenoids and polyketides	C 00730 Thiamine metabolism [PATH:sco00730];C 00900 Terpenoid backbone biosynthesis [PATH:sco00900]						32	32	30	69.9	69.9	65.9	68.614	0	234.14	4431700000	431	0.172398	1	-0.162668	-0.189789	0.0796016	0.989903	-0.0532379	-0.0723419	0.281525	0.974657	-0.229457	-0.27706	0.260011	1	0.15903	0.213857	28.0278	28.6216	28.2383	27.9369	28.7442	27.7186
Q8CJP9	Putative UDP-N-acetylglucosamine transferase OS					K00790	UDP-N-acetylglucosamine transferase";" murA2	UDP-N-acetylglucosamine 1-carboxyvinyltransferase [EC:2.5.1.7]";"K00790 murA	Metabolism;Metabolism	Carbohydrate metabolism;Glycan biosynthesis and metabolism	C 00520 Amino sugar and nucleotide sugar metabolism [PATH:sco00520];C 00550 Peptidoglycan biosynthesis [PATH:sco00550]						23	23	23	50.7	50.7	50.7	56.454	0	244.14	2333900000	231	0.320258	1	-0.109739	-0.171339	0.421533	0.991706	-0.150229	-0.230422	0.00578849	1	0.0250352	0.0130524	0.327227	1	1.03634	0.574995	27.6131	27.5423	27.7626	27.4737	27.7678	27.3473
Q8CJQ2	Phosphoenolpyruvate-utilizing enzyme OS		Prodiginine			K01007	phosphoenolpyruvate-utilizing enzyme";" redH	pyruvate. water dikinase [EC:2.7.9.2]";"K01007 pps	Metabolism;Metabolism;Metabolism	Carbohydrate metabolism;Energy metabolism;Overview	C 00620 Pyruvate metabolism [PATH:sco00620];01200 Carbon metabolism;C 00680 Methane metabolism [PATH:sco00680]						50	50	50	63.7	63.7	63.7	102.29	0	323.31	36926000000	1129	0.202907	1	0.659362	0.37598	0.110902	0.994625	-0.429476	-0.225801	0.40623	0.972226	0.130651	0.205291	0.682571	1	-0.241723	-0.365684	30.8893	28.1266	28.5819	30.6065	28.0349	30.9345
Q8CJQ6	Polyribonucleotide nucleotidyltransferase OS					K00962	polynucleotide phosphorylase/polyadenylase";" gpsI	polyribonucleotide nucleotidyltransferase [EC:2.7.7.8]";"K00962 pnp	Genetic Information Processing;Metabolism;Metabolism	Folding. sorting and degradation;Nucleotide metabolism;Nucleotide metabolism	C 03018 RNA degradation [PATH:sco03018];C 00230 Purine metabolism [PATH:sco00230];C 00240 Pyrimidine metabolism [PATH:sco00240]						49	49	49	79.3	79.3	79.3	79.359	0	323.31	189510000000	2211	0.109715	1	0.0586001	0.0845374	0.195059	0.975916	0.0953229	0.138624	1.5555	0.971282	-0.103306	-0.194704	0.00508688	0.999596	0.000631968	0.00116879	33.1959	33.6562	33.5362	33.3821	33.792	33.39
Q8CJQ8	Translation initiation factor IF-2 OS				SigR												71	71	71	74.2	74.2	74.2	105.66	0	323.31	74760000000	2033	0.100551	1	0.087225	0.107492	0.823588	1	0.460693	0.606836	0.0697423	1	0.0165977	0.0284588	0.859954	1	0.256185	0.401224	31.7294	32.4543	32.3529	32.0788	32.6924	32.0271
Q8CJQ9	Putative aldehyde dehydrogenase OS					K00130	gamma-aminobutyraldehyde dehydrogenase";" SC6A9.01c	betaine-aldehyde dehydrogenase [EC:1.2.1.8]";"K00130 betB	Metabolism	Amino acid metabolism	C 00260 Glycine. serine and threonine metabolism [PATH:sco00260]						7	7	7	21.9	21.9	21.9	54.353	0	57.614	57198000	43	NaN	1	0	NaN	2.25955	1	-0.690752	-1.10219	0.684633	0.989413	0.525092	0.6186	0.389859	1	0.397038	0.427187	22.5517	22.4621	22.5057	22.3478	22.3434	21.8618
Q8CJR1	L-glutamate gamma-semialdehyde dehydrogenase OS					K00294	delta-1-pyrroline-5-carboxylate dehydrogenase";" SC1C2.01	1-pyrroline-5-carboxylate dehydrogenase [EC:1.2.1.88]";"K00294 E1.2.1.88	Metabolism;Metabolism	Amino acid metabolism;Amino acid metabolism	C 00250 Alanine. aspartate and glutamate metabolism [PATH:sco00250];C 00330 Arginine and proline metabolism [PATH:sco00330]						30	30	30	63.2	63.2	63.2	59.362	0	323.31	55783000000	768	0.0876973	1	-0.0259851	-0.0429326	0.536814	0.992493	0.276842	0.380541	0.928328	0.970885	0.136429	0.239903	0.199895	1	0.0997518	0.144114	31.7149	32.0229	32.0323	31.879	31.9256	31.8876
Q8CJR4	Glycogen phosphorylase OS					K00688	glycogen phosphorylase";" glgP	starch phosphorylase [EC:2.4.1.1]";"K00688 E2.4.1.1	Metabolism;Human Diseases	Carbohydrate metabolism;Endocrine and metabolic diseases	C 00500 Starch and sucrose metabolism [PATH:sco00500];C 04931 Insulin resistance [PATH:sco04931]						52	52	52	72.8	72.8	72.8	96.328	0	323.31	38099000000	895	0.356966	1	2.03677	0.708288	0.12805	0.99409	0.807209	0.287004	0.0763717	1	0.0334905	0.0511891	0.156608	1	-0.123116	-0.154985	27.2221	22.3612	20.952	26.4771	22.7471	27.4216
Q8CJR5	Phosphate acetyltransferase OS			WblC		K13788	phosphate acetyltransferase ";" pta	phosphate acetyltransferase [EC:2.3.1.8]";"K13788 pta	Metabolism;Metabolism;Metabolism	Carbohydrate metabolism;Carbohydrate metabolism;Energy metabolism;Metabolism of other amino acids;Overview	C 00620 Pyruvate metabolism [PATH:sco00620];01200 Carbon metabolism;C 00430 Taurine and hypotaurine metabolism [PATH:sco00430];C 00640 Propanoate metabolism [PATH:sco00640];C 00680 Methane metabolism [PATH:sco00680]						25	25	25	49.2	49.2	49.2	74.046	0	219.76	2524100000	342	0.115219	1	0.0309188	0.0517485	0.613792	0.975348	-0.083655	-0.149069	0.363808	0.966703	0.171442	0.246064	0.0885949	1	0.0700385	0.0896745	26.8333	26.9384	26.8029	26.9096	27.031	26.7268
Q8CJR6	Transcription termination factor Rho OS				SigR	K03628	transcription termination factor Rho";" rho	transcription termination factor Rho";"K03628 rho	Genetic Information Processing	Folding. sorting and degradation	C 03018 RNA degradation [PATH:sco03018]						38	38	38	65.1	65.1	65.1	75.177	0	323.31	42697000000	992	0.0616232	1	-0.0541242	-0.0672466	0.20384	0.984205	0.162517	0.201192	0.182009	0.991737	-0.0677802	-0.105606	0.51135	1	0.329095	0.420825	30.9609	31.6573	31.6463	31.1892	31.766	31.1469
Q8CJR7	Uncharacterized protein OS																18	18	18	59.8	59.8	59.8	56.627	0	265.28	1471100000	218	1.13871	1	1.34251	1.27318	0.640692	1	0.87434	0.783543	0.0372371	1	0.0150623	0.0236406	1.05406	1	-0.283805	-0.452994	21.665	22.6264	22.5608	22.7169	24.1961	23.9667
Q8CJR8	Histidine kinase OS																31	31	31	45.9	45.9	45.9	102.48	0	323.31	1891300000	274	0.0919307	1	-0.119976	-0.124296	0.088981	0.979251	0.101626	0.112153	0.10512	0.975327	-0.299569	-0.196185	0.0260383	1	0.0914008	0.0545189	26.3405	27.55	27.4393	26.7335	27.5093	26.727
Q8CJS0	Histidine kinase OS																21	21	21	49.9	49.9	49.9	54.175	0	67.061	1304600000	168	0.194873	1	0.0478261	0.0804853	0.209749	0.977744	-0.0819842	-0.125855	0.159624	0.997293	-0.0513293	-0.0827012	0.120544	1	0.0339953	0.0563892	26.276	26.4564	26.5376	26.4464	26.5743	26.3927
Q8CJS2	Putative peptide transport system ATP-binding subunit OS																19	19	19	60.6	60.6	60.6	41.788	0	323.31	18719000000	563	0.0118843	1	0.00629171	0.0093243	1.26242	1	0.369518	0.579764	0.106773	0.999651	-0.019453	-0.0343849	1.37924	1	0.212029	0.37084	29.8851	30.1547	30.2069	29.9345	30.3753	29.9557
Q8CJS3	Putative oxidoreductase OS		Actinorhodin			K14629	oxidoreductase";" ORF4	enoyl reductase";"K14629 actVI4	Metabolism	Metabolism of terpenoids and polyketides	C 01057 Biosynthesis of type II polyketide products [PATH:sco01057]						11	11	11	60.1	60.1	60.1	31.486	0	79.388	3814700000	151	NaN	1	0	NaN	0.172785	0.989911	-0.381674	-0.28564	0.623498	0.979701	-0.55511	-0.616472	0.580406	1	-0.613456	-0.631708	23.3879	22.8494	22.5197	20.8726	21.4629	22.3151
Q8CJS5	Putative sugar transferase OS																15	15	15	59.5	59.5	59.5	35.442	0	80.864	2298100000	196	0.152246	1	1.17489	0.347503	0.159843	0.987658	-1.2864	-0.365429	0.267969	0.970873	0.257364	0.291095	0.190775	1	0.235394	0.242048	27.8284	20.7083	26.6937	28.0654	22.5523	28.1374
Q8CJS6	Beta-N-acetylhexosaminidase OS					K12373	hydrolase";" SC5G8.28	hexosaminidase [EC:3.2.1.52]";"K12373 HEXA_B	Metabolism;Metabolism	Carbohydrate metabolism;Glycan biosynthesis and metabolism	C 00520 Amino sugar and nucleotide sugar metabolism [PATH:sco00520];C 00511 Other glycan degradation [PATH:sco00511]						12	12	12	37.8	37.8	37.8	56.267	0	27.02	135320000	52	NaN	1	0	NaN	NaN	1	0	NaN	0.224107	0.974785	-0.157447	-0.203303	0.382711	1	0.213216	0.29037	21.6994	22.376	22.2648	21.3418	21.3515	20.8333
Q8CJT1	DNA-directed RNA polymerase subunit beta OS					K03046	DNA-directed RNA polymerase subunit beta' ";" rpoC	DNA-directed RNA polymerase subunit beta' [EC:2.7.7.6]";"K03046 rpoC	Metabolism;Genetic Information Processing;Metabolism	Nucleotide metabolism;Nucleotide metabolism;Transcription	C 00230 Purine metabolism [PATH:sco00230];C 00240 Pyrimidine metabolism [PATH:sco00240];C 03020 RNA polymerase [PATH:sco03020]						103	103	103	78.5	78.5	78.5	144.6	0	323.31	261310000000	3283	0.0354937	1	-0.0357081	-0.0424853	0.228044	0.986888	0.175418	0.218954	0.264072	1	0.0251999	0.046832	1.11402	1	0.178879	0.310818	33.5771	34.3286	34.2179	33.7434	34.4994	33.7736
Q8CJT3	Putative integral membrane protein OS																31	31	31	51.5	51.5	51.5	105.8	0	179.74	2049900000	398	0.144762	1	-0.0816453	-0.115084	0.000433931	0.999388	-0.000245412	-0.00035863	0.718695	0.984872	0.0751591	0.137197	0.249449	1	0.0464605	0.0809727	26.4933	27.0426	26.8369	26.5976	26.9778	26.5524
Q8CJT5	Aminodeoxyfutalosine synthase OS					K18285	hypothetical protein";" SCD35.01	aminodeoxyfutalosine synthase [EC:2.5.1.120]";"K18285 mqnE	Metabolism	Metabolism of cofactors and vitamins	C 00130 Ubiquinone and other terpenoid-quinone biosynthesis [PATH:sco00130]						15	15	15	45.7	45.7	45.7	44.42	0	126.16	2866300000	270	0.474312	1	-0.106864	-0.178792	1.80973	1	-0.393535	-0.658955	0.0314066	0.999491	-0.040273	-0.0432031	0.223969	1	0.237285	0.25966	27.6706	27.5321	27.8192	27.6464	27.47	27.5848
Q8CJT8	Formyltetrahydrofolate deformylase OS					K01433	formyltetrahydrofolate deformylase ";" purU	formyltetrahydrofolate deformylase [EC:3.5.1.10]";"K01433 purU	Metabolism;Metabolism	Carbohydrate metabolism;Metabolism of cofactors and vitamins	C 00630 Glyoxylate and dicarboxylate metabolism [PATH:sco00630];C 00670 One carbon pool by folate [PATH:sco00670]						10	10	10	53.9	53.9	53.9	32.83	0	71.956	2587400000	174	0.262135	1	0.0693633	0.114552	0.103809	0.991933	0.0341778	0.0552571	0.416796	0.974397	-0.186026	-0.269597	0.982275	1	0.202628	0.339586	27.2946	27.4135	27.5953	27.4849	27.6143	27.4123
Q8CJU0	Uncharacterized protein OS																9	9	9	29.3	29.3	29.3	41.516	0	59.9	249360000	64	0.242389	1	0.202225	0.243869	0.14539	0.983843	0.132924	0.158305	0.195402	0.978254	-0.51536	-0.340645	0.294786	1	0.646182	0.465457	24.022	24.245	23.2307	23.8142	24.213	24.0772
Q8CJU2	Uncharacterized protein OS																8	8	8	48.4	48.4	48.4	24.679	0	104.18	1483900000	178	0.167773	1	-0.0579472	-0.0919337	0.544227	0.98867	-0.135054	-0.221519	0.124736	0.999244	-0.0226758	-0.0400263	1.08248	1	-0.246672	-0.406293	25.9649	25.6733	26.0251	25.875	25.6889	25.9256
Q8CJU3	Phosphate-specific transport system accessory protein PhoU OS																20	20	20	85.2	85.2	85.2	25.457	0	323.31	21125000000	576	0.109184	1	0.375676	0.215412	0.229488	0.98166	-0.682384	-0.409815	0.734276	0.968664	0.180559	0.294695	0.127173	0.995329	0.0399952	0.0650017	29.7855	26.8601	28.4464	29.6733	26.9149	29.6309
Q8CJU5	Putative thiosulfate sulfurtransferase OS					K01011	thiosulfate sulfurtransferase";" cysA	thiosulfate/3-mercaptopyruvate sulfurtransferase [EC:2.8.1.1 2.8.1.2]";"K01011 TST	Metabolism;Genetic Information Processing;Metabolism	Amino acid metabolism;Energy metabolism;Folding. sorting and degradation	C 00270 Cysteine and methionine metabolism [PATH:sco00270];C 00920 Sulfur metabolism [PATH:sco00920];C 04122 Sulfur relay system [PATH:sco04122]						19	19	19	69	69	69	31.771	0	323.31	20246000000	400	0.0578278	1	0.148774	0.107044	0.0761001	0.97772	0.124677	0.115855	0.345858	0.97831	-0.147217	-0.217641	0.156301	1	0.119713	0.152164	28.5964	26.8014	27.484	28.5336	26.337	28.4576
Q8CJU6	Putative lipoprotein OS																10	10	10	28.1	28.1	28.1	55.897	0	116.27	335960000	69	0.045579	1	-0.127586	-0.0875731	0.557924	1	1.28426	0.844531	0.0570127	0.997685	0.0870978	0.0847265	0.205786	1	0.278165	0.272069	22.8438	23.4611	20.6705	21.9242	23.0707	21.5979
Q8CJU8	Putative oxidoreductase OS				SigR												9	9	9	40.4	40.4	40.4	33.371	0	45.529	469330000	78	NaN	1	0	NaN	NaN	1	0	NaN	0.0458315	1	0.0351003	0.0460712	0.00546638	0.99962	-0.00913556	-0.00871918	21.1082	21.1065	20.97	21.6291	20.4109	22.2026
Q8CJV1	Putative integral membrane protein OS																8	8	8	18.8	18.8	18.8	69.285	0	118.55	1068200000	119	0.95423	1	-1.45696	-1.19947	0.854996	0.987074	-0.31852	-0.473191	0.219344	0.973938	-0.151576	-0.197054	0.194271	1	-0.11822	-0.161164	25.3757	25.1814	25.1681	25.0168	22.5521	23.7854
Q8CJV5	E1-alpha branched-chain alpha keto acid dehydrogenase OS					K00161	E1-alpha branched-chain alpha keto acid dehydrogenase";" bkdA2	pyruvate dehydrogenase E1 component alpha subunit [EC:1.2.4.1]";"K00161 PDHA	Metabolism;Metabolism;Metabolism	Carbohydrate metabolism;Carbohydrate metabolism;Overview	C 00010 Glycolysis / Gluconeogenesis [PATH:sco00010];01200 Carbon metabolism;C 00020 Citrate cycle (TCA cycle) [PATH:sco00020];C 00620 Pyruvate metabolism [PATH:sco00620]						17	17	17	58	58	58	42.349	0	40.922	1047400000	162	0.203356	1	-0.11223	-0.157409	0.137725	0.984257	0.135801	0.15712	1.31057	1	-1.12493	-1.24707	0.262463	1	-0.344943	-0.336804	26.0446	25.6439	25.6322	25.8046	25.3337	25.8458
Q8CJV6	Putative acyl-CoA dehydrogenase OS					K00257	acyl-CoA dehydrogenase";" SCAC2.08	K00257 E1.3.99.-	Metabolism	Metabolism of terpenoids and polyketides	C 00281 Geraniol degradation [PATH:sco00281]						25	25	25	55.4	55.4	55.4	66.476	0	323.31	1764900000	346	0.203322	1	-0.179018	-0.213173	0.102521	0.980867	0.086881	0.107959	0.608975	0.986084	-0.312118	-0.427642	0.177916	1	0.115868	0.155037	26.241	26.8407	26.6534	26.1257	26.9789	26.0934
Q8CJV9	Chaperone protein ClpB OS																57	54	54	69.1	67.4	67.4	94.437	0	323.31	9850800000	939	0.436146	1	0.216887	0.304152	0.217458	0.987372	0.127499	0.175097	0.341369	0.987808	0.0759093	0.128227	0.773645	1	0.109158	0.193199	28.6279	28.1678	28.0482	28.6401	28.2616	28.5929
Q8CJW2	Penicillin-insensitive transglycosylase OS																19	19	19	36.8	36.8	36.8	80.14	0	214.27	1685500000	264	0.122853	1	0.0523822	0.0798749	0.585626	0.987877	0.19057	0.295359	0.0168546	1	0.0104554	0.0148117	0.727242	1	0.210885	0.333275	26.2867	26.6795	26.6707	26.4449	26.7448	26.6044
Q8CJW4	Uncharacterized protein OS																10	10	10	24.4	24.4	24.4	75.581	0	27.223	87892000	52	1.5183	1	-2.09988	-1.84368	0.695132	1	-1.1321	-0.911507	0.597921	0.969948	-0.10531	-0.181943	0.354311	1	-0.291122	-0.34586	22.7438	22.9826	21.3573	20.7124	19.4862	20.5854
Q8CJW8	Uncharacterized protein OS																7	7	7	17.9	17.9	17.9	61.249	0	16.513	125620000	54	0.113679	1	-0.329189	-0.212289	0.441548	1	-0.688567	-0.588819	0.363646	0.977651	0.670293	0.528002	0.416267	1	0.737058	0.587918	21.2182	23.1465	22.9316	23.1016	20.4007	22.8065
Q8CJX2	CDA peptide synthetase III OS																102	95	95	65.1	61.6	61.6	258.49	0	323.31	19717000000	1240	0.28514	1	2.28473	0.612194	0.0976932	0.988232	0.851192	0.235074	0.0209835	1	-0.0171172	-0.0221739	0.071239	1	0.0576	0.0735525	27.936	21.0262	21.2516	27.2755	21.1494	28.643
Q8CJX3	Putative aminotransferase OS		CDA			K16423	aminotransferase";" SCE63.06	(S)-3.5-dihydroxyphenylglycine transaminase [EC:2.6.1.103]";"K16423 hpgT	Metabolism;Metabolism	Biosynthesis of other secondary metabolites;Metabolism of terpenoids and polyketides	C 00261 Monobactam biosynthesis [PATH:sco00261];C 01055 Biosynthesis of vancomycin group antibiotics [PATH:sco01055]						13	13	13	40.8	40.8	40.8	47.849	0	81.264	4660000000	190	0.202675	1	1.27506	0.435644	0.0108449	0.992692	0.0676804	0.0264608	0.000634649	0.999902	0.00078392	0.000868489	0.015752	0.999697	-0.0212409	-0.0224291	26.4632	21.5353	21.3741	25.7892	20.9022	26.5064
Q8CJX4	Putative penicillin acylase OS					K01434	penicillin acylase ";" SCE22.01c	penicillin amidase [EC:3.5.1.11]";"K01434 E3.5.1.11	Metabolism	Biosynthesis of other secondary metabolites	C 00311 Penicillin and cephalosporin biosynthesis [PATH:sco00311]						41	41	41	57.6	57.6	57.6	102.51	0	323.31	5734400000	526	0.589293	1	0.137074	0.226987	1.1544	0.985333	0.236198	0.39616	0.097837	0.99928	-0.0195319	-0.0341754	0.24321	1	0.0602201	0.100744	27.8592	28.0577	28.0503	28.0287	28.2871	28.0627
Q8CJX6	Bifunctional protein GlmU OS					K04042	bifunctional N-acetylglucosamine-1-phosphate uridyltransferase/glucosamine-1-phosphate acetyltransferase";" glmU	bifunctional UDP-N-acetylglucosamine pyrophosphorylase / Glucosamine-1-phosphate N-acetyltransferase [EC:2.7.7.23 2.3.1.157]";"K04042 glmU	Metabolism	Carbohydrate metabolism	C 00520 Amino sugar and nucleotide sugar metabolism [PATH:sco00520]						16	16	16	55.2	55.2	55.2	49.795	0	281.14	8040500000	334	0.00117776	1	0.000530879	0.0008205	0.284112	0.978349	-0.0766106	-0.125857	0.140971	0.999231	0.0186755	0.0340134	0.353648	1	-0.0704848	-0.120927	28.7815	28.9872	28.8752	28.6722	29.1325	28.8408
Q8CJX7	Putative oxidoreductase OS					K03885	oxidoreductase";" SCE25.33c	NADH dehydrogenase [EC:1.6.99.3]";"K03885 ndh	Metabolism	Energy metabolism	C 00190 Oxidative phosphorylation [PATH:sco00190]						31	31	29	75.1	75.1	73.3	48.469	0	323.31	16045000000	464	0.185825	1	-0.128136	-0.167884	0.146263	0.980783	0.0894979	0.123026	0.294919	0.975397	0.257639	0.301675	0.855855	1	0.57301	0.706398	30.1411	30.7269	30.5485	30.1545	30.7401	30.1375
Q8CJX8	N5-carboxyaminoimidazole ribonucleotide synthase OS					K01589	phosphoribosylaminoimidazole carboxylase ATPase subunit ";" purK	5-(carboxyamino)imidazole ribonucleotide synthase [EC:6.3.4.18]";"K01589 purK	Metabolism	Nucleotide metabolism	C 00230 Purine metabolism [PATH:sco00230]						18	18	18	64.5	64.5	64.5	44.438	0	106.59	1446700000	227	0.701142	1	0.130083	0.222513	0.897588	0.986549	0.214874	0.351306	0.23594	0.989401	-0.0724761	-0.116747	1.2271	1	0.298236	0.485594	26.2466	26.4531	26.4754	26.537	26.4409	26.5875
Q8CJY0	Glutamate dehydrogenase OS					K15371	hypothetical protein";" SCE33.01c	glutamate dehydrogenase [EC:1.4.1.2]";"K15371 GDH2	Metabolism;Metabolism;Metabolism	Amino acid metabolism;Amino acid metabolism;Energy metabolism;Metabolism of other amino acids	C 00250 Alanine. aspartate and glutamate metabolism [PATH:sco00250];C 00220 Arginine biosynthesis [PATH:sco00220];C 00430 Taurine and hypotaurine metabolism [PATH:sco00430];C 00910 Nitrogen metabolism [PATH:sco00910]						89	89	89	71.7	71.7	71.7	183.75	0	323.31	66196000000	2301	0.363041	1	0.157573	0.231334	0.62569	0.996793	0.201586	0.312547	0.193476	1	-0.042956	-0.0734084	0.313843	1	0.0515925	0.0909596	31.5617	31.2132	31.526	31.6612	31.3154	31.797
Q8CJY1	Putative oxidoreductase OS																7	7	7	28.8	28.8	28.8	31.16	0	16.069	3950800000	63	1.93887	1	-0.270415	-0.481868	1.01894	1	-0.342237	-0.520386	0.405437	1	1.32	0.701913	0.507173	1	1.59469	0.849915	28.2943	28.0957	28.1412	27.8859	27.9264	27.9076
Q8CJY4	Uncharacterized protein OS																6	6	6	22.7	22.7	22.7	48.084	0	13.034	119460000	29	0.192902	1	0.22176	0.23571	0.481203	1	-0.818681	-0.660621	0.0678535	0.992411	0.117201	0.10626	NaN	1	0	NaN	22.157	23.518	23.2849	22.9423	23.3324	23.3504
Q8CJY5	Agmatinase OS					K01480	agmatinase";" SCC105.01c	agmatinase [EC:3.5.3.11]";"K01480 speB	Metabolism	Amino acid metabolism	C 00330 Arginine and proline metabolism [PATH:sco00330]						10	10	10	55	55	55	34.302	0	120.4	2686800000	166	1.25146	1	-0.300437	-0.490353	1.05801	1	-0.437638	-0.630264	0.36287	0.975008	0.130889	0.201202	0.244456	1	-0.15121	-0.203137	27.0917	27.1878	27.425	26.8548	26.9116	27.0368
Q8CJZ0	Putative membrane protein OS																13	13	13	42.7	42.7	42.7	34.607	0	107.01	3942400000	213	0.202175	1	0.0285416	0.051478	0.00152493	1	0.000659943	0.00102922	0.406375	0.974602	-0.220617	-0.302097	0.163013	1	0.11146	0.147209	27.6354	27.6562	27.7528	27.6473	27.7862	27.6966
Q8CJZ1	Putative glycosyltransferase OS																56	56	56	55.5	55.5	55.5	134.97	0	305.87	5556200000	693	0.0493457	1	0.0269922	0.0392513	0.377323	0.985676	0.137669	0.210785	0.10088	1	0.0317249	0.0517585	0.790727	1	0.245712	0.381862	28.0983	28.4596	28.4239	28.1851	28.6499	28.2277
Q8CJZ2	Putative membrane protein OS			WblC													13	13	13	40.3	40.3	40.3	46.65	0	118.03	764650000	113	1.15101	1	0.148077	0.264187	0.0855454	0.989301	-0.0291258	-0.0469227	0.585391	0.996018	-0.052007	-0.0963731	1.05267	1	-0.242956	-0.399309	25.0755	24.9725	25.152	25.2546	25.2357	25.1539
Q8CJZ5	Putative sugar kinase OS					K00854	sugar kinase";" SC7A8.01	xylulokinase [EC:2.7.1.17]";"K00854 xylB	Metabolism	Carbohydrate metabolism	C 00040 Pentose and glucuronate interconversions [PATH:sco00040]						11	11	11	44.2	44.2	44.2	49.372	0	109.12	662770000	150	0.47682	1	0.932633	0.691451	0.0085937	0.992274	-0.0242411	-0.0169782	0.137241	0.996974	0.0573279	0.0876196	0.0822791	1	0.0957966	0.105079	24.6605	24.1206	21.8973	24.5545	24.3441	24.5777
Q8CJZ8	Tetracenomycin C efflux protein OS			WblC													9	9	9	25	25	25	54.594	0	188.81	3128300000	182	0.349159	1	0.339616	0.375809	0.738049	1	0.574092	0.670131	0.071456	0.999581	0.0490634	0.0662598	0.196117	1	0.134453	0.176122	26.2288	25.286	25.1889	26.1085	25.4483	26.1658
Q8CK00	Putative membrane protein OS					K18353	hypothetical protein";" SC1G2.17c	vancomycin resistance protein VanJ";"K18353 vanJ	Human Diseases;Environmental Information Processing	Drug resistance;Signal transduction	C 01502 Vancomycin resistance [PATH:sco01502];C 02020 Two-component system [PATH:sco02020]						11	11	11	50.6	50.6	50.6	37.221	0	148.66	644350000	86	0.0536341	1	0.0684528	0.0728457	0.175946	0.990402	0.156255	0.186711	NaN	1	0	NaN	0.0226462	0.996651	0.0456257	0.0389016	25.0589	26.0564	25.8599	25.2474	26.3248	25.6084
Q8CK02	Bifunctional glutamine synthetase adenylyltransferase/adenylyl-removing enzyme OS																40	40	40	53.5	53.5	53.5	108.78	0	129.8	1836300000	297	0.0696214	1	0.0507514	0.0672313	0.052692	0.990268	0.0552642	0.0641857	0.0434659	1	0.0235952	0.0344362	0.103978	0.998821	-0.0477619	-0.0717812	25.2193	25.7203	25.8151	25.6872	25.9106	25.3092
Q8CK04	Octanoyltransferase OS					K03801	lipoyltransferase";" lipB	lipoyl(octanoyl) transferase [EC:2.3.1.181]";"K03801 lipB	Metabolism	Metabolism of cofactors and vitamins	C 00785 Lipoic acid metabolism [PATH:sco00785]						15	15	15	69.1	69.1	69.1	29.617	0	59.31	449490000	78	0.309529	1	0.233067	0.288729	0.0188431	0.99276	0.0185509	0.0224191	0.383603	0.978521	-0.777856	-0.574895	0.820913	1	1.43948	1.09698	25.256	24.4796	25.0266	25.4514	24.765	25.2451
Q8CK05	Putative integral membrane efflux protein OS																27	27	27	37.9	37.9	37.9	108.05	0	323.31	3799600000	392	0.330018	1	0.383558	0.391982	0.0360439	0.990932	-0.0560513	-0.0545994	0.191744	0.97828	-0.103375	-0.146303	0.622096	1	-0.357222	-0.471137	27.8464	26.894	26.9474	27.8234	26.9015	28.1136
Q8CK07	Putative transcriptional regulatory protein OS																3	3	3	21.5	21.5	21.5	13.318	0	6.6929	63839000	16	0.0166472	1	-0.0457389	-0.0323995	0.100556	0.990645	-0.277308	-0.186095	NaN	1	0	NaN	NaN	1	0	NaN	20.955	23.1585	23.5735	21.941	23.3188	22.2899
Q8CK08	Putative secreted alkaline phosphatase OS					K01113	alkaline phosphatase";" SC4A10.01	alkaline phosphatase D [EC:3.1.3.1]";"K01113 phoD	Metabolism;Environmental Information Processing;Metabolism	Metabolism of cofactors and vitamins;Signal transduction;Xenobiotics biodegradation and metabolism	C 00790 Folate biosynthesis [PATH:sco00790];C 00627 Aminobenzoate degradation [PATH:sco00627];C 02020 Two-component system [PATH:sco02020]						18	18	18	47	47	47	59.524	0	187.76	2892600000	248	0.25174	1	1.46751	0.521872	0.127885	0.988117	-0.691616	-0.278463	1.29549	0.976327	-0.364264	-0.57656	0.146806	1	-0.140638	-0.164245	26.695	22.4576	21.4145	26.5712	21.6813	26.7171
Q8CK09	Putative membrane protein (Fragment) OS																2	2	2	8.4	8.4	8.4	30.191	0	4.5122	16568000	14	0.100346	1	0.106933	0.121165	0.0572322	0.988918	0.0553646	0.0663524	NaN	1	0	NaN	NaN	1	0	NaN	22.0407	21.6851	21.1654	21.2674	21.6902	22.2544
Q8CK11	UvrABC system protein B OS					K03702	excinuclease ABC subunit B";" SC3C9.01c	excinuclease ABC subunit B";"K03702 uvrB	Genetic Information Processing	Replication and repair	C 03420 Nucleotide excision repair [PATH:sco03420]						38	38	38	63.9	63.9	63.9	80.027	0	323.31	4431800000	503	0.224459	1	0.0769564	0.12139	0.194797	0.992404	-0.0478109	-0.0804592	0.417881	0.975421	-0.0910753	-0.15363	0.778408	1	-0.210387	-0.336838	27.5113	27.3295	27.5182	27.629	27.2932	27.6675
Q8CK16	Uncharacterized protein OS																20	20	20	62.9	62.9	62.9	54.409	0	182.89	1688900000	225	0.733549	1	0.0943228	0.168757	1.20211	1	0.438785	0.653387	0.0713522	1	-0.0289879	-0.0451335	0.380373	1	-0.197591	-0.275095	25.5435	25.6808	25.5851	25.7733	25.6935	25.6256
Q8CK17	Nitrogen regulation protein B OS																6	6	6	23.5	23.5	23.5	41.837	0	25.242	65904000	21	NaN	1	0	NaN	NaN	1	0	NaN	0.483526	0.972626	0.663785	0.605139	NaN	1	0	NaN	22.3949	21.6892	21.6216	21.3847	22.1226	21.5163
Q8CK18	Putative secreted protein OS																12	12	12	79.2	79.2	79.2	28.458	0	309.09	3636600000	259	0.150284	1	0.0901782	0.124606	0.0386933	0.995667	-0.0229295	-0.0327002	0.541886	0.975413	-0.0973142	-0.16798	0.99942	1	0.166075	0.287355	27.2726	27.0884	27.1999	27.2768	26.9012	27.6536
Q8CK19	Prephenate dehydrogenase OS					K04517	prephenate dehydrogenase ";" 2SCI34.14c	prephenate dehydrogenase [EC:1.3.1.12]";"K04517 tyrA2	Metabolism;Metabolism;Metabolism	Amino acid metabolism;Biosynthesis of other secondary metabolites;Overview	C 00400 Phenylalanine. tyrosine and tryptophan biosynthesis [PATH:sco00400];C 00401 Novobiocin biosynthesis [PATH:sco00401];C 01230 Biosynthesis of amino acids [PATH:sco01230]						5	5	5	20.8	20.8	20.8	37.86	0	32.282	90618000	31	0.207928	1	0.52632	0.355735	0.461655	1	1.20603	0.740566	0.417865	0.968288	-0.18122	-0.264671	0.697876	1	0.319078	0.45042	22.7928	21.4158	19.7734	21.8399	22.6306	21.0903
Q8CK24	Arginine biosynthesis bifunctional protein ArgJ OS					K00620	bifunctional ornithine acetyltransferase/N-acetylglutamate synthase ";" argJ	glutamate N-acetyltransferase / amino-acid N-acetyltransferase [EC:2.3.1.35 2.3.1.1]";"K00620 argJ	Metabolism;Metabolism;Metabolism	Amino acid metabolism;Overview;Overview	C 00220 Arginine biosynthesis [PATH:sco00220];01210 2-Oxocarboxylic acid metabolism [PATH:sco01210];C 01230 Biosynthesis of amino acids [PATH:sco01230]						11	11	11	45.2	45.2	45.2	39.512	0	61.08	343340000	45	NaN	1	0	NaN	2.16437	0.796923	2.03621	2.26978	0.225622	0.973512	0.158421	0.20454	0.0728847	1	0.0623169	0.0779133	22.3085	23.5095	22.5486	21.4734	22.0531	21.5941
Q8CK25	Putative acetyltransferase OS			WblC													13	13	13	64	64	64	30.174	0	38.093	626080000	102	0.0139124	1	-0.01043	-0.0139433	0.0469224	0.989459	-0.0497621	-0.0576611	0.85143	1	-0.597902	-0.723637	0.106592	1	-0.0960617	-0.116417	24.548	23.9361	24.428	24.2842	24.0166	24.58
Q8CK26	Uncharacterized protein OS																22	22	22	56.9	56.9	56.9	40.246	0	309.4	12911000000	479	1.65736	1	-0.135146	-0.251597	0.401501	0.981546	-0.126932	-0.200249	0.222655	0.999403	-0.0376867	-0.0665766	0.210472	1	0.0686175	0.109551	29.5254	29.5646	29.6503	29.4361	29.4504	29.4484
Q8CK27	Coenzyme A biosynthesis bifunctional protein CoaBC OS					K13038	bifunctional phosphopantothenoylcysteine decarboxylase/phosphopantothenate synthase ";" SC9C5.01c	phosphopantothenoylcysteine decarboxylase / phosphopantothenate--cysteine ligase [EC:4.1.1.36 6.3.2.5]";"K13038 coaBC	Metabolism	Metabolism of cofactors and vitamins	C 00770 Pantothenate and CoA biosynthesis [PATH:sco00770]						18	18	18	67.7	67.7	67.7	45.062	0	269.03	3740600000	340	0.956143	1	0.225943	0.370023	0.412988	0.985808	0.100979	0.167195	0.301687	0.974735	0.0976181	0.15457	0.837719	1	-0.244572	-0.384874	27.1129	27.0165	26.8467	27.0846	27.2125	27.3568
Q8CK28	ATP phosphoribosyltransferase OS					K00765	ATP phosphoribosyltransferase ";" hisG	ATP phosphoribosyltransferase [EC:2.4.2.17]";"K00765 hisG	Metabolism;Metabolism	Amino acid metabolism;Overview	C 00340 Histidine metabolism [PATH:sco00340];C 01230 Biosynthesis of amino acids [PATH:sco01230]						13	13	13	55.8	55.8	55.8	30.905	0	150.98	4722800000	277	2.15889	1	0.224947	0.413487	2.52998	1	0.272931	0.503352	0.591587	0.972909	0.144212	0.236831	1.00364	1	0.329316	0.503591	27.7494	27.7001	27.6118	27.9112	27.9432	27.8817
Q8CK29	Uncharacterized protein OS																44	44	44	36.7	36.7	36.7	167.23	0	287.68	1270900000	330	0.133451	1	0.146644	0.162085	0.300598	0.986753	0.282287	0.320206	0.0235125	1	0.083353	0.0494672	0.0197234	1	-0.0925535	-0.0448788	25.6604	26.7294	26.7895	26.3778	26.8819	26.3595
Q8CK32	Putative membrane protein OS																12	12	12	39.1	39.1	39.1	36.02	0	126.48	3174800000	233	0.0341943	1	0.0117607	0.0190844	0.109825	0.976938	-0.0999235	-0.120518	0.516008	0.982512	-0.26413	-0.364524	0.190587	1	0.141112	0.180105	27.3086	27.1025	27.3821	27.2736	27.4172	27.1377
Q8CK33	Putative secreted alkaline phosphatase OS					K01113	alkaline phosphatase";" 2SCG18.36	alkaline phosphatase D [EC:3.1.3.1]";"K01113 phoD	Metabolism;Environmental Information Processing;Metabolism	Metabolism of cofactors and vitamins;Signal transduction;Xenobiotics biodegradation and metabolism	C 00790 Folate biosynthesis [PATH:sco00790];C 00627 Aminobenzoate degradation [PATH:sco00627];C 02020 Two-component system [PATH:sco02020]						29	29	29	61.4	61.4	61.4	58.267	0	296.49	8223000000	445	0.323563	1	1.56182	0.629318	0.0112582	0.993121	-0.0758533	-0.0278605	0.117732	0.990301	-0.0775108	-0.104797	0.92645	1	-0.510044	-0.673534	29.0263	23.9966	27.2813	29.7096	25.6823	29.5977
Q8CK34	Adenylosuccinate lyase OS					K01756	adenylosuccinate lyase";" 2SCG1.29	adenylosuccinate lyase [EC:4.3.2.2]";"K01756 purB	Metabolism;Metabolism	Amino acid metabolism;Nucleotide metabolism	C 00250 Alanine. aspartate and glutamate metabolism [PATH:sco00250];C 00230 Purine metabolism [PATH:sco00230]						29	29	28	76.7	76.7	75.2	51.763	0	323.31	18494000000	621	0.427464	1	-0.124282	-0.199098	0.0795555	0.990172	0.035059	0.0534887	0.125605	1	-0.0156021	-0.0286023	0.938623	1	0.194211	0.325442	30.0701	30.3489	30.4867	30.2109	30.1813	30.1407
Q8CK36	Putative reductase OS																13	13	13	66.4	66.4	66.4	33.959	0	41.507	567240000	57	NaN	1	0	NaN	0.142175	0.987623	0.316873	0.238946	0.268134	0.97838	1.17948	0.522016	0.0943975	1	0.674043	0.220943	21.8629	21.3319	22.2416	20.9273	21.5444	21.5272
Q8CK37	Putative helicase OS																23	23	23	38.1	38.1	38.1	96.315	0	135.74	584660000	143	0.0456237	1	0.0802135	0.0728521	0.127012	0.986572	0.188712	0.18065	NaN	1	0	NaN	NaN	1	0	NaN	24.6611	26.2743	25.8486	25.319	26.3912	25.3145
Q8CK38	Putative ABC transporter transmembrane subunit OS			WblC													6	6	6	16.5	16.5	16.5	66.206	0	12.684	126470000	29	0.53785	1	-0.877215	-0.719233	1.38973	1	1.07537	1.24907	NaN	1	0	NaN	NaN	1	0	NaN	22.5467	23.534	23.452	21.2479	23.4768	22.1764
Q8CK39	Putative sugar hydrolase OS																11	11	11	22.4	22.4	22.4	83.415	0	23.581	209210000	49	1.02727	1	-0.268264	-0.430868	0.594581	0.985563	-0.280436	-0.39449	NaN	1	0	NaN	NaN	1	0	NaN	24.0547	24.3684	24.4507	24.0388	24.0502	23.98
Q8CK41	Putative secreted protein OS																4	4	4	15.5	15.5	15.5	46.933	0	17.279	84998000	18	NaN	1	0	NaN	NaN	1	0	NaN	0.407528	0.983852	0.466078	0.47302	0.347135	1	-0.678304	-0.517666	21.5595	21.6084	21.5995	21.3565	21.7867	21.6117
Q8CK43	Histidine N-alpha-methyltransferase OS					K18911	hypothetical protein";" SCM1.46	L-histidine Nalpha-methyltransferase [EC:2.1.1.44]";"K18911 egtD	Metabolism	Amino acid metabolism	C 00340 Histidine metabolism [PATH:sco00340]						13	13	13	60.7	60.7	60.7	34.91	0	89.038	1283600000	135	0.382244	1	1.34106	0.678964	0.104089	0.9849	0.38909	0.210779	0.667182	0.982527	0.367736	0.490349	0.240953	1	0.173579	0.221384	25.2754	23.4499	20.6706	24.9098	23.2504	25.2588
Q8CK46	Putative oxidoreductase OS																22	22	21	72.4	72.4	69.6	35.743	0	279.94	5176900000	344	0.269234	1	0.206912	0.256216	0.187658	0.985374	0.123289	0.164145	0.182696	0.984933	0.0962664	0.137376	0.165853	1	-0.128867	-0.16255	27.7238	27.2594	27.0873	27.8176	27.0804	27.7933
Q8CK47	Uncharacterized protein OS																4	4	4	23.1	23.1	23.1	24.424	0	12.335	34733000	26	NaN	1	0	NaN	NaN	1	0	NaN	0.162722	0.990581	-0.0832761	-0.120266	0.00900851	0.998777	0.0143833	0.0140272	22.2015	21.0609	21.8282	22.1696	22.318	21.5312
Q8CK50	Tellurium resistance protein OS																9	8	8	85.3	74.9	74.9	20.18	0	137.99	30866000000	430	0.245753	1	0.192149	0.237482	0.198355	0.983477	0.164473	0.200816	0.202077	0.97159	0.174582	0.209545	0.225977	1	-0.189936	-0.229202	29.4626	28.6827	28.5573	29.2409	28.8468	29.1913
Q8CK51	Probable phosphoketolase OS					K01621	phosphoketolase";" SCF55.41c	xylulose-5-phosphate/fructose-6-phosphate phosphoketolase [EC:4.1.2.9 4.1.2.22]";"K01621 xfp	Metabolism	Carbohydrate metabolism	C 00030 Pentose phosphate pathway [PATH:sco00030]						32	32	32	56.3	56.3	56.3	88.175	0	134.67	2418700000	276	0.825482	1	-0.673214	-0.766816	0.0437871	0.989937	0.0545273	0.0589516	0.199435	0.97712	-0.28905	-0.273206	0.172511	1	0.158319	0.186841	21.4292	22.1466	22.3655	21.0107	21.8058	21.1053
Q8CK64	Putative alcohol dehydrogenase (Zinc-binding) OS					K18382	alcohol dehydrogenase";" SCF1.01	NAD+-dependent secondary alcohol dehydrogenase Adh1 [EC:1.1.1.-]";"K18382 adh1	Metabolism	Carbohydrate metabolism	C 00640 Propanoate metabolism [PATH:sco00640]						8	8	8	47.2	47.2	47.2	35.625	0	56.437	882430000	121	0.42832	1	0.242449	0.326783	0.0134272	0.992879	0.015824	0.0177859	0.542252	0.999163	-0.626094	-0.619877	0.427143	1	-0.441122	-0.468675	24.9377	25.3657	24.9215	25.275	25.6714	25.0057
Q8CK66	Putative dehydrogenase OS		Isorenieratene			K09879	dehydrogenase";" crtU	isorenieratene synthase";"K09879 crtU	Metabolism	Metabolism of terpenoids and polyketides	C 00906 Carotenoid biosynthesis [PATH:sco00906]						17	17	17	45	45	45	56.708	0	74.611	616820000	90	0.743594	1	1.52792	1.05889	0.122368	0.985697	0.263655	0.204858	0.0453056	1	-0.0885188	-0.0758043	0.183899	1	-0.52581	-0.33066	23.0673	25.0836	25.2992	25.0455	25.8216	27.1667
Q8CK70	Putative secreted protein OS																20	20	20	33.9	33.9	33.9	119.29	0	285.67	253920000	77	NaN	1	0	NaN	NaN	1	0	NaN	0.109315	0.974075	-0.420858	-0.222433	0.356869	1	-1.21053	-0.633039	21.5951	21.4977	21.7895	23.5987	22.6033	22.0791
Q8R5N2	Putative dehydrogenase OS																6	6	6	26.9	26.9	26.9	45.965	0	159.53	51526000	36	NaN	1	0	NaN	NaN	1	0	NaN	0.284111	0.971169	-0.294795	-0.321013	0.974329	1	-1.00876	-1.02401	21.3543	20.8155	21.7435	22.3252	20.6049	21.3944
Q93IU0	BldKD. putative ABC transporter intracellular ATPase subunit OS																18	17	17	50.7	47.3	47.3	38.203	0	260.94	12113000000	429	0.106612	1	-0.049043	-0.073641	0.395871	0.985467	0.172871	0.252536	0.0355392	1	-0.00900078	-0.0153671	0.837967	1	0.239502	0.37859	29.221	29.4822	29.7163	29.3272	29.5917	29.3534
Q93IU1	BldKC. putative ABC transport system integral membrane protein OS																5	5	5	20.6	20.6	20.6	35.607	0	63.942	4940000000	113	0.241185	1	-0.121246	-0.173642	0.731796	0.978139	0.302518	0.438817	0.0771967	0.999142	0.0220757	0.0367522	1.40681	1	0.286011	0.48091	28.0052	28.3718	28.2902	27.8521	28.411	28.0404
Q93IU2	BldKB. putative ABC transport system lipoprotein OS																41	41	41	79.3	79.3	79.3	65.532	0	323.31	91482000000	1472	0.139513	1	0.0395705	0.0654131	0.538074	0.987935	0.181078	0.279226	0.394319	0.969758	-0.210576	-0.290232	0.338725	1	0.318416	0.358388	31.9511	32.11	32.2576	32.1095	32.2564	32.0716
Q93IU3	BldKA. putative ABC transport system integral membrane protein OS																10	10	10	38.5	38.5	38.5	37.47	0	54.406	5647500000	157	0.0358288	1	-0.0159264	-0.0244836	1.56127	1	0.378128	0.618408	0.0391347	1	-0.0113894	-0.0190186	0.855514	1	0.196082	0.32329	28.0546	28.3649	28.2223	28.0526	28.4379	28.1034
Q93IU4	Putative GTP-binding protein OS																28	28	28	54.2	54.2	54.2	69.615	0	323.31	25453000000	912	0.31634	1	-0.0629044	-0.108198	0.0779449	0.991718	-0.0440553	-0.0630181	1.30431	0.970649	-0.122355	-0.224936	0.197857	1	-0.0247186	-0.0451027	30.5321	30.5786	30.7683	30.5685	30.6257	30.4962
Q93IU8	Putative succinate dehydrogenase flavoprotein subunit OS					K00239	succinate dehydrogenase flavoprotein subunit ";" sdhA	succinate dehydrogenase / fumarate reductase. flavoprotein subunit [EC:1.3.5.1 1.3.5.4]";"K00239 sdhA	Metabolism;Metabolism;Metabolism	Carbohydrate metabolism;Carbohydrate metabolism;Energy metabolism;Overview	C 00020 Citrate cycle (TCA cycle) [PATH:sco00020];01200 Carbon metabolism;C 00190 Oxidative phosphorylation [PATH:sco00190];C 00650 Butanoate metabolism [PATH:sco00650]						8	8	8	15.9	15.9	15.9	72.095	0	17.62	80494000	38	NaN	1	0	NaN	NaN	1	0	NaN	1.21003	0.987254	-0.430845	-0.645632	0.466943	1	-0.811569	-0.648206	22.866	22.5804	21.851	20.8059	21.4639	22.1044
Q93IV0	Putative membrane protein OS																4	4	4	13.7	13.7	13.7	44.757	0	12.416	44793000	23	1.52815	1	-0.937197	-1.19679	0.198117	0.988499	-0.134204	-0.176448	NaN	1	0	NaN	NaN	1	0	NaN	21.9591	22.521	22.489	20.9637	21.512	21.6818
Q93IV4	Putative integral membrane protein OS																4	4	4	11.8	11.8	11.8	22.286	0	6.4669	133580000	33	0.512996	1	0.296078	0.393184	0.312608	0.978206	-0.49963	-0.433329	NaN	1	0	NaN	NaN	1	0	NaN	23.3737	23.5849	24.0897	23.9723	24.2202	23.744
Q93IV9	tRNA_edit domain-containing protein OS																4	4	4	41.6	41.6	41.6	19.365	0	11.529	58312000	17	0.0149844	1	0.0539881	0.0318813	0.185151	0.990586	0.485321	0.323498	NaN	1	0	NaN	NaN	1	0	NaN	23.3665	20.3251	23.1136	21.0576	22.481	23.4287
Q93IW8	Uncharacterized protein OS																3	3	3	12.5	12.5	12.5	22.244	0	5.6932	21653000	17	NaN	1	0	NaN	NaN	1	0	NaN	1.73532	1	1.3367	1.57681	NaN	1	0	NaN	21.0892	20.93	21.1479	21.6037	21.3774	23.4522
Q93IW9	Nuclease SbcCD subunit D OS																3	3	3	17.3	17.3	17.3	41.642	0	9.0451	83195000	23	0.15988	1	-0.412182	-0.280867	1.05751	1	-1.5841	-1.31581	NaN	1	0	NaN	NaN	1	0	NaN	21.9413	23.1159	22.7177	22.8992	23.2559	20.3833
Q93IX0	Putative exonuclease OS																23	23	23	35.9	35.9	35.9	108.13	0	108.62	372010000	112	0.0856112	1	-0.0788949	-0.0954256	0.129998	0.977324	-0.0890814	-0.118499	0.68309	1	-0.971222	-0.84711	0.421281	1	-0.323312	-0.390838	24.2809	24.8871	25.1225	24.7874	24.9852	24.2812
Q93IX4	Uncharacterized protein OS																26	26	26	65.8	65.8	65.8	62.547	0	323.31	7868500000	432	0.0930367	1	-0.0734857	-0.0939912	0.898125	1	-0.42624	-0.590899	0.00289245	1	0.00129573	0.00200454	0.137665	1	-0.10424	-0.133683	27.4259	26.9864	27.2265	27.3341	26.6403	27.444
Q93IX6	Putative cystathionine gamma-synthase OS					K01761	cystathionine gamma-synthase";" SCBAC36F5.05c	methionine-gamma-lyase [EC:4.4.1.11]";"K01761 E4.4.1.11	Metabolism;Metabolism	Amino acid metabolism;Metabolism of other amino acids	C 00270 Cysteine and methionine metabolism [PATH:sco00270];C 00450 Selenocompound metabolism [PATH:sco00450]						10	10	10	42.5	42.5	42.5	42.223	0	38.375	404220000	48	0.0270213	1	0.139793	0.0625271	0.269383	1	0.997499	0.503269	NaN	1	0	NaN	NaN	1	0	NaN	25.7889	21.5707	24.6577	25.3379	21.7592	25.3396
Q93IY1	Uncharacterized protein OS																23	23	23	40.1	40.1	40.1	94.778	0	163.76	1631100000	292	0.443707	1	0.205067	0.29357	0.855278	1	0.354736	0.512063	0.288742	0.984398	0.0824	0.133916	0.164107	1	-0.0876516	-0.125034	25.3381	25.6852	25.1871	25.3489	25.7879	25.6888
Q93IY5	Putative gntR-family regulatory protein OS																6	6	6	38.4	38.4	38.4	27.021	0	92	157400000	26	NaN	1	0	NaN	NaN	1	0	NaN	0.275528	0.976622	-0.335873	-0.339472	0.247062	1	0.11348	0.166462	20.2619	22.0333	22.7004	22.0372	20.9829	21.8662
Q93IY6	Putative membrane protein OS																2	2	2	8	8	8	39.879	0	10.205	227980000	23	0.600233	1	-1.7913	-0.975677	0.533726	1	-1.71628	-0.895102	NaN	1	0	NaN	NaN	1	0	NaN	24.3087	25.1205	22.9632	21.7042	24.6229	20.6913
Q93IY8	Short-chain oxidoreductase OS																10	10	10	47.5	47.5	47.5	28.794	0	21.186	70408000	23	NaN	1	0	NaN	NaN	1	0	NaN	2.42304	1	1.95189	2.37213	0.715915	1	1.1191	0.92145	21.9555	21.2552	22.0943	22.9027	22.261	21.2907
Q93IZ0	Cyclase OS		Actinorhodin			K05555	cyclase";" actIV	cyclase [EC:4.-.-.-]";"K05555 actIV	Metabolism	Metabolism of terpenoids and polyketides	C 01057 Biosynthesis of type II polyketide products [PATH:sco01057]						12	12	12	47.8	47.8	47.8	31.929	0	56.276	555300000	72	NaN	1	0	NaN	NaN	1	0	NaN	0.10938	0.975662	0.159348	0.155191	0.937547	1	-0.686757	-0.815108	22.1631	21.8556	22.1475	21.6475	20.1801	21.9128
Q93IZ2	Uncharacterized protein OS		Actinorhodin														16	16	16	71.9	71.9	71.9	30.028	0	142.58	6802900000	212	NaN	1	0	NaN	NaN	1	0	NaN	0.132065	0.971982	-0.201681	-0.189925	0.400155	1	-0.38304	-0.423183	21.7044	22.0123	23.6668	21.5398	22.5697	21.2083
Q93IZ3	Uncharacterized protein OS		Actinorhodin														9	9	9	84.7	84.7	84.7	14.422	0	233.13	18278000000	277	0.0520456	1	-0.0963408	-0.0847508	0.267633	0.993971	-0.279552	-0.304625	0.157964	0.971927	-0.210851	-0.21079	0.663458	1	-0.719979	-0.725939	25.9059	24.7452	25.3751	25.5993	24.1829	25.9549
Q93IZ8	DNA ligase 2 OS					K01972	DNA ligase";" SCBAC25F8.14c	DNA ligase (NAD+) [EC:6.5.1.2]";"K01972 E6.5.1.2	Genetic Information Processing;Genetic Information Processing;Genetic Information Processing	Replication and repair;Replication and repair;Replication and repair	C 03030 DNA replication [PATH:sco03030];C 03410 Base excision repair [PATH:sco03410];C 03420 Nucleotide excision repair [PATH:sco03420];C 03430 Mismatch repair [PATH:sco03430]						12	12	12	31.9	31.9	31.9	73.776	0	50.667	198170000	55	0.341868	1	0.849253	0.555825	0.508001	1	1.08604	0.756301	NaN	1	0	NaN	NaN	1	0	NaN	21.545	24.583	23.4751	23.469	25.0843	23.5975
Q93J08	Glyceraldehyde-3-phosphate dehydrogenase OS					K00134	glyceraldehyde 3-phosphate dehydrogenase";" gap2	glyceraldehyde 3-phosphate dehydrogenase [EC:1.2.1.12]";"K00134 GAPDH	Metabolism;Metabolism;Metabolism	Carbohydrate metabolism;Overview;Overview	C 00010 Glycolysis / Gluconeogenesis [PATH:sco00010];01200 Carbon metabolism;C 01230 Biosynthesis of amino acids [PATH:sco01230]						13	13	13	54.2	54.2	54.2	34.967	0	212.34	5832000000	291	0.27871	1	-0.522874	-0.416844	0.384428	0.982954	0.490398	0.472988	0.0972122	0.979927	-0.155503	-0.144956	0.424357	1	0.381711	0.431832	27.0684	28.2435	27.884	26.8044	28.5168	26.3061
Q93J09	Peptidyl-prolyl cis-trans isomerase OS																5	5	5	46.7	46.7	46.7	17.889	0	99.222	2378500000	117	0.132706	1	-0.0668869	-0.0975682	0.200335	0.990416	-0.0553964	-0.0913352	0.969421	1	-0.694733	-0.831312	0.0699892	1	0.107709	0.10374	26.9146	26.7548	27.1219	27.0498	26.5621	26.9787
Q93J28	Putative TetR-family transcriptional regulator OS																7	7	7	43.4	43.4	43.4	21.822	0	20.939	135250000	39	0.220162	1	0.461626	0.350454	0.305719	0.973811	0.586709	0.457779	0.905887	1	1.20489	1.07515	NaN	1	0	NaN	23.5795	21.3615	23.259	23.4648	23.7756	22.3445
Q93J29	Putative oxidoreductase OS			WblC													3	3	3	25.5	25.5	25.5	30.38	0	6.4986	32535000	25	0.0578163	1	-0.0638123	-0.0723707	1.10512	1	-0.680529	-0.8619	NaN	1	0	NaN	0.166974	1	-0.163022	-0.187776	21.7709	21.8845	22.663	22.5086	22.0051	21.6134
Q93J30	Putative protease (Putative secreted protein) OS					K08372	protease";" SCBAC25E3.14	putative serine protease PepD [EC:3.4.21.-]";"K08372 pepD	Environmental Information Processing	Signal transduction	C 02020 Two-component system [PATH:sco02020]						6	6	6	22	22	22	50.326	0	253.1	170500000	48	0.292282	1	-0.436114	-0.395058	0.601555	1	-0.59117	-0.62887	0.232803	0.968936	0.13903	0.189302	0.0844696	1	-0.0699774	-0.0881923	22.9813	23.1459	22.5954	22.9529	21.3139	23.1474
Q93J31	Putative phosphodiesterase OS					K01126	phosphodiesterase";" SCBAC25E3.13c	glycerophosphoryl diester phosphodiesterase [EC:3.1.4.46]";"K01126 E3.1.4.46	Metabolism	Lipid metabolism	C 00564 Glycerophospholipid metabolism [PATH:sco00564]						4	4	4	22.5	22.5	22.5	30.999	0	10.826	77735000	22	NaN	1	0	NaN	NaN	1	0	NaN	0.0569172	0.997274	0.118003	0.0970042	0.10834	1	-0.242481	-0.185292	20.277	22.7845	21.8585	21.9746	21.4963	22.1719
Q93J33	Uncharacterized protein OS																19	19	19	79.1	79.1	79.1	34.518	0	221.45	6499200000	330	0.518419	1	0.0758063	0.134361	0.0296145	0.994031	-0.00878398	-0.0146453	0.362677	0.973378	0.102272	0.165575	1.49452	1	0.365056	0.595449	28.6355	28.4371	28.5525	28.6732	28.5792	28.6001
Q93J39	Conserved hypothetical membrane protein OS																14	14	14	72.7	72.7	72.7	25.842	0	323.31	46790000000	379	0.324312	1	-0.306343	-0.345003	0.0327566	0.991544	-0.037714	-0.0424433	0.360874	0.977421	-0.279492	-0.339616	0.136075	1	-0.0692101	-0.10064	29.5954	28.785	28.9065	29.1701	28.2094	28.9884
Q93J40	Putative secreted protein OS																9	9	9	59.3	59.3	59.3	23.148	0	235	4159600000	241	0.38741	1	-0.227574	-0.304459	0.45257	0.980376	0.169183	0.255937	0.110259	0.993636	-0.0653222	-0.0914395	0.888518	1	0.299988	0.45636	27.2351	26.9834	27.3796	27.1406	26.5378	27.2368
Q93J44	N5-carboxyaminoimidazole ribonucleotide mutase OS					K01588	phosphoribosylaminoimidazole carboxylase catalytic subunit PurE ";" purE	5-(carboxyamino)imidazole ribonucleotide mutase [EC:5.4.99.18]";"K01588 purE	Metabolism	Nucleotide metabolism	C 00230 Purine metabolism [PATH:sco00230]						9	9	9	77.8	77.8	77.8	18.685	0	130.75	1673900000	196	0.116145	1	0.0702279	0.0975648	0.216812	0.985226	0.120382	0.168135	1.13285	0.979727	0.327214	0.514618	0.462051	1	0.220299	0.312043	26.3343	25.88	25.6429	26.038	25.8688	26.1609
Q93J45	Putative dipeptidase OS																19	19	19	67.2	67.2	67.2	43.253	0	191.67	2530100000	258	0.0126072	1	0.00722567	0.0104819	0.0533908	0.991947	0.0148335	0.0249012	0.679083	0.989071	0.284361	0.41195	0.248731	1	0.227349	0.263766	26.4252	26.2593	26.5268	26.6955	26.0996	26.4378
Q93J51	UDP-glucose 6-dehydrogenase OS					K00012	UDP-glucose 6-dehydrogenase";" SCBAC19G2.07	UDPglucose 6-dehydrogenase [EC:1.1.1.22]";"K00012 UGDH	Metabolism;Metabolism;Metabolism	Carbohydrate metabolism;Carbohydrate metabolism;Carbohydrate metabolism	C 00040 Pentose and glucuronate interconversions [PATH:sco00040];C 00053 Ascorbate and aldarate metabolism [PATH:sco00053];C 00500 Starch and sucrose metabolism [PATH:sco00500];C 00520 Amino sugar and nucleotide sugar metabolism [PATH:sco00520]						17	17	17	61.1	61.1	61.1	47.874	0	104.45	2191200000	243	0.107971	1	0.03162	0.0521974	0.336642	0.973528	0.0812766	0.135533	0.273601	0.977778	-0.0933914	-0.146633	0.191852	1	0.076884	0.117638	26.5709	26.9063	26.7783	26.8002	26.8437	26.7065
Q93J52	Uncharacterized protein OS																13	13	13	53.5	53.5	53.5	38.753	0	84.132	840030000	118	0.116772	1	-0.11577	-0.134525	0.00852122	0.994047	-0.0129979	-0.0129764	0.603501	0.995662	0.889367	0.766592	0.445967	1	-0.634294	-0.570716	25.7237	26.4472	26.533	25.8347	26.6241	25.8978
Q93J53	Putative acyl-CoA hydrolase OS																7	7	7	53.8	53.8	53.8	21.56	0	32.13	1090200000	73	0.802652	1	0.255776	0.395134	0.594607	0.985705	0.210828	0.320147	1.91698	1	-2.62154	-2.37907	1.70464	0.824889	-2.40039	-2.10919	26.1758	26.1101	26.2382	26.1626	26.4797	26.6491
Q93J54	Putative membrane protein OS																12	12	12	42.8	42.8	42.8	42.459	0	230.6	2337500000	190	1.31158	1	0.27618	0.461355	0.843829	0.987469	0.22124	0.355852	0.0673077	0.999403	0.037571	0.0540774	0.639103	1	0.486399	0.576736	26.3992	26.2618	26.5568	26.602	26.6713	26.773
Q93J57	Putative integral membrane protein OS																7	7	7	21.3	21.3	21.3	54.935	0	33.65	225460000	50	0.0401405	1	0.161208	0.0864133	0.449608	1	1.41267	0.76269	NaN	1	0	NaN	0.514495	1	0.823637	0.685161	20.7518	24.4978	24.641	23.0803	24.4368	22.8571
Q93J59	5-methyltetrahydropteroyltriglutamate--homocysteine methyltransferase OS					K00549	5-methyltetrahydropteroyltriglutamate/homocysteine S-methyltransferase ";" metE	5-methyltetrahydropteroyltriglutamate--homocysteine methyltransferase [EC:2.1.1.14]";"K00549 metE	Metabolism;Metabolism;Metabolism	Amino acid metabolism;Metabolism of other amino acids;Overview	C 00270 Cysteine and methionine metabolism [PATH:sco00270];C 00450 Selenocompound metabolism [PATH:sco00450];C 01230 Biosynthesis of amino acids [PATH:sco01230]						15	15	15	31.9	31.9	31.9	83.665	0	40.101	209760000	67	0.415849	1	-1.09003	-0.674706	0.486887	1	-1.16512	-0.755825	0.344982	0.972119	1.04043	0.594682	0.337456	1	0.821451	0.54567	23.4795	24	23.8784	23.6368	23.9562	20.4948
Q93J68	6-phosphogluconate dehydrogenase. decarboxylating OS					K00033	6-phosphogluconate dehydrogenase ";" SCBAC19F3.02	6-phosphogluconate dehydrogenase [EC:1.1.1.44 1.1.1.343]";"K00033 PGD	Metabolism;Metabolism;Metabolism	Carbohydrate metabolism;Metabolism of other amino acids;Overview	C 00030 Pentose phosphate pathway [PATH:sco00030];01200 Carbon metabolism;C 00480 Glutathione metabolism [PATH:sco00480]						27	27	27	78.9	78.9	78.9	51.428	0	323.31	7767800000	412	0.00234087	1	-0.00200589	-0.00257212	0.694552	1	-0.59072	-0.665629	0.732669	0.972306	0.131092	0.22525	0.0502576	0.99776	-0.0192788	-0.0305176	27.106	26.4543	26.695	27.0905	26.3812	26.7776
Q93J70	Uncharacterized protein OS																7	7	7	63.5	63.5	63.5	18.283	0	238.59	847490000	53	NaN	1	0	NaN	NaN	1	0	NaN	0.584751	0.970585	-0.202555	-0.309459	0.0728702	0.995941	-0.0487595	-0.066372	20.5707	22.7321	21.8723	23.3301	21.3881	21.2916
Q93J72	Putative amidase OS					K02433	amidase";" SCBAC17F8.16	aspartyl-tRNA(Asn)/glutamyl-tRNA(Gln) amidotransferase subunit A [EC:6.3.5.6 6.3.5.7]";"K02433 gatA	Genetic Information Processing	Ribosome	C 00970 Aminoacyl-tRNA biosynthesis [PATH:sco00970]						21	21	21	67.2	67.2	67.2	49.168	0	123.62	2326200000	188	0.200854	1	0.377643	0.308409	0.168211	0.979996	-0.298573	-0.255213	0.190833	0.995297	-0.0621039	-0.0994254	0.531404	1	-0.210554	-0.312142	21.5843	20.7265	21.8108	22.4128	22.3797	20.4619
Q93J73	Putative NAD-binding protein OS																11	11	11	50.5	50.5	50.5	34.874	0	47.311	405690000	116	0.101641	1	0.119957	0.129807	0.255222	0.992698	-0.293268	-0.306584	0.511051	0.977693	0.232274	0.332223	0.301286	1	0.182246	0.244341	21.8638	21.7697	22.2435	21.9146	21.4856	22.8368
Q93J75	Putative decarboxylase OS																12	12	12	65.4	65.4	65.4	25.612	0	108.96	2440900000	127	NaN	1	0	NaN	NaN	1	0	NaN	1.11844	0.977597	-0.292391	-0.469372	0.254985	1	-0.146378	-0.201049	22.6458	20.3001	21.7204	21.6394	20.3653	21.0707
Q93J81	Bac_luciferase domain-containing protein OS				SigR												10	10	10	46.2	46.2	46.2	38.819	0	28.29	154680000	30	NaN	1	0	NaN	NaN	1	0	NaN	0.248362	0.981683	0.946257	0.471159	0.482025	1	1.25915	0.769966	22.6606	21.5493	22.8856	21.8986	21.3097	20.7976
Q93J84	Uncharacterized protein OS																3	3	3	15.4	15.4	15.4	21.077	0	8.2639	48340000	21	NaN	1	0	NaN	NaN	1	0	NaN	0.0279826	0.99951	-0.0349032	-0.0379837	0.29645	1	0.112005	0.171464	20.9535	22.5834	22.4912	21.3142	22.138	21.1612
Q93J95	Putative LacI-family transcriptional regulator OS																8	8	8	41.9	41.9	41.9	37.005	0	18.31	83763000	37	0.158659	1	0.283208	0.242194	NaN	1	0	NaN	0.230174	0.987273	-0.575205	-0.388769	0.487714	1	-0.969194	-0.709973	21.5925	22.8549	20.982	21.393	22.6965	22.1894
Q93JA6	Putative oxidoreductase OS																3	3	3	9.7	9.7	9.7	40.071	0	13.303	78263000	30	0.487252	1	0.13739	0.220623	0.723468	1	-1.07795	-0.912121	NaN	1	0	NaN	NaN	1	0	NaN	22.7286	22.9296	22.6315	22.8853	23.0564	22.7603
Q93JB5	TerB domain-containing protein OS																8	8	8	54.5	54.5	54.5	20.136	0	202.95	4074500000	223	0.0991947	1	0.161292	0.148909	0.200519	0.977132	-0.265637	-0.262914	0.566374	0.989416	-0.717778	-0.675193	0.270239	1	-0.411755	-0.37092	27.9178	26.4574	27.0683	27.6865	26.5077	27.7331
Q93JC3	Putative phenylacetic acid degradation protein PaaC OS					K02611	phenylacetic acid degradation protein PaaC";" paaC	ring-1.2-phenylacetyl-CoA epoxidase subunit PaaC [EC:1.14.13.149]";"K02611 paaC	Metabolism	Amino acid metabolism	C 00360 Phenylalanine metabolism [PATH:sco00360]						9	9	9	63.3	63.3	63.3	30.118	0	24.286	330010000	69	0.0593552	1	-0.106847	-0.095101	0.101626	0.984535	-0.369135	-0.204476	0.925893	1	0.629255	0.769661	0.695898	1	0.690011	0.724946	23.3187	24.189	22.4902	22.845	23.9958	22.8365
Q93JC7	Phenylacetate-coenzyme A ligase OS					K01912	phenylacetate-CoA ligase ";" paaK	phenylacetate-CoA ligase [EC:6.2.1.30]";"K01912 paaK	Metabolism	Amino acid metabolism	C 00360 Phenylalanine metabolism [PATH:sco00360]						12	12	12	38.8	38.8	38.8	49.859	0	21.493	109780000	40	NaN	1	0	NaN	NaN	1	0	NaN	0.0232497	0.999173	-0.052817	-0.041946	0.194052	1	-0.499021	-0.335639	21.3904	21.4974	21.8008	21.2322	20.3789	23.2431
Q93JD1	Putative membrane protein OS																12	12	12	25	25	25	98.79	0	24.354	120480000	37	NaN	1	0	NaN	NaN	1	0	NaN	0.250137	0.989328	-0.590773	-0.411427	0.772461	1	-1.49275	-1.07379	21.6051	22.279	21.2237	21.8384	21.5603	21.8243
Q93JD2	Putative secreted protein OS																6	6	6	35	35	35	24.983	0	28.526	276740000	60	NaN	1	0	NaN	NaN	1	0	NaN	0.0589269	0.998285	-0.0846583	-0.0848773	0.0266765	0.998108	0.0435499	0.0415742	21.7274	22.3161	20.4664	21.4281	22.0358	22.4049
Q93JE1	Putative oxidoreductase OS																10	10	10	45.1	45.1	45.1	30.752	0	26.826	271960000	55	NaN	1	0	NaN	NaN	1	0	NaN	0.0665668	0.997875	0.0235221	0.0377434	0.389542	1	0.237458	0.31368	21.2204	21.5801	20.6881	21.2892	21.3997	21.7238
Q93JE5	Putative regulator OS																12	12	12	50.5	50.5	50.5	30.885	0	48.376	408080000	81	0.823016	1	0.201309	0.328227	0.484706	0.988654	0.110736	0.184754	0.116607	1	0.0436166	0.0685769	0.5436	1	-0.668363	-0.640628	24.5899	24.8662	24.8308	24.9593	25.0919	24.8397
Q93JF1	Ornithine carbamoyltransferase OS					K00611	ornithine carbamoyltransferase ";" arcB	ornithine carbamoyltransferase [EC:2.1.3.3]";"K00611 OTC	Metabolism;Metabolism	Amino acid metabolism;Overview	C 00220 Arginine biosynthesis [PATH:sco00220];C 01230 Biosynthesis of amino acids [PATH:sco01230]						14	14	14	67.5	67.5	67.5	36.701	0	47.285	654680000	103	1.26538	1	-1.85321	-1.56099	1.51178	1	2.19009	1.87241	0.183915	0.997771	0.0510572	0.0842735	0.262583	1	-0.143521	-0.199889	22.3198	23.4881	24.5769	21.2422	21.5867	21.9964
Q93JF2	Arginine deiminase OS					K01478	arginine deiminase ";" arcA2	arginine deiminase [EC:3.5.3.6]";"K01478 arcA	Metabolism	Amino acid metabolism	C 00220 Arginine biosynthesis [PATH:sco00220]						15	15	15	56.2	56.2	56.2	46.591	0	64.655	414620000	111	0.381635	1	0.479661	0.46644	0.103424	0.975808	-0.135499	-0.139476	0.980129	0.974235	0.40612	0.58502	0.392202	1	0.414322	0.438053	22.2218	20.96	22.4706	21.8761	22.5524	22.6629
Q93JF4	Putative phosphatase OS			WblC													31	31	31	54.8	54.8	54.8	92.742	0	189.43	903660000	187	0.103954	1	-0.207527	-0.17028	0.499527	1	0.716118	0.63588	0.0229514	1	-0.0658843	-0.0451573	0.000640129	1	0.00197665	0.00131205	25.0154	26.4922	26.2274	24.9434	26.7886	25.3805
Q93JF5	Uncharacterized protein OS			WblC													16	16	16	44.6	44.6	44.6	58.656	0	62.123	549240000	93	0.231249	1	-0.238356	-0.26359	0.473	1	0.482641	0.512191	NaN	1	0	NaN	NaN	1	0	NaN	25.0385	25.9419	25.4309	24.9285	25.8486	24.919
Q93JF6	Uncharacterized protein OS																17	17	17	72.3	72.3	72.3	33.164	0	246.49	7054500000	364	0.0229624	1	0.009161	0.0144659	1.4593	1	-0.372424	-0.602167	0.000336669	0.999755	-0.000159582	-0.00024384	0.484754	1	-0.269176	-0.363001	28.6395	28.3649	28.3966	28.657	28.307	28.4645
Q93JG8	Putative TetR-family transcriptional regulator OS																4	4	4	26.4	26.4	26.4	25.34	0	15.458	222200000	60	0.09446	1	0.0367629	0.0575287	0.451951	1	-1.1838	-0.727106	1.16874	0.983298	-0.231429	-0.390197	0.476453	1	-0.689155	-0.611155	23.7124	23.458	23.6364	23.4165	23.8119	23.6888
Q93JH4	Putative polyprenyl synthetase OS					K13787	polyprenyl synthetase";" SC8B3.02c	geranylgeranyl diphosphate synthase. type I [EC:2.5.1.1 2.5.1.10 2.5.1.29]";"K13787 idsA	Metabolism	Metabolism of terpenoids and polyketides	C 00900 Terpenoid backbone biosynthesis [PATH:sco00900]						11	11	11	42.6	42.6	42.6	39.418	0	23.529	195340000	60	0.0237097	1	0.0341358	0.034784	0.442231	1	0.478996	0.496343	0.0214272	1	0.0145988	0.0200742	0.0306099	0.997067	-0.0340557	-0.0389358	23.1131	23.8462	22.4229	22.6635	23.4606	23.3605
Q93JI3	Putative DNA-binding protein OS																5	5	5	22.4	22.4	22.4	32.278	0	10.428	57285000	19	NaN	1	0	NaN	NaN	1	0	NaN	0.452463	0.980769	-0.552966	-0.538724	0.0903701	1	-0.180986	-0.149204	21.1768	22.2479	20.675	21.7683	22.9185	22.7033
Q93JI8	Uncharacterized protein OS																8	8	8	49.6	49.6	49.6	28.47	0	22.221	232770000	45	0.339141	1	0.314117	0.355812	0.404896	0.99341	-0.312685	-0.377909	0.449082	0.975432	0.741566	0.612588	0.594934	1	1.09644	0.828078	24.3983	23.5509	23.9862	24.7347	23.7347	24.4084
Q93JI9	Putative sugar kinase OS																10	10	10	59.8	59.8	59.8	30.976	0	35.301	121470000	53	NaN	1	0	NaN	NaN	1	0	NaN	0.636722	0.979995	0.242177	0.360639	0.00319956	0.99842	0.0031058	0.00379991	21.0454	21.1078	21.5044	21.7705	21.8539	22.7453
Q93JJ0	Pseudouridine-5-phosphate glycosidase OS					K16329	hypothetical protein";" SC3C9.06	pseudouridine-5'-phosphate glycosidase [EC:3.2.-.-]";"K16329 psuG	Metabolism	Nucleotide metabolism	C 00240 Pyrimidine metabolism [PATH:sco00240]						10	10	10	53.8	53.8	53.8	31.482	0	27.804	145870000	41	NaN	1	0	NaN	NaN	1	0	NaN	0.127993	1	-0.0415656	-0.0671357	0.491842	1	-0.963479	-0.711685	21.3493	22.3742	21.0087	22.6303	21.8317	21.023
Q93JJ3	Putative secreted hydrolase OS					K01126	hydrolase";" SC3C9.03	glycerophosphoryl diester phosphodiesterase [EC:3.1.4.46]";"K01126 E3.1.4.46	Metabolism	Lipid metabolism	C 00564 Glycerophospholipid metabolism [PATH:sco00564]						12	12	12	45	45	45	31.419	0	25.687	156130000	42	NaN	1	0	NaN	NaN	1	0	NaN	0.211215	0.968188	-0.258055	-0.265022	0.530025	1	-1.23003	-0.808187	21.7344	22.862	21.5042	23.7876	21.3074	22.2478
Q93JK0	Uncharacterized protein OS																9	9	9	42.9	42.9	42.9	34.355	0	238.01	682360000	130	0.150275	1	0.0729771	0.107155	0.0460846	0.995895	-0.0258725	-0.0373874	1.22421	0.964265	0.134755	0.244249	0.839529	1	-0.19517	-0.321065	24.724	24.8525	24.927	25.1084	24.5672	25.0468
Q93JK2	Uncharacterized protein OS																7	7	7	36.9	36.9	36.9	23.289	0	14.719	205570000	32	0.59806	1	0.943005	0.782236	NaN	1	0	NaN	0.545906	1	1.49705	0.874211	0.983971	1	2.55924	1.48861	21.6045	22.102	22.3564	24.2957	22.4282	22.1681
Q93JK5	Putative IclR-family transcriptional regulatory protein OS																6	6	6	29.9	29.9	29.9	27.923	0	15.931	67544000	30	0.0657487	1	-0.0728734	-0.0822338	0.0266335	0.992497	-0.0196495	-0.0262895	NaN	1	0	NaN	0.129699	1	0.163563	0.169813	21.842	21.9877	22.4871	21.5346	22.665	21.8986
Q93JK7	Putative D-amino acid deaminase OS																19	19	19	61	61	61	46.382	0	140.88	645770000	152	0.175247	1	0.322756	0.269342	0.097127	0.986571	0.214589	0.166216	0.069075	1	-0.0361055	-0.0528887	0.257993	1	-0.183566	-0.234404	24.1062	21.851	22.8244	23.3529	22.7795	23.6175
Q93JK8	Putative D-aminoacylase OS																10	10	10	26.1	26.1	26.1	58.137	0	73.301	183610000	45	NaN	1	0	NaN	NaN	1	0	NaN	0.107953	0.99867	-0.0548375	-0.0802333	0.0866601	1	0.106246	0.113618	21.6883	22.4454	20.7922	21.1736	20.9761	22.0514
Q93JL0	Putative aminotransferase OS					K14260	aminotransferase AlaT ";" 2SCK36.07c	alanine-synthesizing transaminase [EC:2.6.1.66 2.6.1.2]";"K14260 alaA	Metabolism;Metabolism;Metabolism	Amino acid metabolism;Amino acid metabolism;Overview;Overview	C 00250 Alanine. aspartate and glutamate metabolism [PATH:sco00250];01210 2-Oxocarboxylic acid metabolism [PATH:sco01210];C 00220 Arginine biosynthesis [PATH:sco00220];C 00290 Valine. leucine and isoleucine biosynthesis [PATH:sco00290];C 01230 Biosynthesis of amino acids [PATH:sco01230]						8	8	8	30.3	30.3	30.3	44.262	0	28.348	295300000	63	0.810226	1	-0.347258	-0.497292	0.0831204	0.988719	-0.0467332	-0.0668635	NaN	1	0	NaN	NaN	1	0	NaN	24.6417	24.9118	24.9156	24.3283	24.827	24.272
Q93JL5	Phosphoenolpyruvate carboxykinase [GTP] OS					K01596	phosphoenolpyruvate carboxykinase ";" 2SCK36.02	phosphoenolpyruvate carboxykinase (GTP) [EC:4.1.1.32]";"K01596 E4.1.1.32	Metabolism;Human Diseases;Metabolism	Carbohydrate metabolism;Carbohydrate metabolism;Endocrine and metabolic diseases	C 00010 Glycolysis / Gluconeogenesis [PATH:sco00010];C 00020 Citrate cycle (TCA cycle) [PATH:sco00020];C 00620 Pyruvate metabolism [PATH:sco00620];C 04931 Insulin resistance [PATH:sco04931]						21	21	21	57.6	57.6	57.6	66.917	0	92.639	1347100000	198	0.16719	1	0.547829	0.315605	0.424193	1	-1.62852	-0.761508	0.219679	0.969395	-0.190087	-0.227062	0.243793	1	-0.285079	-0.296399	26.9199	24.2771	25.6604	27.0957	24.2236	27.1816
Q93RS2	Putative tetR-family regulatory protein OS																7	7	7	40.8	40.8	40.8	23.579	0	17.243	85931000	34	NaN	1	0	NaN	NaN	1	0	NaN	0.0845124	1	0.0575924	0.0776794	0.119641	0.999217	0.04702	0.0730968	21.1975	22.5097	21.5801	21.4272	21.6503	21.9133
Q93RS4	Putative transport integral membrane protein OS																3	3	3	12.1	12.1	12.1	60.087	0	15.821	39638000	15	0.383884	1	0.627258	0.528237	NaN	1	0	NaN	NaN	1	0	NaN	0.210998	1	0.456315	0.340938	21.5245	20.7179	22.536	21.5037	22.1278	23.0288
Q93RT1	Putative cytochrome P450 OS																19	19	19	67.6	67.6	67.6	48.353	0	93.801	2487100000	270	0.0944209	1	0.0494932	0.072016	1.61743	1	-0.475335	-0.749172	0.0719664	0.995522	-0.0960922	-0.0992851	0.0932332	1	-0.14288	-0.136477	27.2401	26.9801	27.2845	27.4066	26.8965	27.35
Q93RV3	Putative acetyltransferase OS																6	6	6	51.3	51.3	51.3	17.272	0	51.681	303510000	51	0.0948534	1	-0.105005	-0.117244	0.640367	1	-1.32055	-0.923073	0.991944	1	-0.584588	-0.752993	0.202894	1	-0.159964	-0.198917	24.082	23.6884	23.6112	24.2771	23.0124	23.7772
Q93RV4	Putative IclR-family transcriptional regulator OS																11	11	11	46.3	46.3	46.3	28.397	0	76.86	758110000	144	0.0789211	1	-0.0435136	-0.0626658	0.242598	0.993384	-0.308074	-0.307707	1.39084	0.988891	-0.234223	-0.404848	1.00327	1	-0.210819	-0.352198	24.8438	25.2559	25.4154	25.1726	25.2636	24.9483
Q93RV5	Putative aldehyde dehydrogenase OS					K14519	aldehyde dehydrogenase";" SCI39.18c	NADP-dependent aldehyde dehydrogenase [EC:1.2.1.4]";"K14519 aldH	Metabolism;Metabolism	Overview;Xenobiotics biodegradation and metabolism	C 01220 Degradation of aromatic compounds [PATH:sco01220];C 00930 Caprolactam degradation [PATH:sco00930]						16	16	16	64.2	64.2	64.2	52.244	0	211.14	3700800000	267	0.194519	1	0.0923303	0.135344	0.221991	0.975347	0.100335	0.148348	0.498902	0.973831	0.224716	0.32254	0.0582396	1	-0.0290025	-0.0431387	27.0087	26.8682	26.7436	27.1749	26.6395	27.083
Q93RV6	Uncharacterized protein OS																8	8	8	55	55	55	22.006	0	21.106	631290000	78	0.262338	1	-0.14322	-0.199548	0.530881	1	-1.58777	-0.873673	1.22507	0.990979	-0.263885	-0.438937	0.383103	1	-0.173115	-0.250869	25.1657	24.9393	25.1407	25.1743	24.529	25.1126
Q93RV8	Uncharacterized protein OS																11	11	11	45.6	45.6	45.6	37.632	0	242.95	2009900000	145	0.868148	1	-1.26919	-1.0754	1.0897	1	-1.16533	-1.16209	0.2137	0.975796	-0.110276	-0.157453	0.525908	1	0.37282	0.459223	23.3088	21.7997	22.2538	20.514	20.8488	22.1919
Q93RV9	Ectoine dioxygenase OS		Hydroxyectoine			K10674	hydroxylase";" SCI39.14	ectoine hydroxylase [EC:1.14.11.-]";"K10674 ectD	Metabolism	Amino acid metabolism	C 00260 Glycine. serine and threonine metabolism [PATH:sco00260]						15	15	15	72.6	72.6	72.6	32.865	0	323.31	7666800000	344	0.0256635	1	0.0104383	0.0164055	0.618782	0.987097	-0.22031	-0.333806	0.173857	0.990808	0.0822315	0.121075	0.0145929	1	-0.0131213	-0.0164489	29.1472	28.9814	28.849	29.0288	28.8088	29.1714
Q93RW0	L-ectoine synthase OS		Hydroxyectoine			K06720	L-ectoine synthase";" ectC	L-ectoine synthase [EC:4.2.1.108]";"K06720 ectC	Metabolism	Amino acid metabolism	C 00260 Glycine. serine and threonine metabolism [PATH:sco00260]						4	4	4	46.2	46.2	46.2	14.988	0	55.12	3625400000	128	0.48913	1	-0.281268	-0.374805	1.46491	1	-0.586979	-0.85574	1.37132	0.970243	-0.373938	-0.596075	0.099603	1	-0.0978699	-0.114801	28.1891	27.7301	28.3135	28.1383	27.5476	27.703
Q93RW1	Diaminobutyrate--2-oxoglutarate transaminase OS		Hydroxyectoine			K00836	diaminobutyrate--2-oxoglutarate aminotransferase ";" SCI39.12	diaminobutyrate-2-oxoglutarate transaminase [EC:2.6.1.76]";"K00836 E2.6.1.76	Metabolism;Metabolism;Metabolism	Amino acid metabolism;Overview;Overview	C 00260 Glycine. serine and threonine metabolism [PATH:sco00260];01210 2-Oxocarboxylic acid metabolism [PATH:sco01210];C 01230 Biosynthesis of amino acids [PATH:sco01230]						28	28	28	87.7	87.7	87.7	46.719	0	323.31	31405000000	755	0.0327558	1	-0.0083313	-0.0142211	1.04565	0.986931	-0.202866	-0.343178	0.24287	0.972806	0.293155	0.300223	0.497101	1	0.560328	0.564837	31.3698	31.4429	31.5969	31.3543	31.5207	31.5097
Q93RW2	L-2.4-diaminobutyric acid acetyltransferase OS		Hydroxyectoine			K06718	acetyltransferase";" SCI39.11	L-2.4-diaminobutyric acid acetyltransferase [EC:2.3.1.178]";"K06718 ectA	Metabolism	Amino acid metabolism	C 00260 Glycine. serine and threonine metabolism [PATH:sco00260]						10	10	10	89.4	89.4	89.4	18.534	0	63.102	3084300000	157	0.06507	1	0.0336246	0.0494529	0.907984	0.975837	-0.270748	-0.423593	0.266773	0.987639	-0.420589	-0.372146	0.136039	1	0.12336	0.147802	28.144	27.6992	27.9197	28.1501	27.719	27.9947
Q93RW6	Putative secreted protein OS																15	15	15	68.1	68.1	68.1	33.456	0	323.31	11656000000	276	0.0998625	1	-0.447376	-0.212272	0.984621	1	2.71464	1.5145	0.392766	0.98741	0.373276	0.414215	0.566136	1	0.735835	0.682944	20.772	24.7964	23.809	21.5158	24.7894	21.7301
Q93RW7	Aminotransferase OS					K00817	hypothetical protein";" SCI39.06	histidinol-phosphate aminotransferase [EC:2.6.1.9]";"K00817 hisC	Metabolism;Metabolism;Metabolism	Amino acid metabolism;Amino acid metabolism;Biosynthesis of other secondary metabolites;Overview	C 00340 Histidine metabolism [PATH:sco00340];C 00350 Tyrosine metabolism [PATH:sco00350];C 00360 Phenylalanine metabolism [PATH:sco00360];C 00400 Phenylalanine. tyrosine and tryptophan biosynthesis [PATH:sco00400];C 00401 Novobiocin biosynthesis [PATH:sco00401];C 01230 Biosynthesis of amino acids [PATH:sco01230]						10	10	10	54.3	54.3	54.3	35.138	0	35.27	376680000	76	0.125004	1	0.0814171	0.110264	0.143243	0.977601	-0.0815417	-0.114659	NaN	1	0	NaN	NaN	1	0	NaN	25.1561	24.9506	24.6885	25.166	24.6237	25.2498
Q93RW8	Uncharacterized protein OS					K03795	hypothetical protein";" SCI39.05	sirohydrochlorin cobaltochelatase [EC:4.99.1.3]";"K03795 cbiX	Metabolism	Metabolism of cofactors and vitamins	C 00860 Porphyrin and chlorophyll metabolism [PATH:sco00860]						16	16	16	71.1	71.1	71.1	33.254	0	183.23	5275900000	369	0.0572619	1	0.022644	0.0355645	0.456618	0.985117	-0.12447	-0.201547	0.141727	0.971727	0.167754	0.178729	0.420297	1	0.435165	0.462293	28.6913	28.4554	28.4965	28.6518	28.342	28.7173
Q93RW9	Putative bifunctional protein (CbiGH) OS					K13541	bifunctional CbiGH";" SCI39.04	cobalt-precorrin 5A hydrolase / precorrin-3B C17-methyltransferase [EC:3.7.1.12 2.1.1.131]";"K13541 cbiGH-cobJ	Metabolism	Metabolism of cofactors and vitamins	C 00860 Porphyrin and chlorophyll metabolism [PATH:sco00860]						24	24	24	64.7	64.7	64.7	59.364	0	187.23	6009900000	529	1.84213	1	0.243257	0.435346	0.317924	0.97785	0.0900078	0.146129	1.23118	0.968124	0.148096	0.266121	0.0388482	0.999676	0.0138175	0.0222582	28.1882	28.1867	28.0324	28.3238	28.4146	28.3987
Q93RX0	Putative precorrin-6Y C5.15-methyltransferase OS					K00595	precorrin-6Y C5.15-methyltransferase";" SCI39.03	precorrin-6Y C5.15-methyltransferase (decarboxylating) [EC:2.1.1.132]";"K00595 cobL	Metabolism	Metabolism of cofactors and vitamins	C 00860 Porphyrin and chlorophyll metabolism [PATH:sco00860]						17	17	17	59.5	59.5	59.5	41.448	0	91.896	4704900000	335	0.417525	1	0.151311	0.231248	0.169313	0.984837	0.0625528	0.0978097	0.404331	0.970693	0.201366	0.283175	0.0773773	1	-0.0552311	-0.073514	27.7029	28.1245	27.9038	27.882	28.2043	28.0988
Q93RX1	Putative precorrin-4 C11-methyltransferase OS					K05936	precorrin-4 C11-methyltransferase";" SCI39.02	precorrin-4/cobalt-precorrin-4 C11-methyltransferase [EC:2.1.1.133 2.1.1.271]";"K05936 cobM	Metabolism	Metabolism of cofactors and vitamins	C 00860 Porphyrin and chlorophyll metabolism [PATH:sco00860]						11	11	11	65.5	65.5	65.5	30.466	0	167.49	2340700000	186	0.172839	1	0.0647036	0.100829	1.19215	1	-0.360927	-0.561915	0.646338	1	0.724081	0.719678	0.0148472	1	-0.0304839	-0.0258344	27.7995	27.597	27.5936	27.763	27.4975	27.9238
Q93RX4	Uncharacterized protein OS																9	9	9	48.4	48.4	48.4	33.073	0	49.545	347610000	59	0.519052	1	1.85321	0.896225	0.2261	0.976284	0.810741	0.426185	0.0123483	1	-0.0318534	-0.0235606	0.325221	1	0.795003	0.52847	25.7871	21.5533	22.0685	25.4497	23.3888	26.13
Q93RX5	L-carnitine dehydrogenase OS																9	9	9	50	50	50	33.922	0	30.536	253110000	40	0.1476	1	-0.68232	-0.30733	0.0603506	0.979238	-0.244882	-0.128429	0.483924	1	1.55362	0.81937	0.0808138	1	-0.264856	-0.159811	25.1065	21.3137	23.7569	25.3036	21.782	21.0446
Q93RX9	Uncharacterized protein OS					K01777	hypothetical protein";" SCBAC8D1.06	proline racemase [EC:5.1.1.4]";"K01777 E5.1.1.4	Metabolism	Amino acid metabolism	C 00330 Arginine and proline metabolism [PATH:sco00330]						16	16	16	61	61	61	35.869	0	184.5	2798000000	186	NaN	1	0	NaN	NaN	1	0	NaN	0.503365	0.976647	0.231906	0.330609	0.939335	1	0.576038	0.732132	22.936	21.1299	21.3549	21.8675	21.768	22.3999
Q93RY0	Putative dihydropicolinate synthase OS					K01714	dihydropicolinate synthase";" SCBAC8D1.05	4-hydroxy-tetrahydrodipicolinate synthase [EC:4.3.3.7]";"K01714 dapA	Metabolism;Metabolism;Metabolism	Amino acid metabolism;Biosynthesis of other secondary metabolites;Overview	C 00300 Lysine biosynthesis [PATH:sco00300];C 00261 Monobactam biosynthesis [PATH:sco00261];C 01230 Biosynthesis of amino acids [PATH:sco01230]						16	16	16	67.8	67.8	67.8	32.154	0	145.93	5365100000	203	0.231861	1	-0.544999	-0.3832	0.425918	1	-0.698121	-0.581776	0.324687	0.970805	0.129114	0.194641	0.954298	1	0.554189	0.718026	22.5514	21.6449	23.6507	22.8991	20.6426	22.6704
Q93RY1	Putative secreted oxidase OS																14	14	14	37.2	37.2	37.2	52.679	0	53.929	291480000	68	NaN	1	0	NaN	NaN	1	0	NaN	0.0331058	1	-0.0505994	-0.0498016	0.236726	1	0.439379	0.357163	22.6172	21.3916	22.5319	21.0045	22.5015	20.5549
Q93RY3	Putative secreted oxidoreductase OS																13	13	13	54	54	54	40.047	0	68.591	273300000	74	NaN	1	0	NaN	NaN	1	0	NaN	0.233428	0.974899	-0.304973	-0.301045	0.918132	1	0.776917	0.86786	21.7076	22.2836	22.0257	21.6707	22.1593	21.6267
Q93RY4	Putative regulatory protein OS		Coelimycin P1														13	13	13	68.8	68.8	68.8	30.952	0	71.526	580480000	54	0.186553	1	1.13227	0.401788	0.0170034	0.99177	-0.127679	-0.0426638	NaN	1	0	NaN	NaN	1	0	NaN	27.0233	22.5614	21.3953	26.3046	21.6735	26.3987
Q93RY8	Putative DNA-binding protein OS																12	12	12	68.2	68.2	68.2	31.92	0	261.82	1291600000	161	0.0210302	1	-0.0187035	-0.0234818	0.335816	1	-0.880247	-0.556459	0.164468	0.98549	-0.0975043	-0.134826	0.142789	1	-0.117349	-0.145818	25.3353	25.1277	24.511	24.6463	25.1438	25.1278
Q93S03	Putative regulatory protein OS		SCB pseudoreceptor														4	4	4	42.4	42.4	42.4	24.083	0	29.045	213790000	34	0.381621	1	1.04967	0.633765	0.538823	1	-1.31364	-0.833525	0.410504	0.98646	0.983081	0.647906	1.79651	0.774	2.97132	2.39487	24.2321	21.692	21.3217	24.2459	22.053	24.0959
Q93S05	Putative decarboxylase OS																26	26	26	53.4	53.4	53.4	57.333	0	141.07	1669100000	127	0.170788	1	1.46852	0.391532	0.0221694	0.989433	0.215733	0.0575559	NaN	1	0	NaN	NaN	1	0	NaN	28.4528	21.9273	21.4575	27.8617	20.7382	27.6433
Q93S06	Uncharacterized protein OS																14	14	14	81.5	81.5	81.5	29.783	0	249.94	19709000000	558	0.267374	1	1.67879	0.557652	0.0181602	0.988686	0.157182	0.0465479	0.379621	0.967859	-0.189001	-0.266526	1.74835	1	-0.467544	-0.753472	29.1959	24.5319	22.3804	28.4024	24.0488	28.6934
Q93S07	Putative 3-oxoacyl-[acyl-carrier protein] reductase OS																13	13	13	61.1	61.1	61.1	27.431	0	323.31	89376000000	539	0.255218	1	1.41479	0.523491	0.0120952	0.994973	0.0911687	0.0305033	0.654946	0.985578	0.35501	0.47635	0.274191	1	0.204093	0.255552	32.6143	28.573	26.2414	31.812	28.2049	31.656
Q93S08	Putative FAD-binding protein OS																17	17	17	56	56	56	58.521	0	107.57	801600000	89	0.150272	1	1.20425	0.345296	0.0445021	0.978202	-0.365869	-0.110618	0.0874835	0.979064	-0.183165	-0.147287	0.296939	1	-0.592154	-0.452398	28.053	22.6409	20.522	27.1765	21.006	26.6461
Q93S09	Putative regulatory protein OS																22	22	22	56.7	56.7	56.7	57.605	0	105.06	1576700000	108	0.177869	1	1.37888	0.400328	0.0577297	0.97945	-0.461777	-0.141372	NaN	1	0	NaN	NaN	1	0	NaN	28.0267	22.815	22.7326	28.198	21.1703	28.3427
Q93S10	Putative diaminobutyrate-pyruvate aminotransferase OS		Coelimycin P1														31	31	31	75.9	75.9	75.9	56.862	0	323.31	36750000000	748	0.330146	1	2.68917	0.697803	0.0228201	0.989837	0.271677	0.0606873	0.916268	0.980227	0.310006	0.471136	0.043873	0.999168	0.0181154	0.0282649	31.959	27.2438	21.5145	31.1097	26.6777	30.9974
Q93S11	Putative integral membrane transport protein OS		Coelimycin P1														8	8	8	23.4	23.4	23.4	55.659	0	113.19	9291400000	159	0.330723	1	2.40212	0.688032	0.0153162	0.991961	0.175212	0.0408369	1.53462	0.999679	0.498343	0.766908	0.272679	1	0.213994	0.262691	30.4123	26.1063	21.1894	29.715	25.5858	29.6136
Q93S12	Putative epoxide hydrolase OS		Coelimycin P1														10	10	10	71	71	71	31.029	0	128.17	8001400000	234	0.15093	1	1.18751	0.345752	0.0115348	0.995259	0.103872	0.0299211	0.613595	1	0.720861	0.701652	0.391645	1	0.550861	0.503774	28.9858	22.6994	22.6247	27.8363	21.8786	28.1575
Q93S13	Putative secreted protein OS		Coelimycin P1														26	26	26	77.3	77.3	77.3	48.024	0	323.31	32039000000	717	0.302138	1	1.96884	0.625087	0.013327	0.994599	-0.123814	-0.034665	0.897328	0.975522	0.38601	0.550958	0.518861	1	0.484687	0.532524	32.4915	27.6586	24.7613	31.7064	27.4895	31.6221
Q9AD75	Putative ABC transporter ATP-binding protein OS			WblC													5	5	5	20	20	20	35.914	0	37.942	94438000	27	NaN	1	0	NaN	NaN	1	0	NaN	0.636887	1	-1.24408	-0.900908	0.382014	1	0.805445	0.580945	21.4867	22.3433	22.0848	20.3721	21.1805	21.6024
Q9AD80	Putative deoR-family transcriptional regulator OS																12	12	12	48.6	48.6	48.6	32.33	0	141.26	740590000	84	NaN	1	0	NaN	NaN	1	0	NaN	0.184984	0.969343	0.150499	0.185705	0.245701	1	0.250022	0.277098	20.8412	21.655	22.1108	20.5825	22.0708	21.8345
Q9AD82	Putative phosphomannomutase OS					K01840	phosphomannomutase";" SCK13.08c	phosphomannomutase [EC:5.4.2.8]";"K01840 manB	Metabolism;Metabolism	Carbohydrate metabolism;Carbohydrate metabolism	C 00051 Fructose and mannose metabolism [PATH:sco00051];C 00520 Amino sugar and nucleotide sugar metabolism [PATH:sco00520]						31	31	31	75	75	75	58.094	0	113.82	1819800000	291	0.543866	1	-0.180756	-0.279432	0.424459	0.987361	-0.137674	-0.215639	0.29639	0.97936	0.092104	0.147126	0.13423	1	0.0654462	0.096289	26.8521	26.5573	26.9126	26.6877	26.3981	26.694
Q9AD83	2-deoxy-D-ribose 5-phosphate aldolase OS			WblC		K01619	deoxyribose-phosphate aldolase";" SCK13.06c	deoxyribose-phosphate aldolase [EC:4.1.2.4]";"K01619 deoC	Metabolism	Carbohydrate metabolism	C 00030 Pentose phosphate pathway [PATH:sco00030]						16	16	16	65	65	65	34.526	0	258.16	4825700000	297	0.264545	1	0.166803	0.221888	0.00110871	1	-0.00079155	-0.00108011	0.0650686	0.997794	0.0235939	0.0376744	0.534627	1	0.153804	0.245366	28.4008	27.8204	28.0178	28.3487	27.8869	28.504
Q9AD84	Putative aldehyde dehydrogenase OS					K00128	aldehyde dehydrogenase";" SCK13.05c	aldehyde dehydrogenase (NAD+) [EC:1.2.1.3]";"K00128 E1.2.1.3	Metabolism;Metabolism;Metabolism	Amino acid metabolism;Amino acid metabolism;Carbohydrate metabolism;Lipid metabolism;Metabolism of other amino acids;Metabolism of terpenoids and polyketides;Xenobiotics biodegradation and metabolism	C 00280 Valine. leucine and isoleucine degradation [PATH:sco00280];C 00010 Glycolysis / Gluconeogenesis [PATH:sco00010];C 00040 Pentose and glucuronate interconversions [PATH:sco00040];C 00053 Ascorbate and aldarate metabolism [PATH:sco00053];C 00071 Fatty acid degradation [PATH:sco00071];C 00310 Lysine degradation [PATH:sco00310];C 00330 Arginine and proline metabolism [PATH:sco00330];C 00340 Hi…						24	24	24	70.2	70.2	70.2	51.327	0	323.31	8741900000	483	0.310832	1	0.184168	0.248243	0.158788	0.977947	0.0953426	0.131476	0.222057	0.991826	0.0682189	0.110054	0.994187	1	0.216721	0.359865	29.1855	28.7472	29.0887	29.3202	28.7951	29.4585
Q9AD86	Putative ATP-binding protein OS					K00876	ATP-binding protein";" SCK13.01c	uridine kinase [EC:2.7.1.48]";"K00876 udk	Metabolism	Nucleotide metabolism	C 00240 Pyrimidine metabolism [PATH:sco00240]						7	7	7	45.3	45.3	45.3	27.979	0	30.785	135110000	37	0.206795	1	-0.719535	-0.389877	0.156357	0.993309	0.455177	0.286294	NaN	1	0	NaN	NaN	1	0	NaN	21.6137	24.4721	24.5267	22.2595	24.6532	21.5412
Q9AD89	Putative transcriptional regulator OS																6	6	6	37.3	37.3	37.3	25.67	0	26.731	158960000	48	0.940392	1	0.734571	0.848884	0.350255	1	-0.797238	-0.551677	0.86648	0.974023	-0.198469	-0.327206	0.42585	1	-0.0868022	-0.147863	23.2003	22.2367	22.1575	23.0818	23.1635	23.553
Q9AD91	Putative peptidase OS																18	18	18	63.1	63.1	63.1	47.879	0	323.31	3996100000	396	0.219109	1	0.141015	0.187848	0.0372432	0.995633	0.0263437	0.0356085	0.384827	0.97115	0.112619	0.18072	0.0093075	1	-0.00903829	-0.011027	26.9528	26.5502	26.1418	26.7977	26.5115	26.7586
Q9AD96	Uncharacterized protein OS																8	8	8	20.6	20.6	20.6	78.149	0	18.071	180280000	44	0.363272	1	-0.805899	-0.565154	2.87924	0.5205	-2.41952	-3.01596	0.423943	1	-1.07104	-0.678657	1.48685	1	-1.52918	-1.56613	23.2371	23.8822	23.5193	23.3003	23.9545	20.9661
Q9AD97	Putative oxidoreductase OS																4	4	4	17.1	17.1	17.1	35.346	0	33.709	49195000	31	NaN	1	0	NaN	NaN	1	0	NaN	0.280592	0.971446	-0.303371	-0.32441	0.724593	1	0.293933	0.428688	22.3785	21.6432	21.9116	21.4144	21.8015	21.8508
Q9AD98	Putative ATP/GTP-binding protein OS																11	11	11	65.2	65.2	65.2	37.928	0	179.19	2211200000	188	0.696668	1	0.241987	0.367597	1.00499	1	0.427938	0.611534	1.29393	0.983101	-0.212074	-0.367657	1.05596	1	-0.2559	-0.416863	25.2754	25.7071	25.7261	25.697	25.8503	25.8873
Q9ADA1	Putative phosphatase OS																11	11	11	71.9	71.9	71.9	24.438	0	73.862	1558200000	129	0.709298	1	0.588304	0.669492	0.426863	1	-0.473233	-0.486068	0.386388	0.973091	0.121023	0.191522	0.0715807	0.999042	0.0564499	0.072724	24.6689	23.7383	23.8255	24.8572	24.1978	24.9427
Q9ADA2	Uncharacterized protein OS																8	8	8	62.8	62.8	62.8	21.258	0	19.039	399270000	63	0.108587	1	-0.484659	-0.229379	0.0356063	0.989768	0.112099	0.0716003	0.0621936	0.999984	-0.0431576	-0.0582433	0.708928	1	-0.442403	-0.563616	23.8087	21.649	24.5589	24.3801	20.1481	24.0345
Q9ADA4	L-cysteine:1D-myo-inositol 2-amino-2-deoxy-alpha-D-glucopyranoside ligase OS																20	20	20	62.6	62.6	62.6	44.185	0	323.31	2285700000	276	0.022575	1	-0.00909678	-0.0143355	1.01055	0.975887	0.263328	0.423166	0.381274	0.9711	-0.190697	-0.268503	0.407474	1	0.243193	0.322852	26.0018	25.8314	25.8832	26.0351	25.6474	26.0066
Q9ADA5	Uncharacterized protein OS																5	5	5	27	27	27	35.74	0	18.917	323840000	59	0.00604295	1	-0.0236117	-0.013254	0.229713	0.975341	-0.845115	-0.435241	1.23936	0.984785	0.361578	0.567623	0.0779653	0.999174	0.0533524	0.0719961	24.0351	24.23	21.2153	24.0991	23.8323	21.4782
Q9ADA6	Putative glycerol-3-phosphate dehydrogenase OS					K00111	glycerol-3-phosphate dehydrogenase";" SCI52.03	glycerol-3-phosphate dehydrogenase [EC:1.1.5.3]";"K00111 glpA	Metabolism	Lipid metabolism	C 00564 Glycerophospholipid metabolism [PATH:sco00564]						30	30	30	67.1	67.1	67.1	57.512	0	300.44	7596100000	458	0.555683	1	0.261497	0.369058	0.206226	0.986291	0.138572	0.18239	0.387197	0.990172	-0.327876	-0.382717	0.162302	1	-0.229321	-0.222396	29.3156	28.7072	28.7714	29.2473	29.0372	29.2943
Q9ADA7	Glycerol kinase 2 OS					K00864	glycerol kinase";" glpK	glycerol kinase [EC:2.7.1.30]";"K00864 glpK	Metabolism	Lipid metabolism	C 00561 Glycerolipid metabolism [PATH:sco00561]						22	22	22	56.8	56.8	56.8	55.984	0	242.62	7573600000	436	0.419569	1	0.330263	0.395321	0.246205	0.986282	0.208678	0.249864	0.111087	1	-0.0284468	-0.0479935	0.0106869	0.999162	0.0067304	0.00951131	28.5429	27.7737	27.7923	28.6035	27.9274	28.5688
Q9ADB2	Homoserine kinase OS					K00872	homoserine kinase";" SCBAC5H2.25	homoserine kinase [EC:2.7.1.39]";"K00872 thrB1	Metabolism;Metabolism	Amino acid metabolism;Overview	C 00260 Glycine. serine and threonine metabolism [PATH:sco00260];C 01230 Biosynthesis of amino acids [PATH:sco01230]						10	10	10	57.9	57.9	57.9	31.82	0	23.544	600880000	71	0.241303	1	0.181026	0.227456	0.0221401	0.992731	-0.0136827	-0.0193728	0.0515645	1	-0.0194956	-0.0309456	1.14055	1	0.380366	0.579089	24.9342	24.3091	24.7608	25.0575	24.39	25.0997
Q9ADB3	Threonine synthase OS					K01733	threonine synthase";" SCBAC5H2.24	threonine synthase [EC:4.2.3.1]";"K01733 thrC	Metabolism;Metabolism;Metabolism	Amino acid metabolism;Metabolism of cofactors and vitamins;Overview	C 00260 Glycine. serine and threonine metabolism [PATH:sco00260];C 00750 Vitamin B6 metabolism [PATH:sco00750];C 01230 Biosynthesis of amino acids [PATH:sco01230]						19	19	19	63.9	63.9	63.9	36.77	0	131.16	4369200000	274	0.227118	1	0.103383	0.152455	0.582516	0.993265	0.199188	0.305276	0.00650732	1	0.00519753	0.00682007	1.41384	1	0.40787	0.642968	28.0628	27.6404	27.9533	28.1104	27.7382	28.118
Q9ADB4	Homoserine dehydrogenase OS					K00003	homoserine dehydrogenase ";" SCBAC5H2.23	homoserine dehydrogenase [EC:1.1.1.3]";"K00003 E1.1.1.3	Metabolism;Metabolism;Metabolism	Amino acid metabolism;Amino acid metabolism;Overview	C 00260 Glycine. serine and threonine metabolism [PATH:sco00260];C 00270 Cysteine and methionine metabolism [PATH:sco00270];C 00300 Lysine biosynthesis [PATH:sco00300];C 01230 Biosynthesis of amino acids [PATH:sco01230]						18	18	18	59.4	59.4	59.4	44.032	0	150.2	4159100000	336	0.239993	1	0.0674324	0.110412	0.251153	0.986968	0.0563513	0.0956795	1.55751	0.982969	0.221138	0.391144	1.51403	1	0.216923	0.383109	27.5292	27.3007	27.4741	27.5139	27.3464	27.6461
Q9ADB5	Diaminopimelate decarboxylase OS					K01586	diaminopimelate decarboxylase";" lysA	diaminopimelate decarboxylase [EC:4.1.1.20]";"K01586 lysA	Metabolism;Metabolism	Amino acid metabolism;Overview	C 00300 Lysine biosynthesis [PATH:sco00300];C 01230 Biosynthesis of amino acids [PATH:sco01230]						14	14	14	51	51	51	49.762	0	58.637	1351100000	152	0.139441	1	0.0434812	0.0706602	0.180763	0.993879	-0.0512365	-0.0842904	0.0345947	0.99971	-0.0375379	-0.0433015	0.0377625	1	0.051782	0.053652	26.0468	25.8447	26.1523	26.1867	25.9382	26.0495
Q9ADD0	Uncharacterized protein OS																8	8	8	51.4	51.4	51.4	27.35	0	41.528	540780000	86	0.369104	1	-0.0940959	-0.155107	0.124886	0.990262	-0.0369504	-0.0607456	0.182185	0.985834	0.0910117	0.13185	0.296272	1	0.0979958	0.154536	24.3471	24.2804	24.6016	24.3989	24.2605	24.2874
Q9ADD4	YDG domain-containing protein OS			WblC													4	4	4	19.9	19.9	19.9	32.71	0	76.63	41911000	22	0.0489306	1	0.0989666	0.0829095	0.0463587	0.990264	-0.0533161	-0.0596744	NaN	1	0	NaN	NaN	1	0	NaN	22.7016	22.1735	22.0663	23.0992	21.0824	23.0566
Q9ADD7	Putative dehydratase OS		Actinorhodin			K14627	dehydratase";" SCBAC20F6.17	dehydratase [EC:4.2.1.-]";"K14627 actVI3	Metabolism	Metabolism of terpenoids and polyketides	C 01057 Biosynthesis of type II polyketide products [PATH:sco01057]						10	10	10	70.6	70.6	70.6	23.134	0	109.9	20990000000	194	NaN	1	0	NaN	0.0298486	0.991121	-0.102889	-0.0619853	0.0859615	0.97512	0.215398	0.1551	0.301298	1	-0.690377	-0.482326	21.1646	22.6875	23.5261	20.0567	22.0504	22.8227
Q9ADE6	Ribosome-binding ATPase YchF OS																17	17	17	63.5	63.5	63.5	39.472	0	323.31	3045100000	329	0.0901087	1	-0.0310319	-0.049844	0.432609	0.979219	0.124465	0.199738	1.58526	0.984475	0.206197	0.368395	1.35678	1	0.315666	0.518565	26.976	27.3031	27.2907	27.0441	27.2448	27.1878
Q9ADE7	Putative integral membrane protein OS																1	1	1	8.5	8.5	8.5	20.702	0	3.1056	112930000	26	0.412263	1	0.580195	0.528311	0.0469329	0.989018	0.0847931	0.0758146	0.122464	0.973321	0.170899	0.169245	0.2595	1	0.411266	0.363593	21.6783	21.7057	23.2181	22.8181	23.3063	22.2182
Q9ADE8	Polyphosphate glucokinase OS					K00886	polyphosphate glucokinase";" ppgK	polyphosphate glucokinase [EC:2.7.1.63]";"K00886 ppgK	Metabolism;Metabolism;Metabolism	Carbohydrate metabolism;Carbohydrate metabolism;Overview	C 00010 Glycolysis / Gluconeogenesis [PATH:sco00010];01200 Carbon metabolism;C 00520 Amino sugar and nucleotide sugar metabolism [PATH:sco00520]						10	10	10	51.2	51.2	51.2	25.941	0	56.33	1412300000	112	0.50927	1	0.186728	0.282672	1.48417	1	0.306595	0.514671	0.403445	0.969262	-0.179846	-0.261064	0.0492882	0.999872	-0.0368646	-0.0487238	25.369	25.2798	25.3814	25.5045	25.2713	25.8146
Q9ADF7	Putative acyl-CoA dehydrogenase OS																13	13	13	30.7	30.7	30.7	58.875	0	38.804	147310000	75	0.0400602	1	0.0403353	0.0478856	0.121874	0.98628	0.194071	0.179456	0.391848	0.97297	-0.201031	-0.28058	0.843842	1	0.476783	0.625445	22.311	22.2657	21.8242	22.7781	21.946	21.7978
Q9ADG0	Putative acetyltransferase OS																8	8	8	66.8	66.8	66.8	21.221	0	27.187	512010000	114	0.0869905	1	-0.0830803	-0.0990175	0.162624	0.981001	-0.0865211	-0.123594	0.0893802	1	-0.038072	-0.0584353	1.53917	1	0.574373	0.854616	24.9214	24.3479	24.9047	25.0901	24.1216	24.7131
Q9ADG1	Assimilatory sulfite reductase (ferredoxin) OS			WblC		K00392	nitrite/sulfite reductase";" SCBAC1A6.26c	sulfite reductase (ferredoxin) [EC:1.8.7.1]";"K00392 sir	Metabolism	Energy metabolism	C 00920 Sulfur metabolism [PATH:sco00920]						35	35	35	53.6	53.6	53.6	62.923	0	170.73	3519200000	327	0.0654834	1	0.33654	0.146948	0.186308	0.990423	0.603467	0.347438	0.17913	0.964976	0.254775	0.244824	0.0681741	1	-0.13214	-0.112286	27.8558	23.7989	26.7586	28.0364	23.8546	27.5319
Q9ADG3	Phosphoadenosine phosphosulfate reductase OS					K00390	phosphoadenosine phosphosulfate reductase ";" cysH	phosphoadenosine phosphosulfate reductase [EC:1.8.4.8]";"K00390 cysH	Metabolism	Energy metabolism	C 00920 Sulfur metabolism [PATH:sco00920]						6	6	6	45.8	45.8	45.8	25.957	0	21.242	84116000	28	0.691456	1	-0.949994	-0.843996	NaN	1	0	NaN	0.0877278	0.975001	-0.216876	-0.157365	0.0751738	1	-0.159476	-0.128049	22.0453	22.4089	22.7707	21.6043	20.3721	22.3985
Q9ADG4	Adenylyl-sulfate kinase OS					K00860	adenylylsulfate kinase";" cysC	adenylylsulfate kinase [EC:2.7.1.25]";"K00860 cysC	Metabolism;Metabolism	Energy metabolism;Nucleotide metabolism	C 00920 Sulfur metabolism [PATH:sco00920];C 00230 Purine metabolism [PATH:sco00230]						7	7	7	66.3	66.3	66.3	19.058	0	72.684	359400000	52	NaN	1	0	NaN	NaN	1	0	NaN	0.978799	1	0.587268	0.751766	0.0256686	0.998688	-0.0262966	-0.0311856	21.2199	22.2084	20.4872	20.7829	21.6712	22.4201
Q9ADG5	ATP-sulfurylase small subunit OS					K00957	sulfate adenylyltransferase subunit 2 ";" cysD	sulfate adenylyltransferase subunit 2 [EC:2.7.7.4]";"K00957 cysD	Metabolism;Metabolism;Metabolism	Biosynthesis of other secondary metabolites;Energy metabolism;Metabolism of other amino acids;Nucleotide metabolism	C 00261 Monobactam biosynthesis [PATH:sco00261];C 00230 Purine metabolism [PATH:sco00230];C 00450 Selenocompound metabolism [PATH:sco00450];C 00920 Sulfur metabolism [PATH:sco00920]						13	13	13	61.2	61.2	61.2	35.469	0	183.73	1419300000	181	0.0772086	1	-0.432085	-0.174935	0.139714	0.989116	0.333799	0.241181	0.801157	1	0.658245	0.74821	0.217912	1	0.214387	0.242807	26.6948	23.8365	25.5208	26.8363	21.3482	26.5714
Q9ADG6	ATP-sulfurylase large subunit OS					K00956	sulfate adenylyltransferase subunit 1";" cysN	sulfate adenylyltransferase subunit 1 [EC:2.7.7.4]";"K00956 cysN	Metabolism;Metabolism;Metabolism	Biosynthesis of other secondary metabolites;Energy metabolism;Metabolism of other amino acids;Nucleotide metabolism	C 00261 Monobactam biosynthesis [PATH:sco00261];C 00230 Purine metabolism [PATH:sco00230];C 00450 Selenocompound metabolism [PATH:sco00450];C 00920 Sulfur metabolism [PATH:sco00920]						17	17	17	59.2	59.2	59.2	48.42	0	84.691	3396400000	274	0.0600835	1	0.329802	0.137272	0.255165	0.97951	0.843685	0.465169	1.00697	1	0.843264	0.944385	0.283349	1	0.303638	0.325836	27.7972	23.703	26.9658	28.0326	23.6186	27.8042
Q9ADG7	Putative lipoprotein OS																10	10	10	41.7	41.7	41.7	38.483	0	114.64	858980000	106	0.154902	1	0.730399	0.322679	0.185986	0.986992	-0.725148	-0.364656	0.575422	0.977648	-0.249092	-0.35958	0.116575	1	-0.0809263	-0.107551	25.1613	20.7912	23.4736	24.9584	21.435	25.2239
Q9ADG8	Putative ABC transporter ATP-binding protein OS																11	11	11	48.5	48.5	48.5	28.903	0	59.123	627700000	113	0.0642707	1	0.273272	0.138055	0.362129	1	0.907557	0.587186	0.336426	0.974894	0.25522	0.31385	0.0472849	1	0.0783691	0.0734128	25.1524	21.8128	24.4358	25.1683	21.9211	25.1314
Q9ADG9	Putative transport system integral membrane protein OS																3	3	3	16.2	16.2	16.2	32.088	0	29.786	257590000	51	0.0553075	1	-0.202566	-0.114847	0.00530163	0.995907	0.0175076	0.0110657	0.316805	0.969941	0.204365	0.267474	0.0711048	1	-0.0878639	-0.0942109	23.8993	21.3346	23.4951	23.8041	20.7488	23.5684
Q9ADH1	Uncharacterized protein OS																7	7	7	47.8	47.8	47.8	19.697	0	22.259	129890000	34	0.0818448	1	-0.11728	-0.116527	0.673348	1	-0.715016	-0.728081	0.696582	1	-1.268	-0.953708	0.458437	1	-0.759848	-0.625236	22.6428	21.3229	21.7388	21.5626	21.3684	22.4216
Q9ADH9	Putative DNA polymerase OS					K02342	DNA polymerase III subunit epsilon";" SCBAC1A6.08	DNA polymerase III subunit epsilon [EC:2.7.7.7]";"K02342 DPO3E	Metabolism;Genetic Information Processing;Genetic Information Processing;Metabolism	Nucleotide metabolism;Nucleotide metabolism;Replication and repair;Replication and repair	C 00230 Purine metabolism [PATH:sco00230];C 00240 Pyrimidine metabolism [PATH:sco00240];C 03030 DNA replication [PATH:sco03030];C 03430 Mismatch repair [PATH:sco03430];C 03440 Homologous recombination [PATH:sco03440]						3	3	3	19.7	19.7	19.7	26.7	0	30.911	223270000	54	0.0173689	1	-0.0161317	-0.0199543	0.31189	0.991491	-0.158709	-0.224216	NaN	1	0	NaN	0.829408	1	1.26365	1.04752	24.4091	23.7553	24.111	24.5627	23.8507	23.8135
Q9ADI0	HEPN_SAV2148 domain-containing protein OS																12	12	12	48	48	48	46.052	0	40.258	248580000	86	0.106764	1	0.151195	0.149547	0.0590999	0.989234	-0.0639795	-0.0731295	0.754586	1	-0.837334	-0.829055	0.19597	1	-0.432731	-0.320939	23.8034	24.3367	23.9286	23.6161	25.1402	23.7661
Q9ADI1	Glycogen debranching enzyme OS					K02438	glycogen debranching protein"; glycosyl hydrolase";" glgX2;" glgX3	glycogen operon protein [EC:3.2.1.-]";"K02438 treX	Metabolism	Carbohydrate metabolism	C 00500 Starch and sucrose metabolism [PATH:sco00500]						16	16	15	36.8	36.8	35.5	79.113	0	78.554	165960000	69	NaN	1	0	NaN	NaN	1	0	NaN	0.2747	0.977136	0.114632	0.171743	0.2118	1	-0.52021	-0.358113	22.1153	20.7681	22.8191	20.6037	21.7513	21.8707
Q9ADI2	Putative alpha amylase OS					K06044	alpha amylase";" SCBAC1A6.05c	(1->4)-alpha-D-glucan 1-alpha-D-glucosylmutase [EC:5.4.99.15]";"K06044 treY	Metabolism	Carbohydrate metabolism	C 00500 Starch and sucrose metabolism [PATH:sco00500]						14	14	14	23.5	23.5	23.5	87.203	0	18.76	125160000	57	0.102061	1	0.233459	0.176556	NaN	1	0	NaN	0.354056	0.970861	0.176991	0.250026	0.0347585	0.995934	-0.0280952	-0.0363291	20.6355	22.9601	21.9509	21.738	23.0166	21.4923
Q9ADI5	Malto-oligosyltrehalose trehalohydrolase OS					K01236	alpha amylase";" SCBAC1A6.02c	maltooligosyltrehalose trehalohydrolase [EC:3.2.1.141]";"K01236 treZ	Metabolism	Carbohydrate metabolism	C 00500 Starch and sucrose metabolism [PATH:sco00500]						20	20	20	53	53	53	63.952	0	149.12	2288700000	198	0.468788	1	0.601698	0.56997	NaN	1	0	NaN	1.00289	0.993093	0.435672	0.619031	0.0500509	1	0.03033	0.0428358	22.495	21.4198	21.0351	21.8283	21.9949	22.9316
Q9ADI8	Glutamine-dependent NAD(+) synthetase OS					K01950	NAD(+) synthase (glutamine-hydrolysing)";" nadE	NAD+ synthase (glutamine-hydrolysing) [EC:6.3.5.1]";"K01950 E6.3.5.1	Metabolism	Metabolism of cofactors and vitamins	C 00760 Nicotinate and nicotinamide metabolism [PATH:sco00760]						10	10	10	32.5	32.5	32.5	66.17	0	42.43	555470000	90	0.719046	1	0.235268	0.362159	1.14628	1	0.421992	0.626912	0.488591	0.973593	0.145195	0.230687	0.885245	1	-0.283679	-0.436895	24.304	24.2471	23.8722	24.3995	24.2565	24.4731
Q9ADI9	Putative lyase OS			WblC													3	3	3	37.2	37.2	37.2	16.468	0	49.095	94879000	18	NaN	1	0	NaN	NaN	1	0	NaN	0.668303	1	-1.62797	-1.01439	0.444722	1	1.06448	0.696414	22.584	21.8879	20.1543	22.0275	19.989	20.9128
Q9ADJ3	Putative ATP/GTP-binding protein OS																8	7	7	76.1	69.9	69.9	19.327	0	46.707	411850000	81	0.31364	1	-0.207038	-0.26894	1.26378	1	-0.671648	-0.896262	0.196405	0.972315	-0.245438	-0.250391	0.420194	1	-0.705936	-0.580506	25.1041	24.6138	25.0939	24.8908	24.3026	24.9972
Q9ADJ6	Putative sensor histidine kinase OS																17	17	17	52.2	52.2	52.2	42.557	0	159.18	2344900000	263	0.129727	1	-0.0330048	-0.0556152	0.762823	0.988092	-0.18162	-0.297963	0.0256613	1	-0.0239175	-0.0294455	0.235307	1	-0.274174	-0.286185	27.3614	27.4094	27.5881	27.3047	27.4334	27.5218
Q9ADK0	Mycothiol S-conjugate amidase OS				SigR												5	5	5	29.7	29.7	29.7	33.164	0	53.074	224670000	78	0.928135	1	0.352718	0.520536	0.609229	0.987451	0.357081	0.468073	0.322147	0.970129	-0.259537	-0.312483	0.364609	1	0.250647	0.318448	22.825	23.3578	23.3065	23.6058	23.5175	23.4242
Q9ADK5	Putative ATP/GTP-binding protein OS																12	12	12	46.1	46.1	46.1	41.831	0	77.448	503180000	83	0.16588	1	-0.872339	-0.351516	0.151394	0.987791	0.762376	0.320485	0.285805	0.976144	-1.22299	-0.549263	0.0521844	1	0.225894	0.113558	20.8883	25.2233	25.5116	22.2361	25.5374	21.2328
Q9ADK8	Putative tetR-family transcriptional regulator OS																7	7	7	52	52	52	20.824	0	95.859	287490000	55	0.626479	1	-0.52986	-0.601667	0.848564	1	-1.20193	-1.03805	0.0316346	0.999176	-0.0372416	-0.0415245	0.316284	1	-0.611455	-0.473566	23.6608	23.9432	23.8766	23.7769	23.5472	22.567
Q9ADK9	Putative aldoketoreductase OS																12	11	11	47.5	44.9	44.9	37.199	0	26.117	168050000	31	0.257607	1	-0.258245	-0.287317	0.16218	0.989613	0.145793	0.173998	NaN	1	0	NaN	NaN	1	0	NaN	23.4366	24.1739	24.0631	23.2415	24.2805	23.3768
Q9ADL0	Putative DNA-binding protein OS																8	8	8	38.5	38.5	38.5	32.891	0	84.65	255010000	64	0.0820843	1	-0.0648276	-0.0831984	0.274339	0.979638	0.067482	0.112715	0.158858	0.991051	0.0605825	0.0942151	1.08261	1	0.326621	0.508888	23.9273	24.1684	24.1745	23.646	24.5406	23.8891
Q9ADM4	Putative RNA polymerase sigma factor OS																4	4	4	19.8	19.8	19.8	34.484	0	15.831	82942000	14	NaN	1	0	NaN	NaN	1	0	NaN	0.430872	1	1.52937	0.757742	0.3067	1	-0.658603	-0.47898	20.5015	21.5008	21.82	22.6778	21.8232	20.9638
Q9ADM7	Putative integral membrane transport protein OS																8	8	8	18.4	18.4	18.4	87.704	0	205.2	270190000	43	0.00248626	1	0.0160707	0.00615404	0.0918825	0.985756	0.540246	0.208109	NaN	1	0	NaN	0.919676	1	1.73248	1.25551	19.9886	25.3839	24.3547	22.3602	25.8439	21.5714
Q9ADN2	Putative ATP binding protein OS																6	6	6	43.6	43.6	43.6	17.305	0	80.567	1525100000	123	0.0231212	1	0.0244414	0.0286463	0.772616	1	-0.558434	-0.670428	2.14637	0.983616	-0.315564	-0.56124	0.292656	1	0.176443	0.237133	26.2339	25.4581	25.9752	25.9583	25.4256	26.3567
Q9ADP3	Putative secreted penicillin-binding protein OS																23	23	23	66.7	66.7	66.7	52.789	0	265.24	2919600000	304	0.697924	1	0.184245	0.297012	0.187587	0.979421	0.0814622	0.122322	0.252724	0.973058	-0.128436	-0.183045	0.214325	1	0.151471	0.195567	27.0149	27.1867	27.3865	27.2868	27.475	27.379
Q9ADP6	Putative bifunctional protein (Histidine kinase and regulator) OS																29	29	29	33.8	33.8	33.8	149.84	0	184.35	1268000000	305	0.190158	1	-0.061505	-0.0985954	0.348248	0.989259	-0.12193	-0.188962	0.0915527	1	0.0506592	0.0726614	0.330628	1	0.152751	0.221293	26.0299	26.2095	26.3704	26.0765	26.2918	26.057
Q9ADP7	HTH-type transcriptional repressor SCO4008 OS																6	6	6	46.4	46.4	46.4	21.272	0	12.532	78713000	28	NaN	1	0	NaN	NaN	1	0	NaN	0.583643	1	0.710571	0.681242	0.542518	1	0.743735	0.672695	21.5109	22.6895	21.9335	22.8151	20.8614	21.6655
Q9ADP8	Probable transporter SCO4007 OS			WblC													2	2	2	7.9	7.9	7.9	43.013	0	52.022	6703500	12	NaN	1	0	NaN	NaN	1	0	NaN	0.154959	0.976092	-0.189105	-0.197717	NaN	1	0	NaN	22.1798	21.1395	21.7544	21.3807	22.619	20.8379
Q9ADP9	Putative fatty acid CoA ligase OS																14	14	14	53.2	53.2	53.2	60.394	0	48.935	727530000	130	0.260123	1	0.666663	0.438328	0.00179222	0.998488	-0.00359853	-0.00311467	0.67195	0.979326	0.36061	0.484974	0.498281	1	0.356092	0.438514	21.8163	20.4892	22.2876	20.9466	21.7825	23.864
Q9ADQ7	Uncharacterized protein OS																12	12	12	42.5	42.5	42.5	46.94	0	55.798	633270000	78	NaN	1	0	NaN	0.0946133	0.985649	-0.216948	-0.164447	0.0201858	1	0.00969442	0.0146891	1.1982	1	0.406094	0.615946	22.0819	21.9899	22.5185	21.3892	21.1201	22.4879
Q9AJX1	Putative ABC transporter ATP-binding protein OS																27	27	27	34.5	34.5	34.5	94.797	0	283.89	6259200000	330	0.131705	1	-0.0717716	-0.102464	0.451233	0.997102	0.223441	0.313285	0.0888228	1	0.0276019	0.0452127	0.267888	1	0.0693614	0.114922	28.1967	28.7374	28.6244	28.2826	28.6672	28.3935
Q9AJX3	Putative S-adenosylmethionine:tRNA ribosyltransferase-isomerase OS																9	9	9	46.1	46.1	46.1	38.259	0	34.088	193780000	16	NaN	1	0	NaN	NaN	1	0	NaN	0.529105	1	2.21351	0.945199	NaN	1	0	NaN	22.3802	22.0728	21.4574	21.2063	21.2447	22.2893
Q9AJZ5	Putative transcriptional regulatory protein OS																12	12	12	26	26	26	79.312	0	67.836	294190000	92	0.74484	1	-2.10411	-1.17117	0.590057	1	-0.481929	-0.557257	0.496566	0.973405	0.123322	0.202703	0.0566395	1	0.0477333	0.060333	23.1875	24.1583	23.069	23.8273	20.523	19.7523
Q9AK16	Putative two component system response regulator OS																5	5	5	30.5	30.5	30.5	23.074	0	14.008	50785000	37	NaN	1	0	NaN	NaN	1	0	NaN	1.57942	1	-0.605393	-0.895445	0.224914	1	-0.111099	-0.160304	21.1391	22.3926	20.4378	21.9425	21.4709	21.8565
Q9AK21	Putative lipoprotein OS																4	4	4	33	33	33	20.758	0	38.514	222310000	47	0.77226	1	-0.180344	-0.296828	0.148513	0.978802	-0.074838	-0.108835	0.314374	0.984626	0.868584	0.53296	0.670384	1	1.35383	0.955889	23.6804	23.8758	23.9881	23.5571	23.6872	23.7589
Q9AK22	Putative integral membrane protein OS																3	3	3	25.1	25.1	25.1	19.087	0	3.2139	9532800	23	0.706332	1	-1.20432	-0.942199	0.0744944	0.975467	-0.247639	-0.14852	NaN	1	0	NaN	NaN	1	0	NaN	22.8577	20.1782	21.6313	20.4263	20.4295	20.1983
Q9AK25	Adenosine deaminase 1 OS					K01488	adenosine deaminase ";" 2SCK8.27	adenosine deaminase [EC:3.5.4.4]";"K01488 add	Metabolism	Nucleotide metabolism	C 00230 Purine metabolism [PATH:sco00230]						15	15	15	60.9	60.9	60.9	43.961	0	224.05	1789900000	187	0.281432	1	0.381849	0.364951	0.0642853	0.988555	-0.0954634	-0.0938946	0.145779	0.999287	-0.0366141	-0.0617087	2.23525	1	0.419996	0.726321	26.7103	25.4053	25.8857	26.7005	25.6037	26.8427
Q9AK26	Uncharacterized protein OS																10	10	10	41.5	41.5	41.5	27.015	0	14.587	109490000	35	NaN	1	0	NaN	NaN	1	0	NaN	0.165861	0.992808	-0.0700785	-0.106307	0.15644	1	-0.244158	-0.225166	20.7294	21.7298	21.3525	22.9897	22.3768	21.0255
Q9AK27	Uncharacterized protein OS																6	6	6	43.8	43.8	43.8	31.648	0	21.462	138540000	33	NaN	1	0	NaN	NaN	1	0	NaN	0.528854	1	0.982822	0.745617	0.0794587	1	0.252988	0.155879	23.3913	21.5954	22.1742	22.6751	22.2043	22.3213
Q9AK31	Putative ECF sigma factor OS																12	12	12	49.4	49.4	49.4	36.821	0	110.26	1613900000	129	0.193756	1	-0.406787	-0.311601	0.0174031	0.993822	-0.0306644	-0.0282579	0.0552159	1	0.0610758	0.069275	0.330265	1	0.218679	0.283029	24.1905	23.9958	22.9244	23.9061	24.089	21.8953
Q9AK34	Putative regulatory protein OS																8	8	8	44.9	44.9	44.9	35.541	0	102.87	223590000	54	NaN	1	0	NaN	NaN	1	0	NaN	0.0136242	1	0.00661214	0.0100106	0.364983	1	-0.234427	-0.305134	21.9121	22.8948	21.2719	21.1745	19.909	20.3615
Q9AK36	Thymidine phosphorylase OS					K00758	thymidine phosphorylase ";" deoA	thymidine phosphorylase [EC:2.4.2.4]";"K00758 deoA	Metabolism	Nucleotide metabolism	C 00240 Pyrimidine metabolism [PATH:sco00240]						13	13	13	50.8	50.8	50.8	44.198	0	110.42	878180000	216	0.346894	1	-0.219848	-0.288216	0.49886	0.981183	0.17491	0.267806	1.15371	0.967777	0.147577	0.263459	0.556977	1	0.309062	0.414297	25.2655	25.6375	25.4628	25.0347	25.713	24.9585
Q9AK38	Putative sugar ABC transporter integral membrane protein OS																3	3	3	12.5	12.5	12.5	44.465	0	89.441	1350200000	77	0.208519	1	-0.289109	-0.278869	0.647639	1	0.659816	0.687034	0.0355873	1	-0.0162678	-0.0248468	0.440319	1	0.176914	0.263108	25.0104	26.3533	26.02	25.1628	26.2127	25.1408
Q9AK39	Putative sugar ABC transporter integral membrane protein OS																5	5	5	9.9	9.9	9.9	39.321	0	118.43	973890000	109	0.891524	1	-0.647622	-0.772244	0.262368	0.985393	-0.267135	-0.294832	0.109398	1	0.0441761	0.068382	0.288786	1	0.137309	0.198388	25.8036	26.642	26.4726	25.4472	26.1017	25.4264
Q9AK40	Putative sugar ABC transporter ATP-binding protein OS																28	28	28	70	70	70	57.49	0	323.31	6582200000	475	0.252018	1	-0.273602	-0.293994	0.514237	1	0.431566	0.497169	0.440348	0.985514	0.0780951	0.135558	1.76859	1	0.359848	0.608408	27.9111	28.8587	28.8229	27.9483	28.8548	27.9687
Q9AK41	Putative lipoprotein OS																25	25	20	76.7	76.7	66.1	36.071	0	323.31	22214000000	719	0.514417	1	-0.296154	-0.393566	0.0722207	0.992918	0.065705	0.0802413	0.145287	0.998461	0.0201022	0.0364566	0.741266	1	0.214488	0.338981	30.1954	30.573	30.8522	30.1145	30.5734	30.0443
Q9AK42	Putative lipoprotein OS																20	15	15	73.2	59.4	59.4	35.707	0	224.04	2561300000	246	0.0372143	1	-0.0171916	-0.0261821	0.0383011	0.993583	-0.0187848	-0.0281861	0.331543	0.975869	-0.0989838	-0.158882	0.605994	1	0.408729	0.509447	26.4923	26.4918	26.2683	26.5968	26.1349	26.4692
Q9AK44	Uncharacterized protein OS																15	15	15	63.4	63.4	63.4	38.51	0	109.91	2556900000	224	0.0981492	1	0.651557	0.226331	0.349562	1	-2.30449	-0.712012	0.517978	0.972563	0.104085	0.176951	0.181993	1	-0.0698757	-0.108131	27.8542	22.2751	27.6293	27.9797	23.5187	28.2148
Q9AK45	Putative polysaccharide biosynthesis related protein OS					K01654	polysaccharide biosynthesis-like protein";" 2SCK8.07	N-acetylneuraminate synthase [EC:2.5.1.56]";"K01654 E2.5.1.56	Metabolism	Carbohydrate metabolism	C 00520 Amino sugar and nucleotide sugar metabolism [PATH:sco00520]						23	23	23	82.4	82.4	82.4	34.509	0	283.7	20111000000	596	0.0771108	1	0.373287	0.169374	0.332015	1	-1.45067	-0.630603	0.169832	0.973323	0.154491	0.183114	0.929083	1	0.57472	0.72831	31.4177	27.6075	30.1648	31.2782	27.5401	31.4915
Q9AK46	N-acylneuraminate cytidylyltransferase OS																23	23	23	66.5	66.5	66.5	44.313	0	211.08	11705000000	460	0.147037	1	0.713724	0.309575	0.344621	1	-1.88687	-0.681631	0.44096	0.974481	0.229158	0.316939	0.384692	1	0.275221	0.343558	30.2654	26.1822	29.4177	30.4829	26.7249	30.7987
Q9AK47	Uncharacterized protein OS																16	16	16	49.4	49.4	49.4	47.95	0	137.85	1699600000	189	0.0916775	1	0.644774	0.214447	0.280428	1	-1.85754	-0.586762	0.403194	0.969862	0.212502	0.29379	0.0464187	1	0.0392545	0.0497318	27.6278	21.702	26.8899	27.6155	22.7029	27.8356
Q9AK48	Putative glycosyltransferase OS																19	19	19	69.6	69.6	69.6	36.399	0	150.2	5285700000	339	0.0294924	1	0.171562	0.0698342	0.508539	1	-2.62957	-0.951298	0.474446	0.975985	-0.137124	-0.21928	0.922257	1	-0.283639	-0.440653	29.0414	25.135	29.0352	29.3047	24.9869	29.4347
Q9AK49	Uncharacterized protein OS																21	21	21	60.4	60.4	60.4	48.559	0	212.63	7206500000	352	0.101628	1	0.625596	0.23067	0.328477	1	-1.98824	-0.664871	0.225241	0.972377	-0.146018	-0.193811	0.062444	0.993935	0.0223071	0.0357434	29.3332	24.3927	29.3051	29.7288	25.3391	29.8399
Q9AK62	Putative alcohol dehydrogenase OS					K00148	alcohol dehydrogenase";" 2SCD60.21c	glutathione-independent formaldehyde dehydrogenase [EC:1.2.1.46]";"K00148 fdhA	Metabolism;Metabolism;Metabolism	Energy metabolism;Overview;Xenobiotics biodegradation and metabolism	C 00680 Methane metabolism [PATH:sco00680];01200 Carbon metabolism;C 00625 Chloroalkane and chloroalkene degradation [PATH:sco00625]						8	8	8	40.6	40.6	40.6	40.031	0	17.215	206360000	27	NaN	1	0	NaN	NaN	1	0	NaN	0.789546	1	1.48328	1.08492	0.441687	1	1.26045	0.730677	21.645	22.3515	22.5461	21.344	21.3404	22.1632
Q9AK68	Putative antibiotic binding protein OS					K01434	antibiotic binding protein";" 2SCD60.15	penicillin amidase [EC:3.5.1.11]";"K01434 E3.5.1.11	Metabolism	Biosynthesis of other secondary metabolites	C 00311 Penicillin and cephalosporin biosynthesis [PATH:sco00311]						17	17	17	37.7	37.7	37.7	82.768	0	110.57	509930000	81	NaN	1	0	NaN	0.0144785	0.994617	0.0186049	0.0201047	0.169983	0.985673	1.07361	0.37194	0.0573807	1	-0.419198	-0.138543	21.9384	21.4052	22.239	21.4781	20.732	21.3103
Q9AK69	Uncharacterized protein OS																12	12	12	67.6	67.6	67.6	26.408	0	272.45	5357900000	138	0.915533	1	-0.581498	-0.729984	0.158273	0.993553	-0.586116	-0.310399	0.224126	0.980242	1.72441	0.491907	0.0309796	1	-0.312108	-0.0801516	24.8989	24.2759	24.0267	23.7155	23.6382	24.1033
Q9AK70	Uncharacterized protein OS																4	4	4	32	32	32	21.388	0	19.818	70739000	27	1.22486	1	1.34792	1.32543	NaN	1	0	NaN	0.13207	0.989659	-0.0885201	-0.118562	0.0211853	0.99918	-0.0309556	-0.031356	21.8536	20.8917	20.7065	23.1176	21.8214	22.5565
Q9AK74	Uncharacterized protein OS																4	4	4	55.1	55.1	55.1	11.28	0	19.234	114280000	31	0.659658	1	1.03014	0.853312	0.517481	1	0.913351	0.716518	0.500804	0.986572	-0.562689	-0.567831	0.640369	1	0.448558	0.549635	22.75	21.8487	20.4749	23.2189	22.4263	22.5188
Q9AK76	Uracil phosphoribosyltransferase OS					K00761	uracil phosphoribosyltransferase ";" upp	uracil phosphoribosyltransferase [EC:2.4.2.9]";"K00761 upp	Metabolism	Nucleotide metabolism	C 00240 Pyrimidine metabolism [PATH:sco00240]						13	13	13	77.3	77.3	77.3	22.922	0	166.44	5683300000	335	0.584887	1	0.0402228	0.0757944	0.0751254	0.992965	0.0123469	0.0221371	1.53568	0.974876	0.200992	0.358675	0.771169	1	0.309197	0.451605	27.9163	27.8295	27.9201	27.9431	27.9147	27.9287
Q9AK84	Glycine dehydrogenase (decarboxylating) OS					K00281	glycine dehydrogenase ";" SC10A9.20c	glycine dehydrogenase [EC:1.4.4.2]";"K00281 GLDC	Metabolism;Metabolism;Metabolism	Amino acid metabolism;Carbohydrate metabolism;Overview	C 00260 Glycine. serine and threonine metabolism [PATH:sco00260];01200 Carbon metabolism;C 00630 Glyoxylate and dicarboxylate metabolism [PATH:sco00630]						45	45	45	72.9	72.9	72.9	102.81	0	323.31	48571000000	1199	0.937035	1	0.145415	0.253971	1.37272	0.973884	0.273771	0.461576	0.156062	0.991152	0.0854117	0.121176	0.970931	1	0.295455	0.459811	31.8347	31.8611	31.7729	31.8853	31.9172	32.1024
Q9AK88	Putative secreted protein OS																5	5	5	44.3	44.3	44.3	21.71	0	15.85	88481000	34	NaN	1	0	NaN	NaN	1	0	NaN	0.428964	0.972563	-0.245333	-0.329532	0.00942969	0.999402	0.00719198	0.00957539	20.9562	21.6308	20.3922	21.6101	20.527	22.5488
Q9AK91	Putative oxidoreductase OS																6	6	6	46.5	46.5	46.5	28.477	0	33.059	174160000	50	0.0473847	1	0.176787	0.0994506	0.0522938	0.983581	-0.157079	-0.102431	0.0644363	1	-0.0127665	-0.0224388	0.0430386	1	0.0368862	0.0465588	23.502	21.0906	20.239	23.4268	21.097	20.8382
Q9AK96	Uncharacterized protein OS																11	11	11	66.4	66.4	66.4	22.81	0	114.72	1871900000	199	0.187508	1	0.0668488	0.105068	0.891404	0.993079	0.232594	0.374167	0.704111	0.981191	-0.320095	-0.452483	0.148383	1	-0.124432	-0.153201	26.1655	26.2099	26.3727	26.2454	26.5517	26.1515
Q9AKA1	Uncharacterized protein OS			WblC													15	15	15	89	89	89	24.387	0	276.59	1141700000	122	0.0556952	1	-0.123637	-0.0976389	0.843838	1	1.13818	1.01064	0.165614	0.988929	1.27826	0.375087	0.00457647	1	0.0346686	0.0116322	20.8479	20.5251	22.1041	20.7339	20.1874	22.1848
Q9EWD3	Putative integral membrane protein OS																24	24	24	38.2	38.2	38.2	99.175	0	200.26	1187600000	220	0.0942039	1	0.543819	0.212276	0.214709	0.982143	-1.09771	-0.441496	0.67057	0.976181	0.0891368	0.159083	1.00091	1	0.214605	0.35733	25.9423	21.918	24.3434	26.2691	21.2164	26.3496
Q9EWD4	Uncharacterized protein OS																18	18	18	71.8	71.8	71.8	33.4	0	133.48	15440000000	303	0.147138	1	0.663565	0.304726	0.132202	0.98942	-0.638655	-0.280397	0.0825307	1	-0.0493469	-0.0693606	0.0836035	1	0.0342051	0.0530457	27.9882	24.0716	26.3388	28.0074	24.3264	28.0554
Q9EWD5	Uncharacterized protein OS																12	12	12	47	47	47	36.813	0	24.628	183560000	57	1.32331	1	1.57135	1.48819	0.572489	1	0.693431	0.667453	0.374217	0.973402	-0.157518	-0.232862	0.259931	1	-0.556772	-0.411455	21.4347	21.8427	21.6303	24.2924	22.7122	22.6172
Q9EWD6	Putative tetR-family transcriptional regulator OS																6	6	6	44.9	44.9	44.9	24.017	0	8.9362	134780000	24	0.188888	1	0.287879	0.26583	NaN	1	0	NaN	0.220557	0.983664	-0.629389	-0.390326	0.169399	1	-0.337112	-0.269334	21.5015	22.9702	22.7657	23.1502	21.9908	22.9601
Q9EWD8;Q9L1V3	Methylmalonyl CoA mutase OS;Methylmalonyll-CoA mutase OS					K01848	methylmalonyl CoA mutase"; methylmalonyll-CoA mutase";" mutA;" mutA2	methylmalonyl-CoA mutase. N-terminal domain [EC:5.4.99.2]";"K01848 E5.4.99.2A	Metabolism;Metabolism;Metabolism	Amino acid metabolism;Carbohydrate metabolism;Overview	C 00280 Valine. leucine and isoleucine degradation [PATH:sco00280];01200 Carbon metabolism;C 00630 Glyoxylate and dicarboxylate metabolism [PATH:sco00630];C 00640 Propanoate metabolism [PATH:sco00640]						26	26	26	72.8	72.8	72.8	58.202	0	323.31	4253600000	375	0.276007	1	0.193975	0.247981	0.017859	0.993209	0.01518	0.0194013	0.394984	1	-0.0241318	-0.0458945	2.69724	1	-0.135752	-0.261592	27.4079	26.7701	26.8513	27.3468	26.8112	27.4532
Q9EWE6	Uncharacterized protein OS																4	4	4	45.3	45.3	45.3	18.889	0	35.249	189190000	22	NaN	1	0	NaN	NaN	1	0	NaN	0.203264	0.973048	-0.558763	-0.357999	1.29115	1	0.366999	0.579551	21.4017	20.9874	19.9353	21.9617	22.3655	22.2063
Q9EWF0	Putative oxidoreductase OS					K00382	flavoprotein disulfide reductase";" SCK13.11	dihydrolipoamide dehydrogenase [EC:1.8.1.4]";"K00382 DLD	Metabolism;Metabolism;Metabolism	Amino acid metabolism;Amino acid metabolism;Carbohydrate metabolism;Overview	C 00260 Glycine. serine and threonine metabolism [PATH:sco00260];01200 Carbon metabolism;C 00010 Glycolysis / Gluconeogenesis [PATH:sco00010];C 00020 Citrate cycle (TCA cycle) [PATH:sco00020];C 00280 Valine. leucine and isoleucine degradation [PATH:sco00280];C 00620 Pyruvate metabolism [PATH:sco00620];C 00630 Glyoxylate and dicarboxylate metabolism [PATH:sco00630];C 00640 Propanoate metabolism [P…						18	18	18	54.3	54.3	54.3	49.815	0	323.31	7278200000	417	0.0226529	1	0.00695546	0.0115435	0.0323544	0.994334	0.0122808	0.0195538	1.1111	0.97319	-0.190763	-0.328485	0.772222	1	-0.247674	-0.382368	28.4838	28.6998	28.7175	28.5083	28.7453	28.6683
Q9EWF1	Putative dehydrogenase OS																13	13	13	69.1	69.1	69.1	36.494	0	235.08	3667600000	202	0.386223	1	0.165943	0.243703	1.61545	1	-0.500125	-0.779378	0.185637	0.972512	-0.483331	-0.323553	0.299315	1	-0.53652	-0.436936	28.3471	28.5133	28.5232	28.4861	28.9688	28.4266
Q9EWF3	Nitrate reductase (quinone) OS					K00370	nitrate reductase subunit alpha NarG"; nitrate reductase subunit alpha NarG3";" 2SCK31.07;" narG	nitrate reductase alpha subunit [EC:1.7.99.4]";"K00370 narG	Metabolism;Environmental Information Processing	Energy metabolism;Signal transduction	C 00910 Nitrogen metabolism [PATH:sco00910];C 02020 Two-component system [PATH:sco02020]						55	55	53	66.6	66.6	65.3	135.06	0	323.31	23746000000	754	0.62491	1	-1.07493	-0.843789	0.457469	1	-0.504971	-0.517268	0.183068	0.980076	0.556393	0.335537	0.144092	1	-0.924452	-0.320838	24.086	25.2397	24.3538	23.7317	24.5391	22.184
Q9EWF4	Nitrate reductase beta chain NarH3 OS					K00371	nitrate reductase subunit beta NarH3";" 2SCK31.08	nitrate reductase beta subunit [EC:1.7.99.4]";"K00371 narH	Metabolism;Environmental Information Processing	Energy metabolism;Signal transduction	C 00910 Nitrogen metabolism [PATH:sco00910];C 02020 Two-component system [PATH:sco02020]						20	18	18	53.5	49.5	49.5	59.847	0	141.81	3741300000	196	NaN	1	0	NaN	NaN	1	0	NaN	0.237737	0.983435	0.576038	0.396241	0.00461008	0.999083	0.018947	0.0102652	22.6987	22.7182	21.0758	20.9216	20.643	21.9548
Q9EWF5	Nitrate reductase delta chain NarJ3 OS					K00373	nitrate reductase subunit delta NarJ3";" 2SCK31.09	nitrate reductase delta subunit";"K00373 narJ	Metabolism;Environmental Information Processing	Energy metabolism;Signal transduction	C 00910 Nitrogen metabolism [PATH:sco00910];C 02020 Two-component system [PATH:sco02020]						8	8	8	51.4	51.4	51.4	24.404	0	124.52	2391400000	93	NaN	1	0	NaN	NaN	1	0	NaN	0.226349	0.993054	0.680211	0.405995	0.0487112	1	0.219057	0.107276	22.9729	20.5965	21.9082	21.1722	21.6721	22.53
Q9EWF7	Peptide methionine sulfoxide reductase MsrA OS				SigR												4	4	4	43.6	43.6	43.6	19.308	0	22.241	242140000	43	NaN	1	0	NaN	NaN	1	0	NaN	0.340444	0.973488	-0.239968	-0.303184	0.245893	1	0.20239	0.245195	23.7026	22.0335	22.084	22.6123	22.24	22.5457
Q9EWF8	Putative membrane protein OS																17	17	17	60.5	60.5	60.5	40.745	0	144.66	2835500000	276	0.602093	1	0.180887	0.285066	0.699976	0.990965	0.146018	0.245361	0.0437393	0.999616	0.0274099	0.0383979	1.58189	1	0.407038	0.658451	27.3866	27.6815	27.4775	27.5821	27.9005	27.6055
Q9EWF9	Cystathionine gamma-synthase OS					K01739	cystathionine gamma-synthase ";" 2SCK31.18	cystathionine gamma-synthase [EC:2.5.1.48]";"K01739 metB	Metabolism;Metabolism;Metabolism	Amino acid metabolism;Energy metabolism;Metabolism of other amino acids;Overview	C 00270 Cysteine and methionine metabolism [PATH:sco00270];C 00450 Selenocompound metabolism [PATH:sco00450];C 00920 Sulfur metabolism [PATH:sco00920];C 01230 Biosynthesis of amino acids [PATH:sco01230]						13	13	13	60.4	60.4	60.4	40.755	0	202	14408000000	427	0.482032	1	0.131621	0.212746	0.0958409	0.989096	-0.0279249	-0.0462173	0.140355	0.997049	-0.0650279	-0.0968384	1.7078	1	0.412339	0.676674	30.0406	29.7292	29.8725	30.0194	29.875	30.1427
Q9EWG2	Putative marR-family transcriptional regulator OS																4	4	4	26.5	26.5	26.5	17.855	0	5.1062	70169000	23	1.57479	1	0.67751	0.971028	0.561859	1	0.444184	0.522032	0.409415	0.982652	-0.512237	-0.496699	0.192004	1	-0.152569	-0.189638	21.4722	21.9588	22.0154	22.5473	22.3049	22.6267
Q9EWG3	Threonine ammonia-lyase OS					K01754	threonine dehydratase";" 2SCK31.22	threonine dehydratase [EC:4.3.1.19]";"K01754 E4.3.1.19	Metabolism;Metabolism;Metabolism	Amino acid metabolism;Amino acid metabolism;Overview;Overview	C 00260 Glycine. serine and threonine metabolism [PATH:sco00260];01200 Carbon metabolism;C 00290 Valine. leucine and isoleucine biosynthesis [PATH:sco00290];C 01230 Biosynthesis of amino acids [PATH:sco01230]						7	7	7	32	32	32	42.279	0	19.254	52894000	33	0.646359	1	0.399645	0.512802	0.320793	0.990056	-0.277619	-0.324748	NaN	1	0	NaN	NaN	1	0	NaN	21.9938	22.7937	22.1009	22.8782	22.4611	22.748
Q9EWG5	Putative regulatory protein OS																35	35	35	50.3	50.3	50.3	124.32	0	225.87	1464800000	215	0.973152	1	-0.706263	-0.840758	0.335654	1	1.25054	0.613726	0.709417	0.980862	-0.38921	-0.518585	0.29069	1	-0.249165	-0.294289	21.7685	21.8022	22.4116	21.1373	20.9172	21.809
Q9EWG7	Putative dehydrogenase OS					K13481	dehydrogenase";" 2SCK31.31	xanthine dehydrogenase small subunit [EC:1.17.1.4]";"K13481 xdhA	Metabolism	Nucleotide metabolism	C 00230 Purine metabolism [PATH:sco00230]						7	7	7	25.2	25.2	25.2	52.554	0	53.971	85458000	24	NaN	1	0	NaN	NaN	1	0	NaN	0.339288	0.980333	-0.796602	-0.541733	0.342488	1	-0.734277	-0.529258	22.2198	21.3121	21.2786	21.7668	20.8648	21.3474
Q9EWG8	Putative dehydrogenase OS					K13482	dehydrogenase";" 2SCK31.32	xanthine dehydrogenase large subunit [EC:1.17.1.4]";"K13482 xdhB	Metabolism	Nucleotide metabolism	C 00230 Purine metabolism [PATH:sco00230]						13	13	13	30.4	30.4	30.4	86.046	0	84.907	159570000	57	0.244775	1	-0.350518	-0.328867	0.0585188	0.993442	-0.0773055	-0.0807612	0.229156	0.983166	-0.424791	-0.346428	0.132048	1	-0.220227	-0.197754	22.386	22.1831	22.0314	21.7885	22.8425	20.9179
Q9EWH0	Thioredox_DsbH domain-containing protein OS																18	18	18	44.2	44.2	44.2	73.928	0	183.85	1411400000	266	0.379348	1	0.148178	0.22314	0.0306384	0.992186	0.0180982	0.0258942	0.157465	0.992854	0.0730527	0.108415	0.0486443	1	-0.0429872	-0.0535337	25.857	25.6323	25.5287	25.9234	25.5581	25.9809
Q9EWH1	Uncharacterized protein OS																3	3	3	32.2	32.2	32.2	26.461	0	81.107	107010000	33	NaN	1	0	NaN	NaN	1	0	NaN	0.0297307	0.998933	-0.023201	-0.0304253	0.150142	1	-0.310999	-0.244468	20.1531	23.024	22.1249	21.2501	20.6394	22.3428
Q9EWH3	Methionine synthase OS					K00548	methionine synthase";" SCI46.02c	5-methyltetrahydrofolate--homocysteine methyltransferase [EC:2.1.1.13]";"K00548 metH	Metabolism;Metabolism;Metabolism	Amino acid metabolism;Metabolism of cofactors and vitamins;Metabolism of other amino acids;Overview	C 00270 Cysteine and methionine metabolism [PATH:sco00270];C 00450 Selenocompound metabolism [PATH:sco00450];C 00670 One carbon pool by folate [PATH:sco00670];C 01230 Biosynthesis of amino acids [PATH:sco01230]						49	49	49	62	62	62	128.29	0	323.31	7590200000	771	0.289722	1	0.454694	0.400807	0.173266	0.990701	0.262991	0.244696	0.483256	0.972685	0.114867	0.190384	1.01126	1	0.116285	0.209915	28.1101	26.9143	26.6596	28.0502	26.7873	28.2107
Q9EWJ4	Catalase OS					K03781	catalase";" katA2	catalase [EC:1.11.1.6]";"K03781 katE	Metabolism;Metabolism;Metabolism	Amino acid metabolism;Carbohydrate metabolism;Overview	C 00380 Tryptophan metabolism [PATH:sco00380];01200 Carbon metabolism;C 00630 Glyoxylate and dicarboxylate metabolism [PATH:sco00630]						6	5	5	21.3	19.8	19.8	57.335	0	44.501	98245000	56	NaN	1	0	NaN	NaN	1	0	NaN	0.28885	0.972373	-0.122714	-0.182699	0.567994	1	-1.00652	-0.781689	22.8652	21.8215	21.9572	19.4996	22.503	22.4358
Q9EWJ6	Putative riboflavin synthase OS					K00793	riboflavin synthase subunit alpha ";" SC6D7A.06c	riboflavin synthase [EC:2.5.1.9]";"K00793 ribE	Metabolism	Metabolism of cofactors and vitamins	C 00740 Riboflavin metabolism [PATH:sco00740]						3	3	3	19	19	19	21.069	0	6.3429	79236000	25	0.532925	1	0.468967	0.528232	0.108241	0.977126	0.100972	0.120634	0.0255992	0.999276	0.0528151	0.0443388	0.652893	1	0.723831	0.722769	21.7258	22.7075	22.3445	23.1908	22.2864	22.7074
Q9EWJ8	Riboflavin biosynthesis protein RibBA OS					K01497;K14652	bifunctional 3.4-dihydroxy-2-butanone 4-phosphate synthase/GTP cyclohydrolase II protein "; GTP cyclohydrolase II ";" ribA;" ribAB	3.4-dihydroxy 2-butanone 4-phosphate synthase / GTP cyclohydrolase II [EC:4.1.99.12 3.5.4.25]"; GTP cyclohydrolase II [EC:3.5.4.25]";"K01497 ribA;"K14652 ribBA	Metabolism	Metabolism of cofactors and vitamins	C 00740 Riboflavin metabolism [PATH:sco00740]						15	15	15	49.7	49.7	49.7	46.269	0	52.763	335820000	55	0.354557	1	1.06363	0.608553	0.0266207	0.989194	0.0625242	0.0485559	NaN	1	0	NaN	NaN	1	0	NaN	25.4891	23.6797	23.0112	26.24	23.1188	26.0121
Q9EWJ9	6.7-dimethyl-8-ribityllumazine synthase OS					K00794	6.7-dimethyl-8-ribityllumazine synthase";" ribH	6.7-dimethyl-8-ribityllumazine synthase [EC:2.5.1.78]";"K00794 ribH	Metabolism	Metabolism of cofactors and vitamins	C 00740 Riboflavin metabolism [PATH:sco00740]						7	7	7	50.9	50.9	50.9	16.785	0	34.977	1325000000	74	0.351128	1	1.32339	0.640705	0.273337	0.990444	-0.800481	-0.478058	0.208139	0.989531	0.0743217	0.116456	0.334897	1	-0.250796	-0.31002	25.2989	21.4186	22.5115	25.4726	22.2867	25.4399
Q9EWN6	Putative lyase OS		Coelibactin			K04781	lyase";" SC4C2.26	salicylate synthetase [EC:5.4.4.2 4.2.99.21]";"K04781 mbtI	Metabolism	Metabolism of terpenoids and polyketides	C 01055 Biosynthesis of vancomycin group antibiotics [PATH:sco01055]						15	15	15	42.5	42.5	42.5	50.254	0	58.6	391920000	49	NaN	1	0	NaN	NaN	1	0	NaN	0.0909581	0.975562	0.621154	0.211819	0.0786185	1	-0.526775	-0.184088	21.7766	21.8129	22.2918	22.2675	21.3913	21.5318
Q9EWN7	Putative ABC transporter ATP-binding protein OS		Coelibactin														17	16	16	42.8	42.8	42.8	62.463	0	71.625	1193200000	71	NaN	1	0	NaN	NaN	1	0	NaN	0.102645	0.966945	0.788513	0.241665	0.0558709	1	-0.478416	-0.13842	22.349	21.7736	20.3603	20.4776	21.2617	20.8645
Q9EWN8	Putative ABC transporter ATP-binding protein OS		Coelibactin														19	19	18	49.2	49.2	47.9	63.369	0	178.61	906670000	74	NaN	1	0	NaN	NaN	1	0	NaN	0.266189	0.979604	1.62346	0.55275	0.0508865	1	-0.426722	-0.126196	21.2546	23.0059	23.4551	22.4271	21.842	23.3273
Q9EWN9	Uncharacterized protein OS		Coelibactin														10	10	10	55.8	55.8	55.8	26.433	0	67.814	574830000	55	NaN	1	0	NaN	NaN	1	0	NaN	0.200251	0.987212	1.34631	0.435746	0.0507424	1	0.4048	0.124909	20.7836	21.8425	21.6698	21.4366	22.1596	21.0523
Q9EWP1	Putative cytochrome P450 OS		Coelibactin														17	17	17	55.7	55.7	55.7	45.1	0	46.274	437160000	53	NaN	1	0	NaN	NaN	1	0	NaN	0.131958	0.970843	0.870854	0.297418	0.00617867	0.999856	-0.0482648	-0.0157608	21.5147	22.2911	20.6663	20.857	22.071	21.983
Q9EWP2	Uncharacterized protein OS		Coelibactin														33	33	33	69.3	69.3	69.3	72.143	0	204.77	2074100000	152	NaN	1	0	NaN	NaN	1	0	NaN	0.141945	0.977065	1.24673	0.332009	0.0041914	1	0.0422134	0.0111199	21.5817	22.0948	21.701	21.9035	22.1218	20.4335
Q9EWP3	Uncharacterized protein OS		Coelibactin														15	15	15	61.1	61.1	61.1	39.185	0	154.01	2081100000	79	NaN	1	0	NaN	NaN	1	0	NaN	0.047513	0.991238	0.499334	0.121807	0.0568553	1	-0.61331	-0.145072	21.962	22.691	21.5835	21.5817	22.4315	21.4564
Q9EWP4	Putative non-ribosomal peptide synthase OS		Coelibactin														82	82	82	66.8	66.8	66.8	199.68	0	323.31	9573700000	461	NaN	1	0	NaN	NaN	1	0	NaN	0.177381	0.988304	1.82961	0.414281	0.0347944	1	0.39926	0.0911395	20.7711	20.7986	19.7359	22.8722	21.1126	22.374
Q9EWP5	Putative non-ribosomal peptide synthase OS		Coelibactin														86	86	86	55.5	55.5	55.5	239.29	0	323.31	6470000000	411	NaN	1	0	NaN	NaN	1	0	NaN	0.091356	0.969689	0.995456	0.227139	0.0039205	0.999294	0.042448	0.0105005	21.4787	21.031	22.5857	22.429	20.5588	24.124
Q9EWP6	Putative AMP-binding ligase OS		Coelibactin			K02363	AMP-binding ligase";" SC4C2.16c	2.3-dihydroxybenzoate-AMP ligase [EC:2.7.7.58]";"K02363 entE	Metabolism	Metabolism of terpenoids and polyketides	C 01053 Biosynthesis of siderophore group nonribosomal peptides [PATH:sco01053]						18	18	18	59.1	59.1	59.1	58.573	0	124.87	2415200000	125	NaN	1	0	NaN	NaN	1	0	NaN	0.189671	0.98513	1.55496	0.427507	0.0998791	1	-1.04965	-0.245753	22.3369	21.5394	21.0172	22.3051	22.3493	21.6858
Q9EWQ0	Putative secreted solute-binding protein OS																24	24	24	60.6	60.6	60.6	55.916	0	201.66	3621200000	153	NaN	1	0	NaN	0.0765618	0.972762	0.179218	0.135409	0.133992	0.973807	0.921707	0.30373	0.000208607	0.999927	-0.00162697	-0.000535017	21.9753	21.9386	20.7323	22.4363	19.7887	21.6942
Q9EWS0	Putative ribose-phosphate pyrophosphokinase OS					K00948	ribose-phosphate pyrophosphokinase";" 3SCF60.14c	ribose-phosphate pyrophosphokinase [EC:2.7.6.1]";"K00948 PRPS	Metabolism;Metabolism;Metabolism	Carbohydrate metabolism;Nucleotide metabolism;Overview;Overview	C 00030 Pentose phosphate pathway [PATH:sco00030];01200 Carbon metabolism;C 00230 Purine metabolism [PATH:sco00230];C 01230 Biosynthesis of amino acids [PATH:sco01230]						9	9	9	38.8	38.8	38.8	33.959	0	27.762	552930000	75	0.142004	1	0.134566	0.158088	0.679398	1	-1.81157	-1.05834	0.415787	0.967905	-0.149056	-0.228415	0.408147	1	-0.154557	-0.233918	24.821	23.8498	24.6847	24.3518	24.4751	24.9323
Q9EWS4	Putative cytochrome P450 OS																23	23	23	55.6	55.6	55.6	45.271	0	153.55	2936400000	206	NaN	1	0	NaN	NaN	1	0	NaN	0.0435979	1	-0.0769475	-0.0698147	0.183553	1	0.395529	0.299318	21.1549	21.2431	20.2436	23.4603	21.1818	22.2539
Q9EWT0	Putative oxidoreductase OS																18	18	18	62.2	62.2	62.2	37.95	0	323.31	8837400000	448	0.330676	1	0.0569197	0.0997036	0.612657	0.994673	0.135416	0.225994	0.0544499	0.99892	0.0265102	0.0396941	0.0293974	0.998168	-0.0234528	-0.0305247	28.4432	28.2694	28.3794	28.5167	28.3514	28.3945
Q9EWT2	Putative oxidoreductase OS																6	6	6	28.6	28.6	28.6	33.485	0	22.11	130810000	31	NaN	1	0	NaN	NaN	1	0	NaN	0.160064	0.985252	0.100007	0.136155	0.317267	1	-0.474614	-0.426629	21.2314	22.6015	21.7031	20.0525	21.2406	22.0076
Q9EWT3	Putative secreted protein OS																4	4	4	29.1	29.1	29.1	19.894	0	16.872	124820000	40	0.103628	1	-0.144842	-0.144396	0.135893	0.985951	-0.177228	-0.18062	0.0978052	0.993433	-0.111677	-0.122852	0.4035	1	-0.645	-0.547831	23.0884	22.6053	22.1639	22.9873	21.6279	22.8079
Q9EWT5	Putative secreted protein OS																7	7	7	29	29	29	25.027	0	114.24	10522000000	209	1.46654	1	0.36878	0.598018	1.05658	1	0.389553	0.578619	0.656899	0.974614	-0.213998	-0.330519	0.850193	1	0.165736	0.280644	27.7757	27.3808	27.6177	27.9234	27.9961	27.9611
Q9EWU0	Putative transferase OS					K14155	transferase";" 3SC5B7.09c	cystathione beta-lyase [EC:4.4.1.8]";"K14155 patB	Metabolism;Metabolism;Metabolism	Amino acid metabolism;Metabolism of other amino acids;Overview	C 00270 Cysteine and methionine metabolism [PATH:sco00270];C 00450 Selenocompound metabolism [PATH:sco00450];C 01230 Biosynthesis of amino acids [PATH:sco01230]						19	19	19	81.4	81.4	81.4	41.564	0	75.903	1171900000	171	0.403308	1	-0.586576	-0.525481	0.659328	1	-1.1407	-0.88876	0.521066	0.976087	0.0897503	0.155905	0.135483	1	0.0977631	0.127599	23.811	22.7097	21.698	22.1721	21.9944	22.2923
Q9EWU1	Putative_PNPOx domain-containing protein OS																6	6	6	44.4	44.4	44.4	16.603	0	26.93	694560000	75	0.261223	1	0.900953	0.480591	0.78505	1	1.89196	1.17378	0.459464	0.972446	-0.131478	-0.21086	0.084203	1	0.0317211	0.0500792	21.6025	24.5447	21.0509	21.6382	23.868	24.3947
Q9EWU4	Uncharacterized protein OS																8	8	8	37.1	37.1	37.1	34.341	0	35.582	104990000	63	0.0273942	1	0.0118338	0.0183473	0.0688917	0.991992	0.0278352	0.0434126	0.0423965	0.99894	-0.0305106	-0.0409405	0.109689	1	0.0735823	0.0990834	22.2289	22.0876	22.5078	22.3576	22.1346	22.3677
Q9EWU9	Non-specific serine/threonine protein kinase OS																19	19	19	41.6	41.6	41.6	71.109	0	96.387	649770000	143	0.0817164	1	0.0832812	0.0968198	0.111023	0.973817	0.121812	0.135761	0.126379	0.992495	-0.0783958	-0.107794	0.279992	1	-0.182197	-0.23916	23.4846	24.6435	24.3777	24.2361	24.4026	24.117
Q9EWV0	Putative aldehyde dehydrogenase OS																17	17	17	84	84	84	30.635	0	162.53	4948600000	331	0.301968	1	0.211235	0.269287	0.32381	0.98459	0.204041	0.268923	0.515375	0.973205	0.0878328	0.152816	0.137094	0.997376	-0.0224368	-0.0400342	28.2867	27.7827	27.823	28.2196	27.7498	28.5567
Q9EWV1	Putative integral membrane protein OS																9	9	9	38.9	38.9	38.9	24.703	0	163.88	1847300000	153	0.346004	1	0.0900993	0.148205	0.0349794	0.99248	0.0113602	0.0186276	0.0327245	1	-0.00801023	-0.0137489	0.0113528	0.998138	-0.00256538	-0.00446503	26.3803	26.5741	26.6641	26.5706	26.7655	26.5528
Q9EWV2	Purine nucleoside phosphorylase OS					K03783	purine nucleoside phosphorylase ";" SCK13.09c	purine-nucleoside phosphorylase [EC:2.4.2.1]";"K03783 punA	Metabolism;Metabolism;Metabolism	Metabolism of cofactors and vitamins;Nucleotide metabolism;Nucleotide metabolism	C 00760 Nicotinate and nicotinamide metabolism [PATH:sco00760];C 00230 Purine metabolism [PATH:sco00230];C 00240 Pyrimidine metabolism [PATH:sco00240]						9	9	9	64.2	64.2	64.2	28.451	0	171.74	2099300000	201	0.840502	1	-0.262614	-0.407147	0.367686	0.989935	-0.164821	-0.239764	0.0191546	1	0.00524648	0.00887528	1.24822	1	0.245424	0.414352	27.0324	27.1641	27.4264	26.9719	27.081	26.7822
Q9EWV4	Putative acyl-CoA carboxylase complex A subunit OS					K11263	acyl-CoA carboxylase complex A subunit";" accA2	acetyl-CoA/propionyl-CoA carboxylase. biotin carboxylase. biotin carboxyl carrier protein [EC:6.4.1.2 6.4.1.3 6.3.4.14]";"K11263 bccA	Metabolism;Metabolism;Metabolism	Amino acid metabolism;Carbohydrate metabolism;Lipid metabolism;Metabolism of terpenoids and polyketides;Overview;Overview	C 00280 Valine. leucine and isoleucine degradation [PATH:sco00280];01200 Carbon metabolism;C 00061 Fatty acid biosynthesis [PATH:sco00061];C 00253 Tetracycline biosynthesis [PATH:sco00253];C 00620 Pyruvate metabolism [PATH:sco00620];C 00630 Glyoxylate and dicarboxylate metabolism [PATH:sco00630];C 00640 Propanoate metabolism [PATH:sco00640];C 01212 Fatty acid metabolism [PATH:sco01212]						26	26	26	68.5	68.5	68.5	62.513	0	323.31	38397000000	778	0.569132	1	0.284853	0.394251	0.686978	1	0.409208	0.530729	0.135569	1	0.0363979	0.0607602	0.332449	1	-0.100429	-0.160814	31.2548	30.7727	30.6514	31.2929	30.9287	31.3119
Q9EWV6	Nucleoside triphosphate pyrophosphatase OS																6	6	6	61.2	61.2	61.2	21.266	0	26.734	414960000	95	0.491676	1	0.182001	0.275205	0.147949	0.990651	-0.058176	-0.0900064	0.609156	0.989167	-0.321762	-0.436644	0.114141	1	0.0821927	0.107954	24.1189	23.8563	24.0492	24.1337	23.9792	24.4575
Q9EWV9	Putative ligase OS					K03524	ligase";" SCK13.19	BirA family transcriptional regulator. biotin operon repressor / biotin-[acetyl-CoA-carboxylase] ligase [EC:6.3.4.15]";"K03524 birA	Metabolism	Metabolism of cofactors and vitamins	C 00780 Biotin metabolism [PATH:sco00780]						9	9	9	44.7	44.7	44.7	30.545	0	53.969	386230000	59	0.0440094	1	-0.214032	-0.0990909	0.166447	0.992668	-0.634423	-0.327559	0.053343	0.998836	0.0264982	0.0394853	0.371571	1	-0.224704	-0.298317	24.3648	21.2586	24.0215	24.3481	20.326	24.3287
Q9EWW0	Putative enoyl-CoA hydratase OS																13	13	13	48.5	48.5	48.5	28.121	0	62.556	1624800000	137	0.889783	1	-0.137306	-0.240077	0.761919	0.985276	0.214472	0.340706	0.127489	0.993798	0.0950241	0.122879	0.0134536	1	0.0090669	0.0125432	26.4026	26.5959	26.3768	26.3446	26.3371	26.2817
Q9EWW1	Histidine ammonia-lyase OS					K01745	histidine ammonia-lyase ";" hutH	histidine ammonia-lyase [EC:4.3.1.3]";"K01745 hutH	Metabolism	Amino acid metabolism	C 00340 Histidine metabolism [PATH:sco00340]						16	16	16	44.9	44.9	44.9	52.776	0	142.04	1892000000	209	0.10287	1	0.0471573	0.0709238	2.02476	1	-0.680445	-1.05432	0.189535	0.972311	0.267727	0.257305	0.119979	1	-0.214651	-0.18628	25.6165	25.8277	25.5761	25.4314	25.841	25.8894
Q9EWW2	Putative lipoprotein OS																16	16	16	63.8	63.8	63.8	43.489	0	323.31	17062000000	535	0.265437	1	-0.0856228	-0.136158	0.137231	0.988716	0.0474796	0.0756302	0.0138909	1	0.00161298	0.00299579	0.255255	1	0.0676092	0.111706	29.4682	29.7058	29.7766	29.4405	29.7369	29.5164
Q9EWW6	Cytidylate kinase OS					K00945	cytidylate kinase";" cmk	cytidylate kinase [EC:2.7.4.14]";"K00945 cmk	Metabolism	Nucleotide metabolism	C 00240 Pyrimidine metabolism [PATH:sco00240]						2	2	2	11.3	11.3	11.3	23.6	0	8.9205	105910000	19	0.0530586	1	0.183873	0.108593	0.147225	0.985959	-0.427796	-0.270594	NaN	1	0	NaN	0.168046	1	0.289832	0.251842	23.5292	23.0718	20.4276	21.1749	22.8908	23.5145
Q9EWW7	Putative transferase OS					K00655	transferase";" 2SCI34.12c	1-acyl-sn-glycerol-3-phosphate acyltransferase [EC:2.3.1.51]";"K00655 plsC	Metabolism;Metabolism	Lipid metabolism;Lipid metabolism	C 00561 Glycerolipid metabolism [PATH:sco00561];C 00564 Glycerophospholipid metabolism [PATH:sco00564]						11	11	11	65.9	65.9	65.9	23.212	0	79.088	1091500000	115	0.0506611	1	-0.0230618	-0.0351347	0.411969	0.986587	0.138481	0.215411	0.421867	0.974629	0.153979	0.234846	0.353266	1	0.106892	0.170811	25.7201	26.1288	26.0378	25.7628	26.0907	25.9641
Q9EWW8	GTPase Der OS			WblC	SigR												24	24	24	58.3	58.3	58.3	50.344	0	273.93	9192500000	500	0.127037	1	0.0781517	0.10772	0.164407	0.979271	0.118745	0.153836	0.783199	0.969438	-0.119205	-0.209058	0.976975	1	0.087923	0.162168	28.8982	29.4838	29.1929	29.1005	29.5674	29.1415
Q9EWX0	Uncharacterized protein OS																3	3	3	23.8	23.8	23.8	27.67	0	23.664	28533000	14	NaN	1	0	NaN	NaN	1	0	NaN	0.0346946	0.999833	0.0694847	0.0590226	0.281092	1	0.40144	0.373457	21.5402	22.0624	22.5613	21.6187	23.3239	21.8005
Q9EWX1	Uncharacterized protein OS																10	10	10	49.3	49.3	49.3	29.624	0	80.388	602250000	105	0.0866693	1	0.0678177	0.0872017	0.308329	0.986796	-0.145263	-0.209882	1.60107	0.979428	-0.195365	-0.351419	0.227709	1	-0.0788225	-0.124033	24.9745	24.4767	24.9449	25.174	24.4256	25.0001
Q9EWX3	Putative integral membrane protein OS																3	3	3	14.4	14.4	14.4	37.78	0	6.4103	57263000	26	2.18566	1	1.07509	1.52107	0.614991	1	0.63424	0.658551	NaN	1	0	NaN	NaN	1	0	NaN	21.1953	21.7859	21.2929	22.307	22.6097	22.5827
Q9EWX6	Putative acyl CoA dehydrogenase OS					K00252	acyl CoA dehydrogenase";" 2SCI34.03c	glutaryl-CoA dehydrogenase [EC:1.3.8.6]";"K00252 GCDH	Metabolism;Metabolism;Metabolism	Amino acid metabolism;Amino acid metabolism;Lipid metabolism;Xenobiotics biodegradation and metabolism	C 00310 Lysine degradation [PATH:sco00310];C 00071 Fatty acid degradation [PATH:sco00071];C 00362 Benzoate degradation [PATH:sco00362];C 00380 Tryptophan metabolism [PATH:sco00380]						12	12	12	43.3	43.3	43.3	42.656	0	58.7	967110000	123	0.817483	1	-0.841268	-0.861511	0.808993	1	-1.44324	-1.089	0.357205	0.992469	-0.383702	-0.405056	0.0729306	1	-0.0568008	-0.0734693	24.1704	23.4038	24.6239	23.1098	23.8216	22.7429
Q9EWZ3	Putative oxidoreductase. molybdopterin binding subunit OS					K11178	oxidoreductase. molybdopterin binding subunit";" 2SCG38.26c	xanthine dehydrogenase YagS FAD-binding subunit [EC:1.17.1.4]";"K11178 yagS	Metabolism	Nucleotide metabolism	C 00230 Purine metabolism [PATH:sco00230]						9	9	9	43.6	43.6	43.6	34.37	0	137.62	484440000	114	0.137557	1	0.301097	0.230083	0.0409761	0.989996	0.0885582	0.0716801	0.230077	0.988264	-0.503229	-0.370759	0.0126331	0.999731	0.0304114	0.0234779	23.1335	22.0839	20.6046	22.8162	21.6384	22.2707
Q9EWZ4	Putative oxidoreductase OS					K11177	oxidoreductase";" 2SCG38.25c	xanthine dehydrogenase YagR molybdenum-binding subunit [EC:1.17.1.4]";"K11177 yagR	Metabolism	Nucleotide metabolism	C 00230 Purine metabolism [PATH:sco00230]						25	25	25	63.9	63.9	63.9	75.168	0	131.68	1039400000	170	0.36997	1	0.683762	0.536937	NaN	1	0	NaN	0.137952	0.97569	-0.222297	-0.202923	0.143972	1	0.214306	0.203624	21.8094	21.3452	22.7555	21.4432	22.8362	23.682
Q9EX03	Uncharacterized protein OS																10	10	10	75	75	75	14.687	0	48.227	1655700000	77	0.892908	1	0.399872	0.56417	0.247137	0.985394	0.155372	0.207513	0.950327	0.982559	-0.360648	-0.532249	0.396083	1	-0.215382	-0.29512	26.4561	26.3626	27.0285	27.0174	27.0423	26.9871
Q9EX04	Putative regulatory protein OS																4	4	4	39.2	39.2	39.2	28.939	0	16.842	243100000	54	1.27647	1	0.360958	0.570562	0.421621	0.995552	0.228332	0.312382	NaN	1	0	NaN	NaN	1	0	NaN	24.1427	23.8007	24.1527	24.4346	24.2657	24.4786
Q9EX08	Putative integral membrane protein OS																9	9	9	31.9	31.9	31.9	51.457	0	25.194	200510000	34	0.276129	1	-1.24807	-0.53909	0.0511545	0.97944	0.228235	0.11224	NaN	1	0	NaN	NaN	1	0	NaN	21.3594	25.1767	25.033	20.5386	25.0539	22.2323
Q9EX10	Uncharacterized protein OS																10	10	10	64.3	64.3	64.3	31.593	0	174.8	3597500000	215	0.0258068	1	-0.00810814	-0.0133957	0.112735	0.989706	-0.0480105	-0.0733654	0.161775	0.978336	0.112419	0.1477	0.521562	1	0.230172	0.331701	27.7379	27.6246	27.4381	27.5606	27.7058	27.5099
Q9EX12	Uracil-DNA glycosylase 1 OS					K03648	uracil-DNA glycosylase";" 2SCG38.07	uracil-DNA glycosylase [EC:3.2.2.27]";"K03648 UNG	Genetic Information Processing	Replication and repair	C 03410 Base excision repair [PATH:sco03410]						9	9	9	57.3	57.3	57.3	24.456	0	32.042	237280000	53	0.482035	1	1.16579	0.751574	0.0493853	0.98407	-0.168756	-0.100903	0.46399	0.97623	0.789916	0.639112	0.182549	1	0.555845	0.334851	24.447	21.0674	23.7993	24.5439	23.9308	24.3363
Q9EX13	Uncharacterized protein OS																16	16	16	69.8	69.8	69.8	41.386	0	77.483	1228000000	119	NaN	1	0	NaN	NaN	1	0	NaN	0.333983	0.967066	-0.194844	-0.263089	0.208139	1	-0.147672	-0.190646	20.9506	21.9012	21.8612	21.6125	22.1869	21.6406
Q9EX14	Putative oxidoreductase OS																14	14	14	38.6	38.6	38.6	60.807	0	159.17	410100000	154	0.780762	1	1.32803	1.03403	0.135408	0.992938	0.301936	0.228312	0.883575	1	-1.29171	-1.09369	0.332275	1	-0.640225	-0.494742	23.433	21.0084	23.2713	23.8408	23.8552	24.0008
Q9EX20	Uncharacterized protein OS																14	14	14	56.8	56.8	56.8	46.65	0	192.45	1806700000	209	0.885173	1	0.136124	0.238125	0.103501	0.994485	-0.0562305	-0.0808457	0.340955	0.996945	-0.0484308	-0.0866764	1.39605	1	-0.201803	-0.355662	25.7685	25.7717	25.6397	25.9244	25.9148	25.7489
Q9EX21	Putative integral membrane protein OS																4	4	4	14.8	14.8	14.8	44.155	0	10.398	42242000	22	NaN	1	0	NaN	NaN	1	0	NaN	0.405227	0.984012	-0.391441	-0.430351	0.829725	1	-1.05123	-0.966753	22.775	20.8309	21.4349	23.071	21.2472	21.4118
Q9EX26	Apolipoprotein N-acyltransferase OS																10	10	10	33.9	33.9	33.9	56.523	0	39.45	223510000	70	0.180082	1	0.294329	0.262405	0.599547	1	0.673283	0.671511	NaN	1	0	NaN	NaN	1	0	NaN	22.9882	24.4118	24.3911	23.7389	25.0301	23.9049
Q9EX40	Fe uptake system permease OS					K02013	Fe uptake system permease";" 2SCG2.11	iron complex transport system ATP-binding protein [EC:3.6.3.34]";"K02013 ABC.FEV.A	Environmental Information Processing	Membrane transport	C 02010 ABC transporters [PATH:sco02010]						5	5	5	40.1	40.1	40.1	28.866	0	24.169	99253000	28	0.213902	1	-0.67396	-0.391024	0.134833	0.988445	-0.263717	-0.215962	NaN	1	0	NaN	NaN	1	0	NaN	22.1021	24.0447	23.3669	23.5714	20.3311	23.5893
Q9EX42	Putative lipoprotein OS					K02016	lipoprotein";" 2SCG2.09	iron complex transport system substrate-binding protein";"K02016 ABC.FEV.S	Environmental Information Processing	Membrane transport	C 02010 ABC transporters [PATH:sco02010]						15	15	15	53.6	53.6	53.6	37.328	0	212.47	3608300000	320	0.159653	1	-0.0674992	-0.102482	0.220115	0.983622	-0.108597	-0.156868	0.0559008	1	0.0322736	0.0461496	0.145035	1	-0.154501	-0.172498	27.0533	27.2764	27.3965	26.9308	27.321	27.2719
Q9EX43	Putative methyltransferase OS																11	11	11	71.1	71.1	71.1	27.744	0	229.73	1904000000	142	NaN	1	0	NaN	NaN	1	0	NaN	0.196493	0.975567	0.133083	0.175044	0.23511	1	-0.177178	-0.222528	20.2731	22.571	21.382	21.9355	21.4746	20.6707
Q9EX45	Uncharacterized protein OS																22	22	22	73.1	73.1	73.1	44.01	0	199.9	3893900000	199	NaN	1	0	NaN	NaN	1	0	NaN	0.689009	0.975394	0.235249	0.358937	0.409277	1	-0.292491	-0.364042	22.133	21.3639	21.5432	21.9806	22.6722	22.0132
Q9EX46	Putative cysteine synthase OS					K01738	cysteine synthase";" 2SCG2.05	cysteine synthase A [EC:2.5.1.47]";"K01738 cysK	Metabolism;Metabolism;Metabolism	Amino acid metabolism;Energy metabolism;Overview;Overview	C 00270 Cysteine and methionine metabolism [PATH:sco00270];01200 Carbon metabolism;C 00920 Sulfur metabolism [PATH:sco00920];C 01230 Biosynthesis of amino acids [PATH:sco01230]						11	11	11	58.8	58.8	58.8	37.709	0	69.502	613070000	84	NaN	1	0	NaN	NaN	1	0	NaN	0.387325	0.985973	0.326167	0.381594	0.418281	1	-0.324552	-0.390791	21.4757	20.3756	21.3288	21.1847	21.0956	22.425
Q9EX48	Putative integral membrane protein OS																4	4	4	24	24	24	36.26	0	86.588	120350000	42	NaN	1	0	NaN	NaN	1	0	NaN	0.244074	0.983259	-0.550606	-0.39582	0.0464983	1	-0.0939318	-0.0788555	20.7232	22.1016	21.0938	22.1952	21.8798	22.148
Q9EX53	Putative type I polyketide synthase OS		Coelimycin P1														122	101	93	65.4	55.9	50.9	377.35	0	323.31	17472000000	715	0.269605	1	2.45662	0.592335	0.00663422	0.992476	0.0899385	0.0181725	0.171975	0.975605	-0.335491	-0.270974	0.142954	1	-0.502969	-0.27867	31.7611	23.1016	23.1415	30.6729	23.9817	30.7195
Q9EX54	Putative type I polyketide synthase OS		Coelimycin P1														91	80	80	63.1	56.5	56.5	229.8	0	323.31	16108000000	627	0.292378	1	2.70124	0.637146	0.0505152	0.976186	0.676699	0.132652	1.427	1	1.77736	1.64638	0.999411	1	1.98665	1.38692	31.7187	26.0285	20.2409	30.5202	25.2313	30.3403
Q9EX55	Putative secreted FAD-binding protein OS																27	27	27	67.6	67.6	67.6	59.895	0	323.31	6328100000	286	0.112017	1	1.27815	0.275786	0.0451717	0.978103	-0.523469	-0.117373	0.155971	0.977087	0.220699	0.21435	0.081031	1	0.135799	0.124369	30.9476	23.9754	21.2547	29.533	20.7512	29.7279
Q9F2I9	Methionine--tRNA ligase OS					K01874	methionyl-tRNA synthetase ";" SCH63.39	methionyl-tRNA synthetase [EC:6.1.1.10]";"K01874 MARS	Metabolism;Genetic Information Processing	Metabolism of other amino acids;Ribosome	C 00450 Selenocompound metabolism [PATH:sco00450];C 00970 Aminoacyl-tRNA biosynthesis [PATH:sco00970]						24	24	24	68.4	68.4	68.4	59.74	0	323.31	9795900000	511	0.621169	1	0.0930061	0.163941	0.165599	0.993479	0.0505606	0.0822085	0.417376	0.997096	-0.0537796	-0.0969234	0.209552	1	0.0930831	0.138504	28.9021	28.7449	28.8029	29.0081	28.8623	28.8585
Q9F2J0	Uncharacterized protein OS																12	12	12	44	44	44	46.565	0	96.608	381380000	136	0.0325167	1	-0.0101236	-0.0167318	0.0202155	0.996269	-0.00684484	-0.01117	0.00604707	1	-0.00337791	-0.00494421	0.340388	1	0.129243	0.196713	24.2625	24.4009	24.6211	24.4315	24.3955	24.4272
Q9F2J1	Uncharacterized protein OS																39	39	39	76.9	76.9	76.9	74.825	0	323.31	25982000000	832	0.149893	1	0.920035	0.330039	0.482581	1	-2.85936	-0.929683	1.08589	0.996667	-0.425629	-0.622013	0.670181	1	-0.345692	-0.470947	30.9351	25.5937	30.9553	31.531	27.217	31.4961
Q9F2J7	Uncharacterized protein OS																6	6	6	25.1	25.1	25.1	37.809	0	36.601	178440000	79	0.339285	1	-0.149906	-0.219601	0.135068	0.98948	0.0351048	0.0589162	1.44721	0.987257	0.281203	0.476386	1.22999	1	0.314106	0.506662	23.3204	23.1812	23.3236	22.8743	23.4656	23.0356
Q9F2J9	Putative regulatory protein OS																10	10	10	33.2	33.2	33.2	48.137	0	25.9	107800000	43	1.79923	1	1.42331	1.66636	NaN	1	0	NaN	1.40612	0.983526	0.303862	0.505851	0.855752	1	-0.652124	-0.763456	21.1287	21.8548	20.914	22.3021	22.9071	22.9582
Q9F2K1	Putative sugar hydrolase OS					K01187	sugar hydrolase";" SCH63.27	alpha-glucosidase [EC:3.2.1.20]";"K01187 malZ	Metabolism;Metabolism	Carbohydrate metabolism;Carbohydrate metabolism	C 00052 Galactose metabolism [PATH:sco00052];C 00500 Starch and sucrose metabolism [PATH:sco00500]						11	11	11	31.8	31.8	31.8	61.025	0	32.099	89263000	30	NaN	1	0	NaN	NaN	1	0	NaN	0.00841671	1	0.0284926	0.017662	0.624803	1	-1.47226	-0.943659	21.3868	20.5938	20.9662	21.0478	20.479	21.1136
Q9F2K2	Putative nucleoside hydrolase OS																6	6	6	28.2	28.2	28.2	34.235	0	41.953	92150000	33	NaN	1	0	NaN	NaN	1	0	NaN	0.716373	1	0.890948	0.833823	0.205313	1	-0.332061	-0.295195	21.883	22.1672	21.567	21.4049	21.785	21.251
Q9F2L1	Putative cytochrome P450 oxidoreductase OS																4	4	4	21.1	21.1	21.1	41.575	0	9.6382	28711000	18	0.763427	1	-0.610785	-0.703572	0.0801632	0.989471	-0.0521558	-0.0714836	NaN	1	0	NaN	NaN	1	0	NaN	21.9262	21.7897	22.3052	20.7604	21.8931	21.5353
Q9F2L2	Putative tetR family transcriptional regulatory protein OS																2	2	2	8.2	8.2	8.2	25.891	0.0021769	2.7516	31080000	16	NaN	1	0	NaN	NaN	1	0	NaN	1.05618	0.985665	-0.426402	-0.61824	0.369947	1	-0.182843	-0.258678	23.1051	22.5087	21.7553	22.5731	21.0485	21.3595
Q9F2L4	TerB domain-containing protein OS				SigR												13	13	13	79.5	79.5	79.5	16.602	0	297.4	21816000000	484	0.122004	1	0.166309	0.166679	0.244624	0.989797	-0.259125	-0.28211	2.01901	1	-0.432966	-0.730299	0.157456	1	0.0739873	0.10944	29.8989	28.7508	29.5778	30.0061	28.8568	29.8635
Q9F2L5	Uncharacterized protein OS				SigR												8	8	8	47.4	47.4	47.4	34.977	0	76.489	561850000	125	0.0841992	1	0.0577615	0.0777456	0.474758	0.992125	0.157626	0.244763	0.881612	0.991133	0.257617	0.404989	0.457333	1	0.122523	0.199037	24.821	24.4198	24.7111	24.874	24.2887	24.9626
Q9F2L7	Putative integral membrane protein OS				SigR												6	6	6	29.9	29.9	29.9	36.492	0	22.706	157970000	34	0.101366	1	-0.167025	-0.152953	0.131615	0.983111	0.138697	0.156258	NaN	1	0	NaN	NaN	1	0	NaN	23.4116	24.2282	23.7765	22.5888	24.4037	23.9227
Q9F2M0	Uncharacterized protein OS																4	4	4	30	30	30	18.004	0	7.3389	251880000	39	0.443125	1	0.768478	0.617345	0.027454	0.988946	-0.0953121	-0.0572342	0.574855	1	-1.25954	-0.853702	0.025307	1	-0.094731	-0.0540196	24.3996	22.1493	24.2575	24.6506	24.0992	24.3621
Q9F2M4	Putative two component system sensor kinase OS																5	5	5	21.7	21.7	21.7	47.917	0	18.94	76478000	19	0.570383	1	-0.596005	-0.617821	0.48195	1	-0.546863	-0.550633	1.81562	1	-1.17299	-1.48748	1.19086	1	-0.507435	-0.72459	21.9459	22.3954	22.2404	22.2858	20.7633	21.7447
Q9F2M5	Putative two component system response regulator OS																7	6	6	40.6	36.6	36.6	24.128	0	17.233	102860000	30	0.161201	1	-0.389721	-0.276765	0.579078	1	-0.721921	-0.683956	0.22612	0.968938	0.290393	0.289742	1.5422	1	-1.72493	-1.69839	23.0248	21.299	22.4579	22.1158	20.4618	23.035
Q9F2N1	SCO3119 protein OS			WblC													8	8	8	20.3	20.3	20.3	46.17	0	14.787	212110000	61	0.307355	1	0.783515	0.509087	0.166008	0.987771	0.439529	0.293456	0.0814833	0.999273	-0.0352834	-0.0540331	0.396172	1	0.127873	0.200927	23.6892	20.8048	22.7839	23.94	22.0302	23.6582
Q9F2N4	Uncharacterized protein OS																12	12	12	55.8	55.8	55.8	35.705	0	246.01	1241100000	188	0.0541201	1	0.0218093	0.0341359	0.0638229	0.994718	0.0238686	0.0378822	0.543728	0.97094	-0.105612	-0.180277	0.163995	1	-0.076807	-0.113576	25.6342	25.9735	26.0537	25.9797	25.941	25.8062
Q9F2N5	Uncharacterized protein OS																8	8	8	19	19	19	88.029	0	32.228	492420000	98	0.293257	1	0.0962334	0.152056	0.437406	0.992583	0.198699	0.286006	0.408915	0.97796	-0.139518	-0.216355	0.46687	1	0.170715	0.259362	24.2363	24.49	24.0826	24.4618	24.3792	24.2566
Q9F2N9	Putative ABC transport system ATP-binding protein OS																10	10	10	58.4	58.4	58.4	28.264	0	30.101	367590000	65	0.0366999	1	0.0185197	0.0276005	2.71844	1	0.509464	0.893511	NaN	1	0	NaN	0.0183116	0.995919	0.0425091	0.0334269	24.6942	24.7004	24.7471	24.4495	25.0377	24.7101
Q9F2P0	Putative ABC transport system integral membrane protein OS																9	9	9	17.7	17.7	17.7	89.271	0	22.998	50571000	29	0.816535	1	0.778879	0.827158	0.613508	1	0.599589	0.638737	NaN	1	0	NaN	NaN	1	0	NaN	20.8898	21.5755	22.3064	22.417	22.6312	22.0601
Q9F2P1	Transcription-repair-coupling factor OS					K03723	transcriptional-repair coupling factor";" SCE41.18c	transcription-repair coupling factor (superfamily II helicase) [EC:3.6.4.-]";"K03723 mfd	Genetic Information Processing	Replication and repair	C 03420 Nucleotide excision repair [PATH:sco03420]						51	51	51	59.1	59.1	59.1	129.49	0	210.6	3066100000	462	0.00501322	1	0.00415103	0.00538222	0.437717	0.985792	0.254274	0.339461	0.258723	0.973527	0.169803	0.223058	0.689383	1	0.470371	0.580293	27.0756	27.7142	27.6619	27.2932	27.8434	27.3275
Q9F2P6	Uncharacterized protein OS																17	17	17	39.9	39.9	39.9	72.161	0	60.793	289020000	82	0.143428	1	-0.371819	-0.254361	0.620817	1	0.518459	0.592229	0.349322	0.986525	0.543927	0.474508	0.328718	1	0.523552	0.453145	22.8042	23.8112	23.9736	21.3855	24.1774	23.9106
Q9F2P8	Putative lipoprotein OS																3	3	3	21.9	21.9	21.9	23.506	0	9.6741	97201000	19	NaN	1	0	NaN	NaN	1	0	NaN	0.0171297	1	0.0387643	0.0309788	0.212427	1	0.457422	0.342511	21.0846	22.1552	21.2516	21.603	23.0648	21.9544
Q9F2P9	Uncharacterized protein OS					K02428	nucleoside triphosphate pyrophosphohydrolase ";" SCE41.09c	XTP/dITP diphosphohydrolase [EC:3.6.1.66]";"K02428 rdgB	Metabolism	Nucleotide metabolism	C 00230 Purine metabolism [PATH:sco00230]						12	12	12	62.2	62.2	62.2	34.793	0	118.99	407060000	107	0.183105	1	-0.406871	-0.3021	0.445299	1	0.464006	0.489544	0.728255	0.980644	0.434973	0.562341	0.100985	1	0.126417	0.133124	24.2004	23.9318	22.9905	21.7764	23.9926	24.1331
Q9F2Q0	Putative cytochrome P450 hydroxylase OS																9	9	9	25.4	25.4	25.4	47.351	0	33.132	427300000	87	0.591546	1	0.247248	0.360022	0.508471	0.987946	-0.243701	-0.343308	0.0870583	0.998871	-0.0434863	-0.0642018	0.568383	1	-0.804263	-0.712382	24.5273	24.7487	25.1497	25.1003	24.9732	25.0939
Q9F2Q2	Putative secreted protein OS																3	3	3	18	18	18	24.877	0	54.147	3691500000	72	0.378395	1	0.21619	0.292197	2.593	1	0.670626	1.11811	0.253311	0.973167	0.233292	0.269525	0.470669	1	0.574208	0.558319	27.6838	27.7182	27.7911	27.5225	28.3449	27.9743
Q9F2Q3	Enolase 1 OS					K01689	phosphopyruvate hydratase ";" eno	enolase [EC:4.2.1.11]";"K01689 ENO	Metabolism;Genetic Information Processing;Metabolism;Metabolism	Carbohydrate metabolism;Energy metabolism;Folding. sorting and degradation;Overview;Overview	C 00010 Glycolysis / Gluconeogenesis [PATH:sco00010];01200 Carbon metabolism;C 00680 Methane metabolism [PATH:sco00680];C 01230 Biosynthesis of amino acids [PATH:sco01230];C 03018 RNA degradation [PATH:sco03018]						21	21	21	65.7	65.7	65.7	45.482	0	323.31	36556000000	613	0.362222	1	0.273844	0.335829	0.191727	0.984302	0.120598	0.162746	1.23132	0.976547	0.419804	0.635934	0.0611603	0.996441	-0.0233796	-0.0369564	30.7559	30.2886	30.014	30.8323	30.1688	30.8789
Q9F2Q6	Putative hydrolase OS					K01524	hydrolase";" SCE41.02c	exopolyphosphatase / guanosine-5'-triphosphate.3'-diphosphate pyrophosphatase [EC:3.6.1.11 3.6.1.40]";"K01524 ppx-gppA	Metabolism	Nucleotide metabolism	C 00230 Purine metabolism [PATH:sco00230]						7	7	7	40.9	40.9	40.9	33.415	0	22.837	355330000	75	0.187244	1	-0.0832723	-0.124301	0.354604	1	-0.902521	-0.57903	0.643507	0.980039	-0.411957	-0.522083	0.51154	1	-0.2479	-0.347991	24.0707	24.2012	24.2933	24.3854	23.8417	24.0883
Q9F2R4	Putative cytochrome biogenesis related protein OS																5	5	5	11.8	11.8	11.8	40.559	0	28.845	314980000	37	0.126581	1	0.328354	0.226364	0.284886	0.974759	0.667112	0.461849	0.70608	1	0.945134	0.850769	1.06691	1	1.28189	1.204	22.2199	25.1709	24.831	24.2698	24.7694	24.1676
Q9F2R5	Putative integral membrane protein OS																15	15	15	41.6	41.6	41.6	61.912	0	323.31	1269000000	202	0.324541	1	0.14702	0.214294	0.724094	0.981819	0.282928	0.416798	0.296518	0.971064	-0.128207	-0.189837	0.186851	1	0.104768	0.146695	25.8427	26.3541	26.0731	26.1689	26.4576	26.0844
Q9F2R7	Putative secreted protein OS																8	8	8	46.2	46.2	46.2	23.67	0	113.31	1249000000	101	0.361047	1	0.144187	0.216319	0.9693	0.993908	0.177328	0.302764	0.349162	0.968538	-0.192576	-0.264198	0.0921535	1	0.0671819	0.0884046	25.7225	25.9399	25.9865	25.8544	25.9112	26.3159
Q9F2R8	Putative secreted protein OS																16	16	16	50.7	50.7	50.7	47.005	0	277.9	12286000000	423	0.0722058	1	-0.0653845	-0.0799959	0.0928482	0.98468	0.0827624	0.101175	1.41556	0.979234	-0.217508	-0.380555	2.73061	1	0.751278	1.24647	29.1005	29.6806	29.8368	29.2526	29.9235	29.2455
Q9F2R9	Putative phosphoglycerate mutase OS																15	15	15	74.7	74.7	74.7	25.999	0	206.93	4298800000	293	0.0277662	1	0.0113913	0.0178617	0.0486214	0.991713	0.0300477	0.0422087	0.482438	0.973013	-0.123815	-0.202458	0.654904	1	0.171527	0.277321	27.765	28.2277	28.0804	28.0047	28.0693	28.0332
Q9F2S0	Glutamate-1-semialdehyde 2.1-aminomutase OS					K01845	glutamate-1-semialdehyde aminotransferase ";" hemL	glutamate-1-semialdehyde 2.1-aminomutase [EC:5.4.3.8]";"K01845 hemL	Metabolism	Metabolism of cofactors and vitamins	C 00860 Porphyrin and chlorophyll metabolism [PATH:sco00860]						13	13	13	53.4	53.4	53.4	45.341	0	163.94	4350800000	296	0.843123	1	0.112835	0.200729	0.963331	0.988317	0.303174	0.46831	0.513965	0.984589	-0.0772222	-0.136462	0.0422469	0.998627	0.0129763	0.0214607	27.4757	27.5851	27.6032	27.5758	27.7359	27.6909
Q9F2U7	UPF0234 protein SCO4614 OS																10	10	10	67.3	67.3	67.3	17.959	0	139.05	3263100000	165	0.692439	1	-0.367869	-0.495818	1.40716	1	-0.684667	-0.942154	1.34079	1	-0.54797	-0.792828	1.2074	1	-0.542475	-0.76282	27.6366	27.2298	27.6148	27.4225	26.7383	27.2167
Q9F2U9	Putative amino acid transporter OS																4	4	4	9.2	9.2	9.2	41.3	0	10.289	25203000	16	NaN	1	0	NaN	NaN	1	0	NaN	0.705359	1	-0.825002	-0.798067	0.0530406	1	-0.107513	-0.0897492	21.5961	21.9788	22.0779	21.7722	21.8426	21.2944
Q9F2V1	Putative integral membrane protein OS																3	3	3	29	29	29	14.878	0	10.652	766930000	40	4.93983	1	-2.50194	-4.21714	0.652817	1	-0.936602	-0.815186	0.0557296	0.999965	0.0220439	0.0346307	0.346375	1	0.16743	0.239053	24.1996	24.345	24.4384	21.8029	21.9431	21.7312
Q9F2V2	Protease HtpX homolog 2 OS																5	5	5	23.3	23.3	23.3	31.168	0	37.214	292050000	73	0.535232	1	0.758169	0.674155	0.96472	1	1.24613	1.12778	0.204685	0.991419	-0.0697492	-0.110431	0.116294	0.996343	-0.0424779	-0.0671272	21.6295	23.535	23.3163	23.6398	23.2736	23.842
Q9F2V5	NADH dehydrogenase subunit NuoL2 OS					K00341	NADH dehydrogenase subunit NuoL2";" nuoL2	NADH-quinone oxidoreductase subunit L [EC:1.6.5.3]";"K00341 nuoL	Metabolism	Energy metabolism	C 00190 Oxidative phosphorylation [PATH:sco00190]						4	4	4	8.7	8.7	8.7	68.409	0	18.436	99951000	44	0.0742414	1	0.205097	0.13953	1.08295	1	1.33834	1.23808	0.603433	0.973225	0.543282	0.601437	0.16438	1	0.202513	0.210126	20.6693	22.606	21.516	22.3266	22.8336	20.2465
Q9F2V6	NADH-quinone oxidoreductase subunit K 1 OS					K00340	NADH dehydrogenase subunit NuoK2";" nuoK2	NADH-quinone oxidoreductase subunit K [EC:1.6.5.3]";"K00340 nuoK	Metabolism	Energy metabolism	C 00190 Oxidative phosphorylation [PATH:sco00190]						2	2	2	20	20	20	13.667	0	81.402	61391000	42	0.389156	1	-0.34642	-0.395792	0.0268491	0.992029	-0.0209274	-0.0274832	0.0472453	1	-0.065883	-0.0674011	0.214541	1	0.181166	0.218786	21.8218	22.4279	22.1686	21.6291	22.4316	21.3184
Q9F2V8	NADH-quinone oxidoreductase subunit I 2 OS					K00338	NADH dehydrogenase subunit NuoI2";" nuoI2	NADH-quinone oxidoreductase subunit I [EC:1.6.5.3]";"K00338 nuoI	Metabolism	Energy metabolism	C 00190 Oxidative phosphorylation [PATH:sco00190]						2	2	2	13.7	13.7	13.7	21.845	0	12.792	32534000	34	NaN	1	0	NaN	NaN	1	0	NaN	0.927113	0.983376	0.477969	0.645098	0.661384	1	0.59027	0.652732	20.9054	23.1775	22.2199	22.0436	22.5567	22.701
Q9F2W1	NADH-quinone oxidoreductase subunit B 2 OS					K00331	NADH dehydrogenase subunit NuoB2";" nuoB2	NADH-quinone oxidoreductase subunit B [EC:1.6.5.3]";"K00331 nuoB	Metabolism	Energy metabolism	C 00190 Oxidative phosphorylation [PATH:sco00190]						3	3	3	19	19	19	24.854	0	4.2325	145390000	23	2.05381	1	2.55885	2.4691	0.488615	1	1.01322	0.722192	1.57185	1	-1.86644	-1.78457	1.86063	0.648	-2.57376	-2.31045	21.529	20.0165	21.4548	23.3992	23.9807	23.2968
Q9F2W3	Putative two-component system sensor kinase OS																5	5	5	18.7	18.7	18.7	43.399	0	17.173	149090000	57	0.76698	1	0.260209	0.396556	0.226099	0.986669	-0.253716	-0.270241	0.271469	0.977623	-0.767827	-0.470128	0.0138933	1	-0.0342223	-0.026026	22.6101	23.0911	22.8912	22.9879	23.2213	23.1638
Q9F2W5	Putative two-component system response regulator OS																11	11	10	64.6	64.6	59.6	24.103	0	59.603	330530000	98	0.528638	1	1.1628	0.791939	0.248371	0.977137	0.657235	0.424675	0.554371	0.982235	-0.35461	-0.452658	0.32134	1	0.364678	0.377717	23.7033	20.6007	23.0001	23.9931	23.6212	23.1782
Q9F2W6	Putative oxidoreductase OS					K00174	oxidoreductase";" SCD20.13c	2-oxoglutarate/2-oxoacid ferredoxin oxidoreductase subunit alpha [EC:1.2.7.3 1.2.7.11]";"K00174 korA	Metabolism;Metabolism;Metabolism	Carbohydrate metabolism;Carbohydrate metabolism;Overview	C 00010 Glycolysis / Gluconeogenesis [PATH:sco00010];01200 Carbon metabolism;C 00020 Citrate cycle (TCA cycle) [PATH:sco00020];C 00620 Pyruvate metabolism [PATH:sco00620];C 00650 Butanoate metabolism [PATH:sco00650]						27	27	1	70.2	70.2	3.6	69.194	0	323.31	6740200000	494	0.225378	1	0.414815	0.340152	0.0410908	0.98964	0.107983	0.0774413	0.316579	0.969138	0.125016	0.188951	0.429063	1	-0.131117	-0.207911	28.5109	26.8299	26.7257	28.17	26.9152	28.2257
Q9F2W7;Q9RKS5	Putative oxidoreductase OS;Putative oxidoreductase beta-subunit OS					K00175	2-oxoglutarate ferredoxin oxidoreductase subunit beta";" SCAH10.34c;" SCD20.12c	2-oxoglutarate/2-oxoacid ferredoxin oxidoreductase subunit beta [EC:1.2.7.3 1.2.7.11]";"K00175 korB	Metabolism;Metabolism;Metabolism	Carbohydrate metabolism;Carbohydrate metabolism;Overview	C 00010 Glycolysis / Gluconeogenesis [PATH:sco00010];01200 Carbon metabolism;C 00020 Citrate cycle (TCA cycle) [PATH:sco00020];C 00620 Pyruvate metabolism [PATH:sco00620];C 00650 Butanoate metabolism [PATH:sco00650]						17	17	17	76.1	76.1	76.1	37.868	0	105.17	3582800000	271	0.190269	1	0.580959	0.348111	0.114354	0.985058	0.357922	0.218748	0.296519	0.973296	0.130863	0.192733	0.0722718	1	-0.0329539	-0.0499447	27.9903	25.4134	25.1259	27.4996	25.292	27.481
Q9F2X1	Uncharacterized protein OS			WblC													3	3	3	28.2	28.2	28.2	17.198	0	6.5425	49096000	17	NaN	1	0	NaN	NaN	1	0	NaN	0.34218	0.986923	-0.567573	-0.478384	1.2222	1	1.69341	1.47134	22.1519	20.8747	21.7441	22.0152	21.3636	21.5231
Q9F2X5	Putative ABC transporter integral membrane protein OS																2	2	2	6.8	6.8	6.8	31.954	0	4.1524	146810000	21	NaN	1	0	NaN	0.104472	0.983449	-0.167848	-0.155605	0.35904	0.987908	0.329699	0.373535	0.180431	1	-0.267335	-0.251331	21.1082	23.0003	22.195	22.3263	21.6437	22.9446
Q9F2X6	Putative ABC transporter ATP-binding protein OS																11	11	11	55.4	55.4	55.4	34.235	0	67.835	1223400000	145	0.323778	1	1.15472	0.587832	0.11424	0.99148	-0.550302	-0.244739	0.258431	0.967933	-0.131687	-0.187373	0.854846	1	-0.38195	-0.53975	25.5228	24.7085	20.9438	25.3136	24.0928	25.2328
Q9F2X7	Putative membrane protein OS																12	12	12	43.3	43.3	43.3	42.384	0	45.126	299740000	65	0.317085	1	-0.483612	-0.430109	0.0620119	0.984903	0.109372	0.0983201	0.129654	0.971497	0.467385	0.256239	0.155175	1	0.476145	0.288949	21.4483	22.349	20.9816	20.8769	20.4219	22.0292
Q9F2X8	Putative polyprenyl diphosphate synthase OS					K00805	polyprenyl diphosphate synthase";" SCD20.01	heptaprenyl diphosphate synthase [EC:2.5.1.30]";"K00805 hepST	Metabolism	Metabolism of terpenoids and polyketides	C 00900 Terpenoid backbone biosynthesis [PATH:sco00900]						12	12	12	52.1	52.1	52.1	35.892	0	66.569	540650000	136	0.0436239	1	0.0219905	0.0327243	0.292689	0.984817	-0.123278	-0.183857	0.283134	0.972171	0.238751	0.284293	0.479819	1	0.290709	0.380929	25.3783	24.8543	24.9276	25.0941	24.9768	25.1554
Q9F2Y0	Putative oxidoreductase OS																24	24	24	39.2	39.2	39.2	101.48	0	53.982	275030000	80	NaN	1	0	NaN	NaN	1	0	NaN	0.0272397	0.999146	-0.102924	-0.0582157	0.12741	1	-0.531898	-0.261924	21.1947	22.8141	22.0916	22.5667	21.3082	22.7353
Q9F2Y1	Phosphoserine aminotransferase OS					K00831	phosphoserine aminotransferase ";" SCD19.21c	phosphoserine aminotransferase [EC:2.6.1.52]";"K00831 serC	Metabolism;Metabolism;Metabolism	Amino acid metabolism;Energy metabolism;Metabolism of cofactors and vitamins;Overview;Overview	C 00260 Glycine. serine and threonine metabolism [PATH:sco00260];01200 Carbon metabolism;C 00680 Methane metabolism [PATH:sco00680];C 00750 Vitamin B6 metabolism [PATH:sco00750];C 01230 Biosynthesis of amino acids [PATH:sco01230]						16	16	16	61.7	61.7	61.7	38.828	0	185.75	8873100000	349	0.2994	1	0.165639	0.22857	0.371928	0.983279	0.124296	0.194223	0.260693	0.985081	0.0848389	0.134734	1.16697	1	0.317862	0.506086	27.9751	27.5504	27.8125	28.0952	27.5722	28.1675
Q9F2Y8	Putative ABC transport system ATP-binding protein OS																5	5	5	24.7	24.7	24.7	36.603	0	6.9529	55449000	24	0.259338	1	-0.410232	-0.363079	0.479149	1	0.540914	0.546246	NaN	1	0	NaN	NaN	1	0	NaN	21.7031	22.0081	23.1654	21.4483	21.425	22.7726
Q9F2Z5	Putative oxidoreductase OS																23	23	19	61.5	61.5	53.6	36.116	0	323.31	36931000000	596	0.234243	1	0.219451	0.252806	0.0270752	0.995011	-0.0255915	-0.0313185	0.147628	1	0.0489457	0.0785176	0.244159	1	0.113017	0.16551	30.0193	29.2823	29.2306	29.9111	29.207	30.0724
Q9F303	DAO domain-containing protein OS																18	18	18	54.5	54.5	54.5	45.671	0	110.83	1148700000	158	0.144233	1	0.360428	0.252464	0.170197	0.989809	0.381632	0.283241	0.441399	0.982441	0.39606	0.44745	1.22608	1	0.885133	1.05483	23.2482	23.2558	20.8124	23.6778	22.2232	22.4967
Q9F305	tRNA (guanine-N(7)-)-methyltransferase OS																8	8	8	38	38	38	29.912	0	27.544	338420000	58	0.486932	1	1.1822	0.759426	0.520295	1	1.22302	0.798042	0.172057	0.974062	0.443606	0.300641	0.294921	1	0.717532	0.482872	24.5703	24.7036	21.5452	24.5413	25.2487	24.5758
Q9F308	DNA-(apurinic or apyrimidinic site) lyase OS					K05522	DNA repair hydrolase (fragment)";" SCC80.11c	endonuclease VIII [EC:3.2.2.- 4.2.99.18]";"K05522 nei	Genetic Information Processing	Replication and repair	C 03410 Base excision repair [PATH:sco03410]						6	6	6	28.2	28.2	28.2	30.373	0	14.144	133440000	53	1.26657	1	0.660913	0.887324	0.326612	0.993066	0.246687	0.304361	0.268412	0.976705	-0.301916	-0.317814	0.386615	1	-0.243963	-0.318591	22.3561	22.4534	23.0241	23.2193	23.5165	23.0805
Q9F309	Uncharacterized N-acetyltransferase SCO2625 OS			WblC													22	22	22	71.7	71.7	71.7	44.718	0	170.3	5130400000	352	0.426425	1	0.608944	0.548625	0.245279	0.988302	0.282943	0.295986	0.667548	0.977324	-0.365341	-0.488294	0.857444	1	-0.437008	-0.593027	28.5384	27.2393	27.2298	28.6627	27.4237	28.7479
Q9F310	Putative integral membrane protein OS																5	5	5	22	22	22	42.069	0	35.116	459880000	79	0.219229	1	-0.391873	-0.327567	0.291718	0.984402	-0.358976	-0.35972	0.21965	0.990274	0.0713851	0.113919	0.212702	1	0.0748545	0.117591	23.8679	23.6499	24.0905	23.9438	22.1295	24.3593
Q9F314	Trigger factor OS																21	21	21	55.6	55.6	55.6	51.167	0	311.32	11293000000	406	0.666993	1	0.137463	0.231631	0.403127	0.98753	-0.115199	-0.185482	0.104645	1	0.0495447	0.0738861	0.428689	1	0.158466	0.240827	29.04	29.3182	29.2748	29.3426	29.4128	29.2901
Q9F315	ATP-dependent Clp protease proteolytic subunit 1 OS				SigR												6	6	6	41.1	41.1	41.1	23.229	0	214.08	19495000000	215	0.623638	1	0.37494	0.486661	0.565771	0.980505	0.331427	0.435954	0.711939	0.983549	0.268498	0.399385	0.2595	1	0.271728	0.296327	29.1939	28.8365	28.7098	29.2427	28.9177	29.7046
Q9F316	ATP-dependent Clp protease ATP-binding subunit ClpX OS				SigR												23	23	23	63.6	63.6	63.6	46.78	0	273.61	5047900000	404	0.236204	1	0.0329056	0.0593118	0.00901139	0.998099	0.00158119	0.002835	0.860362	0.973793	0.0833753	0.152966	0.496469	1	0.189487	0.284272	28.2549	28.401	28.4117	28.3573	28.3803	28.4288
Q9F323	Aspartate--tRNA ligase OS			WblC		K01876	aspartyl-tRNA synthetase ";" aspS	aspartyl-tRNA synthetase [EC:6.1.1.12]";"K01876 DARS	Genetic Information Processing	Ribosome	C 00970 Aminoacyl-tRNA biosynthesis [PATH:sco00970]						31	31	31	53.5	53.5	53.5	66.001	0	323.31	22540000000	799	0.149193	1	-0.0389341	-0.0651927	0.70297	0.986275	-0.219018	-0.341082	0.973416	0.974309	-0.112852	-0.203587	1.54511	1	-0.221102	-0.390673	30.3004	30.5312	30.5253	30.331	30.5317	30.3775
Q9F324	Putative glycosyl transferase OS																6	6	6	40.1	40.1	40.1	28.668	0	39.947	331600000	55	0.0988402	1	0.0386359	0.0603545	0.232017	0.978526	-0.0793769	-0.125153	NaN	1	0	NaN	NaN	1	0	NaN	24.7096	24.982	25.1381	25.1068	24.9329	24.9058
Q9F325	Uncharacterized protein OS																10	10	10	90.9	90.9	90.9	13.632	0	207	5426900000	237	0.198253	1	-0.0544751	-0.0899358	0.878238	0.986355	-0.118667	-0.210806	0.134676	1	0.0455316	0.0728931	0.841559	1	0.257595	0.401192	27.8812	27.7175	27.8015	27.8378	27.5565	27.8425
Q9F334	Putative aminotransferase OS																13	13	13	59.2	59.2	59.2	39.415	0	110.52	1419700000	230	0.770115	1	-0.165008	-0.275624	0.170006	0.986807	0.0405032	0.0686468	0.248515	0.991293	-0.0759551	-0.122309	0.0744194	1	0.0358976	0.0536279	26.1538	26.2389	26.3744	26.2289	25.9715	26.0716
Q9F342	Putative membrane protein OS																18	18	18	36.5	36.5	36.5	75.82	0	173.81	1481200000	185	0.0643728	1	-0.0597083	-0.0725702	0.267373	0.978388	0.222176	0.26696	0.0120551	0.999116	-0.0453269	-0.0260285	0.114413	1	-0.422414	-0.229531	26.2816	27.2099	27.0513	26.6909	27.0791	26.5938
Q9F344	1D-myo-inositol 2-acetamido-2-deoxy-alpha-D-glucopyranoside deacetylase OS																4	4	4	24.1	24.1	24.1	31.433	0	11.32	20297000	7	NaN	1	0	NaN	NaN	1	0	NaN	NaN	1	0	NaN	0.204562	1	0.174534	0.210408	22.8746	22.8407	21.4666	22.084	21.9008	23.1221
Q9F345	Uncharacterized protein OS																9	9	9	41.1	41.1	41.1	32.166	0	20.315	547790000	44	NaN	1	0	NaN	NaN	1	0	NaN	0.210268	0.982989	-0.0944341	-0.140103	1.25403	1	-0.502354	-0.730126	23.1107	21.8243	22.3829	22.0673	20.7261	21.2507
Q9F348	Putative peptidase OS																34	34	34	76.8	76.8	76.8	75.851	0	312.26	5926600000	664	0.717265	1	0.0817191	0.148019	1.97173	0.988171	-0.202044	-0.370916	0.104095	0.999034	0.0407289	0.0635511	0.0748273	1	-0.0346343	-0.0522711	27.8946	27.7421	27.808	27.9361	27.8434	27.9104
Q9F364	Quinolinate synthase A OS				SigR	K03517	quinolinate synthetase";" SC6G10.35	quinolinate synthase [EC:2.5.1.72]";"K03517 nadA	Metabolism	Metabolism of cofactors and vitamins	C 00760 Nicotinate and nicotinamide metabolism [PATH:sco00760]						9	9	9	31.5	31.5	31.5	43.124	0	36.447	300590000	63	0.481579	1	0.223676	0.318699	0.433469	0.990679	0.160089	0.243253	0.455868	1	-1.46112	-0.776324	0.0891362	1	0.232047	0.162742	23.9198	24.0104	24.3675	24.4898	24.0266	24.4524
Q9F367	Putative tetR-family transcriptional regulatory protein OS																8	8	8	59.2	59.2	59.2	22.705	0	98.044	664010000	121	0.982112	1	-0.232028	-0.379915	0.585767	0.980694	-0.158475	-0.255304	0.336727	0.971275	-0.117639	-0.182598	1.03554	1	0.227022	0.376512	25.2172	25.4799	25.1874	24.9632	25.1712	25.0541
Q9F371	Putative acetyltransferase OS																9	9	9	52.2	52.2	52.2	22.729	0	43.596	270250000	78	1.35827	1	-0.57764	-0.826698	1.47798	1	-0.576241	-0.846502	0.0466544	1	-0.0141589	-0.0234475	0.654993	1	0.0851657	0.152398	24.0685	24.3566	24.5362	23.9764	23.478	23.7739
Q9F372	Putative monooxygenase OS																7	7	7	29.9	29.9	29.9	42.508	0	14.871	108690000	33	NaN	1	0	NaN	NaN	1	0	NaN	0.0310734	0.999804	0.119829	0.0665992	0.443276	1	1.12008	0.706555	21.7084	23.2477	20.5736	20.3145	22.7469	21.5616
Q9F379	Putative RNA polymerase sigma factor OS																8	8	8	51.8	51.8	51.8	21.874	0	24.631	41517000	26	NaN	1	0	NaN	NaN	1	0	NaN	0.288436	0.991075	-0.563124	-0.436951	0.289484	1	-0.279287	-0.313815	22.3463	20.5783	20.8123	21.402	21.5089	22.2812
Q9F387	Putative oxidoreductase OS																10	10	10	56.5	56.5	56.5	31.569	0	62.305	1177600000	137	0.114274	1	0.203346	0.17745	0.448681	1	-1.18789	-0.724735	0.287437	0.97879	-0.802981	-0.493205	0.0808626	1	-0.249854	-0.157028	24.144	22.9387	25.137	24.3409	24.0529	24.4359
Q9F388	Putative integral membrane protein OS																3	3	3	8.4	8.4	8.4	48.867	0	7.4736	18747000	6	NaN	1	0	NaN	0.372217	0.976758	0.189409	0.265596	NaN	1	0	NaN	NaN	1	0	NaN	21.9829	22.0536	21.9203	21.3569	21.1351	21.4712
Q9F391	Putative transcriptional regulator OS																2	2	2	16.3	16.3	16.3	20.297	0	9.9946	24423000	22	NaN	1	0	NaN	NaN	1	0	NaN	0.847708	0.985843	-0.285673	-0.43514	0.0316135	1	-0.0677376	-0.0554181	22.1816	22.4574	22.2958	20.8889	21.2658	21.4786
Q9F395	Uncharacterized protein OS																7	7	7	53.1	53.1	53.1	30.176	0	20.49	95029000	34	NaN	1	0	NaN	NaN	1	0	NaN	0.25074	0.985888	-0.69908	-0.435514	0.515923	1	1.02372	0.746921	22.4131	20.1613	22.1437	20.7373	20.9215	21.6091
Q9F3C1	Putative lacI-family transcriptional regulator OS																10	10	10	42.1	42.1	42.1	36.007	0	69.966	682010000	97	0.246137	1	0.482189	0.378292	0.453486	1	0.840498	0.647221	0.093709	1	0.0513376	0.0738044	0.195585	1	0.142064	0.182371	24.8955	22.8503	25.2649	25.011	24.4385	25.0078
Q9F3D4	Proton-translocating NAD(P)(+) transhydrogenase OS			WblC		K00324	NAD(P) transhydrogenase subunit alpha ";" pntA	NAD(P) transhydrogenase subunit alpha [EC:1.6.1.2]";"K00324 pntA	Metabolism	Metabolism of cofactors and vitamins	C 00760 Nicotinate and nicotinamide metabolism [PATH:sco00760]						8	8	8	31.3	31.3	31.3	53.579	0	40.629	134390000	30	NaN	1	0	NaN	NaN	1	0	NaN	0.0130469	1	-0.0471903	-0.0278324	0.373241	1	0.762388	0.56227	21.0147	21.0263	21.4326	21.8231	22.8084	22.7084
Q9F3D5	NAD(P) transhydrogenase subunit beta OS					K00325	NAD(P) transhydrogenase subunit beta";" pntB	NAD(P) transhydrogenase subunit beta [EC:1.6.1.2]";"K00325 pntB	Metabolism	Metabolism of cofactors and vitamins	C 00760 Nicotinate and nicotinamide metabolism [PATH:sco00760]						5	5	5	14.5	14.5	14.5	50.325	0	10.995	89802000	25	NaN	1	0	NaN	NaN	1	0	NaN	1.89761	1	2.08031	2.11426	NaN	1	0	NaN	20.4079	21.6265	20.5965	22.7837	21.4107	20.9415
Q9F3E0	Uncharacterized protein OS																4	3	3	18.5	15.1	15.1	29.573	0	13.814	68368000	22	NaN	1	0	NaN	NaN	1	0	NaN	0.474804	0.977896	-0.24274	-0.336332	0.396889	1	-0.472799	-0.471103	21.2634	22.0471	20.5155	22.3708	21.1711	22.1007
Q9F3E2	Putative DNA-binding protein OS																5	5	5	19.3	19.3	19.3	32.391	0	11.768	109310000	40	NaN	1	0	NaN	0.0482382	0.98745	-0.0407499	-0.051613	0.491345	0.971329	-0.160319	-0.249643	0.149997	1	-0.0645994	-0.0977999	21.5099	22.3548	21.5407	20.7002	22.2604	22.4465
Q9F3F1	Putative amino acid binding protein OS			WblC													11	11	11	55.5	55.5	55.5	39.514	0	21.566	163270000	31	NaN	1	0	NaN	NaN	1	0	NaN	0.81629	1	-1.63191	-1.14475	0.642967	1	-1.39688	-0.943268	21.3603	22.0046	20.5374	21.9802	21.9396	21.5533
Q9F3F7	Putative lipoprotein OS																5	5	5	40.3	40.3	40.3	22.994	0	15.184	257750000	64	0.361336	1	-0.219974	-0.291777	0.336049	0.987401	-0.314643	-0.354934	0.122599	1	0.0447229	0.070622	0.498548	1	0.269592	0.366227	23.7687	24.0838	24.5118	23.6734	24.1391	23.8918
Q9F3F8	Uncharacterized protein OS																3	3	3	23	23	23	31.799	0	8.0855	136260000	46	0.34441	1	0.351729	0.38106	0.0895302	0.980003	0.161484	0.141442	0.887377	1	1.30317	1.10032	0.249424	1	0.59793	0.412481	21.5928	22.7588	22.5075	22.4457	23.0983	22.3703
Q9F3G5	Putative integral membrane protein OS																6	6	6	18.6	18.6	18.6	47.673	0	15.8	141820000	46	0.27885	1	0.620701	0.44491	0.144504	0.988506	0.444936	0.270771	0.409264	0.988938	0.317298	0.382656	0.00329649	0.999964	0.00541878	0.0052232	23.0527	22.6586	20.5094	21.8903	23.3087	22.8839
Q9F3H2	Putative membrane protein OS																9	9	9	20.3	20.3	20.3	59.293	0	45.291	190490000	75	0.170444	1	0.329453	0.267722	0.222913	0.986897	0.418629	0.33949	0.151702	0.979511	0.113412	0.145588	0.2905	1	0.161695	0.222998	21.7809	24.1441	23.494	23.2304	23.8494	23.3276
Q9F3H3	Putative secreted protein OS																5	5	5	20.8	20.8	20.8	35.169	0	12.885	69856000	29	0.868251	1	1.21998	1.0574	0.583947	1	0.867848	0.746247	0.876164	1	-0.699256	-0.802288	0.843575	1	-0.586673	-0.712967	20.9613	22.9231	21.2686	22.541	23.3615	22.9105
Q9F3H4	Putative integral membrane protein OS																7	7	7	41.3	41.3	41.3	35.297	0	222.77	330960000	85	0.0549404	1	0.0714169	0.0753038	0.118092	0.98634	0.175131	0.168407	NaN	1	0	NaN	0.708287	1	0.70301	0.737564	24.1573	25.1259	24.679	24.2125	25.3952	24.5687
Q9F3H5	Putative mutase OS					K15634	mutase";" 2SCC13.14c	probable phosphoglycerate mutase [EC:5.4.2.12]";"K15634 gpmB	Metabolism;Metabolism;Metabolism	Amino acid metabolism;Carbohydrate metabolism;Energy metabolism;Overview;Overview	C 00260 Glycine. serine and threonine metabolism [PATH:sco00260];01200 Carbon metabolism;C 00010 Glycolysis / Gluconeogenesis [PATH:sco00010];C 00680 Methane metabolism [PATH:sco00680];C 01230 Biosynthesis of amino acids [PATH:sco01230]						8	8	8	46	46	46	21.822	0	18.127	125830000	52	0.709591	1	-0.272178	-0.403134	1.91382	1	-0.372748	-0.636341	0.485001	0.969087	-0.687721	-0.615784	0.464397	1	0.526049	0.531499	23.4228	23.2409	23.383	23.1932	22.7488	23.2881
Q9F3I0	Putative two component system response regulator OS																6	6	6	35.4	35.4	35.4	26.085	0	12.979	61192000	40	0.993407	1	0.965916	1.0104	0.17017	0.987227	0.335665	0.26952	0.453923	0.98311	0.493467	0.509519	0.776429	1	0.789717	0.815186	21.8629	20.7236	20.5744	22.2537	21.6095	22.1955
Q9F3I6	Putative sugar binding secreted protein OS					K10240	sugar binding hypothetical protein";" 2SCC13.03	cellobiose transport system substrate-binding protein";"K10240 cebE	Environmental Information Processing	Membrane transport	C 02010 ABC transporters [PATH:sco02010]						12	12	12	35.6	35.6	35.6	47.336	0	77.54	376730000	86	NaN	1	0	NaN	0.895577	1	1.19193	1.06365	0.155447	0.977696	-0.221547	-0.214417	0.82203	1	1.07461	0.971979	20.3432	20.7011	22.2282	21.1906	23.4697	20.7311
Q9F3I7	LacI-family transcriptional regulatory protein OS																14	14	14	57.3	57.3	57.3	37.589	0	96.241	503920000	141	0.988211	1	0.303499	0.471278	0.735447	0.988206	0.241695	0.371472	0.121877	0.995188	0.0633106	0.0917978	0.144452	1	0.12267	0.150462	24.1095	23.7823	24.2487	24.3631	24.2751	24.4128
Q9F3J0	ADP-ribosyl cyclase/cyclic ADP-ribose hydrolase OS																42	42	42	55.8	55.8	55.8	112.93	0	176.62	2798400000	436	0.28936	1	0.623353	0.454765	0.172851	0.98917	0.340176	0.273226	0.105833	1	0.0318114	0.0522885	0.161655	0.998338	0.0224559	0.0406665	25.5577	24.0248	23.2438	25.3517	23.815	25.5295
Q9F3J4	Uncharacterized protein OS																12	12	12	16.6	16.6	16.6	117.61	0	22.345	63787000	42	NaN	1	0	NaN	NaN	1	0	NaN	0.143488	0.990839	-0.0777512	-0.110908	0.993178	1	-0.618787	-0.781128	20.4879	20.4863	19.7673	20.674	20.492	22.791
Q9F3J5	Uncharacterized protein OS																9	9	9	30.3	30.3	30.3	37.268	0	112.89	237670000	48	NaN	1	0	NaN	NaN	1	0	NaN	0.349228	0.974283	0.106259	0.169665	0.37776	1	-0.804289	-0.577091	20.8506	21.7968	21.2085	20.0851	20.4415	21.4319
Q9F3K0	DUF4097 domain-containing protein OS																13	13	13	60.4	60.4	60.4	34.649	0	177.3	1583100000	182	0.47831	1	0.403107	0.46554	0.289439	0.989239	0.237419	0.285512	0.0600013	0.999712	0.0284335	0.0428062	0.909086	1	0.199156	0.330685	26.7533	26.213	26.3141	27.0068	26.1977	27.2852
Q9F3K1	Uncharacterized protein OS																13	13	13	41.4	41.4	41.4	40.074	0	304.8	1327300000	229	0.0466087	1	0.0423876	0.052253	0.391704	0.988372	-0.302172	-0.366047	0.271746	0.972507	0.14725	0.205331	0.30749	1	0.133093	0.196756	26.7585	26.2019	26.5868	26.8027	26.0303	26.8413
Q9F3K2	Clp R domain-containing protein OS																4	4	4	31.4	31.4	31.4	20.201	0	13.14	42612000	29	0.665406	1	-0.581291	-0.64874	0.188795	0.99173	-0.206694	-0.224979	0.188013	0.967717	0.284459	0.263783	0.0708273	0.997087	-0.0246347	-0.039622	23.0389	22.432	22.0812	21.3758	22.1998	22.2326
Q9F3K3	Putative dehydrogenase OS																21	21	21	83.8	83.8	83.8	33.994	0	302.53	16596000000	515	0.340138	1	0.2157	0.28299	0.0544928	0.987938	0.0375404	0.0509003	0.0367112	1	-0.0115045	-0.0189784	0.908193	1	-0.270174	-0.422911	29.3204	28.879	28.8197	29.3879	28.8062	29.472
Q9F3K4	Putative malate oxidoreductase OS			WblC		K00027	malate oxidoreductase";" 2SC7G11.23	malate dehydrogenase (oxaloacetate-decarboxylating) [EC:1.1.1.38]";"K00027 ME2	Metabolism;Environmental Information Processing;Metabolism	Carbohydrate metabolism;Overview;Signal transduction	C 00620 Pyruvate metabolism [PATH:sco00620];01200 Carbon metabolism;C 02020 Two-component system [PATH:sco02020]						18	18	18	65.5	65.5	65.5	42.059	0	227.09	2798700000	263	0.0583473	1	0.0266685	0.0405195	0.22745	0.986362	0.15528	0.2024	0.850051	0.984332	0.281816	0.430909	1.00613	1	0.18262	0.312085	27.2022	26.7927	26.7189	26.8599	26.9082	27.0257
Q9F3K5	Secreted protein OS																13	13	13	46.9	46.9	46.9	33.388	0	126.79	2788200000	235	0.0105893	1	0.00714556	0.00989093	0.485255	0.989038	0.315896	0.40334	0.198841	0.999939	-0.016374	-0.0307959	2.00963	1	0.392863	0.671807	26.7576	27.2473	27.3906	27.0336	27.3647	27.0186
Q9F3K6	Permease OS																10	10	10	46.8	46.8	46.8	34.428	0	59.396	1539900000	156	0.149143	1	-0.156184	-0.175469	0.154831	0.987397	0.147554	0.172293	0.317514	0.973134	0.130593	0.195377	1.14038	1	0.258844	0.426611	26.0463	27.0105	26.8553	26.2558	26.9816	26.2061
Q9F3K7	ATP-binding protein OS																9	9	9	54.9	54.9	54.9	27.78	0	105.13	696050000	81	0.768224	1	-0.418372	-0.557286	0.11431	0.977808	0.0924479	0.116495	1.33178	0.984735	-0.304927	-0.502234	0.273785	1	-0.15273	-0.211021	25.161	25.7288	25.5034	24.7747	25.409	24.9544
Q9F3K8	Methyltransferase OS																11	11	11	84.8	84.8	84.8	29.542	0	213.34	3101900000	168	0.445842	1	-0.940914	-0.668657	0.159908	0.982082	0.360597	0.26784	0.791608	0.979472	0.346535	0.493557	0.054962	1	0.0974662	0.0876729	24.5652	23.7719	22.8612	22.5174	21.6309	24.2273
Q9F3K9	Uncharacterized protein OS																5	5	5	24.9	24.9	24.9	22.711	0	20.689	423430000	53	0.0642502	1	-0.0532118	-0.0675137	0.393564	1	-0.932196	-0.62142	0.218165	0.986247	-0.0848351	-0.130238	0.398256	1	0.226255	0.305632	24.5686	23.9511	24.2958	24.4173	23.7675	24.471
Q9F3L0	Signal peptidase protein OS																4	4	4	41.1	41.1	41.1	16.157	0	7.2974	165150000	43	0.834933	1	-0.170448	-0.286614	0.353393	1	-0.577488	-0.489648	0.209834	0.990702	-0.0725314	-0.114419	0.0808739	1	-0.07868	-0.0932712	22.3674	22.6269	22.6582	22.4002	22.3372	22.4039
Q9F3L3	Acetyltransferase OS																5	5	5	28.3	28.3	28.3	23.028	0	7.0965	102750000	24	NaN	1	0	NaN	NaN	1	0	NaN	0.961418	0.997659	0.443538	0.619448	0.289843	1	0.217494	0.270729	21.1466	21.8034	21.132	21.3646	20.7407	21.8949
Q9F3L5	Putative nucleotide-binding protein OS																26	26	26	64.3	64.3	64.3	52.192	0	167.58	6657400000	280	1.34244	1	1.06933	1.22553	1.14699	1	1.37947	1.29456	0.294887	0.981486	0.398994	0.380605	0.0744046	1	-0.117423	-0.11139	20.8807	20.6756	20.7146	22.3882	21.9548	21.1359
Q9F3L6	N-acetylmuramoyl-L-alanine amidase domain-containing protein OS																7	7	7	55.7	55.7	55.7	21.167	0	45.823	500440000	66	NaN	1	0	NaN	NaN	1	0	NaN	0.961648	0.993032	-0.49235	-0.665572	0.803648	1	-0.332018	-0.480482	21.1442	23.1448	23.2819	21.8897	22.1096	21.5272
Q9F3L9	Putative integral membrane protein OS																2	2	2	27	27	27	15.245	0	34.908	410350000	92	0.354433	1	-0.227133	-0.296309	0.0185007	0.992358	-0.0128702	-0.017599	0.08038	0.998523	0.0385437	0.0575911	0.351588	1	0.145322	0.216344	24.0189	24.5114	24.3907	23.7876	24.5144	23.9377
Q9F3M0	DAGKc domain-containing protein OS																13	13	13	45.7	45.7	45.7	34.269	0	179.64	1401600000	144	0.49658	1	0.14715	0.233821	1.89774	1	0.345921	0.595939	0.107331	0.997095	0.0614045	0.0869094	0.493205	1	0.228771	0.325771	25.6951	25.8637	25.7741	25.7673	26.1599	25.8471
Q9F3M4	Uncharacterized protein OS																2	2	2	18	18	18	20.164	0	8.1573	14881000	18	NaN	1	0	NaN	NaN	1	0	NaN	0.706557	0.988848	-0.344479	-0.476767	0.475533	1	0.244569	0.33822	20.9874	20.9621	22.4985	21.4376	22.2745	22.1757
Q9F3N0	Putative secreted protein OS																34	34	34	64.1	64.1	64.1	61.725	0	323.31	32086000000	581	0.620313	1	-0.51438	-0.58938	0.123976	0.984698	0.169408	0.169452	0.799343	0.977897	-0.503915	-0.636801	0.261507	1	0.296608	0.311517	26.9644	27.9234	27.8132	26.9514	27.469	26.7375
Q9F3N2	Putative oxidoreductase OS																12	12	12	59.7	59.7	59.7	34.298	0	64.431	1416300000	99	0.0154562	1	-0.0179946	-0.0203139	0.00669188	0.996542	0.00854937	0.00929976	0.500099	0.986608	0.404064	0.473713	0.181738	1	0.204989	0.220544	24.8422	24.8924	24.9269	24.1355	25.0333	25.4386
Q9F3N3	Putative oxidoreductase OS																11	11	11	76.5	76.5	76.5	29.926	0	55.172	719430000	123	0.0232291	1	0.0554434	0.0427274	0.105911	0.986512	0.348447	0.206625	0.0443101	1	-0.0355536	-0.0459378	0.474172	1	0.301048	0.388297	21.4335	21.9446	23.5116	23.2864	22.1696	21.6
Q9F3N4	Hypothetical fusion protein OS			WblC													4	4	4	25.4	25.4	25.4	25.155	0	31.023	418500000	45	NaN	1	0	NaN	NaN	1	0	NaN	0.167604	0.975524	0.134619	0.167643	0.0238212	1	-0.0208963	-0.0263402	20.6425	22.1686	21.7219	20.6253	21.641	21.3026
Q9F3N5	Putative acetyltransferase OS																7	7	7	39.3	39.3	39.3	20.377	0	19.292	739330000	58	0.0115979	1	-0.00312996	-0.00531348	0.407788	0.980407	-0.0712013	-0.124022	0.00838291	1	0.00449816	0.0066497	0.165715	1	-0.0892181	-0.126937	25.1787	25.0731	25.0258	25.1996	24.9418	25.1269
Q9F3P9	Enolase 2 OS			WblC		K01689	phosphopyruvate hydratase";" eno	enolase [EC:4.2.1.11]";"K01689 ENO	Metabolism;Genetic Information Processing;Metabolism;Metabolism	Carbohydrate metabolism;Energy metabolism;Folding. sorting and degradation;Overview;Overview	C 00010 Glycolysis / Gluconeogenesis [PATH:sco00010];01200 Carbon metabolism;C 00680 Methane metabolism [PATH:sco00680];C 01230 Biosynthesis of amino acids [PATH:sco01230];C 03018 RNA degradation [PATH:sco03018]						11	11	11	39.6	39.6	39.6	45.533	0	176.1	296020000	85	0.370382	1	-0.311194	-0.36539	1.48666	1	-1.41494	-1.50385	0.819997	1	-1.81076	-1.18913	1.81304	1	-1.07044	-1.40144	24.8339	25.2639	24.5722	24.4468	25.1306	24.1591
Q9F3Q5	Uncharacterized protein OS				SigR												5	5	5	43.3	43.3	43.3	30.349	0	4.9926	44790000	16	NaN	1	0	NaN	NaN	1	0	NaN	0.129635	0.972773	-0.152718	-0.163741	0.643164	1	-0.820081	-0.762364	21.2969	21.2719	20.9602	21.1858	21.3429	22.2046
Q9F3Q6	Putative secreted protein OS				SigR												37	37	37	78.9	78.9	78.9	68.257	0	323.31	6779800000	503	0.174328	1	1.28168	0.390045	0.428489	1	-2.96511	-0.857532	0.138333	0.972346	0.277985	0.223675	0.0487778	1	0.111049	0.0867109	29.5785	23.4029	26.3104	29.7821	23.4329	29.9218
Q9FBI3	Putative reductase OS																10	10	10	52.2	52.2	52.2	38.648	0	35.044	203650000	57	NaN	1	0	NaN	NaN	1	0	NaN	0.211692	0.973045	0.118507	0.165255	0.24628	1	-0.695735	-0.430223	22.1788	21.9926	23.5798	22.0449	20.2722	21.2397
Q9FBI7	Putative hydrolase OS																13	13	13	55.9	55.9	55.9	38.027	0	113.97	1087200000	165	0.254521	1	0.0783132	0.125863	1.2225	0.985833	0.284598	0.467037	0.737879	0.967525	0.142239	0.241741	0.472832	1	0.166267	0.254848	25.4523	25.3251	25.1185	25.2306	25.4314	25.4689
Q9FBI8	Putative tetR-family transcriptional regulator OS																11	11	11	81.2	81.2	81.2	23.372	0	219.51	2343900000	264	0.132541	1	0.0292339	0.0503006	1.84116	0.97446	-0.233857	-0.420203	0.0152561	1	-0.00516637	-0.00843899	0.523068	1	0.162369	0.255116	26.9691	26.9037	27.0859	27.0781	26.893	27.0753
Q9FBI9	Putative ATP-binding protein OS																5	5	5	58.5	58.5	58.5	10.285	0	32.57	203550000	34	0.193049	1	0.545619	0.344488	0.869562	1	1.79358	1.22865	0.460396	0.971903	-0.65941	-0.589558	0.0679604	1	-0.22901	-0.136604	22.6944	19.6345	21.4984	21.5785	20.893	22.9926
Q9FBJ1	Uncharacterized protein OS																9	9	9	60.4	60.4	60.4	27.32	0	83.589	477310000	92	0.572277	1	0.4406	0.522945	0.669705	1	-0.736794	-0.737438	0.963881	0.982864	0.363052	0.536748	0.0475213	1	-0.0465889	-0.0557434	23.9222	23.3861	23.2625	23.6268	23.7539	24.5119
Q9FBJ2	Putative helicase OS																39	39	39	62.8	62.8	62.8	92.467	0	323.31	13670000000	680	0.00665431	1	0.00647545	0.00790293	0.179984	0.987474	0.13977	0.175733	0.379861	0.974133	0.158578	0.234801	1.21096	1	0.447035	0.663777	29.5085	30.2765	30.2042	29.8032	30.413	29.7925
Q9FBJ4	NYN domain-containing protein OS																8	8	8	32.6	32.6	32.6	33.504	0	179.69	186860000	61	0.710809	1	0.896327	0.83307	NaN	1	0	NaN	0.253047	0.973482	0.115449	0.169511	0.197236	1	0.140963	0.181938	21.8665	22.6426	20.8124	23.1182	22.4193	22.473
Q9FBK2	Uncharacterized protein OS																3	3	3	34.1	34.1	34.1	17.985	0	10.342	58916000	25	NaN	1	0	NaN	NaN	1	0	NaN	0.795359	0.979449	0.437505	0.580183	0.434794	1	-0.238656	-0.324658	21.6419	21.488	22.497	22.4484	21.6636	22.4454
Q9FBK4	Uncharacterized protein OS																6	6	6	20.6	20.6	20.6	47.498	0	11.004	54780000	30	NaN	1	0	NaN	NaN	1	0	NaN	0.0947367	0.975152	-0.18235	-0.153522	1.43696	1	-1.24529	-1.37911	20.3373	21.9864	20.7438	21.932	21.5619	20.9155
Q9FBK6	Iron-sulfur cluster carrier protein OS																11	11	11	50.1	50.1	50.1	38.987	0	215.17	4570500000	304	1.12383	1	0.16627	0.291918	0.487965	0.983984	0.0909182	0.156454	0.137508	0.97299	-0.196809	-0.191312	0.202493	1	0.261844	0.262168	28.2616	28.2646	28.2151	28.4319	28.2879	28.5203
Q9FBL1	Putative ECF-subfamily sigma factor OS																6	6	6	45.3	45.3	45.3	24.553	0	18.085	90450000	27	0.858211	1	-0.255801	-0.40059	0.222521	0.978073	0.0976041	0.14542	NaN	1	0	NaN	NaN	1	0	NaN	23.2667	23.273	23.0964	22.7782	22.891	23.1995
Q9FBL4	Putative acyl CoA isomerase OS					K15866	acyl CoA isomerase";" SCP8.07c	2-(1.2-epoxy-1.2-dihydrophenyl)acetyl-CoA isomerase [EC:5.3.3.18]";"K15866 paaG	Metabolism	Amino acid metabolism	C 00360 Phenylalanine metabolism [PATH:sco00360]						13	13	13	70.4	70.4	70.4	27.889	0	145.64	5519400000	280	0.188567	1	0.193335	0.216723	0.0564301	0.98707	-0.0576178	-0.0675716	0.804885	0.989981	0.270132	0.412296	0.00318258	0.999416	-0.00188001	-0.00271242	27.2218	26.1441	26.3262	27.0487	26.3572	26.8661
Q9FBL5	DNA-3-methyladenine glycosylase I OS					K01246	DNA-3-methyladenine glycosylase I";" SCP8.06	DNA-3-methyladenine glycosylase I [EC:3.2.2.20]";"K01246 tag	Genetic Information Processing	Replication and repair	C 03410 Base excision repair [PATH:sco03410]						8	8	8	50.5	50.5	50.5	21.032	0	25.232	428120000	66	0.0438489	1	0.173133	0.0937139	0.0948115	0.984187	-0.368888	-0.195143	0.146302	0.971168	-0.169676	-0.182221	0.24735	1	0.0974528	0.14858	21.6094	24.1954	24.2167	24.5006	21.449	24.5913
Q9FBL6	Putative secreted protein OS																4	4	4	36.1	36.1	36.1	12.704	0	9.3379	97301000	38	0.250021	1	0.28997	0.302191	NaN	1	0	NaN	0.58174	1	-1.28947	-0.866418	0.487021	1	-0.843397	-0.672701	21.85	21.2436	22.2397	21.7099	21.7123	22.781
Q9FBL7	Dihydropteroate synthase OS					K00796	dihydropteroate synthase";" folP	dihydropteroate synthase [EC:2.5.1.15]";"K00796 folP	Metabolism	Metabolism of cofactors and vitamins	C 00790 Folate biosynthesis [PATH:sco00790]						5	5	5	19	19	19	31.674	0	8.2312	39862000	23	NaN	1	0	NaN	NaN	1	0	NaN	0.60876	0.99299	0.709894	0.693962	0.796281	1	-0.849978	-0.855878	21.7436	21.2953	21.8472	21.6843	22.0797	21.7434
Q9FBL8	Cytokinin riboside 5-monophosphate phosphoribohydrolase OS																7	7	7	49.6	49.6	49.6	27.452	0	120.71	5088000000	150	0.248868	1	0.526381	0.39353	0.124944	0.988038	-0.268663	-0.208756	0.393288	0.978099	0.139926	0.215202	0.458341	1	-0.203522	-0.294267	27.9431	26.3356	26.2278	27.9297	26.1085	28.0474
Q9FBL9	Succinyl-diaminopimelate desuccinylase OS					K01439	succinyl-diaminopimelate desuccinylase";" dapE	succinyl-diaminopimelate desuccinylase [EC:3.5.1.18]";"K01439 dapE	Metabolism;Metabolism	Amino acid metabolism;Overview	C 00300 Lysine biosynthesis [PATH:sco00300];C 01230 Biosynthesis of amino acids [PATH:sco01230]						9	9	9	32.9	32.9	32.9	38.157	0	20.139	230920000	52	0.202227	1	-0.353132	-0.300941	0.149132	0.98026	0.19615	0.198141	0.561133	1	0.992395	0.77241	0.605154	1	1.09541	0.835453	22.3173	23.4428	23.5315	23.0284	23.5193	21.6844
Q9FBM1	4-hydroxy-3-methylbut-2-enyl diphosphate reductase OS					K03527	4-hydroxy-3-methylbut-2-enyl diphosphate reductase ";" ispH	4-hydroxy-3-methylbut-2-enyl diphosphate reductase [EC:1.17.1.2]";"K03527 ispH	Metabolism	Metabolism of terpenoids and polyketides	C 00900 Terpenoid backbone biosynthesis [PATH:sco00900]						12	12	12	44.7	44.7	44.7	36.609	0	35.932	1466400000	135	0.00150795	1	-0.00127538	-0.00164361	0.496695	0.988541	-0.205173	-0.301598	0.129425	0.970289	-0.374829	-0.239734	0.150511	1	0.619936	0.304518	27.147	26.6742	27.1747	27.3978	26.6266	26.9677
Q9FBN1	Putative secreted protein OS																9	9	9	67.2	67.2	67.2	18.818	0	117.38	1546300000	132	0.0738475	1	0.0275491	0.0436643	0.330913	0.990692	0.155169	0.223867	0.069072	0.997803	-0.074316	-0.0848353	0.0713993	1	-0.092783	-0.0971461	27.1331	26.7461	26.7876	26.873	26.8684	27.008
Q9FBN2	Fructose-1.6-bisphosphatase OS					K02446	fructose 1.6-bisphosphatase II ";" glpX	fructose-1.6-bisphosphatase II [EC:3.1.3.11]";"K02446 glpX	Metabolism;Metabolism;Metabolism	Carbohydrate metabolism;Carbohydrate metabolism;Energy metabolism;Overview	C 00010 Glycolysis / Gluconeogenesis [PATH:sco00010];01200 Carbon metabolism;C 00030 Pentose phosphate pathway [PATH:sco00030];C 00051 Fructose and mannose metabolism [PATH:sco00051];C 00680 Methane metabolism [PATH:sco00680]						13	13	13	51.9	51.9	51.9	36.552	0	289.2	5910800000	302	0.382329	1	0.183613	0.261582	0.147754	0.990284	-0.0596161	-0.0916953	0.507228	0.970207	-0.157836	-0.248089	0.0689372	1	-0.0343208	-0.0509237	28.4754	28.0317	28.2874	28.5917	28.1374	28.6162
Q9FBN3	DUF2154 domain-containing protein OS																4	4	4	29.5	29.5	29.5	24.676	0	16.983	236230000	49	0.956844	1	0.361015	0.533552	0.279997	0.991911	0.166465	0.225193	NaN	1	0	NaN	NaN	1	0	NaN	24.0469	23.6814	23.8859	24.0442	24.1435	24.5095
Q9FBN4	Fumarate hydratase class I OS					K01676	fumarate hydratase class I";" fumB	fumarate hydratase. class I [EC:4.2.1.2]";"K01676 E4.2.1.2A	Metabolism;Metabolism;Metabolism	Carbohydrate metabolism;Carbohydrate metabolism;Overview	C 00020 Citrate cycle (TCA cycle) [PATH:sco00020];01200 Carbon metabolism;C 00620 Pyruvate metabolism [PATH:sco00620]						35	35	35	73.3	73.3	73.3	60.767	0	323.31	8896800000	711	0.22247	1	0.0608762	0.100325	1.12388	0.99329	0.162825	0.286597	0.300883	0.969785	-0.144721	-0.208092	0.279304	1	0.136905	0.196377	28.9499	28.7694	28.7879	29.0316	28.7258	28.9325
Q9FBN6	Fumarate hydratase class II OS				SigR	K01679	fumarate hydratase ";" fumC	fumarate hydratase. class II [EC:4.2.1.2]";"K01679 E4.2.1.2B	Metabolism;Metabolism;Metabolism	Carbohydrate metabolism;Carbohydrate metabolism;Overview	C 00020 Citrate cycle (TCA cycle) [PATH:sco00020];01200 Carbon metabolism;C 00620 Pyruvate metabolism [PATH:sco00620]						17	17	17	51.4	51.4	51.4	49.068	0	112.11	2383600000	209	0.64975	1	0.183524	0.292382	0.0348579	0.994964	0.0257359	0.0343277	0.995359	0.974199	0.422064	0.603927	0.0597905	1	0.0752875	0.0804077	24.762	24.97	24.6525	25.1157	24.8162	25.0032
Q9FBN8	PPM-type phosphatase domain-containing protein OS																27	27	27	60.8	60.8	60.8	78.213	0	161.28	2448400000	323	0.444128	1	0.169018	0.254739	1.87175	1	0.331055	0.572387	0.446325	0.976663	0.0917689	0.155965	0.234547	1	0.0466347	0.0806652	26.1773	26.2629	26.093	26.0749	26.6151	26.3503
Q9FBN9	Penicillin-insensitive transglycosylase OS																20	20	20	38.7	38.7	38.7	76.86	0	170.51	1090000000	207	0.141837	1	-0.101044	-0.132257	0.272085	0.984538	0.155476	0.213269	0.513199	0.97434	0.093125	0.160683	1.91624	1	0.3629	0.62208	25.5845	26.016	25.9629	25.4943	26.2045	25.5616
Q9FBP1	Uncharacterized protein OS																5	5	5	36.8	36.8	36.8	19.826	0	18.149	165180000	40	0.308818	1	-0.14698	-0.211749	0.439838	0.987085	-0.211593	-0.299541	0.544165	1	-0.878452	-0.723943	0.0536969	1	0.112826	0.0921845	23.6312	23.7626	24.0167	23.7665	23.8577	23.3454
Q9FBP2	Putative ABC transporter ATP-binding protein OS																8	8	8	45	45	45	24.531	0	37.322	486820000	83	0.241578	1	-0.0770073	-0.123066	0.377809	1	-0.582834	-0.507894	0.0204785	1	-0.0144552	-0.0196617	0.796373	1	0.362159	0.510025	24.4744	24.2917	24.7004	24.3597	24.4969	24.379
Q9FBP3	Putative integral membrane protein OS																28	28	28	42.4	42.4	42.4	82.848	0	252.19	2012700000	298	0.0278988	1	-0.0227877	-0.0294304	0.395529	0.976253	0.184621	0.264793	0.113105	0.991255	-0.0899487	-0.114088	0.192296	1	0.145427	0.184112	26.1777	26.8125	26.6367	26.3402	26.916	26.3023
Q9FBP5	Alkyl hydroperoxide reductase OS																12	12	12	81.5	81.5	81.5	20.726	0	201.24	10282000000	282	0.516201	1	0.210835	0.31041	0.2279	0.997629	-0.341352	-0.314216	0.234359	0.981993	0.406485	0.344055	0.0482064	1	0.0898132	0.0788857	29.9119	30.0597	29.4891	29.9337	30.1193	30.0402
Q9FBP6	Putative integral membrane protein OS																8	8	8	15.1	15.1	15.1	49.203	0	45.661	328090000	95	0.0588076	1	0.0368703	0.0514194	0.0536567	0.988892	-0.0355193	-0.0487861	0.12231	0.990498	0.0900847	0.117142	0.172025	1	0.1449	0.176987	24.1546	24.3826	23.6539	24.0527	24.1502	24.0989
Q9FBP8	Putative ATP-binding protein OS																23	23	23	68.9	68.9	68.9	48.247	0	256.87	4310500000	401	0.338976	1	0.468088	0.437178	0.18226	0.979461	-0.286776	-0.26087	0.850462	0.977406	0.206694	0.337239	0.337469	1	0.15082	0.220308	27.9706	26.7218	26.7141	28.0318	26.8269	27.9521
Q9FBQ4	Putative oxidoreductase OS																15	15	15	78.2	78.2	78.2	33.005	0	212.47	5351300000	191	NaN	1	0	NaN	NaN	1	0	NaN	0.0435455	0.999681	-0.059768	-0.061727	0.127931	1	0.168796	0.171544	21.9443	21.2909	22.1045	23.2663	21.5757	20.6398
Q9FBQ8	Uncharacterized protein OS																6	6	6	43.7	43.7	43.7	27.468	0	56.699	120020000	71	0.349692	1	0.1769	0.249154	0.279039	0.992379	-0.16678	-0.225265	0.0820269	0.997024	-0.0641855	-0.0826486	0.222544	1	0.14312	0.190573	22.8828	22.4544	22.8019	23.179	22.6119	22.8789
Q9FBQ9	Putative MarR-family transcriptional regulator OS																5	5	5	35.4	35.4	35.4	18.06	0	11.258	120010000	29	0.00385055	1	-0.0149873	-0.00845128	0.41802	1	-0.768104	-0.598865	0.221655	0.980502	-0.42698	-0.341191	0.312527	1	-0.460288	-0.417791	23.108	22.7344	20.879	21.1621	24.3669	21.1474
Q9FBR2	Putative two-component system response regulator OS																7	7	7	40.6	40.6	40.6	26.929	0	76.653	1632400000	169	0.418263	1	-0.197545	-0.281735	0.366583	0.988851	-0.207614	-0.281815	0.199641	0.99154	-0.0771885	-0.118958	0.166391	1	0.0695	0.105712	26.4644	26.9267	27.1119	26.5742	26.7533	26.5829
Q9FBR3	Histidine kinase OS																11	11	11	42.4	42.4	42.4	40.821	0	98.144	136060000	53	0.417678	1	-0.716106	-0.582137	0.605364	1	-1.16532	-0.855177	NaN	1	0	NaN	NaN	1	0	NaN	24.3149	24.3685	23.3415	22.7695	24.5832	22.5239
Q9FBR4	2-oxoglutarate dehydrogenase E1 component OS					K00164	alpha-ketoglutarate decarboxylase ";" kgd	2-oxoglutarate dehydrogenase E1 component [EC:1.2.4.2]";"K00164 OGDH	Metabolism;Metabolism;Metabolism	Amino acid metabolism;Amino acid metabolism;Carbohydrate metabolism;Overview	C 00310 Lysine degradation [PATH:sco00310];01200 Carbon metabolism;C 00020 Citrate cycle (TCA cycle) [PATH:sco00020];C 00380 Tryptophan metabolism [PATH:sco00380]						83	83	83	78.1	78.1	78.1	139.21	0	323.31	134870000000	2521	0.137437	1	0.0546519	0.0844838	1.36671	1	0.303743	0.503047	0.5323	0.984299	-0.07827	-0.138582	0.237302	0.997499	-0.0401624	-0.0708827	32.5664	32.8713	32.7747	32.6347	33.0187	32.7229
Q9FBS4	Putative gntR-family transcriptional regulator OS																6	6	6	38.4	38.4	38.4	24.126	0	12.962	49836000	21	NaN	1	0	NaN	NaN	1	0	NaN	0.835358	1	1.01229	0.953081	0.651834	1	0.945576	0.817951	23.4199	21.4167	22.3328	21.5578	22.4895	21.8573
Q9FBY8	Putative polysaccharide biosynthesis protein OS					K00067	polysaccharide biosynthesis protein";" SC8A11.22	dTDP-4-dehydrorhamnose reductase [EC:1.1.1.133]";"K00067 rfbD	Metabolism;Metabolism	Biosynthesis of other secondary metabolites;Metabolism of terpenoids and polyketides	C 00521 Streptomycin biosynthesis [PATH:sco00521];C 00523 Polyketide sugar unit biosynthesis [PATH:sco00523]						4	4	4	23.6	23.6	23.6	28.27	0	7.4338	28406000	20	NaN	1	0	NaN	NaN	1	0	NaN	0.1634	0.975035	-0.146523	-0.174987	0.662341	1	-0.657382	-0.692199	21.9077	20.8497	22.3197	22.111	21.6106	20.8784
Q9FC11	DhaK domain-containing protein OS					K05878	dihydroxyacetone kinase subunit DhaK";" SC4G1.39c	dihydroxyacetone kinase. N-terminal domain [EC:2.7.1.-]";"K05878 dhaK	Metabolism	Lipid metabolism	C 00561 Glycerolipid metabolism [PATH:sco00561]						11	11	11	60.6	60.6	60.6	34.279	0	120.48	1261900000	128	0.0179939	1	-0.0195071	-0.0226759	0.994749	1	-0.464788	-0.646323	0.263064	0.991963	-0.0752112	-0.122481	0.178147	1	-0.17856	-0.202734	24.6611	24.2597	24.0272	24.5938	23.6785	24.6171
Q9FC12	Uncharacterized protein OS					K05879	hypothetical protein";" SC4G1.38c	dihydroxyacetone kinase. C-terminal domain [EC:2.7.1.-]";"K05879 dhaL	Metabolism	Lipid metabolism	C 00561 Glycerolipid metabolism [PATH:sco00561]						5	5	5	44.7	44.7	44.7	20.345	0	22.653	60305000	44	NaN	1	0	NaN	NaN	1	0	NaN	0.0831678	1	-0.0302804	-0.0481536	1.32566	1	0.525188	0.766207	20.8353	21.9751	21.3957	21.799	20.8476	21.4232
Q9FC18	2.4-dienoyl-CoA reductase [NADPH] OS																17	17	17	34.9	34.9	34.9	71.9	0	66.043	717410000	167	0.072279	1	0.371285	0.161404	0.0218897	0.98936	-0.143592	-0.0533997	1.12126	1	0.533964	0.737566	0.71826	1	0.3906	0.521735	26.2265	23.5095	20.9422	25.1538	22.0468	24.5914
Q9FC27	Putative esterase OS					K01060	esterase";" SC4G1.23c	cephalosporin-C deacetylase [EC:3.1.1.41]";"K01060 cah	Metabolism	Biosynthesis of other secondary metabolites	C 00311 Penicillin and cephalosporin biosynthesis [PATH:sco00311]						16	16	16	69.9	69.9	69.9	34.848	0	323.31	4216100000	271	0.156533	1	0.258561	0.23117	0.142604	0.989741	-0.181397	-0.18669	0.256727	0.973934	0.143822	0.198988	0.0619416	0.99978	-0.0623487	-0.0733959	27.5177	26.2162	26.3392	27.3748	26.033	27.441
Q9FC43	Glyceraldehyde-3-phosphate dehydrogenase OS					K00134	glyceraldehyde-3-phosphate dehydrogenase ";" gap2	glyceraldehyde 3-phosphate dehydrogenase [EC:1.2.1.12]";"K00134 GAPDH	Metabolism;Metabolism;Metabolism	Carbohydrate metabolism;Overview;Overview	C 00010 Glycolysis / Gluconeogenesis [PATH:sco00010];01200 Carbon metabolism;C 01230 Biosynthesis of amino acids [PATH:sco01230]						24	24	24	66.5	66.5	66.5	52.436	0	323.31	7514200000	338	0.48938	1	0.180726	0.273477	0.0735244	0.98854	0.0531839	0.0705543	0.0231479	1	-0.0665277	-0.0455563	0.841344	1	1.43605	1.1113	29.1083	29.344	29.4646	29.2977	29.7151	29.4462
Q9FC52	Putative transcriptional regulatory protein OS																8	8	8	14.1	14.1	14.1	98.697	0	17.639	60619000	32	NaN	1	0	NaN	NaN	1	0	NaN	0.32517	0.991432	-0.452538	-0.42223	0.411058	1	-0.571534	-0.52398	21.7345	22.8576	21.7289	21.3726	21.1444	21.9643
Q9FC74	Putative ECF-family RNA polymerase sigma factor OS																7	7	7	30.5	30.5	30.5	32.827	0	34.912	65166000	46	0.0323897	1	0.0301132	0.0370096	1.14965	1	-0.859142	-1.00905	1.54541	1	-0.567951	-0.848481	0.333362	1	0.147946	0.216618	22.8119	21.7333	22.379	22.3635	22.3348	22.3162
Q9FC84	Uncharacterized protein OS																4	4	4	54.3	54.3	54.3	19.207	0	20.126	142080000	54	0.226996	1	-0.414293	-0.341228	0.355088	0.973866	0.0801684	0.13498	1.83149	1	-1.9001	-1.97436	0.84524	1	-0.869212	-0.889234	23.0517	23.1629	23.1616	21.2855	23.3827	23.465
Q9FC90	Ornithine--oxo-acid aminotransferase OS					K00819	ornithine aminotransferase";" 2SCG58.23	ornithine--oxo-acid transaminase [EC:2.6.1.13]";"K00819 rocD	Metabolism	Amino acid metabolism	C 00330 Arginine and proline metabolism [PATH:sco00330]						21	21	21	67.6	67.6	67.6	42.905	0	289.64	4876600000	313	0.470257	1	1.77191	0.831117	0.0308319	0.987749	-0.145303	-0.0696095	0.888108	0.98704	-0.255657	-0.403146	1.13534	1	-0.32683	-0.514384	26.7031	23.6167	22.0975	26.6134	24.1064	27.0132
Q9FC91	Uncharacterized protein OS																8	8	8	39.9	39.9	39.9	31.514	0	86.14	580890000	96	0.498404	1	1.89398	0.877112	0.0274442	0.991598	0.125573	0.0616821	0.783831	1	-0.597941	-0.701902	0.689279	1	-0.355375	-0.483716	25.1469	20.6381	21.7345	25.318	22.4927	25.3907
Q9FC98	Putative integral membrane protein OS																4	4	4	16.5	16.5	16.5	34.591	0	10.392	119640000	26	0.0413204	1	-0.155349	-0.0872825	0.194192	0.992418	-0.461935	-0.326949	1.13303	1	-1.26199	-1.23264	0.450494	1	-0.649597	-0.579609	23.543	21.352	23.5846	20.6314	24.0941	23.288
Q9FC99	ATP-dependent 6-phosphofructokinase 3 OS					K00850	6-phosphofructokinase";" 2SCG58.14	6-phosphofructokinase 1 [EC:2.7.1.11]";"K00850 pfkA	Metabolism;Genetic Information Processing;Metabolism;Metabolism	Carbohydrate metabolism;Carbohydrate metabolism;Energy metabolism;Folding. sorting and degradation;Overview;Overview	C 00010 Glycolysis / Gluconeogenesis [PATH:sco00010];01200 Carbon metabolism;C 00030 Pentose phosphate pathway [PATH:sco00030];C 00051 Fructose and mannose metabolism [PATH:sco00051];C 00052 Galactose metabolism [PATH:sco00052];C 00680 Methane metabolism [PATH:sco00680];C 01230 Biosynthesis of amino acids [PATH:sco01230];C 03018 RNA degradation [PATH:sco03018]						12	11	11	45.7	45.7	45.7	36.431	0	116.84	1190900000	152	0.0676949	1	-0.0380465	-0.0546513	0.498562	0.990882	-0.137499	-0.221618	0.943066	0.999675	0.53173	0.696213	0.500473	1	0.363961	0.445084	26.2248	25.9164	26.0958	26.2908	25.7047	26.1273
Q9FCA0	Lipid II isoglutaminyl synthase (glutamine-hydrolyzing) subunit GatD OS																7	7	7	51.2	51.2	51.2	26.218	0	53.856	1516600000	128	1.44738	1	0.235497	0.409133	0.365062	0.991745	0.149233	0.222487	0.361262	0.971601	0.151588	0.224573	0.10336	0.999338	0.0491823	0.0732715	26.256	26.1034	26.0745	26.4089	26.282	26.4495
Q9FCA1	Lipid II isoglutaminyl synthase (glutamine-hydrolyzing) subunit MurT OS																16	16	16	67.7	67.7	67.7	43.464	0	207.28	3367100000	236	0.45493	1	0.123891	0.200667	0.771858	0.986249	0.25879	0.395441	0.120676	0.991847	0.0817006	0.109375	0.604937	1	0.239047	0.35306	27.622	27.3521	27.3478	27.542	27.4481	27.7035
Q9FCA3	Putative transcriptional regulatory protein OS																8	8	8	50.9	50.9	50.9	23.891	0	29.554	395380000	57	0.263299	1	-0.155198	-0.211101	0.548996	1	-1.16495	-0.809617	0.0494705	1	0.026289	0.0385273	0.41453	1	0.147063	0.225932	24.4459	24.4968	24.9345	24.8235	24.2758	24.3122
Q9FCA4	Putative acyl-CoA dehydrogenase OS					K00257	acyl-CoA dehydrogenase";" 2SCG58.09c	K00257 E1.3.99.-	Metabolism	Metabolism of terpenoids and polyketides	C 00281 Geraniol degradation [PATH:sco00281]						15	15	15	43.6	43.6	43.6	44.105	0	192.23	1438900000	206	0.402125	1	0.225875	0.306102	0.00103338	0.999868	0.000694275	0.000965485	0.255995	0.974659	0.140856	0.195984	0.140855	1	-0.0911001	-0.12319	25.8216	25.1184	25.6007	25.9247	25.5255	25.7682
Q9FCA7	1.3.6.8-tetrahydroxynaphthalene synthase OS		THN/flaviolin														2	2	2	5.3	5.3	5.3	40.933	0.0027086	2.675	965200000	45	0.0464008	1	-0.219659	-0.103633	0.140243	0.989751	0.741959	0.301817	0.143642	0.974144	0.373491	0.254976	0.702834	1	1.52154	1.02286	25.7788	21.9824	22.1958	22.0437	25.2033	22.0511
Q9FCB7	Putative acetyltransferase OS																5	5	5	39	39	39	15.881	0	19.972	58441000	15	1.23516	1	1.23778	1.27521	NaN	1	0	NaN	0.871536	1	0.749884	0.832795	0.251334	1	-0.606712	-0.416357	20.6635	21.7242	21.3267	22.9155	21.774	22.7383
Q9FCC0	Uncharacterized protein OS																5	5	5	27.6	27.6	27.6	24.481	0	9.2742	117170000	20	NaN	1	0	NaN	NaN	1	0	NaN	0.619055	1	-0.705628	-0.697091	0.176584	1	-0.132689	-0.168996	22.7981	21.5904	22.7722	21.529	22.0763	21.349
Q9FCC1	ATP-dependent dethiobiotin synthetase BioD OS					K01935	dithiobiotin synthetase ";" bioD	dethiobiotin synthetase [EC:6.3.3.3]";"K01935 bioD	Metabolism	Metabolism of cofactors and vitamins	C 00780 Biotin metabolism [PATH:sco00780]						2	2	2	13.9	13.9	13.9	23.586	0	5.6626	93980000	6	1.20001	1	-3.48707	-1.86895	1.0582	1	-2.41218	-1.53529	NaN	1	0	NaN	NaN	1	0	NaN	25.3222	25.4939	22.4395	21.1244	22.4547	19.2153
Q9FCC3	Biotin synthase OS					K01012	biotin synthase ";" 2SCG1.19	biotin synthase [EC:2.8.1.6]";"K01012 bioB	Metabolism	Metabolism of cofactors and vitamins	C 00780 Biotin metabolism [PATH:sco00780]						11	11	11	53.3	53.3	53.3	42.903	0	141.86	1072600000	139	0.258162	1	0.258486	0.287704	0.0505924	0.987016	-0.0653731	-0.0692608	0.596472	0.978202	0.341073	0.45129	NaN	1	0	NaN	27.1493	26.3328	25.8253	26.8497	26.5071	26.7261
Q9FCC5	Putative DNA-binding protein OS																7	7	7	31.5	31.5	31.5	30.97	0	17.542	45961000	30	NaN	1	0	NaN	NaN	1	0	NaN	0.659196	1	-0.842256	-0.780884	1.34428	1	-0.454666	-0.690804	21.6219	21.9315	21.732	22.3896	22.5528	21.8044
Q9FCD7	Tripeptidyl aminopeptidase OS																24	24	24	66.9	66.9	66.9	58.535	0	183.47	3701600000	221	NaN	1	0	NaN	0.295235	1	0.76612	0.493707	0.11039	0.974573	0.28857	0.199563	0.169705	1	-0.372128	-0.280132	20.8398	21.3065	22.863	21.1529	21.7149	22.4243
Q9FCD8	Putative reductase OS																7	7	7	37.7	37.7	37.7	38.135	0	65.965	314400000	71	NaN	1	0	NaN	NaN	1	0	NaN	1.06123	0.968006	-0.135396	-0.241798	1.27462	1	-0.140532	-0.254716	22.367	21.6053	20.8914	21.2782	20.481	22.8803
Q9FCD9	Putative acyltransferase OS					K00655	acyltransferase";" 2SCG1.03	1-acyl-sn-glycerol-3-phosphate acyltransferase [EC:2.3.1.51]";"K00655 plsC	Metabolism;Metabolism	Lipid metabolism;Lipid metabolism	C 00561 Glycerolipid metabolism [PATH:sco00561];C 00564 Glycerophospholipid metabolism [PATH:sco00564]						8	8	8	45	45	45	26.318	0	14.968	298990000	44	0.101067	1	-0.258507	-0.18221	0.199625	0.993124	0.45033	0.329043	0.350519	0.975901	0.142229	0.212758	0.448039	1	0.136337	0.216101	21.5739	21.1562	23.3403	22.6984	20.5671	22.0295
Q9FCF7	Mrr_cat domain-containing protein OS																13	13	13	30.5	30.5	30.5	61.219	0	126.51	558720000	96	NaN	1	0	NaN	NaN	1	0	NaN	2.16523	0.979197	-0.303863	-0.543364	3.09122	1	-0.478142	-0.8653	21.7418	21.0848	22.4554	21.1496	22.0461	20.3079
Q9FCG2	Uncharacterized protein OS																4	4	4	43.9	43.9	43.9	16.987	0	6.9227	18309000	6	0.620662	1	1.10743	0.850489	NaN	1	0	NaN	NaN	1	0	NaN	NaN	1	0	NaN	19.9953	22.6943	21.6385	22.5893	22.2493	22.8118
Q9FCG4	Uncharacterized protein OS				SigR												7	7	7	43.5	43.5	43.5	18.73	0	16.848	369310000	44	0.0700938	1	0.158144	0.122669	0.463765	1	-0.883291	-0.667492	0.304771	0.971685	0.117256	0.178572	0.193345	1	0.168938	0.202288	21.3759	22.3171	24.0394	22.7714	22.9254	22.5101
Q9FCG8	Response regulatory domain-containing protein OS																8	8	8	21.5	21.5	21.5	57.813	0	12.657	65606000	25	0.78311	1	-0.820744	-0.83459	0.0668262	0.990157	-0.0865523	-0.090944	NaN	1	0	NaN	NaN	1	0	NaN	23.661	22.8647	22.4064	21.6625	22.0647	22.7426
Q9FCH0	Uncharacterized protein OS																15	15	15	60.1	60.1	60.1	22.808	0	220.6	16945000000	337	0.402503	1	0.51678	0.495062	0.161429	0.991053	-0.23276	-0.223443	0.0988758	0.991562	0.104062	0.118609	0.625018	1	-0.539382	-0.607216	28.3559	27.0009	27.4192	28.4372	27.3744	28.5148
Q9FCH1	Putative DNA-binding protein OS																4	4	4	36.2	36.2	36.2	15.476	0	11.767	67799000	20	NaN	1	0	NaN	NaN	1	0	NaN	0.528058	0.980301	0.687481	0.640693	0.465683	1	0.649507	0.588721	20.6157	21.3219	21.8088	21.2467	20.9125	21.7428
Q9FCH3	Putative organophosphate acid anhydrase OS																5	5	5	23	23	23	42.777	0	39.574	124950000	47	0.165494	1	-0.414857	-0.287225	0.050974	0.989441	-0.0776215	-0.0758557	0.550936	0.98815	-0.0731208	-0.130864	0.706735	1	-0.171003	-0.28013	21.502	22.6276	22.9499	22.7339	22.8275	20.2735
Q9FCH9	Putative GntR-family transcriptional regulator OS																8	8	8	34.7	34.7	34.7	32.998	0	31.237	153860000	92	0.00719618	1	-0.0128943	-0.0118468	0.0682175	0.980662	0.115201	0.105717	0.243783	0.991077	-0.0748564	-0.12049	0.466435	1	0.250099	0.341681	22.2009	24.0289	22.3544	22.8641	22.9422	22.7392
Q9FCI4	UPF0182 protein SCO5204 OS																46	46	46	53.4	53.4	53.4	109.55	0	323.31	26753000000	1022	0.145121	1	0.0539799	0.0845858	1.19358	0.987	0.234996	0.396586	0.00175054	1	-0.000527064	-0.000880984	0.00990949	0.999368	-0.00308291	-0.00511708	29.8327	30.0955	30.0775	29.9399	30.274	29.9538
Q9FCI5	Uncharacterized protein OS																4	4	4	20.6	20.6	20.6	23.985	0	11.335	54973000	40	NaN	1	0	NaN	NaN	1	0	NaN	0.490534	0.982715	-0.450662	-0.500582	0.245147	1	-0.352729	-0.330068	21.1368	22.3638	22.8118	22.6489	20.7662	22.1555
Q9FCI6	Endopeptidase La OS																9	9	9	32.4	32.4	32.4	38.181	0	121.76	158930000	69	0.0901373	1	0.213636	0.158997	2.28177	0.877867	1.61729	2.04077	0.0982096	0.999947	0.033837	0.0542724	0.547409	1	0.20233	0.304954	21.6319	22.0133	21.1596	21.3768	23.3791	20.6898
Q9FCI8	Putative membrane protein OS																14	14	14	60.9	60.9	60.9	39.376	0	112.74	998650000	178	0.879876	1	0.137239	0.239659	0.730517	0.985105	-0.309819	-0.446252	0.335268	0.975085	-0.0934734	-0.151978	0.0379849	0.994769	-0.025027	-0.0345894	24.9175	25.0356	25.0042	25.1259	25.2315	25.0116
Q9FCI9	Uncharacterized protein OS																15	15	15	55.9	55.9	55.9	51.765	0	140.13	2133900000	252	0.262485	1	0.112569	0.167752	0.205212	0.980961	0.0673688	0.107475	1.46884	0.984842	0.208628	0.368674	1.14436	1	0.429324	0.634688	26.4582	26.4227	26.159	26.331	26.3026	26.7441
Q9FCJ1	Uncharacterized protein OS																8	8	8	40.6	40.6	40.6	27.316	0	203.51	2261900000	204	0.122378	1	0.0466201	0.0729405	0.261145	0.977575	0.0944074	0.146576	0.189642	0.996414	0.0598494	0.0964119	1.42394	1	0.368851	0.594386	26.6895	26.9479	27.0105	26.8103	26.8527	27.1248
Q9FCJ2	Uncharacterized protein OS																7	7	7	45.6	45.6	45.6	24.009	0	94.434	2355000000	151	0.774069	1	0.110584	0.195439	0.514368	0.988528	0.150618	0.239676	0.170275	0.991036	-0.0804914	-0.118605	0.294205	1	-0.139111	-0.201157	26.832	26.6791	26.7515	26.9318	26.8927	26.7698
Q9FCJ3	Uncharacterized protein OS																14	14	14	32.2	32.2	32.2	60.678	0	289.7	6058200000	253	0.760747	1	0.149223	0.252825	0.495528	0.985413	0.127121	0.207738	0.291275	0.990547	-0.0702502	-0.11756	0.0772718	0.996319	-0.0233326	-0.0384837	27.8848	28.0831	28.169	28.2113	28.1321	28.2413
Q9FCJ6	Uncharacterized protein OS																18	18	18	50.7	50.7	50.7	51.306	0	158.67	1009800000	197	0.133078	1	-0.316665	-0.230102	0.0617751	0.977817	-0.145004	-0.110281	0.725017	0.998233	0.590508	0.676579	0.319977	1	0.388783	0.389538	25.0998	23.7842	23.6086	24.2308	22.4194	24.8923
Q9FCK0	DNA helicase OS				SigR	K03657	ATP-dependent DNA helicase";" 2SC3B6.12	DNA helicase II / ATP-dependent DNA helicase PcrA [EC:3.6.4.12]";"K03657 uvrD	Genetic Information Processing;Genetic Information Processing	Replication and repair;Replication and repair	C 03420 Nucleotide excision repair [PATH:sco03420];C 03430 Mismatch repair [PATH:sco03430]						17	17	17	37.5	37.5	37.5	84.522	0	115.79	225740000	86	0.160803	1	-0.0944856	-0.131111	0.111668	0.979863	0.106929	0.126262	NaN	1	0	NaN	NaN	1	0	NaN	24.225	24.3819	24.2574	24.0325	24.6202	23.9281
Q9FCK2	Uncharacterized protein OS					K03426	hypothetical protein";" 2SC3B6.10	NAD+ diphosphatase [EC:3.6.1.22]";"K03426 E3.6.1.22	Metabolism	Metabolism of cofactors and vitamins	C 00760 Nicotinate and nicotinamide metabolism [PATH:sco00760]						11	11	11	53.1	53.1	53.1	34.983	0	59.45	759200000	123	0.0844894	1	0.0562439	0.0764372	0.205703	0.975297	0.0923793	0.137152	0.536973	0.970889	-0.137688	-0.224571	0.0501943	0.996238	0.0216859	0.0334477	25.0461	24.6276	25.0647	25.2123	24.5997	25.0951
Q9FCK3	Putative peptidase OS																20	20	20	63.6	63.6	63.6	51.014	0	81.274	417270000	150	0.798836	1	0.898289	0.881005	0.031946	0.992132	0.0354958	0.040581	0.0130264	1	0.0200024	0.019853	1.09226	1	0.687931	0.864097	24.9218	24.1973	24.5275	26.1131	24.5261	25.7022
Q9FCK7	Putative integral membrane protein OS																11	11	11	17.9	17.9	17.9	98.244	0	27.258	443140000	83	0.0513053	1	0.0243912	0.0367658	0.0361554	0.993024	0.0190067	0.0280321	0.568007	0.972882	-0.220476	-0.327834	0.362744	1	-0.117448	-0.184924	24.5846	24.4076	24.7934	24.6808	24.7891	24.389
Q9FCK9	Peptidase OS																7	7	7	24.4	24.4	24.4	54.224	0	47.517	206670000	57	NaN	1	0	NaN	NaN	1	0	NaN	0.0227103	1	0.0143998	0.020231	0.483371	1	-0.19794	-0.291926	21.4551	21.1694	21.5538	21.6604	23.682	20.6913
Q9FCL0	Putative sulfurylase OS				SigR	K11996	molybdopterin biosynthesis-like protein MoeZ";" 2SC3B6.02	adenylyltransferase and sulfurtransferase";"K11996 MOCS3	Genetic Information Processing	Folding. sorting and degradation	C 04122 Sulfur relay system [PATH:sco04122]						23	23	23	81.1	81.1	81.1	42.634	0	323.31	23953000000	726	0.161056	1	0.180708	0.196118	0.0460482	0.989263	0.0374533	0.0481301	0.188453	0.997493	0.0521615	0.0860979	0.318109	1	-0.0632617	-0.1088	29.9582	29.2316	29.4511	30.0636	29.0036	30.1159
Q9K3C2	Ribonucleoside-diphosphate reductase subunit beta OS					K00526	ribonucleotide-diphosphate reductase small chain";" nrdM	ribonucleoside-diphosphate reductase beta chain [EC:1.17.4.1]";"K00526 E1.17.4.1B	Metabolism;Metabolism	Nucleotide metabolism;Nucleotide metabolism	C 00230 Purine metabolism [PATH:sco00230];C 00240 Pyrimidine metabolism [PATH:sco00240]						10	10	10	37.9	37.9	37.9	39.652	0	93.453	1576200000	109	0.261669	1	-0.179442	-0.23202	0.0316374	0.996544	-0.0291519	-0.0359622	NaN	1	0	NaN	0.365422	1	0.345596	0.386102	26.7117	27.3527	27.5665	27.0216	27.1977	26.8734
Q9K3F2	Putative gntR-family regulatory protein OS																14	14	14	50.1	50.1	50.1	52.99	0	48.153	274070000	82	NaN	1	0	NaN	NaN	1	0	NaN	0.136501	1	0.0442314	0.0713851	0.0858871	1	0.0344461	0.0536339	20.9105	21.3422	22.4856	20.8438	21.0014	21.3265
Q9K3H7	Putative ECF-sigma factor OS																8	8	8	40.3	40.3	40.3	32.266	0	19.147	84173000	41	NaN	1	0	NaN	NaN	1	0	NaN	0.542771	0.970161	-0.164477	-0.259478	0.45298	1	-0.154634	-0.238976	20.1444	22.2653	22.2816	21.9977	21.0081	22.6349
Q9K3H8	Putative gntR-family transcriptional regulator OS																12	12	12	67.6	67.6	67.6	27.143	0	123.42	449220000	82	0.463405	1	0.236071	0.327792	0.817545	1	-1.48206	-1.10652	0.11206	0.993425	0.0689748	0.0953951	0.0788564	0.998186	-0.0247421	-0.0405205	24.2902	24.3679	24.3848	24.9014	24.1656	24.6841
Q9K3H9	Putative transcriptional regulatory protein OS																9	9	9	34.4	34.4	34.4	40.218	0	22.963	170170000	49	0.49473	1	-0.584671	-0.575741	0.0385261	0.989792	-0.0587654	-0.0577372	0.301057	0.976136	0.0982831	0.155344	0.455982	1	0.184867	0.273945	23.1554	22.0822	22.8032	21.5081	22.8783	21.9004
[truncated: 1,775 more rows]
[truncated: 12 more columns]
