# Supplementary material for: ABCF protein-mediated resistance shapes bacterial responses to antibiotics based on their type and concentration
Source: mBio. 2025 Aug 12;16(9):e01568-25. doi: 10.1128/mbio.01568-25 (PMC12421871; doi:10.1128/mbio.01568-25)
Supplement: Data S2 — Proteomic analysis of antibiotic-induced changes in protein abundance. [file mbio.01568-25-s0002.xlsx]

## Sheet: Antibiotics at 24h
Majority protein IDs	Gene name	Fasta headers	ABCF family	BGC	WblC	SigR M.Kim 2012	KEGG	KEGG Category	KEGG B	KEGG C	Peptides	Razor + unique peptides	Unique peptides	Sequence coverage [%]	Unique + razor sequence coverage [%]	Unique sequence coverage [%]	Mol. weight [kDa]	Q-value	Score	Intensity	MS/MS count	Student's T-test significant	-Log Student's T-test p-value WT_LIN8_WT_noa	Student's T-test q-value WT_LIN8_WT_noa	Student's T-test Difference WT_LIN8_WT_noa	Student's T-test Test statistic WT_LIN8_WT_noa	-Log Student's T-test p-value WT_TIA8_WT_noa	Student's T-test q-value WT_TIA8_WT_noa	Student's T-test Difference WT_TIA8_WT_noa	Student's T-test Test statistic WT_TIA8_WT_noa	-Log Student's T-test p-value WT_ERY2_WT_noa	Student's T-test q-value WT_ERY2_WT_noa	Student's T-test Difference WT_ERY2_WT_noa	Student's T-test Test statistic WT_ERY2_WT_noa	-Log Student's T-test p-value dtiaA+EptiaA_TIA8_dtiaA+EptiaA_noa	Student's T-test q-value dtiaA+EptiaA_TIA8_dtiaA+EptiaA_noa	Student's T-test Difference dtiaA+EptiaA_TIA8_dtiaA+EptiaA_noa	Student's T-test Test statistic dtiaA+EptiaA_TIA8_dtiaA+EptiaA_noa	-Log Student's T-test p-value dARE5sco+EpARE5sco_LIN8_dARE5sco+EpARE5sco_noa	Student's T-test q-value dARE5sco+EpARE5sco_LIN8_dARE5sco+EpARE5sco_noa	Student's T-test Difference dARE5sco+EpARE5sco_LIN8_dARE5sco+EpARE5sco_noa	Student's T-test Test statistic dARE5sco+EpARE5sco_LIN8_dARE5sco+EpARE5sco_noa	-Log Student's T-test p-value WT_lin_0.125_WT_noa2	Student's T-test q-value WT_lin_0.125_WT_noa2	Student's T-test Difference WT_lin_0.125_WT_noa2	Student's T-test Test statistic WT_lin_0.125_WT_noa2	-Log Student's T-test p-value WT_tia_0.125_WT_noa2	Student's T-test q-value WT_tia_0.125_WT_noa2	Student's T-test Difference WT_tia_0.125_WT_noa2
Q9X7M6	SCO6720	Q9X7M6_STRCO Putative ABC transporter OS=Streptomyces coelicolor (strain ATCC BAA-471 / A3(2) / M145) OX=100226 GN=SCO6720 PE=4 SV=1	ARE5		WblC						32	32	32	65.8	65.8	65.8	59.018	0	323.31	18880000000	482	dtiaA_tia_0.125_dtiaA_noa;WT_lin_0.125_WT_noa2;WT_TIA8_WT_noa	1.47784	0.0537228	3.03526	4.54397	4.18451	0	7.78658	47.7801	0.195987	0.655657	-1.02097	-0.523024	1.91797	0.728	5.33843	7.71348	0.978189	0.064622	-0.905898	-2.15933	2.25829	0	7.31633	11.3309	2.69592	0.292	5.2308
Q9L099	SCO2447	Q9L099_STRCO Uncharacterized protein OS=Streptomyces coelicolor (strain ATCC BAA-471 / A3(2) / M145) OX=100226 GN=SCO2447 PE=4 SV=1									6	6	6	49	49	49	15.992	0	16.009	773510000	48	WT_ERY2_WT_noa;WT_lin_0.125_WT_noa2;WT_TIA8_WT_noa	0.77073	0.278548	-1.13912	-1.77899	1.23266	0.0227704	-1.54321	-3.14495	1.68318	0.018922	-2.18381	-5.20581	0.346884	0.73538	-0.490519	-0.782893	0.873119	0.0599265	-2.69415	-2.24576	2.20564	0	-3.41265	-9.20873	0.73757	0.913889	-1.97316
Q9FCJ8	whiB7. WblC	Q9FCJ8_STRCO Transcriptional regulator WhiB OS=Streptomyces coelicolor (strain ATCC BAA-471 / A3(2) / M145) OX=100226 GN=whiB7 PE=3 SV=1			WblC						3	3	3	42.6	42.6	42.6	13.201	0	13.94	494000000	24	dtiaA_tia_0.125_dtiaA_noa;WT_ERY2_WT_noa;WT_LIN8_WT_noa;WT_TIA8_WT_noa	1.83256	0.0326486	4.74291	6.95892	3.03111	0	4.84142	19.5363	1.66091	0.0156535	3.52971	5.60042	NaN	1	0	NaN	0.525559	0.158715	1.67376	1.28632	NaN	1	0	NaN	NaN	1	0
P40175	tuf3	EFTU3_STRCO Elongation factor Tu-3 OS=Streptomyces coelicolor (strain ATCC BAA-471 / A3(2) / M145) OX=100226 GN=tuf3 PE=3 SV=2			WblC		ko04626				16	15	15	56.1	53.8	53.8	41.676	0	235.52	2718500000	198	dARE5sco_lin_0.125_dARE5sco_noa;dtiaA_tia_0.125_dtiaA_noa;WT_TIA8_WT_noa	1.5423	0.0652	1.33021	4.02742	2.41214	0	4.78442	12.0044	0.162578	0.784004	-0.185237	-0.371598	0.457924	0.590489	1.65469	1.13172	0.91218	0.0625859	1.55874	2.22007	0.913315	1	2.96601	2.38444	1.31592	0.701538	2.38939
Q8CK13	SCO1919	Q8CK13_STRCO Uncharacterized protein OS=Streptomyces coelicolor (strain ATCC BAA-471 / A3(2) / M145) OX=100226 GN=SCO1919 PE=4 SV=1				SigR					3	3	3	34.5	34.5	34.5	12.084	0	43.629	1083900000	93	dARE5sco+EpARE5sco_LIN8_dARE5sco+EpARE5sco_noa;dtiaA_tia_0.125_dtiaA_noa;WT_ERY2_WT_noa;WT_LIN8_WT_noa;WT_TIA8_WT_noa	1.8512	0.0273231	5.82673	7.29292	3.10764	0	5.29064	21.3426	2.09988	0.00374359	4.90553	9.08611	0.172742	0.873676	-0.252098	-0.41118	1.44135	0.031508	2.57923	4.26674	0.123664	1	0.255193	0.316812	0.145399	0.726992	-0.454363
Q9F335	SCO5135	Q9F335_STRCO Ferredoxin OS=Streptomyces coelicolor (strain ATCC BAA-471 / A3(2) / M145) OX=100226 GN=SCO5135 PE=4 SV=1									5	5	5	56.6	56.6	56.6	11.879	0	151.42	959490000	74	dARE5sco+EpARE5sco_LIN8_dARE5sco+EpARE5sco_noa;dtiaA_tia_0.125_dtiaA_noa;WT_ERY2_WT_noa;WT_LIN8_WT_noa;WT_TIA8_WT_noa	1.84289	0.0335556	4.84974	7.05439	2.94771	0	4.95471	18.5887	2.85558	0.0292	4.77465	17.145	0.0606059	0.953601	0.0910276	0.154294	2.14698	0.0196364	3.80294	8.99418	0.5805	1	0.246918	0.949722	0.110815	0.785174	0.223604
Q9ZBT9	rsgA	RSGA_STRCO Small ribosomal subunit biogenesis GTPase RsgA OS=Streptomyces coelicolor (strain ATCC BAA-471 / A3(2) / M145) OX=100226 GN=rsgA PE=3 SV=1			WblC						8	8	8	44	44	44	38.723	0	108.26	1272300000	120	dARE5sco+EpARE5sco_LIN8_dARE5sco+EpARE5sco_noa;dtiaA_tia_0.125_dtiaA_noa;WT_LIN8_WT_noa;WT_TIA8_WT_noa	1.69287	0.0364956	4.31797	5.95996	2.96177	0	4.73373	18.451	1.55779	0.0729279	-0.269909	-1.85039	1.34459	0.316051	1.60786	3.54099	1.98311	0.0170789	3.58325	7.65261	0.620336	1	1.83993	1.51867	0.243426	0.666893	0.358338
Q9KY44	SCO2346	Q9KY44_STRCO Putative hydrolase OS=Streptomyces coelicolor (strain ATCC BAA-471 / A3(2) / M145) OX=100226 GN=SCO2346 PE=4 SV=1					ko00051				8	8	8	59.3	59.3	59.3	22.842	0	102.87	1428900000	108	dARE5sco+EpARE5sco_LIN8_dARE5sco+EpARE5sco_noa;dtiaA_tia_0.125_dtiaA_noa;WT_ERY2_WT_noa;WT_TIA8_WT_noa	1.46262	0.0512929	3.84554	4.6165	1.80189	0.0108855	3.47969	6.41575	1.66595	0.0165496	2.99765	5.47382	0.423837	0.683195	0.718116	0.973978	1.39977	0.0306751	2.3931	4.03935	0.195923	1	-0.537292	-0.499833	0.101737	0.794474	-0.264294
Q9XAD3	SCO1923	Q9XAD3_STRCO Putative dioxygenase ferredoxin subunit OS=Streptomyces coelicolor (strain ATCC BAA-471 / A3(2) / M145) OX=100226 GN=SCO1923 PE=4 SV=1					ko00360	Metabolism;Metabolism	Amino acid metabolism;Overview	C 00360 Phenylalanine metabolism [PATH:sco00360];C 01220 Degradation of aromatic compounds [PATH:sco01220]	4	4	4	56.2	56.2	56.2	11.548	0	17.382	696750000	45	dARE5sco+EpARE5sco_LIN8_dARE5sco+EpARE5sco_noa;dtiaA_tia_0.125_dtiaA_noa;WT_ERY2_WT_noa;WT_LIN8_WT_noa;WT_TIA8_WT_noa	1.53842	0.04475	3.36271	4.90987	1.97754	0.00630928	3.24921	7.45071	1.92507	0.012987	3.30604	7.13066	NaN	1	0	NaN	1.12981	0.0387919	2.51376	3.04487	NaN	1	0	NaN	NaN	1	0
Q9S2G8	SCO2913	Q9S2G8_STRCO MPN domain-containing protein OS=Streptomyces coelicolor (strain ATCC BAA-471 / A3(2) / M145) OX=100226 GN=SCO2913 PE=4 SV=1									8	8	8	92.1	92.1	92.1	15.648	0	73.354	3070100000	190	dARE5sco+EpARE5sco_LIN8_dARE5sco+EpARE5sco_noa;dtiaA_tia_0.125_dtiaA_noa;WT_ERY2_WT_noa;WT_LIN8_WT_noa;WT_TIA8_WT_noa	2.10384	0.0273846	3.89078	8.69854	2.42969	0.004	3.73743	11.3762	2.30302	0.00478689	3.41409	9.98964	0.505242	0.604104	0.627755	1.10368	1.58717	0.0272697	2.52485	4.91029	0.0366171	1	-0.0813834	-0.100551	0.0131149	0.974282	0.0348428
Q9ADK2	greA	GREA_STRCO Transcription elongation factor GreA OS=Streptomyces coelicolor (strain ATCC BAA-471 / A3(2) / M145) OX=100226 GN=greA PE=3 SV=1									5	5	5	49.7	49.7	49.7	17.843	0	69.323	1151200000	90	dARE5sco+EpARE5sco_LIN8_dARE5sco+EpARE5sco_noa;dtiaA_tia_0.125_dtiaA_noa;WT_ERY2_WT_noa;WT_LIN8_WT_noa;WT_TIA8_WT_noa	1.6941	0.0349492	4.02286	5.90754	2.31669	0.0064	3.79734	10.413	2.2112	0.00394595	3.4903	9.3084	0.825486	0.386508	0.836135	1.79594	2.77918	0.0208571	3.37929	14.2006	0.0958495	1	0.218266	0.25266	0.226099	0.669449	-0.486929
Q9X891	SCO3299	Q9X891_STRCO 3-phosphate/5-hydroxy nucleic acid ligase OS=Streptomyces coelicolor (strain ATCC BAA-471 / A3(2) / M145) OX=100226 GN=SCO3299 PE=3 SV=1			WblC						27	27	27	75.6	75.6	75.6	43.186	0	323.31	14362000000	753	dARE5sco+EpARE5sco_LIN8_dARE5sco+EpARE5sco_noa;WT_ERY2_WT_noa;WT_TIA8_WT_noa	1.3628	0.111523	0.795399	2.93214	2.6897	0	3.31712	13.2595	1.56212	0.0274808	-0.946439	-3.64023	1.93878	0.364952	1.57691	5.82563	2.52234	0.0165283	2.63938	10.7738	1.00524	1	2.39148	2.61863	1.36763	0.702	1.71785
P37977		Y4036_STRCO Uncharacterized protein SCO4036 OS=Streptomyces coelicolor (strain ATCC BAA-471 / A3(2) / M145) OX=100226 GN=SCO4036 PE=4 SV=1									2	2	2	25.8	25.8	25.8	11.12	0	11.301	772800000	68	dARE5sco+EpARE5sco_LIN8_dARE5sco+EpARE5sco_noa;dtiaA_tia_0.125_dtiaA_noa;WT_ERY2_WT_noa;WT_LIN8_WT_noa;WT_TIA8_WT_noa	3.0496	0	4.09411	18.4118	1.95004	0.00644211	3.77783	7.50232	3.27679	0	3.44422	19.2172	0.676492	0.491061	0.536898	1.35836	1.80382	0.0230161	2.65482	6.07875	0.260777	1	0.778188	0.655248	0.00650904	0.986592	-0.014129
P52230	trxA	THIO1_STRCO Thioredoxin 1 OS=Streptomyces coelicolor (strain ATCC BAA-471 / A3(2) / M145) OX=100226 GN=trxA PE=1 SV=4				SigR					7	7	7	82.7	82.7	82.7	11.891	0	86.905	2008800000	144	dARE5sco+EpARE5sco_LIN8_dARE5sco+EpARE5sco_noa;WT_ERY2_WT_noa;WT_LIN8_WT_noa;WT_TIA8_WT_noa	4.08755	0	4.4993	31.9821	2.38201	0.00831169	4.21509	11.3197	2.63432	0.0108148	4.00262	13.6529	0.891966	0.432157	0.455193	1.62051	2.29237	0.0255484	3.97029	10.3219	1.17121	1	0.599672	2.2704	0.259435	0.663236	0.470075
Q9FCE8	SCO4222	Q9FCE8_STRCO Uncharacterized protein OS=Streptomyces coelicolor (strain ATCC BAA-471 / A3(2) / M145) OX=100226 GN=SCO4222 PE=4 SV=1			WblC						3	3	3	52.4	52.4	52.4	14.275	0	5.079	252000000	13	WT_ERY2_WT_noa;WT_TIA8_WT_noa	0.330942	0.675675	1.04548	0.821468	2.60924	0	3.2069	12.3666	1.54415	0.0202997	2.27655	4.61544	0.875331	0.347781	1.506	2.1129	0.743146	0.100356	1.53358	1.78579	0.417802	1	-1.13646	-1.01234	0.265527	0.662962	-0.403218
O86713	SCO6531	O86713_STRCO Putative ATP/GTP binding protein OS=Streptomyces coelicolor (strain ATCC BAA-471 / A3(2) / M145) OX=100226 GN=SCO6531 PE=4 SV=1									8	8	8	92.9	92.9	92.9	14.334	0	254.69	3466500000	207	dARE5sco+EpARE5sco_LIN8_dARE5sco+EpARE5sco_noa;dtiaA_tia_0.125_dtiaA_noa;WT_ERY2_WT_noa;WT_LIN8_WT_noa;WT_TIA8_WT_noa	2.07509	0.0186316	4.68689	8.79989	1.64534	0.0117349	4.42928	5.69429	2.05638	0.00680851	4.34122	8.51987	0.370106	0.712314	0.542309	0.83725	2.22439	0.0262703	4.19189	9.85839	0.0999685	1	-0.149425	-0.247847	0.19694	0.681374	-0.555272
Q9EWT1	SCO0740	Q9EWT1_STRCO Putative hydrolase OS=Streptomyces coelicolor (strain ATCC BAA-471 / A3(2) / M145) OX=100226 GN=SCO0740 PE=4 SV=1									5	5	5	36.8	36.8	36.8	22.356	0	66.585	911660000	77	dARE5sco+EpARE5sco_LIN8_dARE5sco+EpARE5sco_noa;dtiaA_tia_0.125_dtiaA_noa;WT_ERY2_WT_noa;WT_LIN8_WT_noa;WT_TIA8_WT_noa	1.89047	0.0286452	4.56217	7.32775	2.40513	0	4.41051	11.6846	1.99643	0.00862069	4.05069	7.94495	NaN	1	0	NaN	1.33803	0.0311155	2.60325	3.84001	0.886353	1	0.643563	1.79871	NaN	1	0
Q9FBN0		Y5049_STRCO Putative NADH dehydrogenase/NAD(P)H nitroreductase SCO5049 OS=Streptomyces coelicolor (strain ATCC BAA-471 / A3(2) / M145) OX=100226 GN=SCO5049 PE=3 SV=1						Metabolism	Nucleotide metabolism	C 00240 Pyrimidine metabolism [PATH:sco00240]	12	12	12	84.7	84.7	84.7	21.473	0	79.109	3031800000	247	dtiaA_tia_0.125_dtiaA_noa;WT_ERY2_WT_noa;WT_TIA8_WT_noa	1.50961	0.0515926	2.00837	4.35032	2.61216	0.00566372	1.87291	9.71764	2.13021	0.0114286	1.66065	6.813	1.06772	0.294075	2.15437	2.78257	0.313193	0.360392	0.508773	0.726109	0.220864	1	-0.213903	-0.477492	0.748753	0.92424	-0.561015
Q9XA25	SCO3839	Q9XA25_STRCO Uncharacterized protein OS=Streptomyces coelicolor (strain ATCC BAA-471 / A3(2) / M145) OX=100226 GN=SCO3839 PE=4 SV=1									3	3	3	67	67	67	11.548	0	18.288	389440000	34	dtiaA_tia_0.125_dtiaA_noa;WT_ERY2_WT_noa;WT_LIN8_WT_noa;WT_TIA8_WT_noa	2.96453	0	3.91341	17.0879	1.85323	0.00957576	3.67747	6.809	2.08489	0.00627451	3.46098	8.32317	NaN	1	0	NaN	NaN	1	0	NaN	NaN	1	0	NaN	NaN	1	0
Q93JG7	SCO7705	Q93JG7_STRCO Flavin-dependent monooxygenase OS=Streptomyces coelicolor (strain ATCC BAA-471 / A3(2) / M145) OX=100226 GN=SCO7705 PE=3 SV=1									9	9	9	42.2	42.2	42.2	41.972	0	12.919	422550000	44	dtiaA_tia_0.125_dtiaA_noa	0.335652	0.711442	0.385549	0.731868	0.693398	0.0989013	0.425975	1.29897	0.020528	0.97728	0.0156619	0.0461156	0.490228	0.644134	0.488259	1.02626	0.0436671	0.911906	0.128688	0.122922	0.342315	1	0.430628	0.758109	0.0944281	0.821567	0.130982
Q9S2H0	SCO2911	Q9S2H0_STRCO Uncharacterized protein OS=Streptomyces coelicolor (strain ATCC BAA-471 / A3(2) / M145) OX=100226 GN=SCO2911 PE=4 SV=1				SigR					6	6	6	56.5	56.5	56.5	10.077	0	17.881	1076700000	59	WT_ERY2_WT_noa;WT_LIN8_WT_noa;WT_TIA8_WT_noa	2.16904	0.0228387	4.42337	9.49277	2.79484	0	4.18305	15.6245	2.38128	0.00621277	3.60558	10.8217	0.166153	0.885857	-0.232771	-0.393931	0.355262	0.287256	0.857222	0.857382	0.0480382	1	0.158623	0.136128	0.0714095	0.853046	0.169367
Q7BUY9	jag	Q7BUY9_STRCO Jag OS=Streptomyces coelicolor (strain ATCC BAA-471 / A3(2) / M145) OX=100226 GN=jag PE=4 SV=1									8	8	8	46.5	46.5	46.5	18.352	0	54.454	2841100000	114	dARE5sco+EpARE5sco_LIN8_dARE5sco+EpARE5sco_noa;dtiaA_tia_0.125_dtiaA_noa;WT_ERY2_WT_noa;WT_TIA8_WT_noa	1.17067	0.0900906	3.43039	3.29999	1.69473	0.0119877	3.30261	5.7278	1.58027	0.0193085	3.12839	5.06647	0.132084	0.908807	0.135036	0.299168	1.61116	0.0238961	3.48924	5.31724	0.131087	1	0.22462	0.326219	0.0530663	0.893635	-0.118652
Q9L265	SCO1544	Q9L265_STRCO Thioredoxin domain-containing protein OS=Streptomyces coelicolor (strain ATCC BAA-471 / A3(2) / M145) OX=100226 GN=SCO1544 PE=4 SV=1									6	6	6	50.8	50.8	50.8	21.366	0	34.377	571090000	35	dtiaA_tia_0.125_dtiaA_noa;WT_ERY2_WT_noa;WT_LIN8_WT_noa;WT_TIA8_WT_noa	1.7206	0.0385421	3.77443	6.00806	2.34879	0.00633663	3.42537	10.3791	1.88157	0.0121212	3.65259	6.9867	0.434715	0.639976	1.0132	1.03662	0.537401	0.152956	2.13634	1.33617	NaN	1	0	NaN	NaN	1	0
Q9RIS6	arsI	Q9RIS6_STRCO Anti-sigma factor antagonist OS=Streptomyces coelicolor (strain ATCC BAA-471 / A3(2) / M145) OX=100226 GN=arsI PE=3 SV=1									3	3	3	35.2	35.2	35.2	13.096	0	54.369	449420000	53	dARE5sco+EpARE5sco_LIN8_dARE5sco+EpARE5sco_noa;dtiaA_tia_0.125_dtiaA_noa;WT_TIA8_WT_noa	1.35257	0.0684098	2.88606	3.95722	1.4157	0.0149375	2.60169	4.16237	0.822868	0.0630149	1.77996	2.0199	NaN	1	0	NaN	1.97931	0.019239	2.14821	6.6767	0.292616	1	0.386957	0.659784	0.404058	0.675827	-0.378434
Q9KXP1	SCO1509	Q9KXP1_STRCO Possible hydrolase OS=Streptomyces coelicolor (strain ATCC BAA-471 / A3(2) / M145) OX=100226 GN=SCO1509 PE=4 SV=1			WblC						7	7	7	45.1	45.1	45.1	24.5	0	50.185	686740000	52	dARE5sco+EpARE5sco_LIN8_dARE5sco+EpARE5sco_noa;dtiaA_tia_0.125_dtiaA_noa;WT_ERY2_WT_noa;WT_LIN8_WT_noa;WT_TIA8_WT_noa	1.74413	0.0346555	2.9983	5.90124	2.4846	0.00688172	2.74576	10.6609	2.18694	0.00929655	1.80607	7.33136	NaN	1	0	NaN	2.0559	0.019614	4.25462	8.48218	0.64569	1	-1.41038	-1.5395	0.0144344	0.97002	0.0573292
Q9X7T5	SCO7265	Q9X7T5_STRCO Uncharacterized protein OS=Streptomyces coelicolor (strain ATCC BAA-471 / A3(2) / M145) OX=100226 GN=SCO7265 PE=4 SV=1			WblC						3	3	3	28.6	28.6	28.6	22.357	0	10.611	225570000	21	dtiaA_tia_0.125_dtiaA_noa;WT_TIA8_WT_noa	0.428991	0.603887	0.787811	0.995921	1.63675	0.0123176	2.74548	5.2346	0.182161	0.708665	0.5432	0.470983	NaN	1	0	NaN	NaN	1	0	NaN	0.119967	1	-0.348266	-0.319474	1.06313	0.845548	-1.84477
P41102	rplL	RL7_STRCO 50S ribosomal protein L7/L12 OS=Streptomyces coelicolor (strain ATCC BAA-471 / A3(2) / M145) OX=100226 GN=rplL PE=3 SV=2					ko03010	Genetic Information Processing	Ribosome	C 03010 Ribosome [PATH:sco03010]	14	14	14	95.3	95.3	95.3	13.209	0	274.23	134270000000	865	dARE5sco+EpARE5sco_LIN8_dARE5sco+EpARE5sco_noa;dtiaA_tia_0.125_dtiaA_noa;WT_ERY2_WT_noa;WT_TIA8_WT_noa	1.50354	0.0513548	1.99309	4.3183	2.8268	0.00603774	1.6556	10.0964	1.65755	0.0203584	1.53551	4.63062	1.8008	0.329699	0.669159	3.61359	2.13298	0.0170687	2.74113	8.14575	0.0643628	1	0.107852	0.166339	0.133166	0.779721	0.120145
Q9RKK7	purS	Q9RKK7_STRCO Phosphoribosylformylglycinamidine synthase subunit PurS OS=Streptomyces coelicolor (strain ATCC BAA-471 / A3(2) / M145) OX=100226 GN=purS PE=3 SV=1					ko00230	Metabolism	Nucleotide metabolism	C 00230 Purine metabolism [PATH:sco00230]	6	6	6	77.8	77.8	77.8	9.774	0	105.02	2657300000	136	dARE5sco+EpARE5sco_LIN8_dARE5sco+EpARE5sco_noa;dtiaA_tia_0.125_dtiaA_noa;WT_ERY2_WT_noa;WT_TIA8_WT_noa	1.41037	0.0601202	2.57072	4.13176	2.08613	0.00658065	2.41772	7.5482	2.07666	0.0119048	1.92414	6.93944	1.29202	0.338973	0.443113	2.17056	2.288	0.0251429	3.95698	10.2743	0.0156616	1	-0.0220292	-0.040832	0.340025	0.678174	-1.26278
Q9L1C2	SCO1560	Q9L1C2_STRCO Putative phosphatase OS=Streptomyces coelicolor (strain ATCC BAA-471 / A3(2) / M145) OX=100226 GN=SCO1560 PE=4 SV=1					ko00051				10	10	10	62	62	62	22.839	0	187.54	3431400000	247	dARE5sco+EpARE5sco_LIN8_dARE5sco+EpARE5sco_noa;dtiaA_tia_0.125_dtiaA_noa;WT_ERY2_WT_noa;WT_LIN8_WT_noa;WT_TIA8_WT_noa	1.78529	0.0378349	2.67275	5.98601	2.70113	0	2.43533	11.6633	2.1374	0.0102121	2.13354	7.53525	1.29504	0.283647	1.51092	3.32958	2.15151	0.0200412	3.83355	9.04759	0.0825062	1	-0.18527	-0.219062	0.0263006	0.954545	-0.0312983
O86747	SCO5652	O86747_STRCO Uncharacterized protein OS=Streptomyces coelicolor (strain ATCC BAA-471 / A3(2) / M145) OX=100226 GN=SCO5652 PE=4 SV=1									5	5	5	79.3	79.3	79.3	14.803	0	57.115	304810000	45	dtiaA_tia_0.125_dtiaA_noa;WT_TIA8_WT_noa	0.898874	0.176	2.12378	2.26942	1.27358	0.0208731	1.52951	3.26922	0.802853	0.0672154	1.46308	1.92165	0.260332	0.804729	-0.44135	-0.614854	0.455878	0.201793	1.29086	1.10587	0.731087	1	-1.03913	-1.6657	0.0460345	0.904612	-0.129575
Q9RD25	trxC	THIO2_STRCO Putative thioredoxin 2 OS=Streptomyces coelicolor (strain ATCC BAA-471 / A3(2) / M145) OX=100226 GN=trxC PE=2 SV=1				SigR					6	6	6	59	59	59	14.589	0	79.596	1706900000	123	dARE5sco+EpARE5sco_LIN8_dARE5sco+EpARE5sco_noa;dtiaA_tia_0.125_dtiaA_noa;WT_ERY2_WT_noa;WT_LIN8_WT_noa;WT_TIA8_WT_noa	1.57574	0.0328462	4.31571	5.27754	2.3988	0.00384211	4.03241	11.3414	2.05068	0.00615385	3.7956	8.24312	1.27764	0.28437	1.26518	3.14145	2.07558	0.0189489	3.11134	8.03927	0.256611	1	0.510265	0.61943	0.25117	0.662196	0.618995
Q9FCJ0	SCO5198	Q9FCJ0_STRCO Uncharacterized protein OS=Streptomyces coelicolor (strain ATCC BAA-471 / A3(2) / M145) OX=100226 GN=SCO5198 PE=4 SV=1									3	3	3	24.6	24.6	24.6	18.776	0	14.029	136660000	24	dtiaA_tia_0.125_dtiaA_noa;WT_ERY2_WT_noa;WT_TIA8_WT_noa	1.13519	0.11234	2.02706	2.97642	1.46841	0.0153918	2.13987	4.23712	1.46963	0.0233736	1.81186	4.0952	NaN	1	0	NaN	0.420089	0.244533	0.663741	0.956246	0.180241	1	0.147884	0.379628	0.252099	0.6673	0.389141
Q9RDF3	SCO2538	Q9RDF3_STRCO Uncharacterized protein OS=Streptomyces coelicolor (strain ATCC BAA-471 / A3(2) / M145) OX=100226 GN=SCO2538 PE=4 SV=1				SigR					4	4	4	47.7	47.7	47.7	13.111	0	57.288	442860000	37	dARE5sco+EpARE5sco_LIN8_dARE5sco+EpARE5sco_noa;dtiaA_tia_0.125_dtiaA_noa;WT_ERY2_WT_noa;WT_LIN8_WT_noa;WT_TIA8_WT_noa	2.0691	0.0348293	4.02513	8.4895	2.01533	0.00390244	3.86933	8.012	1.93553	0.0115405	3.41718	7.25076	NaN	1	0	NaN	2.5354	0.0190435	2.89545	11.2811	0.37572	1	1.00147	0.912765	0.509762	0.812803	-0.965126
P80735	sodN	SODN_STRCO Superoxide dismutase [Ni] OS=Streptomyces coelicolor (strain ATCC BAA-471 / A3(2) / M145) OX=100226 GN=sodN PE=1 SV=2									4	4	4	40.5	40.5	40.5	14.703	0	54.111	5657600000	248	dARE5sco+EpARE5sco_LIN8_dARE5sco+EpARE5sco_noa;dtiaA_tia_0.125_dtiaA_noa;WT_ERY2_WT_noa;WT_LIN8_WT_noa;WT_TIA8_WT_noa	1.65138	0.0379627	2.33668	5.13515	2.61986	0.00615385	2.04888	10.2164	1.89269	0.0154142	1.73161	5.81395	1.20412	0.33307	0.677186	2.43821	2.64775	0.0224615	2.64904	11.7278	0.284727	1	0.320149	0.62436	0.28528	0.665263	-0.271374
Q9Z573	SCO5506	Q9Z573_STRCO Putative regulatory protein OS=Streptomyces coelicolor (strain ATCC BAA-471 / A3(2) / M145) OX=100226 GN=SCO5506 PE=4 SV=1									31	31	30	39.6	39.6	38.5	116.74	0	204.32	1599400000	181	dARE5sco+EpARE5sco_LIN8_dARE5sco+EpARE5sco_noa;dtiaA_tia_0.125_dtiaA_noa;WT_ERY2_WT_noa	0.493294	0.703897	-0.174012	-0.746541	0.192122	0.605633	0.174885	0.413385	3.55423	0	-2.44739	-17.3702	0.611277	0.501997	0.768769	1.34457	2.07144	0.0176063	3.37525	8.17508	0.689707	1	0.848598	1.52412	0.0486379	0.904048	-0.0868435
Q9WW65	SCO6753	Q9WW65_STRCO Putative nucleotide sugar-1-phosphate transferase OS=Streptomyces coelicolor (strain ATCC BAA-471 / A3(2) / M145) OX=100226 GN=SCO6753 PE=4 SV=1									13	13	13	54.8	54.8	54.8	27.32	0	173.63	14247000000	594	dARE5sco+EpARE5sco_LIN8_dARE5sco+EpARE5sco_noa;dtiaA_tia_0.125_dtiaA_noa;WT_ERY2_WT_noa;WT_LIN8_WT_noa;WT_TIA8_WT_noa	1.57107	0.0476108	2.43185	4.79929	2.14062	0.00654546	2.12136	7.53824	1.73446	0.0181606	1.98462	5.31752	1.25934	0.333	0.607337	2.44214	2.90179	0.0162222	2.73328	13.8836	0.058685	1	0.0953185	0.151546	0.100847	0.814008	-0.125006
Q9ADI9	SCO2237	Q9ADI9_STRCO Putative lyase OS=Streptomyces coelicolor (strain ATCC BAA-471 / A3(2) / M145) OX=100226 GN=SCO2237 PE=4 SV=1			WblC						4	4	4	42.6	42.6	42.6	16.468	0	22.351	594180000	74	dARE5sco+EpARE5sco_LIN8_dARE5sco+EpARE5sco_noa;WT_ERY2_WT_noa;WT_TIA8_WT_noa	1.52078	0.0531961	2.34293	4.53826	1.57715	0.0136874	2.31756	4.78064	1.43404	0.0237759	1.77811	3.94342	0.344278	0.734632	0.514696	0.784102	1.56112	0.0268966	3.12404	4.96864	0.217927	1	-0.31837	-0.509981	0.256903	0.689706	-0.146657
Q9F344	mshB	MSHB_STRCO 1D-myo-inositol 2-acetamido-2-deoxy-alpha-D-glucopyranoside deacetylase OS=Streptomyces coelicolor (strain ATCC BAA-471 / A3(2) / M145) OX=100226 GN=mshB PE=2 SV=1									9	9	9	48.5	48.5	48.5	31.433	0	57.217	1643600000	142	dARE5sco+EpARE5sco_LIN8_dARE5sco+EpARE5sco_noa;dtiaA_tia_0.125_dtiaA_noa;WT_ERY2_WT_noa;WT_LIN8_WT_noa;WT_TIA8_WT_noa	1.72467	0.0320537	2.13924	5.37576	2.92127	0.008	1.80752	11.1138	3.05695	0.00463492	1.40802	9.93469	2.6979	0.406444	0.843239	6.11867	1.1309	0.0381849	2.27166	3.00976	0.156795	1	0.205954	0.369117	0.137848	0.775843	-0.117842
Q9KXW9	SCO4272	Q9KXW9_STRCO Putative mutT-like protein OS=Streptomyces coelicolor (strain ATCC BAA-471 / A3(2) / M145) OX=100226 GN=SCO4272 PE=4 SV=1									10	10	10	55.1	55.1	55.1	35.446	0	24.904	757970000	54	dtiaA_tia_0.125_dtiaA_noa	0.478573	0.520191	1.87842	1.18845	0.588779	0.0862538	1.5161	1.41969	0.514479	0.146064	1.38865	1.24178	0.967833	0.346111	0.885021	2.12443	0.492827	0.173223	1.74872	1.21544	0.563461	1	0.320551	1.02012	0.185116	0.686319	-0.633322
Q9RKT5	SCO6257	Q9RKT5_STRCO Putative ABC transport system sugar binding lipoprotein OS=Streptomyces coelicolor (strain ATCC BAA-471 / A3(2) / M145) OX=100226 GN=SCO6257 PE=4 SV=1									12	12	12	58.1	58.1	58.1	35.183	0	42.296	1723900000	80	dtiaA_tia_0.125_dtiaA_noa;WT_TIA8_WT_noa	0.956059	0.175602	1.23434	2.2495	1.71643	0.0157211	0.968786	4.10066	0.863619	0.0695448	0.862845	1.88808	0.747651	0.441068	0.609028	1.52546	0.723245	0.101671	1.68739	1.75563	0.137267	1	0.237601	0.340997	0.473326	0.762519	-0.799165
P0A4D3	rimM	RIMM_STRCO Ribosome maturation factor RimM OS=Streptomyces coelicolor (strain ATCC BAA-471 / A3(2) / M145) OX=100226 GN=rimM PE=3 SV=1									3	3	3	41	41	41	20.251	0	27.607	631110000	49	dtiaA_tia_0.125_dtiaA_noa;WT_ERY2_WT_noa;WT_TIA8_WT_noa	1.04264	0.155519	1.21732	2.46518	1.06899	0.0421851	0.696664	2.19308	1.36102	0.0346717	0.733011	2.83912	0.499768	0.6435	-0.455048	-1.02595	0.868106	0.0645614	1.81484	2.14502	0.29126	1	0.384448	0.656714	0.290863	0.666754	-0.211819
Q9KXL5	SCO4342	Q9KXL5_STRCO Uncharacterized protein OS=Streptomyces coelicolor (strain ATCC BAA-471 / A3(2) / M145) OX=100226 GN=SCO4342 PE=4 SV=1									3	3	2	25	25	20.6	20.002	0	5.1636	103810000	16	dtiaA_tia_0.125_dtiaA_noa;WT_TIA8_WT_noa	0.936515	0.176672	1.33047	2.22916	1.68506	0.0171586	0.952487	3.98463	0.675603	0.118126	0.694087	1.43926	NaN	1	0	NaN	NaN	1	0	NaN	0.267399	1	-0.360722	-0.60861	0.222554	0.668904	-0.559138
P0A300	atpD	ATPB_STRCO ATP synthase subunit beta OS=Streptomyces coelicolor (strain ATCC BAA-471 / A3(2) / M145) OX=100226 GN=atpD PE=3 SV=2					ko00190;ko00195	Metabolism	Energy metabolism	C 00190 Oxidative phosphorylation [PATH:sco00190]	33	33	33	81.2	81.2	81.2	52.178	0	323.31	401970000000	3419	dtiaA_tia_0.125_dtiaA_noa	0.139139	0.898034	0.15139	0.318346	1.35084	0.0657825	-0.25363	-1.63186	0.567908	0.164907	-0.497243	-1.1574	0.0100076	0.996822	0.00219854	0.0130689	0.250642	0.852151	0.0287145	0.202763	0.176738	1	0.167025	0.385798	0.583597	0.693397	-0.212923
Q02054		ACPX_STRCO Actinorhodin polyketide synthase acyl carrier protein OS=Streptomyces coelicolor (strain ATCC BAA-471 / A3(2) / M145) OX=100226 GN=SCO5089 PE=1 SV=1		Actinorhodin			ko01056	Metabolism;Metabolism	Metabolism of terpenoids and polyketides;Metabolism of terpenoids and polyketides	C 01056 Biosynthesis of type II polyketide backbone [PATH:sco01056];C 00253 Tetracycline biosynthesis [PATH:sco00253]	1	1	1	11.6	11.6	11.6	9.2482	0.00084962	2.3595	77536000	3		NaN	1	0	NaN	NaN	1	0	NaN	NaN	1	0	NaN	NaN	1	0	NaN	NaN	1	0	NaN	NaN	1	0	NaN	NaN	1	0
O86682	SCO6635	O86682_STRCO Bacteriophage (PhiC31) resistance gene pglY OS=Streptomyces coelicolor (strain ATCC BAA-471 / A3(2) / M145) OX=100226 GN=SCO6635 PE=4 SV=1									53	53	53	62.4	62.4	62.4	141.19	0	323.31	13274000000	1191	dtiaA_tia_0.125_dtiaA_noa	0.252224	0.781309	0.270557	0.552307	0.66465	0.438614	-0.078263	-0.543937	0.599618	0.175223	-0.376682	-1.12137	0.356802	0.804105	0.17174	0.614363	0.358557	0.561481	-0.100699	-0.491721	0.18642	1	0.208747	0.420568	0.352517	0.659911	-0.269707
Q9L049	SCO2986	Q9L049_STRCO Uncharacterized protein OS=Streptomyces coelicolor (strain ATCC BAA-471 / A3(2) / M145) OX=100226 GN=SCO2986 PE=3 SV=1			WblC						7	7	7	51.8	51.8	51.8	13.928	0	88.093	4795300000	292	dARE5sco+EpARE5sco_LIN8_dARE5sco+EpARE5sco_noa;dtiaA_tia_0.125_dtiaA_noa;WT_ERY2_WT_noa;WT_LIN8_WT_noa;WT_TIA8_WT_noa	1.80717	0.0358609	2.37849	5.93885	2.20512	0.00395062	2.2334	8.0572	2.64951	0.00561538	2.0727	10.4528	2.41153	0.430353	0.998863	6.1516	2.1477	0.0213626	4.1713	9.19206	0.118843	1	0.240072	0.304477	0.0240791	0.956077	-0.0386893
Q9KXW3	SCO4278	Q9KXW3_STRCO Uncharacterized protein OS=Streptomyces coelicolor (strain ATCC BAA-471 / A3(2) / M145) OX=100226 GN=SCO4278 PE=3 SV=1			WblC						5	5	5	45.5	45.5	45.5	16.349	0	31.919	976330000	68	WT_ERY2_WT_noa;WT_LIN8_WT_noa;WT_TIA8_WT_noa	1.85968	0.0351176	-1.65422	-5.5798	1.49686	0.0158929	2.23224	4.39238	1.33487	0.0288843	-1.06931	-3.16068	0.79946	0.376632	1.23699	1.8686	0.126819	0.72503	0.43557	0.341203	0.506093	1	0.717251	1.13004	0.0371061	0.926303	-0.0704486
O86811	SCO5751	O86811_STRCO Putative membrane protein OS=Streptomyces coelicolor (strain ATCC BAA-471 / A3(2) / M145) OX=100226 GN=SCO5751 PE=4 SV=1									9	9	9	43.2	43.2	43.2	30.124	0	69.124	3398700000	267	dARE5sco+EpARE5sco_LIN8_dARE5sco+EpARE5sco_noa;dtiaA_tia_0.125_dtiaA_noa;WT_TIA8_WT_noa	0.150541	0.895775	-0.124673	-0.321536	1.32497	0.0341705	-0.561992	-2.47798	0.804936	0.0843473	-0.779257	-1.72721	0.538533	0.643844	-0.372428	-1.03241	2.10659	0.0226418	-1.23912	-5.89357	0.158761	1	0.209709	0.373792	0.582662	0.773302	-0.392824
Q9ADP6	SCO4009	Q9ADP6_STRCO Putative bifunctional protein (Histidine kinase and regulator) OS=Streptomyces coelicolor (strain ATCC BAA-471 / A3(2) / M145) OX=100226 GN=SCO4009 PE=4 SV=1									41	41	41	40.3	40.3	40.3	149.84	0	323.31	7965500000	881	dARE5sco+EpARE5sco_LIN8_dARE5sco+EpARE5sco_noa;dtiaA_tia_0.125_dtiaA_noa	0.313756	0.752577	0.249245	0.632951	0.97384	0.214596	-0.122637	-0.854539	0.620065	0.175339	-0.349367	-1.12279	0.370668	0.818262	0.136548	0.574421	1.75048	0.0450246	-0.435014	-2.74001	0.0566556	1	0.0698579	0.139477	0.45538	0.684744	-0.322567
Q9AK40	SCO4886	Q9AK40_STRCO Putative sugar ABC transporter ATP-binding protein OS=Streptomyces coelicolor (strain ATCC BAA-471 / A3(2) / M145) OX=100226 GN=SCO4886 PE=4 SV=1									23	23	23	53.6	53.6	53.6	57.49	0	323.31	14089000000	884	dtiaA_tia_0.125_dtiaA_noa	0.332144	0.738458	0.246594	0.656415	1.16201	0.147146	-0.150248	-1.06101	0.541724	0.213069	-0.355847	-1.02364	0.519254	0.724113	0.197633	0.811378	0.754387	0.153575	0.372738	1.32525	0.251524	1	0.313128	0.566892	0.46201	0.693605	-0.338759
O50503	SCO6009	O50503_STRCO Solute-binding protein OS=Streptomyces coelicolor (strain ATCC BAA-471 / A3(2) / M145) OX=100226 GN=SCO6009 PE=4 SV=1						Environmental Information Processing	Membrane transport	C 02010 ABC transporters [PATH:sco02010]	28	28	28	72.2	72.2	72.2	39.247	0	323.31	140970000000	1934	dtiaA_tia_0.125_dtiaA_noa	0.326376	0.744024	0.247423	0.649157	0.688196	0.164913	-0.213027	-0.991069	0.487466	0.245036	-0.364389	-0.953861	0.78617	0.719913	0.132095	0.819369	1.43073	0.0542555	0.450806	2.38112	0.598245	1	0.719169	1.30403	0.116029	0.821615	-0.0706902
O50487	recA	RECA_STRCO Protein RecA OS=Streptomyces coelicolor (strain ATCC BAA-471 / A3(2) / M145) OX=100226 GN=recA PE=3 SV=1					ko03440	Genetic Information Processing	Replication and repair	C 03440 Homologous recombination [PATH:sco03440]	20	20	20	71.1	71.1	71.1	39.581	0	323.31	18271000000	900	dARE5sco+EpARE5sco_LIN8_dARE5sco+EpARE5sco_noa;dtiaA_tia_0.125_dtiaA_noa;WT_TIA8_WT_noa	0.00982448	0.990301	0.0128835	0.0254021	1.45513	0.0436596	-0.35304	-2.10258	0.721011	0.115353	-0.598181	-1.47211	0.00532677	0.996712	-0.00239181	-0.010019	1.50491	0.0456911	-0.528742	-2.70103	0.0513818	1	-0.0831833	-0.133337	0.345384	0.656853	-0.271718
O88015	pgi1	G6PI1_STRCO Glucose-6-phosphate isomerase 1 OS=Streptomyces coelicolor (strain ATCC BAA-471 / A3(2) / M145) OX=100226 GN=pgi1 PE=3 SV=1					ko00010;ko00030;ko00500;ko00520	Metabolism;Metabolism;Metabolism	Carbohydrate metabolism;Carbohydrate metabolism;Overview	C 00010 Glycolysis / Gluconeogenesis [PATH:sco00010];01200 Carbon metabolism;C 00030 Pentose phosphate pathway [PATH:sco00030];C 00500 Starch and sucrose metabolism [PATH:sco00500];C 00520 Amino sugar and nucleotide sugar metabolism [PATH:sco00520]	25	11	11	70	37.1	37.1	60.423	0	157.69	10948000000	570	dtiaA_tia_0.125_dtiaA_noa;WT_ERY2_WT_noa;WT_TIA8_WT_noa	0.180163	0.860566	-0.196569	-0.405276	1.86301	0.0226533	-0.52189	-3.2267	1.1294	0.0400043	-0.893935	-2.4959	0.132459	0.921005	0.0966307	0.27547	0.640344	0.320519	0.146147	0.788566	0.243091	1	-0.214721	-0.511212	0.690423	0.871123	-0.500692
Q9Z618	dnaE	DPO3A_STRCO DNA polymerase III subunit alpha OS=Streptomyces coelicolor (strain ATCC BAA-471 / A3(2) / M145) OX=100226 GN=dnaE PE=3 SV=1					ko00230;ko00240;ko03030;ko03430;ko03440	Metabolism;Genetic Information Processing;Genetic Information Processing;Metabolism	Nucleotide metabolism;Nucleotide metabolism;Replication and repair;Replication and repair	C 00230 Purine metabolism [PATH:sco00230];C 00240 Pyrimidine metabolism [PATH:sco00240];C 03030 DNA replication [PATH:sco03030];C 03430 Mismatch repair [PATH:sco03430];C 03440 Homologous recombination [PATH:sco03440]	45	45	45	50.1	50.1	50.1	130.79	0	131.31	7006800000	552	dtiaA_tia_0.125_dtiaA_noa;WT_TIA8_WT_noa	0.0129544	0.98976	0.01408	0.0320999	2.20563	0.0388921	-0.286705	-2.33601	0.888393	0.0844463	-0.546352	-1.7169	0.173739	0.89801	0.109233	0.340117	0.698909	0.18162	-0.317432	-1.18286	0.120432	1	-0.15247	-0.286635	0.572661	0.789506	-0.458675
Q9F2R9	SCO4470	Q9F2R9_STRCO Putative phosphoglycerate mutase OS=Streptomyces coelicolor (strain ATCC BAA-471 / A3(2) / M145) OX=100226 GN=SCO4470 PE=4 SV=1									14	14	14	72.5	72.5	72.5	25.999	0	323.31	16099000000	818	dtiaA_tia_0.125_dtiaA_noa	0.226338	0.820141	0.200398	0.478503	0.459376	0.422685	-0.102699	-0.557307	0.829136	0.117983	-0.384938	-1.43953	0.0600776	0.969422	0.0204067	0.0968263	1.98745	0.0635365	-0.282113	-2.18955	0.0358298	1	0.0409495	0.0881579	0.433116	0.674917	-0.283356
Q9KYE0	SCO4130	Q9KYE0_STRCO Putative integral membrane protein OS=Streptomyces coelicolor (strain ATCC BAA-471 / A3(2) / M145) OX=100226 GN=SCO4130 PE=4 SV=1									7	7	7	33.1	33.1	33.1	27.538	0	72.514	1113200000	160	dtiaA_tia_0.125_dtiaA_noa;WT_ERY2_WT_noa	0.13836	0.910282	-0.0956542	-0.282571	1.11084	0.0579703	-0.382376	-1.79423	1.32673	0.0364853	-0.734933	-2.76861	0.628724	0.574277	-0.38228	-1.16674	0.565384	0.263275	-0.235977	-0.91766	0.184841	1	0.191628	0.410624	0.544038	0.771889	-0.466139
P40170	dnaJ1	DNAJ1_STRCO Chaperone protein DnaJ 1 OS=Streptomyces coelicolor (strain ATCC BAA-471 / A3(2) / M145) OX=100226 GN=dnaJ1 PE=3 SV=2									15	15	15	54.1	54.1	54.1	41.337	0	114.99	7473900000	325	dtiaA_tia_0.125_dtiaA_noa;WT_TIA8_WT_noa	0.0710591	0.96194	0.0556056	0.155532	1.26714	0.0457801	-0.399529	-2.02946	1.09377	0.0582803	-0.587027	-2.115	0.102694	0.94788	0.0445093	0.180856	0.920543	0.157825	-0.253384	-1.2879	0.0757879	1	0.0957781	0.185085	0.161599	0.733369	-0.192129
O69963	miaB	MIAB_STRCO tRNA-2-methylthio-N(6)-dimethylallyladenosine synthase OS=Streptomyces coelicolor (strain ATCC BAA-471 / A3(2) / M145) OX=100226 GN=miaB PE=3 SV=1									21	21	21	62.2	62.2	62.2	55.268	0	323.31	12565000000	759	dARE5sco+EpARE5sco_LIN8_dARE5sco+EpARE5sco_noa;dtiaA_tia_0.125_dtiaA_noa	0.013546	0.989687	0.015721	0.0340417	1.18774	0.0910979	-0.216959	-1.37193	0.586499	0.167294	-0.437661	-1.15008	0.13245	0.951738	0.0266183	0.157424	2.94078	0.0223911	-0.731293	-5.86073	0.0469643	1	0.0508601	0.113268	0.390501	0.66177	-0.241606
Q9X8T0	SCO3894	Q9X8T0_STRCO Putative transmembrane protein OS=Streptomyces coelicolor (strain ATCC BAA-471 / A3(2) / M145) OX=100226 GN=SCO3894 PE=4 SV=1					ko00550	Metabolism	Glycan biosynthesis and metabolism	C 00550 Peptidoglycan biosynthesis [PATH:sco00550]	12	12	12	26.1	26.1	26.1	85.049	0	97.364	2523500000	287	dtiaA_tia_0.125_dtiaA_noa	0.73171	0.407291	0.507387	1.42712	0.161925	0.823925	-0.0467885	-0.232752	0.247216	0.644622	-0.254502	-0.537466	0.188054	0.894148	-0.106041	-0.353773	1.21269	0.0625436	-0.526882	-2.22504	0.0178255	1	0.0273361	0.0471084	0.638929	0.860404	-0.581209
Q93JK0	SCO4994	Q93JK0_STRCO Uncharacterized protein OS=Streptomyces coelicolor (strain ATCC BAA-471 / A3(2) / M145) OX=100226 GN=SCO4994 PE=4 SV=1									12	12	12	49.2	49.2	49.2	34.355	0	275.73	3331500000	315	dtiaA_tia_0.125_dtiaA_noa	0.165547	0.878657	0.142084	0.35464	0.983433	0.147489	-0.168416	-1.05934	0.783245	0.117402	-0.441081	-1.44472	0.477895	0.791281	-0.135285	-0.654243	0.571092	0.228968	-0.300427	-1.00815	0.117636	1	-0.140645	-0.27732	0.741723	0.919411	-0.594271
Q9ADI0	SCO6083	Q9ADI0_STRCO HEPN_SAV2148 domain-containing protein OS=Streptomyces coelicolor (strain ATCC BAA-471 / A3(2) / M145) OX=100226 GN=SCO6083 PE=4 SV=1									15	15	15	52.3	52.3	52.3	46.052	0	51.781	1133500000	139	dtiaA_tia_0.125_dtiaA_noa	0.427058	0.652244	0.360848	0.863464	0.324654	0.394354	0.180963	0.590145	0.320735	0.612492	-0.163208	-0.565745	0.12867	0.930844	0.0740566	0.249018	0.901572	0.099734	-0.603998	-1.79331	0.128891	1	-0.115134	-0.283302	1.64975	0.826829	-0.466609
Q9X841	cpdA	Q9X841_STRCO 3.5-cyclic adenosine monophosphate phosphodiesterase CpdA OS=Streptomyces coelicolor (strain ATCC BAA-471 / A3(2) / M145) OX=100226 GN=cpdA PE=3 SV=1			WblC						4	4	4	25.3	25.3	25.3	29.377	0	14.102	361090000	40	WT_ERY2_WT_noa;WT_LIN8_WT_noa;WT_TIA8_WT_noa	2.19171	0.0259636	2.10895	7.81244	1.25931	0.0184764	2.18315	3.44069	1.18729	0.0324941	1.36531	2.92928	0.510507	0.555774	-1.10817	-1.20589	0.865841	0.0643732	1.82829	2.14076	NaN	1	0	NaN	NaN	1	0
Q93J51	SCO3052	Q93J51_STRCO UDP-glucose 6-dehydrogenase OS=Streptomyces coelicolor (strain ATCC BAA-471 / A3(2) / M145) OX=100226 GN=SCO3052 PE=3 SV=1					ko00040;ko00053;ko00500;ko00520	Metabolism;Metabolism;Metabolism	Carbohydrate metabolism;Carbohydrate metabolism;Carbohydrate metabolism	C 00040 Pentose and glucuronate interconversions [PATH:sco00040];C 00053 Ascorbate and aldarate metabolism [PATH:sco00053];C 00500 Starch and sucrose metabolism [PATH:sco00500];C 00520 Amino sugar and nucleotide sugar metabolism [PATH:sco00520]	19	19	19	62.2	62.2	62.2	47.874	0	156.15	10315000000	673	dtiaA_tia_0.125_dtiaA_noa;WT_TIA8_WT_noa	0.0193727	0.987912	0.0169239	0.045246	1.94587	0.0342962	-0.338941	-2.48521	1.20926	0.0547912	-0.520091	-2.20733	0.28999	0.853573	0.113918	0.466082	1.15746	0.169909	-0.188137	-1.23445	0.0577843	1	0.0693003	0.14135	0.630976	0.835234	-0.497152
O50499	SCO6005	NGCE_STRCO Diacetylchitobiose binding protein NgcE OS=Streptomyces coelicolor (strain ATCC BAA-471 / A3(2) / M145) OX=100226 GN=ngcE PE=1 SV=1					ko02010	Environmental Information Processing	Membrane transport	C 02010 ABC transporters [PATH:sco02010]	15	15	15	44.8	44.8	44.8	50.611	0	80.154	7083600000	331	dtiaA_tia_0.125_dtiaA_noa;WT_ERY2_WT_noa;WT_TIA8_WT_noa	0.121465	0.91377	-0.117935	-0.273328	2.84783	0.0150937	-0.537961	-4.47217	1.15142	0.0403958	-0.814426	-2.47828	0.797458	0.501363	0.347856	1.34562	0.295915	0.536169	-0.145556	-0.517785	0.466454	1	0.554349	1.01134	0.77702	0.864344	-0.358556
Q9ZBX0	SCO3962	Q9ZBX0_STRCO Prephenate dehydratase OS=Streptomyces coelicolor (strain ATCC BAA-471 / A3(2) / M145) OX=100226 GN=SCO3962 PE=4 SV=1					ko00400	Metabolism;Metabolism	Amino acid metabolism;Overview	C 00400 Phenylalanine. tyrosine and tryptophan biosynthesis [PATH:sco00400];C 01230 Biosynthesis of amino acids [PATH:sco01230]	13	13	13	57.1	57.1	57.1	33.44	0	297.68	8262700000	409	dtiaA_tia_0.125_dtiaA_noa;WT_TIA8_WT_noa	0.0732656	0.95374	-0.0957648	-0.180376	2.24086	0.0173787	-0.537822	-3.81613	0.972789	0.0625273	-0.699014	-2.00652	0.00702507	0.997144	0.00410143	0.0146104	0.0909117	0.928196	0.0159607	0.100585	0.0718345	1	-0.0752449	-0.169117	0.731036	0.922403	-0.644794
Q9X935	SCO3582	Q9X935_STRCO Putative secreted protein OS=Streptomyces coelicolor (strain ATCC BAA-471 / A3(2) / M145) OX=100226 GN=SCO3582 PE=4 SV=1									15	15	15	69.3	69.3	69.3	33.442	0	323.31	15675000000	892	dtiaA_tia_0.125_dtiaA_noa;WT_TIA8_WT_noa	0.0113979	0.989987	-0.0125599	-0.0283683	2.13898	0.0238093	-0.420852	-3.09316	0.722054	0.121576	-0.47971	-1.38938	0.0218209	0.986875	-0.014246	-0.0466592	0.414968	0.450393	-0.13562	-0.608614	0.0973262	1	-0.111891	-0.2302	0.501079	0.738253	-0.412461
Q93IX0	SCO1300	Q93IX0_STRCO Putative exonuclease OS=Streptomyces coelicolor (strain ATCC BAA-471 / A3(2) / M145) OX=100226 GN=SCO1300 PE=4 SV=1									26	26	26	33.1	33.1	33.1	108.13	0	67.083	1853000000	221	dtiaA_tia_0.125_dtiaA_noa	0.0543197	0.965227	-0.0804596	-0.138591	1.09392	0.0529711	-0.447268	-1.9012	0.917299	0.0629838	-0.846031	-1.9931	0.133827	0.922873	0.0894082	0.271048	0.951256	0.075828	0.754374	2.00605	0.348293	1	-0.45848	-0.776704	0.620436	0.861304	-0.687037
Q9K3L9	rlmG	RLMG_STRCO Ribosomal RNA large subunit methyltransferase G OS=Streptomyces coelicolor (strain ATCC BAA-471 / A3(2) / M145) OX=100226 GN=rlmG PE=3 SV=2									14	14	14	41.9	41.9	41.9	41.282	0	71.41	2114000000	215	dtiaA_tia_0.125_dtiaA_noa	0.168044	0.875032	-0.167238	-0.372414	1.58903	0.0700625	-0.214581	-1.58804	0.884505	0.077063	-0.634614	-1.78829	0.452792	0.765152	0.169949	0.70387	0.973334	0.147838	0.262915	1.35979	0.0466003	1	-0.0577431	-0.115666	0.517028	0.758503	-0.454723
O86517	SCO5535	O86517_STRCO Putative carboxyl transferase OS=Streptomyces coelicolor (strain ATCC BAA-471 / A3(2) / M145) OX=100226 GN=SCO5535 PE=4 SV=1									28	27	27	65.8	63.6	63.6	56.915	0	323.31	81120000000	1488	dtiaA_tia_0.125_dtiaA_noa	0.372486	0.703764	0.289731	0.741268	1.76236	0.0845421	-0.177467	-1.43537	0.518091	0.239051	-0.323447	-0.964042	0.795985	0.540775	-0.287652	-1.24329	0.812058	0.218417	-0.193783	-1.03954	0.047445	1	0.0493285	0.113338	0.43072	0.675805	-0.303216
Q9KZL8	SCO3026	Q9KZL8_STRCO Uncharacterized protein OS=Streptomyces coelicolor (strain ATCC BAA-471 / A3(2) / M145) OX=100226 GN=SCO3026 PE=3 SV=1									16	16	16	57.6	57.6	57.6	38.23	0	218.51	7374800000	511	dtiaA_tia_0.125_dtiaA_noa;WT_TIA8_WT_noa	0.0838509	0.941766	-0.121337	-0.208817	1.23504	0.0441043	-0.433784	-2.07065	0.877966	0.0717928	-0.751403	-1.8572	0.499413	0.755135	-0.170261	-0.744702	0.699371	0.256695	-0.184222	-0.932128	0.0600814	1	-0.0523643	-0.136299	1.01955	0.928726	-0.527904
Q8CK07	SCO2105	Q8CK07_STRCO Putative transcriptional regulatory protein OS=Streptomyces coelicolor (strain ATCC BAA-471 / A3(2) / M145) OX=100226 GN=SCO2105 PE=4 SV=1									4	4	4	28.1	28.1	28.1	13.318	0	28.924	3527800000	159	dARE5sco_lin_0.125_dARE5sco_noa;dARE5sco+EpARE5sco_LIN8_dARE5sco+EpARE5sco_noa;WT_ERY2_WT_noa;WT_LIN8_WT_noa;WT_TIA8_WT_noa	1.76481	0.0367541	2.61638	5.84672	2.07922	0.0062449	2.34956	7.4394	2.01594	0.0129724	1.94184	6.64914	1.86721	0.303778	0.76918	4.03666	2.05036	0.0192759	4.26048	8.4407	0.0685495	1	-0.137717	-0.18126	0.0627864	0.876802	-0.10753
Q9RD72	SCO0805	Q9RD72_STRCO Putative prolyl aminopeptidase OS=Streptomyces coelicolor (strain ATCC BAA-471 / A3(2) / M145) OX=100226 GN=SCO0805 PE=3 SV=1									23	23	23	61.9	61.9	61.9	47.58	0	272.18	34105000000	955	dtiaA_tia_0.125_dtiaA_noa;WT_TIA8_WT_noa	0.156459	0.882719	0.150197	0.345569	2.38044	0.0392325	-0.26933	-2.29344	0.589416	0.155912	-0.499057	-1.19321	0.0158386	0.991393	-0.00977707	-0.0333779	1.5746	0.164454	-0.159623	-1.26101	0.20775	1	-0.233639	-0.465514	0.70382	0.889386	-0.50425
Q9S2L9	SCO2125	Q9S2L9_STRCO Uncharacterized protein OS=Streptomyces coelicolor (strain ATCC BAA-471 / A3(2) / M145) OX=100226 GN=SCO2125 PE=4 SV=1									15	15	15	68.8	68.8	68.8	26.691	0	101.93	4395500000	329	dtiaA_tia_0.125_dtiaA_noa;WT_TIA8_WT_noa	0.0327328	0.97712	0.0403449	0.0820161	1.99307	0.0290345	-0.373814	-2.70937	0.893791	0.0759016	-0.633813	-1.80454	0.215437	0.88548	0.109656	0.388192	0.345826	0.527839	-0.122104	-0.527566	0.0161409	1	0.0266806	0.0432589	0.66116	0.873275	-0.596711
O69998	SCO5822	O69998_STRCO DNA topoisomerase (ATP-hydrolyzing) OS=Streptomyces coelicolor (strain ATCC BAA-471 / A3(2) / M145) OX=100226 GN=SCO5822 PE=4 SV=1									43	43	42	71	71	69.4	77.269	0	323.31	30052000000	1697	dtiaA_tia_0.125_dtiaA_noa;WT_ERY2_WT_noa;WT_TIA8_WT_noa	0.454622	0.637186	-0.368556	-0.908794	2.57454	0.012599	-0.732745	-5.31389	1.21898	0.0364406	-0.9631	-2.76694	0.272187	0.860374	0.114073	0.450363	1.1536	0.0822361	-0.424588	-1.94003	0.0571129	1	0.0659033	0.13866	0.459924	0.705429	-0.38471
Q9X8I4	ftsH	Q9X8I4_STRCO ATP-dependent zinc metalloprotease FtsH OS=Streptomyces coelicolor (strain ATCC BAA-471 / A3(2) / M145) OX=100226 GN=ftsH PE=3 SV=1									41	41	41	71.9	71.9	71.9	72.092	0	323.31	120360000000	2619	dtiaA_tia_0.125_dtiaA_noa	0.188663	0.858668	0.18111	0.41148	1.5122	0.0604253	-0.245022	-1.70172	0.848098	0.0889182	-0.5495	-1.65272	0.0975437	0.942372	-0.0583801	-0.193945	0.028794	0.97135	-0.00576274	-0.0352699	0.0434989	1	0.0495485	0.106341	0.431011	0.676785	-0.321559
Q9R7V6	SCO5541	Q9R7V6_STRCO Putative ATP-GTP binding protein OS=Streptomyces coelicolor (strain ATCC BAA-471 / A3(2) / M145) OX=100226 GN=SCO5541 PE=3 SV=1									8	2	2	67.8	19	19	18.839	0	50.161	2025100000	100	dtiaA_tia_0.125_dtiaA_noa	0.724548	0.343559	0.778008	1.56783	0.549855	0.158574	0.327958	1.00983	0.0906331	0.894912	-0.0888443	-0.207791	0.639237	0.520402	0.546474	1.30214	0.147562	0.851412	0.0390606	0.203636	0.216856	1	0.457366	0.533955	0.105646	0.804039	-0.140701
Q8CJT3	SCO4548	Q8CJT3_STRCO Putative integral membrane protein OS=Streptomyces coelicolor (strain ATCC BAA-471 / A3(2) / M145) OX=100226 GN=SCO4548 PE=4 SV=1									34	34	34	47.5	47.5	47.5	105.8	0	166.47	5352300000	486	dtiaA_tia_0.125_dtiaA_noa;WT_TIA8_WT_noa	0.066942	0.95999	-0.0737101	-0.159847	1.35732	0.0457325	-0.356002	-2.00932	0.889809	0.0794047	-0.602505	-1.7712	0.220533	0.885886	0.106437	0.389328	0.99605	0.229528	-0.153563	-1.00453	0.0583787	1	0.0639877	0.140056	0.496171	0.738477	-0.42272
Q9Z585	ligA1	DNLJ1_STRCO DNA ligase 1 OS=Streptomyces coelicolor (strain ATCC BAA-471 / A3(2) / M145) OX=100226 GN=ligA1 PE=3 SV=1					ko03030;ko03410;ko03420;ko03430	Genetic Information Processing;Genetic Information Processing;Genetic Information Processing	Replication and repair;Replication and repair;Replication and repair	C 03030 DNA replication [PATH:sco03030];C 03410 Base excision repair [PATH:sco03410];C 03420 Nucleotide excision repair [PATH:sco03420];C 03430 Mismatch repair [PATH:sco03430]	35	35	35	57.3	57.3	57.3	80.571	0	323.31	12590000000	1009	dtiaA_tia_0.125_dtiaA_noa;WT_TIA8_WT_noa	0.0544795	0.969259	-0.0639165	-0.13297	3.66023	0.0175688	-0.408296	-3.85045	1.05578	0.0566937	-0.674264	-2.14484	0.30244	0.822251	-0.161113	-0.543434	0.88062	0.222486	-0.174478	-1.02357	0.0601677	1	-0.0691287	-0.145639	0.611013	0.809794	-0.431499
Q9XAD1	SCO1925	Q9XAD1_STRCO Uncharacterized protein OS=Streptomyces coelicolor (strain ATCC BAA-471 / A3(2) / M145) OX=100226 GN=SCO1925 PE=3 SV=1									37	37	37	89.6	89.6	89.6	52.695	0	323.31	90238000000	2339	dARE5sco+EpARE5sco_LIN8_dARE5sco+EpARE5sco_noa;dtiaA_tia_0.125_dtiaA_noa;WT_TIA8_WT_noa	0.0569309	0.96888	-0.0528774	-0.131528	2.02343	0.0236303	-0.447954	-3.11261	0.867346	0.0763035	-0.697332	-1.80198	0.0230286	0.991853	-0.00706736	-0.0359412	1.90723	0.0327071	-0.609173	-3.61697	0.129099	1	0.150768	0.301153	0.390108	0.660307	-0.24066
O86525	SCO5544	O86525_STRCO Histidine kinase OS=Streptomyces coelicolor (strain ATCC BAA-471 / A3(2) / M145) OX=100226 GN=SCO5544 PE=4 SV=1									55	55	51	61.1	61.1	58.6	139.71	0	323.31	40062000000	2029	dtiaA_tia_0.125_dtiaA_noa	0.221376	0.815025	0.232199	0.486853	1.61808	0.085072	-0.184386	-1.42768	0.487492	0.245105	-0.363225	-0.953099	0.162014	0.93283	0.0476742	0.234983	0.484215	0.393789	-0.144115	-0.678892	0.170846	1	0.20025	0.391338	0.438325	0.693401	-0.399527
Q9EWF9	SCO4958	Q9EWF9_STRCO Cystathionine gamma-synthase OS=Streptomyces coelicolor (strain ATCC BAA-471 / A3(2) / M145) OX=100226 GN=SCO4958 PE=3 SV=1					ko00270;ko00450;ko00920	Metabolism;Metabolism;Metabolism	Amino acid metabolism;Energy metabolism;Metabolism of other amino acids;Overview	C 00270 Cysteine and methionine metabolism [PATH:sco00270];C 00450 Selenocompound metabolism [PATH:sco00450];C 00920 Sulfur metabolism [PATH:sco00920];C 01230 Biosynthesis of amino acids [PATH:sco01230]	17	17	17	65.8	65.8	65.8	40.755	0	323.31	74397000000	1232	dtiaA_tia_0.125_dtiaA_noa;WT_TIA8_WT_noa	0.0164115	0.988126	0.0174669	0.0403553	2.49091	0.0257959	-0.358515	-2.97715	0.706929	0.118387	-0.567249	-1.4287	0.457026	0.734343	0.224417	0.787177	0.86863	0.268811	-0.143445	-0.902592	0.030181	1	0.0450497	0.0785627	0.506679	0.7045	-0.298451
Q9ZBP9	ftsY	Q9ZBP9_STRCO Signal recognition particle receptor FtsY OS=Streptomyces coelicolor (strain ATCC BAA-471 / A3(2) / M145) OX=100226 GN=ftsY PE=3 SV=1					ko03060;ko03070	Genetic Information Processing;Environmental Information Processing	Folding. sorting and degradation;Membrane transport	C 03060 Protein export [PATH:sco03060];C 03070 Bacterial secretion system [PATH:sco03070]	19	19	19	59.5	59.5	59.5	43.649	0	265.09	24573000000	768	dtiaA_tia_0.125_dtiaA_noa;WT_TIA8_WT_noa	0.0100016	0.990073	-0.0116615	-0.0252357	1.42053	0.0435916	-0.362521	-2.09876	0.8414	0.0883717	-0.586297	-1.67291	0.225377	0.886129	0.100569	0.385896	0.297137	0.640826	-0.0865269	-0.41749	0.0579688	1	-0.0867074	-0.147756	0.794863	0.920487	-0.455705
Q9X9Z7	SCO1795	Q9X9Z7_STRCO Uncharacterized protein OS=Streptomyces coelicolor (strain ATCC BAA-471 / A3(2) / M145) OX=100226 GN=SCO1795 PE=4 SV=1			WblC						9	9	9	64.9	64.9	64.9	18.85	0	33.59	722070000	42	dARE5sco+EpARE5sco_LIN8_dARE5sco+EpARE5sco_noa;dtiaA_tia_0.125_dtiaA_noa;WT_TIA8_WT_noa	0.264776	0.770849	0.326681	0.593688	1.83142	0.0110875	1.99074	5.77988	0.802628	0.0792539	-0.898488	-1.77467	0.479005	0.704413	0.267035	0.860602	1.82574	0.0181616	4.27513	6.80286	0.485564	1	0.458421	1.00494	0.375768	0.657786	-0.206287
Q9XA19	SCO3845	Q9XA19_STRCO Uncharacterized protein OS=Streptomyces coelicolor (strain ATCC BAA-471 / A3(2) / M145) OX=100226 GN=SCO3845 PE=4 SV=1									15	15	15	41.4	41.4	41.4	54.317	0	323.31	15962000000	715	dtiaA_tia_0.125_dtiaA_noa	0.229441	0.812174	0.226997	0.497085	1.11299	0.0920482	-0.228807	-1.36604	0.679421	0.135158	-0.446321	-1.2964	0.0870179	0.946599	-0.0640653	-0.185508	0.06891	0.914882	-0.0274448	-0.118894	0.115044	1	0.140179	0.272595	0.520863	0.751481	-0.399311
P36176	recF	RECF_STRCO DNA replication and repair protein RecF OS=Streptomyces coelicolor (strain ATCC BAA-471 / A3(2) / M145) OX=100226 GN=recF PE=3 SV=1					ko03440	Genetic Information Processing	Replication and repair	C 03440 Homologous recombination [PATH:sco03440]	15	15	15	61.7	61.7	61.7	40.743	0	85.907	2503200000	315	dtiaA_tia_0.125_dtiaA_noa	0.240733	0.805728	0.228579	0.515135	0.321042	0.671895	-0.0634575	-0.366341	0.587308	0.207892	-0.310729	-1.03959	0.266459	0.894635	0.0716298	0.361487	0.207769	0.82876	0.0383161	0.230953	0.192935	1	-0.194866	-0.424931	0.295704	0.667022	-0.20024
P0A4G6	secA	SECA_STRCO Protein translocase subunit SecA OS=Streptomyces coelicolor (strain ATCC BAA-471 / A3(2) / M145) OX=100226 GN=secA PE=3 SV=1					ko03060;ko03070	Genetic Information Processing;Environmental Information Processing	Folding. sorting and degradation;Membrane transport	C 03060 Protein export [PATH:sco03060];C 03070 Bacterial secretion system [PATH:sco03070]	54	54	54	62.9	62.9	62.9	106.46	0	323.31	86723000000	2668	dtiaA_tia_0.125_dtiaA_noa;WT_TIA8_WT_noa	0.166785	0.874945	0.1696	0.371577	2.28384	0.0421509	-0.260335	-2.19045	0.699078	0.131576	-0.44032	-1.3204	0.199914	0.903344	-0.072066	-0.315545	0.930143	0.138728	-0.307616	-1.42485	0.0340729	1	-0.0470689	-0.087193	0.415218	0.673494	-0.326571
Q9FBN1	SCO5048	Q9FBN1_STRCO Putative secreted protein OS=Streptomyces coelicolor (strain ATCC BAA-471 / A3(2) / M145) OX=100226 GN=SCO5048 PE=4 SV=1									8	8	8	60.9	60.9	60.9	18.818	0	303.64	7747600000	418	dARE5sco+EpARE5sco_LIN8_dARE5sco+EpARE5sco_noa;dtiaA_tia_0.125_dtiaA_noa	0.0612596	0.963216	0.0744692	0.149904	1.51995	0.0553085	-0.275557	-1.8493	0.619982	0.148937	-0.47112	-1.22437	0.246618	0.901878	0.0596167	0.317632	1.64309	0.0342998	-0.63804	-3.22394	0.0518289	1	-0.078661	-0.13303	0.523223	0.76298	-0.477182
O88018	tal1	TAL1_STRCO Transaldolase 1 OS=Streptomyces coelicolor (strain ATCC BAA-471 / A3(2) / M145) OX=100226 GN=tal1 PE=3 SV=1					ko00030	Metabolism;Metabolism;Metabolism	Carbohydrate metabolism;Overview;Overview	C 00030 Pentose phosphate pathway [PATH:sco00030];01200 Carbon metabolism;C 01230 Biosynthesis of amino acids [PATH:sco01230]	24	22	22	77.7	75.6	75.6	40.407	0	323.31	26180000000	978	dtiaA_tia_0.125_dtiaA_noa;WT_ERY2_WT_noa;WT_TIA8_WT_noa	0.295901	0.749581	-0.307684	-0.637208	2.39002	0.0149478	-0.620962	-4.44324	1.20808	0.0375521	-0.938944	-2.71993	0.10692	0.947192	0.0402425	0.177083	0.849462	0.155982	0.287097	1.29775	0.225821	1	-0.216122	-0.486177	0.363922	0.666911	-0.345704
Q9XAI0	SCO3622	Q9XAI0_STRCO Putative aminotransferase OS=Streptomyces coelicolor (strain ATCC BAA-471 / A3(2) / M145) OX=100226 GN=SCO3622 PE=3 SV=1						Metabolism;Metabolism	Metabolism of other amino acids;Metabolism of other amino acids	C 00410 beta-Alanine metabolism [PATH:sco00410];C 00430 Taurine and hypotaurine metabolism [PATH:sco00430]	18	18	18	57	57	57	48.413	0	323.31	20210000000	829	dtiaA_tia_0.125_dtiaA_noa;WT_TIA8_WT_noa	0.264703	0.78178	-0.234011	-0.553724	2.03061	0.0171321	-0.620555	-3.8705	0.838197	0.0807166	-0.712753	-1.75595	0.036393	0.980588	0.0111974	0.0565007	0.273213	0.626797	-0.100549	-0.428504	0.336831	1	0.25137	0.666133	0.438924	0.666703	-0.22888
Q9RL56	SCO0430	Q9RL56_STRCO Putative tetR family transcriptional regulator OS=Streptomyces coelicolor (strain ATCC BAA-471 / A3(2) / M145) OX=100226 GN=SCO0430 PE=4 SV=1									4	4	4	26	26	26	23.984	0.00923	1.2714	1442300000	46	WT_ERY2_WT_noa	0.601656	0.367135	2.41774	1.50283	0.428271	0.146166	1.80175	1.07056	0.973097	0.039396	-3.55126	-2.60874	0.066987	0.942182	-0.338854	-0.192629	0.263914	0.377092	2.48067	0.702882	0.0331253	1	0.248285	0.0999457	0.387803	0.695004	-0.737022
O86637	SCO5717	O86637_STRCO AAA_31 domain-containing protein OS=Streptomyces coelicolor (strain ATCC BAA-471 / A3(2) / M145) OX=100226 GN=SCO5717 PE=4 SV=1									17	17	17	26.8	26.8	26.8	112.08	0	323.31	14437000000	709	dtiaA_tia_0.125_dtiaA_noa;WT_TIA8_WT_noa	0.0393853	0.974294	-0.0484123	-0.0981266	1.60343	0.0343744	-0.408525	-2.46505	0.839383	0.0868757	-0.613151	-1.69049	0.16595	0.92927	-0.0492191	-0.241371	0.725787	0.181813	-0.297654	-1.18446	0.16976	1	0.178455	0.38047	0.284447	0.667183	-0.209615
Q9EWF7	msrA	MSRA_STRCO Peptide methionine sulfoxide reductase MsrA OS=Streptomyces coelicolor (strain ATCC BAA-471 / A3(2) / M145) OX=100226 GN=msrA PE=3 SV=1				SigR					10	10	10	87.2	87.2	87.2	19.308	0	72.907	3934200000	203	dARE5sco+EpARE5sco_LIN8_dARE5sco+EpARE5sco_noa;WT_ERY2_WT_noa;WT_LIN8_WT_noa;WT_TIA8_WT_noa	1.5365	0.0450057	3.66419	4.9597	2.28155	0.00576577	3.44648	9.8411	1.66453	0.0155922	3.27908	5.55316	1.16376	0.34472	0.601775	2.25996	2.14008	0.02025	4.03777	9.0631	0.0148212	1	-0.030503	-0.0410815	0.0940942	0.817652	0.156244
Q9XAE1	SCO5292	Q9XAE1_STRCO Putative ATP/GTP-binding protein OS=Streptomyces coelicolor (strain ATCC BAA-471 / A3(2) / M145) OX=100226 GN=SCO5292 PE=3 SV=1									6	5	5	50.3	45	45	20.957	0	46.551	3546100000	166	dtiaA_tia_0.125_dtiaA_noa	0.639262	0.507016	0.415056	1.21083	0.149071	0.912318	0.018561	0.129594	0.485364	0.397455	-0.178954	-0.748464	1.46454	0.349662	0.423761	2.34659	0.195967	0.801801	-0.0494696	-0.260713	0.191306	1	-0.17005	-0.409418	0.760751	0.922366	-0.574518
P46105	actII-2	ACT22_STRCO Probable actinorhodin transporter OS=Streptomyces coelicolor (strain ATCC BAA-471 / A3(2) / M145) OX=100226 GN=actII-2 PE=3 SV=1		Actinorhodin							1	1	1	2.6	2.6	2.6	59.771	0	3.7838	4539700	2		NaN	1	0	NaN	NaN	1	0	NaN	NaN	1	0	NaN	NaN	1	0	NaN	NaN	1	0	NaN	NaN	1	0	NaN	NaN	1	0
Q8CJM2	SCO6627	Q8CJM2_STRCO Uncharacterized protein OS=Streptomyces coelicolor (strain ATCC BAA-471 / A3(2) / M145) OX=100226 GN=SCO6627 PE=4 SV=1									62	62	47	69.9	69.9	56.9	136.25	0	323.31	18212000000	1491	dtiaA_tia_0.125_dtiaA_noa;WT_ERY2_WT_noa;WT_TIA8_WT_noa	0.190288	0.859084	-0.179678	-0.413219	1.73377	0.0233958	-0.569291	-3.1904	1.07425	0.0497739	-0.831343	-2.32248	0.271457	0.861088	0.107424	0.43898	0.423547	0.504434	-0.107598	-0.550226	0.113052	1	0.106172	0.253485	0.493842	0.703072	-0.313389
Q9F342	SCO5128	Q9F342_STRCO Putative membrane protein OS=Streptomyces coelicolor (strain ATCC BAA-471 / A3(2) / M145) OX=100226 GN=SCO5128 PE=4 SV=1									25	25	25	50.8	50.8	50.8	75.82	0	323.31	8434500000	650	dtiaA_tia_0.125_dtiaA_noa;WT_TIA8_WT_noa	0.0111402	0.990194	-0.0138664	-0.0284706	1.74166	0.0292421	-0.433805	-2.72464	0.644384	0.128431	-0.604417	-1.34161	0.886923	0.524545	-0.263616	-1.28273	0.813335	0.118382	-0.504251	-1.55425	0.152979	1	0.192185	0.35783	0.498527	0.719156	-0.348235
O50510	SCO5836	O50510_STRCO DNA topoisomerase (ATP-hydrolyzing) OS=Streptomyces coelicolor (strain ATCC BAA-471 / A3(2) / M145) OX=100226 GN=SCO5836 PE=3 SV=1									42	42	42	55.5	55.5	55.5	88.64	0	323.31	20855000000	1324	dtiaA_tia_0.125_dtiaA_noa;WT_TIA8_WT_noa	0.0118501	0.990493	-0.0121969	-0.0290198	1.79686	0.0341218	-0.364796	-2.48749	0.926849	0.0698804	-0.658723	-1.8858	0.054666	0.973107	-0.0198167	-0.091051	0.8642	0.162904	-0.266716	-1.26851	0.0539623	1	0.0672862	0.133396	0.574905	0.779408	-0.426743
Q9L0I2	SCO4775	Q9L0I2_STRCO Non-specific serine/threonine protein kinase OS=Streptomyces coelicolor (strain ATCC BAA-471 / A3(2) / M145) OX=100226 GN=SCO4775 PE=4 SV=1									33	33	33	66.8	66.8	66.8	74.125	0	323.31	12171000000	981	dtiaA_tia_0.125_dtiaA_noa;WT_ERY2_WT_noa;WT_TIA8_WT_noa	0.0371579	0.977485	-0.033898	-0.0866243	1.91663	0.0285289	-0.397835	-2.75902	1.27591	0.0393451	-0.678344	-2.5825	0.149141	0.919438	-0.0816797	-0.281524	1.33326	0.081089	-0.346343	-1.95295	0.109169	1	0.11364	0.251147	0.501197	0.735961	-0.404826
Q9RJ17	SCO1851	Q9RJ17_STRCO Cob(I)alamin adenosyltransferase OS=Streptomyces coelicolor (strain ATCC BAA-471 / A3(2) / M145) OX=100226 GN=SCO1851 PE=4 SV=1					ko00860	Metabolism	Metabolism of cofactors and vitamins	C 00860 Porphyrin and chlorophyll metabolism [PATH:sco00860]	10	10	10	59.3	59.3	59.3	22.237	0	138.11	9509100000	476	dtiaA_tia_0.125_dtiaA_noa	0.056482	0.965941	0.0693677	0.138956	0.562048	0.231869	-0.179426	-0.814743	0.552016	0.199151	-0.379152	-1.0567	0.602384	0.701596	-0.221342	-0.930194	0.4635	0.636498	-0.0638905	-0.420408	0.0371786	1	0.0500533	0.0944524	0.533595	0.761544	-0.466791
Q9K419	SCO1080	Q9K419_STRCO HpcH_HpaI domain-containing protein OS=Streptomyces coelicolor (strain ATCC BAA-471 / A3(2) / M145) OX=100226 GN=SCO1080 PE=4 SV=1									11	11	11	38.4	38.4	38.4	45.842	0	43.952	2331700000	201	dtiaA_tia_0.125_dtiaA_noa;WT_ERY2_WT_noa;WT_TIA8_WT_noa	0.246301	0.801279	-0.228543	-0.523505	1.85519	0.0179574	-0.631575	-3.60061	1.56134	0.0272425	-0.898099	-3.56438	0.938997	0.440816	-0.374139	-1.56387	0.223602	0.653527	-0.117967	-0.407118	0.235794	1	-0.194979	-0.488909	1.34053	0.88325	-0.958603
Q9S229	SCO1771	Q9S229_STRCO Uncharacterized protein OS=Streptomyces coelicolor (strain ATCC BAA-471 / A3(2) / M145) OX=100226 GN=SCO1771 PE=4 SV=1									7	7	7	67	67	67	19.243	0	54.421	1098900000	223	dtiaA_tia_0.125_dtiaA_noa	0.599473	0.53852	0.419322	1.15616	0.0564729	0.925886	-0.0297445	-0.109676	0.55392	0.214142	-0.332829	-1.01974	0.491978	0.707956	0.245831	0.852036	0.0835691	0.844834	-0.141961	-0.2136	0.0266804	1	-0.0324599	-0.0669934	0.679546	0.920913	-0.777793
Q9K4A8	rsgA	Q9K4A8_STRCO Small ribosomal subunit biogenesis GTPase RsgA OS=Streptomyces coelicolor (strain ATCC BAA-471 / A3(2) / M145) OX=100226 GN=rsgA PE=3 SV=1									11	11	11	41.5	41.5	41.5	36.763	0	22.583	884300000	60	dtiaA_tia_0.125_dtiaA_noa;WT_TIA8_WT_noa	0.933473	0.301245	-0.468452	-1.69929	1.40537	0.0227427	-0.8789	-3.14314	0.9903	0.0525285	-1.06139	-2.26658	0.712075	0.644414	-0.219844	-1.02642	0.273162	0.466901	-0.278336	-0.588695	0.704327	1	-0.567599	-1.42451	1.16555	0.845417	-1.04809
Q9KZP4	SCO1388	Q9KZP4_STRCO Putative mannose-1-phosphate guanyltransferase OS=Streptomyces coelicolor (strain ATCC BAA-471 / A3(2) / M145) OX=100226 GN=SCO1388 PE=3 SV=1					ko00051;ko00520	Metabolism;Metabolism	Carbohydrate metabolism;Carbohydrate metabolism	C 00051 Fructose and mannose metabolism [PATH:sco00051];C 00520 Amino sugar and nucleotide sugar metabolism [PATH:sco00520]	38	38	38	66.1	66.1	66.1	89.608	0	323.31	16802000000	1052	dARE5sco+EpARE5sco_LIN8_dARE5sco+EpARE5sco_noa;dtiaA_tia_0.125_dtiaA_noa	0.148114	0.90318	-0.104583	-0.303145	0.906027	0.0759715	-0.373693	-1.52156	0.832529	0.0864557	-0.633368	-1.69311	0.137172	0.929976	0.0601597	0.23949	1.6648	0.0469231	-0.425395	-2.60004	0.0960711	1	0.129304	0.234434	0.394684	0.664773	-0.282224
Q93RV5	SCO1871	Q93RV5_STRCO Putative aldehyde dehydrogenase OS=Streptomyces coelicolor (strain ATCC BAA-471 / A3(2) / M145) OX=100226 GN=SCO1871 PE=4 SV=1					ko00930	Metabolism;Metabolism	Overview;Xenobiotics biodegradation and metabolism	C 01220 Degradation of aromatic compounds [PATH:sco01220];C 00930 Caprolactam degradation [PATH:sco00930]	21	21	21	79.8	79.8	79.8	52.244	0	289.46	17582000000	903	dtiaA_tia_0.125_dtiaA_noa	0.0514289	0.97111	0.0580921	0.124789	1.01575	0.0874918	-0.26885	-1.41391	0.947961	0.0710407	-0.604282	-1.8759	0.0829856	0.949652	-0.053594	-0.170379	1.3743	0.0561245	-0.46236	-2.33326	0.0389072	1	-0.0455844	-0.0960138	0.767934	0.919886	-0.505177
Q9L0I0	SCO4777	Q9L0I0_STRCO Non-specific serine/threonine protein kinase OS=Streptomyces coelicolor (strain ATCC BAA-471 / A3(2) / M145) OX=100226 GN=SCO4777 PE=4 SV=1									20	20	20	55.4	55.4	55.4	63.937	0	107.05	4169900000	431	dtiaA_tia_0.125_dtiaA_noa	0.0950053	0.941336	0.0852725	0.212704	1.11548	0.0853868	-0.244606	-1.42275	0.785618	0.106284	-0.517211	-1.52172	0.133963	0.933238	0.0785961	0.26036	0.0191968	0.964547	-0.0163555	-0.0445394	0.0779773	1	0.101329	0.191177	0.53838	0.764457	-0.46262
P40171	groL1	CH601_STRCO 60 kDa chaperonin 1 OS=Streptomyces coelicolor (strain ATCC BAA-471 / A3(2) / M145) OX=100226 GN=groL1 PE=3 SV=3					ko03018;ko04940;ko05152	Genetic Information Processing	Folding. sorting and degradation	C 03018 RNA degradation [PATH:sco03018]	59	59	58	91.9	91.9	90.4	57.118	0	323.31	1216300000000	7046	dtiaA_tia_0.125_dtiaA_noa;WT_TIA8_WT_noa	0.12658	0.909062	-0.127019	-0.28627	1.73972	0.0219722	-0.585555	-3.25104	0.938304	0.0637001	-0.721982	-1.95686	0.0356196	0.980968	-0.0128956	-0.0598568	0.389287	0.430521	-0.160303	-0.630284	0.124929	1	0.1167	0.27811	0.395912	0.657645	-0.200942
O86608	SCO6339	O86608_STRCO 3-oxoadipate enol-lactone hydrolase/4-carboxymuconolactone decarboxylase OS=Streptomyces coelicolor (strain ATCC BAA-471 / A3(2) / M145) OX=100226 GN=SCO6339 PE=4 SV=1					ko00362	Metabolism	Overview	C 01220 Degradation of aromatic compounds [PATH:sco01220]	16	16	16	60.4	60.4	60.4	47.531	0	125.75	6270800000	419	dtiaA_tia_0.125_dtiaA_noa	0.315638	0.726318	0.351102	0.686349	0.27754	0.890866	0.0203374	0.160333	0.468073	0.2962	-0.286527	-0.866062	0.111111	0.937475	0.0661767	0.219169	0.530135	0.79087	-0.0340188	-0.273903	0.0853028	1	-0.115113	-0.20963	0.491095	0.758114	-0.525817
Q9Z512	uvrC	UVRC_STRCO UvrABC system protein C OS=Streptomyces coelicolor (strain ATCC BAA-471 / A3(2) / M145) OX=100226 GN=uvrC PE=3 SV=1					ko03420	Genetic Information Processing	Replication and repair	C 03420 Nucleotide excision repair [PATH:sco03420]	30	30	30	53.3	53.3	53.3	80.84	0	137.81	4213500000	596	dtiaA_tia_0.125_dtiaA_noa;WT_ERY2_WT_noa;WT_TIA8_WT_noa	0.52315	0.584365	-0.406848	-1.03433	2.65198	0.0111314	-0.76133	-5.59799	1.49534	0.0267687	-0.992324	-3.52138	0.493928	0.729106	0.204721	0.798513	1.34075	0.0760716	-0.359716	-2.00298	0.0747876	1	-0.0799128	-0.176523	0.594233	0.782297	-0.391168
Q9RKD3	SCO3154	Q9RKD3_STRCO Dolichyl-phosphate-mannose--protein mannosyltransferase OS=Streptomyces coelicolor (strain ATCC BAA-471 / A3(2) / M145) OX=100226 GN=SCO3154 PE=3 SV=1									7	7	7	20.5	20.5	20.5	66.289	0	18.441	760370000	88	dtiaA_tia_0.125_dtiaA_noa;WT_TIA8_WT_noa	0.0707082	0.963113	0.0517712	0.151874	2.3843	0.0161081	-0.55471	-4.08629	0.749066	0.0974275	-0.69048	-1.57455	0.144901	0.907287	0.106649	0.300503	0.0269902	0.955836	0.0200418	0.0598681	0.0106278	1	-0.0197277	-0.0291453	1.01929	0.930264	-0.571833
Q9ADH1	SCO6092	Q9ADH1_STRCO Uncharacterized protein OS=Streptomyces coelicolor (strain ATCC BAA-471 / A3(2) / M145) OX=100226 GN=SCO6092 PE=4 SV=1									9	9	9	70.9	70.9	70.9	19.697	0	15.563	1869800000	120	dtiaA_tia_0.125_dtiaA_noa	0.0356706	0.97644	-0.0440648	-0.0892142	0.799296	0.215624	-0.139155	-0.852477	1.01346	0.0625209	-0.654547	-2.04453	0.593052	0.687393	0.245322	0.960411	1.04608	0.134268	-0.271565	-1.44872	0.121238	1	-0.0569477	-0.218746	0.775424	0.866585	-0.368129
Q9KY72	SCO4792	Q9KY72_STRCO Putative two-component system DNA-binding response regulator OS=Streptomyces coelicolor (strain ATCC BAA-471 / A3(2) / M145) OX=100226 GN=SCO4792 PE=4 SV=1									7	7	7	41.4	41.4	41.4	26.868	0	70.235	3118800000	210	dtiaA_tia_0.125_dtiaA_noa	0.433781	0.716035	0.192444	0.720765	0.210249	0.747247	-0.0601641	-0.297298	0.827741	0.165754	-0.232485	-1.15485	0.47741	0.798215	-0.128433	-0.637464	0.0782352	0.894782	0.040439	0.149174	0.00648827	1	-0.00592041	-0.015487	0.116449	0.804341	0.0989838
Q9X8T9	SCO3903	Q9X8T9_STRCO Uncharacterized protein OS=Streptomyces coelicolor (strain ATCC BAA-471 / A3(2) / M145) OX=100226 GN=SCO3903 PE=4 SV=1									22	22	22	78.7	78.7	78.7	38.041	0	323.31	20160000000	1022	dtiaA_tia_0.125_dtiaA_noa	0.109931	0.92734	0.118111	0.254548	1.52169	0.0530085	-0.287348	-1.90302	0.666686	0.13406	-0.486167	-1.30801	0.33649	0.849375	0.0995801	0.474239	0.818007	0.229436	-0.180482	-1.00391	0.0357837	1	0.03818	0.0867191	0.410265	0.675209	-0.341484
Q9F2X6	SCO4585	Q9F2X6_STRCO Putative ABC transporter ATP-binding protein OS=Streptomyces coelicolor (strain ATCC BAA-471 / A3(2) / M145) OX=100226 GN=SCO4585 PE=4 SV=1									11	11	11	55.4	55.4	55.4	34.235	0	25.616	1469600000	133	dARE5sco+EpARE5sco_LIN8_dARE5sco+EpARE5sco_noa;dtiaA_tia_0.125_dtiaA_noa;WT_TIA8_WT_noa	0.24363	0.795098	-0.267602	-0.537319	1.72957	0.017514	-0.819426	-3.83869	0.865588	0.0679816	-0.891137	-1.90551	0.882429	0.439796	-0.423362	-1.56493	1.68429	0.0306087	-0.833474	-3.75814	0.365696	1	-0.205526	-0.663115	0.538146	0.718725	-0.285494
O88017	zwf	O88017_STRCO Glucose-6-phosphate 1-dehydrogenase OS=Streptomyces coelicolor (strain ATCC BAA-471 / A3(2) / M145) OX=100226 GN=zwf PE=3 SV=1					ko00030;ko00480	Metabolism;Metabolism;Metabolism	Carbohydrate metabolism;Metabolism of other amino acids;Overview	C 00030 Pentose phosphate pathway [PATH:sco00030];01200 Carbon metabolism;C 00480 Glutathione metabolism [PATH:sco00480]	41	41	29	78.9	78.9	56.8	65.671	0	323.31	49227000000	1774	dtiaA_tia_0.125_dtiaA_noa;WT_ERY2_WT_noa;WT_TIA8_WT_noa	0.380858	0.69699	-0.313208	-0.767892	1.99958	0.0166569	-0.668095	-3.99224	1.23748	0.0374624	-0.861492	-2.7195	0.876619	0.500415	-0.292187	-1.33621	0.237764	0.675315	-0.095321	-0.389107	0.199545	1	-0.167972	-0.420195	0.832733	0.907594	-0.390116
Q93JF6	SCO5971	Q93JF6_STRCO Uncharacterized protein OS=Streptomyces coelicolor (strain ATCC BAA-471 / A3(2) / M145) OX=100226 GN=SCO5971 PE=4 SV=1									16	16	16	70	70	70	33.164	0	323.31	36108000000	992	dtiaA_tia_0.125_dtiaA_noa;WT_TIA8_WT_noa	0.126759	0.912964	0.111752	0.277991	3.03677	0.0228537	-0.348627	-3.15286	0.898686	0.0821872	-0.560813	-1.74834	0.09239	0.956544	0.0288811	0.141162	1.9673	0.392766	-0.073225	-0.680116	0.427614	1	-0.498798	-0.925605	0.728069	0.876845	-0.448618
Q9RJA5	SCO0659	Q9RJA5_STRCO Putative DeoR-family transcriptional regulator OS=Streptomyces coelicolor (strain ATCC BAA-471 / A3(2) / M145) OX=100226 GN=SCO0659 PE=4 SV=1									6	6	6	28	28	28	39.743	0	18.758	3756500000	25		0.372994	0.626041	1.97099	0.949366	0.669117	0.0605444	3.51227	1.70919	0.247026	0.502324	1.55308	0.652282	0.0233583	0.976749	-0.240765	-0.0719393	NaN	1	0	NaN	NaN	1	0	NaN	0.541929	0.889949	3.63364
Q9EWF8	SCO4957	Q9EWF8_STRCO Putative membrane protein OS=Streptomyces coelicolor (strain ATCC BAA-471 / A3(2) / M145) OX=100226 GN=SCO4957 PE=4 SV=1									16	16	16	61.6	61.6	61.6	40.745	0	211.54	9446900000	614	dtiaA_tia_0.125_dtiaA_noa;WT_ERY2_WT_noa;WT_TIA8_WT_noa	0.471791	0.638318	-0.329357	-0.90661	2.9947	0.0128599	-0.618475	-5.16719	1.0833	0.0456292	-0.905491	-2.39771	0.338252	0.816282	0.166494	0.588349	0.438389	0.384647	-0.17137	-0.693256	0.00531927	1	-0.00859451	-0.0143436	0.476892	0.721697	-0.401942
Q9AD98	SCO1669	Q9AD98_STRCO Putative ATP/GTP-binding protein OS=Streptomyces coelicolor (strain ATCC BAA-471 / A3(2) / M145) OX=100226 GN=SCO1669 PE=4 SV=1									11	11	11	59.8	59.8	59.8	37.928	0	57.459	3104600000	290	dtiaA_tia_0.125_dtiaA_noa;WT_TIA8_WT_noa	0.0691529	0.958181	-0.074447	-0.164079	2.1619	0.0182948	-0.527486	-3.66294	1.08399	0.0533796	-0.718487	-2.2445	0.010949	0.99632	-0.00469653	-0.0201263	0.90494	0.119364	-0.39069	-1.54757	0.0434424	1	0.0487067	0.105845	0.562916	0.790541	-0.475131
Q9KZ82	SCO3063	Q9KZ82_STRCO Putative two-component system reponse regulator OS=Streptomyces coelicolor (strain ATCC BAA-471 / A3(2) / M145) OX=100226 GN=SCO3063 PE=4 SV=1									10	10	10	64.9	64.9	64.9	25.041	0	157.55	5169700000	405	dtiaA_tia_0.125_dtiaA_noa;WT_ERY2_WT_noa;WT_TIA8_WT_noa	0.408013	0.676073	-0.325923	-0.814759	2.07741	0.0157127	-0.729994	-4.36606	1.06816	0.0487645	-0.877472	-2.34331	0.542905	0.827062	0.0844262	0.532253	1.3249	0.0522899	-0.523841	-2.40078	0.18017	1	0.229395	0.417608	0.238703	0.677509	-0.246839
Q9ADJ6	SCO7463	Q9ADJ6_STRCO Putative sensor histidine kinase OS=Streptomyces coelicolor (strain ATCC BAA-471 / A3(2) / M145) OX=100226 GN=SCO7463 PE=4 SV=1									20	20	20	62	62	62	42.557	0	323.31	10019000000	812	dtiaA_tia_0.125_dtiaA_noa;WT_TIA8_WT_noa	0.159512	0.882351	-0.142698	-0.34605	1.9108	0.0239009	-0.468224	-3.07294	1.06053	0.053539	-0.754029	-2.22936	0.12465	0.938239	-0.0539799	-0.217533	1.06665	0.0902327	-0.455537	-1.87644	0.0635883	1	0.0758979	0.154781	0.69014	0.897411	-0.572812
Q9F2J7	SCO3784	Q9F2J7_STRCO Uncharacterized protein OS=Streptomyces coelicolor (strain ATCC BAA-471 / A3(2) / M145) OX=100226 GN=SCO3784 PE=4 SV=1									12	12	12	52.9	52.9	52.9	37.809	0	22.792	1587000000	138	dtiaA_tia_0.125_dtiaA_noa	0.0500745	0.968945	-0.0753568	-0.128511	0.451439	0.188253	-0.399763	-0.921751	0.680685	0.118322	-0.6517	-1.42932	0.0282807	0.987475	-0.00934601	-0.0456755	0.217525	0.563486	-0.254595	-0.48964	0.206724	1	0.221854	0.458994	0.346647	0.697173	-0.0914078
Q9F2M0	SCO3761	Q9F2M0_STRCO Uncharacterized protein OS=Streptomyces coelicolor (strain ATCC BAA-471 / A3(2) / M145) OX=100226 GN=SCO3761 PE=4 SV=1									7	7	7	31.2	31.2	31.2	18.004	0	94.509	3259100000	160	dtiaA_tia_0.125_dtiaA_noa;WT_ERY2_WT_noa;WT_TIA8_WT_noa	0.140739	0.892365	-0.165159	-0.326767	1.43703	0.0407646	-0.393687	-2.21906	1.36664	0.0330312	-0.770756	-2.90653	1.17703	0.380576	-0.390727	-1.89537	0.66929	0.422682	-0.0996869	-0.641197	0.690005	1	-0.483253	-1.34238	1.01757	0.892404	-0.783036
Q9X928	acsA	ACSA_STRCO Acetyl-coenzyme A synthetase OS=Streptomyces coelicolor (strain ATCC BAA-471 / A3(2) / M145) OX=100226 GN=acsA PE=3 SV=1					ko00010;ko00620;ko00640;ko00680;ko00720	Metabolism;Metabolism;Metabolism	Carbohydrate metabolism;Carbohydrate metabolism;Energy metabolism;Overview	C 00010 Glycolysis / Gluconeogenesis [PATH:sco00010];01200 Carbon metabolism;C 00620 Pyruvate metabolism [PATH:sco00620];C 00640 Propanoate metabolism [PATH:sco00640];C 00680 Methane metabolism [PATH:sco00680]	39	39	39	66.1	66.1	66.1	71.044	0	323.31	46791000000	1730	dtiaA_tia_0.125_dtiaA_noa;WT_TIA8_WT_noa	0.0253899	0.9856	-0.025142	-0.0609408	1.67575	0.0314878	-0.427952	-2.62281	0.814707	0.0920233	-0.569766	-1.61369	0.114913	0.941635	0.0511335	0.203507	0.173139	0.797691	-0.0583986	-0.267132	0.130568	1	0.148139	0.302585	0.432096	0.681126	-0.338504
Q9S2S1	SCO2165	Q9S2S1_STRCO Putative two component system response regulator OS=Streptomyces coelicolor (strain ATCC BAA-471 / A3(2) / M145) OX=100226 GN=SCO2165 PE=4 SV=1									5	5	5	34.4	34.4	34.4	24.409	0	49.909	754740000	141	dtiaA_tia_0.125_dtiaA_noa	0.0571155	0.965949	0.0675176	0.139366	1.00007	0.07336	-0.335829	-1.56199	0.619331	0.13795	-0.577983	-1.28505	0.0250602	0.980675	-0.022817	-0.0589137	0.474369	0.263474	-0.337671	-0.916382	0.176555	1	0.141506	0.370111	1.39793	0.84073	-0.652095
Q9KY14	SCO7324	Q9KY14_STRCO Putative regulatory protein OS=Streptomyces coelicolor (strain ATCC BAA-471 / A3(2) / M145) OX=100226 GN=SCO7324 PE=4 SV=1									13	13	13	83.3	83.3	83.3	31.828	0	323.31	13471000000	595	dtiaA_tia_0.125_dtiaA_noa	0.145424	0.897966	0.126739	0.315333	1.93131	0.0605423	-0.209431	-1.70452	0.858284	0.0913056	-0.505828	-1.62703	0.155187	0.902158	-0.111779	-0.318542	0.653834	0.355026	-0.126191	-0.733523	0.0437346	1	0.0456899	0.104867	0.731321	0.834242	-0.339174
Q9S2W2	SCO2094	Q9S2W2_STRCO Putative regulatory protein OS=Streptomyces coelicolor (strain ATCC BAA-471 / A3(2) / M145) OX=100226 GN=SCO2094 PE=4 SV=1									17	17	17	76.9	76.9	76.9	36.703	0	146.72	8546000000	457	dARE5sco+EpARE5sco_LIN8_dARE5sco+EpARE5sco_noa;dtiaA_tia_0.125_dtiaA_noa;WT_ERY2_WT_noa;WT_TIA8_WT_noa	0.15627	0.877626	-0.192434	-0.363622	1.24752	0.0370973	-0.585433	-2.38495	1.10255	0.0464112	-0.82206	-2.37717	0.0820385	0.967262	0.0184275	0.10556	1.55825	0.046005	-0.492001	-2.68033	0.200356	1	0.189782	0.43387	0.306234	0.664646	-0.220361
Q9F3K1	SCO5264	Q9F3K1_STRCO Uncharacterized protein OS=Streptomyces coelicolor (strain ATCC BAA-471 / A3(2) / M145) OX=100226 GN=SCO5264 PE=4 SV=1									16	16	16	46.9	46.9	46.9	40.074	0	149.85	3129000000	308	dtiaA_tia_0.125_dtiaA_noa;WT_ERY2_WT_noa;WT_TIA8_WT_noa	0.763316	0.313714	-0.816156	-1.6605	1.75748	0.0159732	-0.89071	-4.06105	1.26915	0.028339	-1.56307	-3.26997	0.162485	0.89366	0.14558	0.352204	0.78177	0.125738	0.505009	1.50487	0.266164	1	0.384668	0.612878	1.76239	0.886888	-0.169083
Q9EWT5	SCO0736	Q9EWT5_STRCO Putative secreted protein OS=Streptomyces coelicolor (strain ATCC BAA-471 / A3(2) / M145) OX=100226 GN=SCO0736 PE=4 SV=1									5	5	5	18.6	18.6	18.6	25.027	0	154.69	11179000000	259	dtiaA_tia_0.125_dtiaA_noa;WT_ERY2_WT_noa;WT_TIA8_WT_noa	1.08095	0.1654	-0.854239	-2.35495	2.01305	0.0129948	-1.14746	-5.36534	1.47766	0.0248577	-1.39673	-3.86453	0.287165	0.822071	0.176044	0.541347	0.528855	0.270288	-0.250054	-0.898435	0.193039	1	0.292023	0.458361	0.0191053	0.967848	-0.0194397
Q93RX1	SCO1855	Q93RX1_STRCO Putative precorrin-4 C11-methyltransferase OS=Streptomyces coelicolor (strain ATCC BAA-471 / A3(2) / M145) OX=100226 GN=SCO1855 PE=3 SV=1					ko00860	Metabolism	Metabolism of cofactors and vitamins	C 00860 Porphyrin and chlorophyll metabolism [PATH:sco00860]	12	12	12	67.6	67.6	67.6	30.466	0	323.31	14794000000	681	dtiaA_tia_0.125_dtiaA_noa;WT_TIA8_WT_noa	0.069435	0.958032	-0.0767911	-0.165689	1.57766	0.0318469	-0.451349	-2.58074	1.04446	0.0567436	-0.698673	-2.14662	0.804249	0.468466	-0.397123	-1.42265	0.951621	0.164976	-0.232109	-1.25537	0.192096	1	-0.218585	-0.433846	0.715593	0.890287	-0.486101
O50511	SCO5837	O50511_STRCO Zinc protease OS=Streptomyces coelicolor (strain ATCC BAA-471 / A3(2) / M145) OX=100226 GN=SCO5837 PE=4 SV=1									21	21	21	71.1	71.1	71.1	49.045	0	323.31	50241000000	1616	dtiaA_tia_0.125_dtiaA_noa;WT_TIA8_WT_noa	0.1338	0.90421	-0.129997	-0.299344	2.08912	0.0240142	-0.427783	-3.08103	1.01224	0.0580087	-0.749072	-2.12593	0.447247	0.802653	-0.131664	-0.624263	1.21011	0.108852	-0.282703	-1.62811	0.0270511	1	0.0326742	0.0678026	0.602726	0.78929	-0.386624
Q9ZBF9	SCO6454	Q9ZBF9_STRCO Putative ABC transporter ATP-binding protein OS=Streptomyces coelicolor (strain ATCC BAA-471 / A3(2) / M145) OX=100226 GN=SCO6454 PE=4 SV=1					ko02010				16	16	16	73.7	73.7	73.7	34.541	0	253.44	10296000000	740	dARE5sco+EpARE5sco_LIN8_dARE5sco+EpARE5sco_noa;dtiaA_tia_0.125_dtiaA_noa;WT_ERY2_WT_noa;WT_TIA8_WT_noa	0.363187	0.711035	-0.292205	-0.72974	2.52776	0.0131457	-0.728662	-5.21309	1.3215	0.0310757	-0.923615	-2.98636	0.288594	0.861083	-0.110315	-0.458746	1.79033	0.0469356	-0.387569	-2.5847	0.141383	1	-0.167751	-0.328875	0.699145	0.862157	-0.477027
Q9XAN5	SCO6695	Q9XAN5_STRCO Putative membrane protein OS=Streptomyces coelicolor (strain ATCC BAA-471 / A3(2) / M145) OX=100226 GN=SCO6695 PE=4 SV=1									7	7	7	25.4	25.4	25.4	35.313	0	12.358	2092000000	118	dtiaA_tia_0.125_dtiaA_noa	0.359775	0.715239	-0.272456	-0.712081	1.45976	0.0605032	-0.252615	-1.70319	0.82922	0.0927675	-0.530952	-1.60468	0.0856243	0.957914	0.0304661	0.139465	0.290003	0.453052	-0.261672	-0.606125	0.226229	1	0.262458	0.506956	0.618216	0.790243	-0.372155
O54130	SCO5864	O54130_STRCO Uncharacterized protein OS=Streptomyces coelicolor (strain ATCC BAA-471 / A3(2) / M145) OX=100226 GN=SCO5864 PE=4 SV=1				SigR					3	3	3	63.3	63.3	63.3	11.003	0	105.52	734310000	57	dARE5sco+EpARE5sco_LIN8_dARE5sco+EpARE5sco_noa;WT_ERY2_WT_noa;WT_LIN8_WT_noa;WT_TIA8_WT_noa	2.07009	0.02975	3.46805	8.21858	1.96358	0.0062132	3.41132	7.43736	1.47857	0.0209189	2.63127	4.44513	0.17679	0.87077	0.260017	0.420632	1.1377	0.0474727	0.958019	2.56345	NaN	1	0	NaN	0.391253	0.708926	-0.906275
Q9XAP8	menG	MENG_STRCO Demethylmenaquinone methyltransferase OS=Streptomyces coelicolor (strain ATCC BAA-471 / A3(2) / M145) OX=100226 GN=menG PE=3 SV=1					ko00130	Metabolism	Metabolism of cofactors and vitamins	C 00130 Ubiquinone and other terpenoid-quinone biosynthesis [PATH:sco00130]	12	12	12	73.2	73.2	73.2	25.537	0	204.01	17661000000	724	dARE5sco+EpARE5sco_LIN8_dARE5sco+EpARE5sco_noa;dtiaA_tia_0.125_dtiaA_noa;WT_TIA8_WT_noa	0.410192	0.665431	-0.364798	-0.840357	1.59616	0.0229376	-0.646828	-3.15563	1.03419	0.0525785	-0.877074	-2.26672	0.177922	0.905496	0.0779902	0.306426	2.29187	0.0330998	-0.482121	-3.58228	0.00423281	1	-0.00595601	-0.0111494	0.611879	0.789549	-0.379151
O69830	SCO6042	CHDC_STRCO Coproheme decarboxylase OS=Streptomyces coelicolor (strain ATCC BAA-471 / A3(2) / M145) OX=100226 GN=chdC PE=3 SV=1									15	15	15	60.1	60.1	60.1	28.131	0	299.31	33480000000	821	dtiaA_tia_0.125_dtiaA_noa;WT_TIA8_WT_noa	0.140963	0.907515	-0.107098	-0.295426	3.51492	0.0153926	-0.466319	-4.31165	1.12421	0.0536814	-0.652356	-2.25211	1.27972	0.375723	-0.333666	-1.85748	1.42545	0.0731397	-0.34719	-2.05149	0.171688	1	-0.172298	-0.380641	0.413316	0.664996	-0.241439
Q9RDB3	SCO2838	Q9RDB3_STRCO Glucanase OS=Streptomyces coelicolor (strain ATCC BAA-471 / A3(2) / M145) OX=100226 GN=SCO2838 PE=3 SV=1					ko00500	Metabolism	Carbohydrate metabolism	C 00500 Starch and sucrose metabolism [PATH:sco00500]	11	11	11	48.2	48.2	48.2	34.995	0	45.657	1416500000	177	dtiaA_tia_0.125_dtiaA_noa	0.140898	0.89409	-0.156763	-0.323607	0.567395	0.170199	-0.276559	-0.975513	1.03169	0.0648113	-0.538941	-1.94631	0.0982068	0.941802	-0.0626685	-0.199312	1.33168	0.0522316	0.518472	2.40024	0.132092	1	-0.174798	-0.31506	1.12632	0.910545	-0.369302
Q9KZX7	vgb	VGB_STRCO Virginiamycin B lyase OS=Streptomyces coelicolor (strain ATCC BAA-471 / A3(2) / M145) OX=100226 GN=vgb PE=1 SV=1			WblC						5	5	5	42.5	42.5	42.5	31.123	0	42.508	266790000	31	dARE5sco+EpARE5sco_LIN8_dARE5sco+EpARE5sco_noa;WT_TIA8_WT_noa	1.26572	0.101017	1.34485	3.15223	1.99641	0.0113175	1.90198	6.50375	0.09464	0.864182	0.238075	0.252438	NaN	1	0	NaN	1.33174	0.0307249	2.39091	3.76565	0.921214	1	-0.375645	-1.54403	0.327254	0.664989	-0.522718
Q9F3Q5	SCO7632	Q9F3Q5_STRCO Uncharacterized protein OS=Streptomyces coelicolor (strain ATCC BAA-471 / A3(2) / M145) OX=100226 GN=SCO7632 PE=4 SV=1				SigR					8	8	8	55.2	55.2	55.2	30.349	0	39.571	856400000	79	dARE5sco+EpARE5sco_LIN8_dARE5sco+EpARE5sco_noa;WT_ERY2_WT_noa;WT_LIN8_WT_noa;WT_TIA8_WT_noa	1.87545	0.0333012	2.83766	6.58647	2.59272	0	2.7436	11.4829	1.83064	0.0154182	2.39832	6.07568	1.2387	0.289972	1.04786	2.88447	2.3396	0.0205138	2.1245	8.70002	0.176178	1	-0.32265	-0.433081	0.383267	0.678584	-0.517049
O86684	SCO6638	O86684_STRCO Uncharacterized protein OS=Streptomyces coelicolor (strain ATCC BAA-471 / A3(2) / M145) OX=100226 GN=SCO6638 PE=4 SV=1									26	26	26	63.8	63.8	63.8	67.769	0	323.31	9198200000	787	dtiaA_tia_0.125_dtiaA_noa;WT_ERY2_WT_noa;WT_TIA8_WT_noa	0.392374	0.682743	-0.338177	-0.799195	1.49499	0.0283532	-0.550064	-2.73912	1.0721	0.0494845	-0.827284	-2.31459	0.436911	0.755841	-0.19248	-0.723961	1.29668	0.0591473	-0.47733	-2.25645	0.204867	1	0.201212	0.446589	0.457735	0.674197	-0.255662
Q9S2J5	SCO2008	Q9S2J5_STRCO Putative branched chain amino acid binding protein OS=Streptomyces coelicolor (strain ATCC BAA-471 / A3(2) / M145) OX=100226 GN=SCO2008 PE=4 SV=1					ko02010	Environmental Information Processing	Membrane transport	C 02010 ABC transporters [PATH:sco02010]	25	25	25	69.6	69.6	69.6	43.503	0	323.31	25209000000	996	dtiaA_tia_0.125_dtiaA_noa;WT_TIA8_WT_noa	0.179608	0.877293	-0.129562	-0.365486	2.22438	0.0185765	-0.475093	-3.47142	0.988501	0.0635268	-0.627766	-1.97193	0.338759	0.83963	0.109187	0.496678	1.13973	0.0720187	-0.507253	-2.07422	0.338026	1	0.502433	0.769961	0.0508131	0.908985	0.0506439
Q9S6T7	SCO3355	Q9S6T7_STRCO Putative adenine glycosylase OS=Streptomyces coelicolor (strain ATCC BAA-471 / A3(2) / M145) OX=100226 GN=SCO3355 PE=3 SV=1					ko03410	Genetic Information Processing	Replication and repair	C 03410 Base excision repair [PATH:sco03410]	14	14	14	71.4	71.4	71.4	33.155	0	92.544	3768100000	405	dtiaA_tia_0.125_dtiaA_noa;WT_ERY2_WT_noa;WT_TIA8_WT_noa	0.339422	0.750126	-0.209768	-0.63604	1.97921	0.0177948	-0.547554	-3.49814	1.35727	0.0308668	-0.897059	-3.04626	0.59705	0.75229	-0.141955	-0.749862	0.553317	0.204533	-0.430941	-1.0953	0.0461094	1	-0.033488	-0.100297	0.762955	0.930535	-0.667256
Q9ZBG2	SCO6451	Q9ZBG2_STRCO Putative substrate binding protein OS=Streptomyces coelicolor (strain ATCC BAA-471 / A3(2) / M145) OX=100226 GN=SCO6451 PE=3 SV=1					ko02010				28	28	28	61.3	61.3	61.3	58.409	0	323.31	79512000000	1723	dtiaA_tia_0.125_dtiaA_noa;WT_ERY2_WT_noa;WT_TIA8_WT_noa	0.221949	0.822203	-0.198568	-0.471005	2.54236	0.0138683	-0.614812	-4.62269	1.37749	0.0328	-0.800123	-2.97216	0.0289479	0.986485	0.0098629	0.0474336	0.63523	0.237251	-0.230378	-0.977496	0.0172343	1	-0.0226733	-0.0443041	0.439815	0.689268	-0.373498
Q9S2C4	SCO0289	Q9S2C4_STRCO Probable transcriptional regulator OS=Streptomyces coelicolor (strain ATCC BAA-471 / A3(2) / M145) OX=100226 GN=SCO0289 PE=4 SV=1									5	5	5	21.9	21.9	21.9	36.039	0	8.2589	302100000	24		0.580758	0.407977	1.82511	1.42361	0.594973	0.0844239	1.53628	1.43568	0.469582	0.170342	1.32726	1.13838	NaN	1	0	NaN	NaN	1	0	NaN	0.471782	1	0.481187	0.992829	0.272317	0.657616	0.8394
Q9RJ55	SCO1653	Q9RJ55_STRCO PDDEXK_1 domain-containing protein OS=Streptomyces coelicolor (strain ATCC BAA-471 / A3(2) / M145) OX=100226 GN=SCO1653 PE=4 SV=1									10	10	10	30.3	30.3	30.3	31.862	0	9.6299	702070000	101	dtiaA_tia_0.125_dtiaA_noa;WT_TIA8_WT_noa	0.102143	0.931038	0.129875	0.245765	1.91431	0.0207742	-0.519808	-3.29199	0.946179	0.0679233	-0.64741	-1.91221	0.291912	0.811776	-0.240581	-0.596773	0.0634214	0.875635	-0.154835	-0.172359	0.194583	1	-0.237395	-0.445002	0.458555	0.730464	-0.505708
Q7AKP7	SCO2201	Q7AKP7_STRCO Uncharacterized protein OS=Streptomyces coelicolor (strain ATCC BAA-471 / A3(2) / M145) OX=100226 GN=SCO2201 PE=4 SV=1									3	3	3	26	26	26	14.232	0.0090305	1.3644	88321000	17	dtiaA_tia_0.125_dtiaA_noa;WT_ERY2_WT_noa	0.809887	0.24154	-1.43908	-1.93482	0.692919	0.0734046	-0.955707	-1.56217	1.26705	0.0367672	-0.815113	-2.73857	NaN	1	0	NaN	NaN	1	0	NaN	0.184104	1	0.362059	0.455238	0.0178309	0.965275	0.0396659
Q9K418	SCO1081	Q9K418_STRCO Putative electron transfer flavoprotein. alpha subunit OS=Streptomyces coelicolor (strain ATCC BAA-471 / A3(2) / M145) OX=100226 GN=SCO1081 PE=3 SV=1									11	11	11	70	70	70	32.312	0	323.31	88197000000	1012	dtiaA_tia_0.125_dtiaA_noa;WT_TIA8_WT_noa	0.0528772	0.971787	0.0504297	0.123294	2.80684	0.03001	-0.301029	-2.69006	0.914045	0.0746852	-0.620281	-1.82985	0.378515	0.819218	-0.126608	-0.562241	2.93348	0.0646244	-0.231482	-2.14514	0.116041	1	0.126505	0.268665	0.358991	0.660303	-0.289012
Q9XAR9	SCO4577	Q9XAR9_STRCO DNA helicase OS=Streptomyces coelicolor (strain ATCC BAA-471 / A3(2) / M145) OX=100226 GN=SCO4577 PE=3 SV=1					ko03018	Genetic Information Processing	Folding. sorting and degradation	C 03018 RNA degradation [PATH:sco03018]	31	31	31	61.1	61.1	61.1	72.898	0	248.44	9062700000	812	dARE5sco+EpARE5sco_LIN8_dARE5sco+EpARE5sco_noa;dtiaA_tia_0.125_dtiaA_noa;WT_ERY2_WT_noa;WT_TIA8_WT_noa	0.327446	0.745671	-0.241913	-0.646744	2.31917	0.015447	-0.601302	-4.24078	1.54313	0.0269091	-0.914488	-3.54233	0.200151	0.889595	-0.115871	-0.378414	1.5374	0.0407211	-0.614645	-2.96876	0.0996831	1	-0.0896041	-0.222693	0.511234	0.71011	-0.303061
Q9EWX6	SCO1750	Q9EWX6_STRCO Putative acyl CoA dehydrogenase OS=Streptomyces coelicolor (strain ATCC BAA-471 / A3(2) / M145) OX=100226 GN=SCO1750 PE=3 SV=1					ko00071;ko00310;ko00362;ko00380	Metabolism;Metabolism;Metabolism	Amino acid metabolism;Amino acid metabolism;Lipid metabolism;Xenobiotics biodegradation and metabolism	C 00310 Lysine degradation [PATH:sco00310];C 00071 Fatty acid degradation [PATH:sco00071];C 00362 Benzoate degradation [PATH:sco00362];C 00380 Tryptophan metabolism [PATH:sco00380]	14	14	14	47.6	47.6	47.6	42.656	0	88.743	2347600000	145	dARE5sco+EpARE5sco_LIN8_dARE5sco+EpARE5sco_noa;dtiaA_tia_0.125_dtiaA_noa	0.239161	0.800122	-0.261574	-0.527682	0.711445	0.0936739	-0.449436	-1.34696	0.829237	0.0766147	-0.827719	-1.79973	0.882072	0.402339	-0.582266	-1.7399	1.62894	0.0326489	-1.05079	-3.98047	0.291495	1	-0.525353	-0.688691	0.431613	0.66189	-0.205634
Q9K3V7	pdxH	PDXH_STRCO Pyridoxine/pyridoxamine 5-phosphate oxidase OS=Streptomyces coelicolor (strain ATCC BAA-471 / A3(2) / M145) OX=100226 GN=pdxH PE=3 SV=1					ko00750	Metabolism	Metabolism of cofactors and vitamins	C 00750 Vitamin B6 metabolism [PATH:sco00750]	8	8	8	45.3	45.3	45.3	26.012	0	34.285	1319000000	102	dtiaA_tia_0.125_dtiaA_noa;WT_ERY2_WT_noa;WT_TIA8_WT_noa	0.215047	0.832392	-0.179953	-0.449931	3.07013	0.0137167	-0.555698	-4.78143	1.31861	0.0390998	-0.670305	-2.65544	0.37483	0.936153	-0.0284983	-0.22188	0.851872	0.119367	-0.438735	-1.54152	0.293913	1	-0.532541	-0.694502	0.342414	0.670662	-0.544574
Q9X9Z4	SCO1798	Q9X9Z4_STRCO Putative ABC transporter ATP-binding subunit OS=Streptomyces coelicolor (strain ATCC BAA-471 / A3(2) / M145) OX=100226 GN=SCO1798 PE=4 SV=1					ko02010	Environmental Information Processing	Membrane transport	C 02010 ABC transporters [PATH:sco02010]	18	18	18	84.2	84.2	84.2	29.061	0	323.31	31475000000	834	dARE5sco+EpARE5sco_LIN8_dARE5sco+EpARE5sco_noa;dtiaA_tia_0.125_dtiaA_noa;WT_ERY2_WT_noa;WT_TIA8_WT_noa	0.141372	0.892369	-0.165246	-0.327882	2.40481	0.0153096	-0.574973	-4.222	1.66807	0.0247585	-0.902956	-3.85059	0.455684	0.861834	-0.0734336	-0.456847	1.80298	0.0384585	-0.491603	-3.02681	0.216943	1	-0.202899	-0.465892	0.736475	0.867417	-0.407079
Q8CJN8	SCO6211	Q8CJN8_STRCO Uricase OS=Streptomyces coelicolor (strain ATCC BAA-471 / A3(2) / M145) OX=100226 GN=SCO6211 PE=3 SV=1					ko00230;ko00232	Metabolism;Metabolism	Biosynthesis of other secondary metabolites;Nucleotide metabolism	C 00232 Caffeine metabolism;C 00230 Purine metabolism [PATH:sco00230]	10	10	10	37.6	37.6	37.6	35.328	0	39.282	426740000	70	dARE5sco+EpARE5sco_LIN8_dARE5sco+EpARE5sco_noa;dtiaA_tia_0.125_dtiaA_noa;WT_TIA8_WT_noa	0.406344	0.632062	-0.644053	-0.926421	0.841396	0.0449567	-1.70515	-2.05826	0.626188	0.126126	-0.720679	-1.35714	0.778686	0.419193	0.788901	1.67948	1.90214	0.0313651	-0.818736	-4.25299	0.683647	1	1.21906	1.59846	1.05266	0.899215	0.769613
Q9X828	SCO6061	Q9X828_STRCO Peptide-methionine (R)-S-oxide reductase OS=Streptomyces coelicolor (strain ATCC BAA-471 / A3(2) / M145) OX=100226 GN=SCO6061 PE=4 SV=1				SigR					7	7	7	61.5	61.5	61.5	15.152	0	24.577	912890000	103	dARE5sco+EpARE5sco_LIN8_dARE5sco+EpARE5sco_noa;WT_ERY2_WT_noa;WT_LIN8_WT_noa;WT_TIA8_WT_noa	1.97275	0.0330959	2.60246	7.02028	2.53002	0.00735632	2.64346	10.8373	2.26116	0.00673684	2.31067	8.50229	1.50965	0.291629	0.603924	2.8931	1.02114	0.0461968	2.39315	2.66896	0.201451	1	0.658768	0.520587	0.100015	0.793954	-0.343919
Q9L1V7	SCO6828	Q9L1V7_STRCO Putative secreted protein OS=Streptomyces coelicolor (strain ATCC BAA-471 / A3(2) / M145) OX=100226 GN=SCO6828 PE=4 SV=1									23	23	23	58.4	58.4	58.4	51.39	0	225.4	4855800000	342	dtiaA_tia_0.125_dtiaA_noa	0.0180544	0.987488	0.0254943	0.0470072	0.900964	0.0785186	-0.352332	-1.4788	1.00364	0.061841	-0.680914	-2.05063	1.10297	0.339044	-0.614457	-2.16636	0.758639	0.313286	-0.130947	-0.802052	0.200389	1	0.317062	0.477771	0.593774	0.731257	-0.261358
O50516	SCO5842	O50516_STRCO Uncharacterized protein OS=Streptomyces coelicolor (strain ATCC BAA-471 / A3(2) / M145) OX=100226 GN=SCO5842 PE=4 SV=1									22	22	22	28.5	28.5	28.5	107.57	0	53.244	1535300000	208	dARE5sco+EpARE5sco_LIN8_dARE5sco+EpARE5sco_noa;dtiaA_tia_0.125_dtiaA_noa;WT_ERY2_WT_noa;WT_TIA8_WT_noa	0.533718	0.55142	-0.550512	-1.1259	3.16231	0.0100545	-0.858924	-7.00913	1.57771	0.0236408	-1.38798	-4.20229	0.183417	0.876425	0.190033	0.407624	1.33305	0.0442304	-0.740909	-2.79063	0.0362327	1	-0.0304991	-0.0827508	1.01602	0.933231	-0.580832
Q9XAI1	SCO3621	Q9XAI1_STRCO Non-specific serine/threonine protein kinase OS=Streptomyces coelicolor (strain ATCC BAA-471 / A3(2) / M145) OX=100226 GN=SCO3621 PE=4 SV=1									15	15	14	35.9	35.9	34.9	75.646	0	52.916	1487300000	245	dtiaA_tia_0.125_dtiaA_noa;WT_ERY2_WT_noa	0.322098	0.769791	-0.198387	-0.604453	1.20319	0.0590289	-0.320426	-1.73955	1.16224	0.0397495	-0.804877	-2.49318	0.414099	0.795946	-0.158218	-0.649524	0.727345	0.173328	0.316849	1.21555	0.170891	1	-0.105076	-0.332541	0.514199	0.757134	-0.433608
Q9RJ79		EX53_STRCO 5-3 exonuclease OS=Streptomyces coelicolor (strain ATCC BAA-471 / A3(2) / M145) OX=100226 GN=SCO1622 PE=3 SV=1									11	11	11	49.5	49.5	49.5	31.915	0	50.376	2596600000	190	dtiaA_tia_0.125_dtiaA_noa;WT_ERY2_WT_noa	0.0239425	0.985983	-0.0260665	-0.058822	0.960131	0.0674801	-0.388587	-1.6159	1.87146	0.0242413	-0.806046	-4.14598	0.305393	0.818978	0.162875	0.548689	1.34056	0.0795975	-0.352944	-1.98162	0.099288	1	-0.1339	-0.24191	0.788031	0.916683	-0.552689
Q9RKA0	SCO0262	Q9RKA0_STRCO Putative LysR-family transcriptional regulator OS=Streptomyces coelicolor (strain ATCC BAA-471 / A3(2) / M145) OX=100226 GN=SCO0262 PE=3 SV=1									3	3	3	14.1	14.1	14.1	34.048	0.00057703	2.7527	434450000	12		0.856611	0.217512	1.36237	2.03532	0.232626	0.37988	1.06933	0.60788	0.68865	0.088298	-1.78771	-1.6803	NaN	1	0	NaN	NaN	1	0	NaN	NaN	1	0	NaN	NaN	1	0
Q9L291	ruvB	RUVB_STRCO Holliday junction ATP-dependent DNA helicase RuvB OS=Streptomyces coelicolor (strain ATCC BAA-471 / A3(2) / M145) OX=100226 GN=ruvB PE=3 SV=1					ko03440	Genetic Information Processing	Replication and repair	C 03440 Homologous recombination [PATH:sco03440]	16	16	16	66.9	66.9	66.9	37.973	0	78.867	1764100000	287	dARE5sco+EpARE5sco_LIN8_dARE5sco+EpARE5sco_noa;dtiaA_tia_0.125_dtiaA_noa;WT_ERY2_WT_noa	0.0450766	0.974016	-0.0512307	-0.110019	1.50247	0.0513026	-0.298781	-1.93676	1.25038	0.039031	-0.76135	-2.63896	0.447479	0.717626	-0.272504	-0.827185	2.14137	0.0331468	-0.508499	-3.54483	0.0259809	1	-0.0356738	-0.0668465	0.548741	0.757888	-0.380283
Q9RK85	SCO0524	Q9RK85_STRCO Possible gluconolactonase OS=Streptomyces coelicolor (strain ATCC BAA-471 / A3(2) / M145) OX=100226 GN=SCO0524 PE=4 SV=1					ko00030;ko00053;ko00930	Metabolism;Metabolism;Metabolism	Carbohydrate metabolism;Carbohydrate metabolism;Overview;Xenobiotics biodegradation and metabolism	C 00030 Pentose phosphate pathway [PATH:sco00030];01200 Carbon metabolism;C 00053 Ascorbate and aldarate metabolism [PATH:sco00053];C 00930 Caprolactam degradation [PATH:sco00930];C 01220 Degradation of aromatic compounds [PATH:sco01220]	11	11	11	45.4	45.4	45.4	33.485	0	38.269	1350900000	116	dtiaA_tia_0.125_dtiaA_noa;WT_ERY2_WT_noa;WT_TIA8_WT_noa	0.776986	0.31892	-0.721732	-1.6436	1.44281	0.0240713	-0.77496	-3.08365	1.16683	0.0361761	-1.24473	-2.81241	0.524364	0.734137	0.180483	0.785304	0.590982	0.244265	-0.24484	-0.957529	0.368856	1	-0.351824	-0.770741	1.38588	0.880759	-0.875916
Q9KYH6	SCO2696	Q9KYH6_STRCO Putative 2-hydroxyacid-family dehydrogenase OS=Streptomyces coelicolor (strain ATCC BAA-471 / A3(2) / M145) OX=100226 GN=SCO2696 PE=3 SV=1									10	10	10	46.7	46.7	46.7	34.717	0	125.21	1234600000	217	dtiaA_tia_0.125_dtiaA_noa	0.355797	0.701316	0.358393	0.753451	0.177855	0.744997	-0.0733376	-0.298913	0.353086	0.415195	-0.313184	-0.727241	0.0592765	0.965315	0.0306346	0.114139	0.532062	0.335951	-0.164738	-0.76	0.0213907	1	0.0188516	0.0499989	1.54008	0.919627	-0.268396
Q9K4L0	SCO7304	Q9K4L0_STRCO Uncharacterized protein OS=Streptomyces coelicolor (strain ATCC BAA-471 / A3(2) / M145) OX=100226 GN=SCO7304 PE=4 SV=1									15	15	15	38.1	38.1	38.1	60.115	0	33.931	1053600000	160	dtiaA_tia_0.125_dtiaA_noa;WT_TIA8_WT_noa	0.298054	0.728811	-0.419861	-0.678328	1.06769	0.0409536	-0.705715	-2.19937	0.577863	0.129191	-1.00455	-1.33231	0.0239556	0.982664	-0.0172977	-0.0528035	0.545633	0.163106	-1.03297	-1.26969	0.351567	1	0.235948	0.673917	0.592206	0.766111	-0.355487
Q9EWW0	SCO4930	Q9EWW0_STRCO Putative enoyl-CoA hydratase OS=Streptomyces coelicolor (strain ATCC BAA-471 / A3(2) / M145) OX=100226 GN=SCO4930 PE=3 SV=1					ko00071;ko00280;ko00281;ko00310;ko00362;ko00380;ko00410;ko00627;ko00640;ko00650;ko00903;ko00930				13	13	13	48.5	48.5	48.5	28.121	0	94.026	9235900000	409	dtiaA_tia_0.125_dtiaA_noa	0.072468	0.958712	0.0698496	0.16728	1.31865	0.057894	-0.299363	-1.78117	0.811548	0.093959	-0.552769	-1.59447	0.833003	0.500283	-0.324316	-1.34992	0.683631	0.24937	0.194455	0.94532	0.21903	1	0.237652	0.485443	0.428709	0.657717	-0.159807
Q9KY24;Q93RS9	SCO2366;SCO6313	Q9KY24_STRCO Putative integral membrane protein OS=Streptomyces coelicolor (strain ATCC BAA-471 / A3(2) / M145) OX=100226 GN=SCO2366 PE=4 SV=1;Q93RS9_STRCO Putative integral membrane protein OS=Streptomyces coelicolor (strain ATCC BAA-471 / A3(2) / M145) O									3	3	3	10.3	10.3	10.3	41.066	0	13.264	1757200000	165	dtiaA_tia_0.125_dtiaA_noa;WT_TIA8_WT_noa	0.173005	0.864064	-0.216844	-0.401012	1.70444	0.020641	-0.618277	-3.2852	0.854213	0.0680397	-0.934664	-1.89985	0.603394	0.612026	0.339717	1.09109	0.748597	0.190254	-0.261387	-1.14521	0.0202382	1	0.0263933	0.0518055	0.752765	0.924177	-0.626906
Q9X931	SCO3566	Q9X931_STRCO Putative hydrolase OS=Streptomyces coelicolor (strain ATCC BAA-471 / A3(2) / M145) OX=100226 GN=SCO3566 PE=4 SV=1									17	17	17	73.5	73.5	73.5	35.899	0	77.383	3296900000	257	dtiaA_tia_0.125_dtiaA_noa;WT_ERY2_WT_noa;WT_TIA8_WT_noa	0.474727	0.606172	-0.463577	-0.98988	2.14654	0.0158453	-0.677308	-4.2997	1.17926	0.0390093	-0.942072	-2.65221	0.026722	0.980428	-0.0201124	-0.0595229	0.442549	0.382116	-0.170689	-0.695919	0.154318	1	-0.196437	-0.361624	2.21163	0.888507	-0.260653
O86640	SCO5720	O86640_STRCO Uncharacterized protein OS=Streptomyces coelicolor (strain ATCC BAA-471 / A3(2) / M145) OX=100226 GN=SCO5720 PE=3 SV=1									5	5	5	21.1	21.1	21.1	45.397	0	11.931	649480000	49	dtiaA_tia_0.125_dtiaA_noa;WT_TIA8_WT_noa	0.217619	0.81063	-0.291763	-0.502102	1.23043	0.0309336	-0.814804	-2.65526	0.857377	0.0634054	-1.0949	-1.96543	0.0715495	0.953792	-0.0493793	-0.150911	0.473782	0.21543	-0.635916	-1.04896	0.0834177	1	0.0753708	0.188297	0.025999	0.957411	0.0250632
Q9EX20	SCO1020	Q9EX20_STRCO Uncharacterized protein OS=Streptomyces coelicolor (strain ATCC BAA-471 / A3(2) / M145) OX=100226 GN=SCO1020 PE=4 SV=1									16	16	16	59.3	59.3	59.3	46.65	0	107.9	9507700000	307	dtiaA_tia_0.125_dtiaA_noa;WT_ERY2_WT_noa;WT_TIA8_WT_noa	0.651909	0.483016	-0.470633	-1.27364	2.38641	0.0131133	-0.783876	-5.21213	1.26903	0.0311799	-1.13643	-3.03151	0.142647	0.922554	0.0796598	0.271738	0.262521	0.450351	-0.393256	-0.60849	0.0674335	1	0.0836048	0.16497	0.305848	0.667125	-0.181008
Q9L074	SCO2780	Q9L074_STRCO Putative secreted protein OS=Streptomyces coelicolor (strain ATCC BAA-471 / A3(2) / M145) OX=100226 GN=SCO2780 PE=1 SV=1						Environmental Information Processing	Membrane transport	C 02010 ABC transporters [PATH:sco02010]	19	19	19	69.3	69.3	69.3	36.642	0	218.27	12678000000	590	dtiaA_tia_0.125_dtiaA_noa	0.381007	0.702524	0.287132	0.751374	0.118601	0.875437	-0.0363096	-0.177706	0.750849	0.142702	-0.330765	-1.2638	0.233351	0.871071	0.123586	0.424395	1.13573	0.159506	0.202918	1.28328	0.171092	1	-0.148458	-0.366724	0.865148	0.91402	-0.640535
Q9L0P8	SCO4243	Q9L0P8_STRCO Putative secreted protein OS=Streptomyces coelicolor (strain ATCC BAA-471 / A3(2) / M145) OX=100226 GN=SCO4243 PE=4 SV=1									8	8	8	38.4	38.4	38.4	20.261	0	18.664	1422400000	123	dtiaA_tia_0.125_dtiaA_noa;WT_ERY2_WT_noa;WT_TIA8_WT_noa	0.573436	0.578457	-0.353948	-1.0652	1.06506	0.045603	-0.577391	-2.05233	1.24179	0.0390759	-0.778453	-2.64035	0.112021	0.932747	-0.0814419	-0.234933	0.831416	0.113905	-0.506271	-1.58487	0.404354	1	-0.265853	-0.766483	1.15927	0.926952	-0.857182
Q9XA35	SCO3578	Q9XA35_STRCO Putative ion-transporting ATPase OS=Streptomyces coelicolor (strain ATCC BAA-471 / A3(2) / M145) OX=100226 GN=SCO3578 PE=4 SV=1									22	22	22	54.1	54.1	54.1	50.941	0	147.92	4655500000	568	dARE5sco+EpARE5sco_LIN8_dARE5sco+EpARE5sco_noa;dtiaA_tia_0.125_dtiaA_noa;WT_ERY2_WT_noa;WT_TIA8_WT_noa	0.288082	0.753703	-0.323692	-0.631159	2.44496	0.0154194	-0.56843	-4.23732	1.19119	0.0382459	-0.968077	-2.70191	0.127355	0.936603	-0.0509637	-0.214918	2.53103	0.0219905	-1.02104	-6.56512	0.149583	1	0.150909	0.335104	0.467478	0.689508	-0.318276
Q9EWV4		Q9EWV4_STRCO Putative acyl-CoA carboxylase complex A subunit OS=Streptomyces coelicolor (strain ATCC BAA-471 / A3(2) / M145) OX=100226 GN=SCO4921 PE=4 SV=1					ko00061	Metabolism;Metabolism;Metabolism	Amino acid metabolism;Carbohydrate metabolism;Lipid metabolism;Metabolism of terpenoids and polyketides;Overview;Overview	C 00280 Valine. leucine and isoleucine degradation [PATH:sco00280];01200 Carbon metabolism;C 00061 Fatty acid biosynthesis [PATH:sco00061];C 00253 Tetracycline biosynthesis [PATH:sco00253];C 00620 Pyruvate metabolism [PATH:sco00620];C 00630 Glyoxylate and dicarboxylate metabolism [PATH:sco00630];C 00640 Propanoate metabolism [PATH:sco00640];C 01212 Fatty acid metabolism [PATH:sco01212]	29	29	29	78.3	78.3	78.3	62.513	0	323.31	158530000000	2243	dtiaA_tia_0.125_dtiaA_noa;WT_TIA8_WT_noa	0.0206754	0.986625	0.0250365	0.0521183	1.76641	0.0260541	-0.465729	-2.8795	0.888058	0.0729821	-0.710257	-1.85049	0.107158	0.943542	-0.0516326	-0.196371	1.22048	0.0515775	-0.64674	-2.42889	0.244603	1	-0.181052	-0.491565	0.52802	0.673334	-0.192019
Q9K3Y7	SCO1346	Q9K3Y7_STRCO Putative 3-oxoacyl-[acyl-carrier protein] reductase OS=Streptomyces coelicolor (strain ATCC BAA-471 / A3(2) / M145) OX=100226 GN=SCO1346 PE=4 SV=1					ko00061;ko01040	Metabolism;Metabolism;Metabolism	Lipid metabolism;Lipid metabolism;Metabolism of cofactors and vitamins;Overview	C 00061 Fatty acid biosynthesis [PATH:sco00061];C 00780 Biotin metabolism [PATH:sco00780];C 01040 Biosynthesis of unsaturated fatty acids [PATH:sco01040];C 01212 Fatty acid metabolism [PATH:sco01212]	12	12	12	59.3	59.3	59.3	25.937	0	243.98	9054000000	374	dtiaA_tia_0.125_dtiaA_noa;WT_ERY2_WT_noa;WT_TIA8_WT_noa	0.442031	0.650369	-0.342787	-0.874293	1.70066	0.0179825	-0.775761	-3.67374	1.23249	0.0346278	-1.00636	-2.83615	0.41678	0.755643	-0.213868	-0.730187	1.21453	0.119365	-0.257261	-1.54383	0.124136	1	0.122602	0.280068	0.735367	0.778686	-0.256347
Q9XA36	SCO3577	Q9XA36_STRCO Putative ion-transporting ATPase OS=Streptomyces coelicolor (strain ATCC BAA-471 / A3(2) / M145) OX=100226 GN=SCO3577 PE=4 SV=1									11	11	11	65.2	65.2	65.2	34.749	0	105.87	2933200000	283	dARE5sco+EpARE5sco_LIN8_dARE5sco+EpARE5sco_noa;dtiaA_tia_0.125_dtiaA_noa;WT_ERY2_WT_noa;WT_TIA8_WT_noa	0.783723	0.551994	-0.238472	-1.13063	2.25503	0.0158143	-0.578305	-4.03571	1.74292	0.0243543	-0.958283	-4.15538	0.0117305	0.992473	0.00684102	0.0243058	1.97156	0.0263509	-1.04954	-5.01393	0.0184708	1	-0.0202128	-0.0456318	0.0215563	0.962826	-0.0214767
Q9S251	SCO1701	Q9S251_STRCO Putative acyl-CoA dehydrogenase OS=Streptomyces coelicolor (strain ATCC BAA-471 / A3(2) / M145) OX=100226 GN=SCO1701 PE=3 SV=1					ko00281;ko00626	Metabolism	Metabolism of terpenoids and polyketides	C 00281 Geraniol degradation [PATH:sco00281]	9	9	9	36.6	36.6	36.6	40.925	0	44.529	276050000	45	dtiaA_tia_0.125_dtiaA_noa	0.0833402	0.940279	-0.160137	-0.21683	NaN	1	0	NaN	0.361608	0.289527	-0.889704	-0.873553	1.8089	0.3488	-1.78526	-5.4916	NaN	1	0	NaN	0.855292	1	-0.585006	-1.69591	0.628683	0.861841	-0.631866
Q8CJU2	SCO4260	Q8CJU2_STRCO Uncharacterized protein OS=Streptomyces coelicolor (strain ATCC BAA-471 / A3(2) / M145) OX=100226 GN=SCO4260 PE=4 SV=1									11	11	11	56.9	56.9	56.9	24.679	0	131.01	4465800000	406	dtiaA_tia_0.125_dtiaA_noa;WT_TIA8_WT_noa	0.167332	0.886729	-0.118414	-0.340155	2.10533	0.0204497	-0.481956	-3.37163	0.976218	0.067735	-0.596891	-1.91865	0.650162	0.71861	0.155911	0.822548	1.04515	0.106683	-0.359039	-1.66404	0.10125	1	0.108782	0.235558	0.404675	0.664799	-0.263425
Q9X819	SCO2161	Q9X819_STRCO Uncharacterized protein OS=Streptomyces coelicolor (strain ATCC BAA-471 / A3(2) / M145) OX=100226 GN=SCO2161 PE=4 SV=1				SigR					8	8	8	88.1	88.1	88.1	12.39	0	36.231	3677800000	185	dARE5sco+EpARE5sco_LIN8_dARE5sco+EpARE5sco_noa;WT_ERY2_WT_noa;WT_LIN8_WT_noa;WT_TIA8_WT_noa	1.79414	0.0371532	2.55091	5.97022	3.39201	0	2.40926	16.2207	2.49777	0.00470968	2.27214	9.9478	0.834102	0.443024	-0.443709	-1.52178	1.06729	0.0459903	1.46794	2.62286	0.815404	1	-0.76335	-1.73994	0.144955	0.743556	-0.230403
Q9L1E7	SCO5458	Q9L1E7_STRCO Putative lipoprotein OS=Streptomyces coelicolor (strain ATCC BAA-471 / A3(2) / M145) OX=100226 GN=SCO5458 PE=4 SV=1									13	12	12	46.5	44.5	44.5	42.39	0	53.08	2829700000	249	dtiaA_tia_0.125_dtiaA_noa;WT_TIA8_WT_noa	0.0653216	0.961638	-0.069795	-0.155116	2.17393	0.0203958	-0.464894	-3.36282	1.04696	0.0584297	-0.658546	-2.11192	0.00640672	0.996794	0.00414975	0.013816	0.839737	0.10877	-0.537576	-1.628	0.0246551	1	0.0165869	0.05313	0.478819	0.68009	-0.275137
Q9RIS7	prsI	Q9RIS7_STRCO Putative regulator of Sig15 OS=Streptomyces coelicolor (strain ATCC BAA-471 / A3(2) / M145) OX=100226 GN=prsI PE=4 SV=1									7	7	7	52.9	52.9	52.9	17.78	0	108.7	1045800000	130	dtiaA_tia_0.125_dtiaA_noa;WT_ERY2_WT_noa	0.0798906	0.949082	0.0909106	0.190533	0.33214	0.331356	-0.262609	-0.667241	1.05033	0.0467625	-0.981092	-2.36882	0.11678	0.930766	-0.111303	-0.262264	0.313211	0.365011	0.473988	0.718614	0.0878527	1	-0.146114	-0.223209	0.824884	0.933607	-0.934354
Q9XAD6	SCO1920	Q9XAD6_STRCO Uncharacterized protein OS=Streptomyces coelicolor (strain ATCC BAA-471 / A3(2) / M145) OX=100226 GN=SCO1920 PE=4 SV=1				SigR					11	11	11	88.5	88.5	88.5	17.063	0	104.75	3019700000	215	dARE5sco+EpARE5sco_LIN8_dARE5sco+EpARE5sco_noa;dtiaA_tia_0.125_dtiaA_noa;WT_ERY2_WT_noa;WT_TIA8_WT_noa	1.489	0.0511193	2.12727	4.31734	1.76865	0.0108222	2.05221	5.52661	2.07849	0.0126919	1.70493	6.64055	1.01651	0.343015	0.924946	2.25696	2.63058	0.0214737	2.15615	10.5431	0.142496	1	-0.236305	-0.350849	0.254856	0.6673	-0.29977
Q9KYW3	SCO3018	Q9KYW3_STRCO Putative regulatory protein OS=Streptomyces coelicolor (strain ATCC BAA-471 / A3(2) / M145) OX=100226 GN=SCO3018 PE=4 SV=1									18	18	18	77.5	77.5	77.5	35.158	0	148.15	6740600000	577	dARE5sco+EpARE5sco_LIN8_dARE5sco+EpARE5sco_noa;dtiaA_tia_0.125_dtiaA_noa;WT_ERY2_WT_noa;WT_TIA8_WT_noa	0.221473	0.821469	-0.209332	-0.476099	2.11405	0.0179039	-0.542503	-3.66925	1.44807	0.0303757	-0.788059	-3.11621	0.0133265	0.992554	0.00642649	0.0256745	1.6149	0.0500351	-0.417399	-2.51082	0.010895	1	0.0100848	0.0260087	0.622422	0.777396	-0.34271
Q9S2J1	SCO2012	Q9S2J1_STRCO Putative branched chain amino acid transport ATP-binding protein OS=Streptomyces coelicolor (strain ATCC BAA-471 / A3(2) / M145) OX=100226 GN=SCO2012 PE=4 SV=1					ko02010	Environmental Information Processing	Membrane transport	C 02010 ABC transporters [PATH:sco02010]	10	10	10	45.4	45.4	45.4	25.592	0	85.733	4219200000	337	dtiaA_tia_0.125_dtiaA_noa;WT_TIA8_WT_noa	0.0987859	0.93497	-0.119471	-0.235852	1.58848	0.030212	-0.478761	-2.68338	0.932852	0.0679297	-0.667144	-1.90394	0.295549	0.832096	-0.149153	-0.521877	0.877642	0.106787	-0.509178	-1.66129	0.555882	1	0.69036	1.21571	0.122995	0.806316	-0.0844313
Q93J54	SCO3048	Q93J54_STRCO Putative membrane protein OS=Streptomyces coelicolor (strain ATCC BAA-471 / A3(2) / M145) OX=100226 GN=SCO3048 PE=3 SV=1									14	14	14	47.1	47.1	47.1	42.459	0	323.31	6991000000	405	dtiaA_tia_0.125_dtiaA_noa	0.0261971	0.985857	-0.0208276	-0.0593116	1.01504	0.0719829	-0.332776	-1.57203	0.897208	0.0673889	-0.790728	-1.91959	1.09838	0.460594	-0.266476	-1.47947	1.51099	0.0549126	-0.405865	-2.34651	0.0777899	1	0.08531	0.18431	0.144321	0.752331	-0.173814
Q9L0N9	SCO4252	Q9L0N9_STRCO Uncharacterized protein OS=Streptomyces coelicolor (strain ATCC BAA-471 / A3(2) / M145) OX=100226 GN=SCO4252 PE=4 SV=1									7	7	7	45.6	45.6	45.6	16.481	0	323.31	54668000000	727	dARE5sco+EpARE5sco_LIN8_dARE5sco+EpARE5sco_noa;dtiaA_tia_0.125_dtiaA_noa;WT_TIA8_WT_noa	0.107243	0.92986	-0.106063	-0.244133	3.00026	0.0153358	-0.498135	-4.30319	0.941544	0.0627556	-0.797595	-2.01519	0.132894	0.929991	-0.068641	-0.247259	1.58969	0.0449084	-0.493683	-2.73139	0.0017214	1	0.00189908	0.0043214	0.791418	0.845233	-0.304828
Q9XAL3	SCO6717	Q9XAL3_STRCO Putative acyl-[acyl-carrier protein] desaturase OS=Streptomyces coelicolor (strain ATCC BAA-471 / A3(2) / M145) OX=100226 GN=SCO6717 PE=3 SV=1					ko00061;ko01040	Metabolism;Metabolism;Metabolism	Lipid metabolism;Lipid metabolism;Overview	C 00061 Fatty acid biosynthesis [PATH:sco00061];C 01040 Biosynthesis of unsaturated fatty acids [PATH:sco01040];C 01212 Fatty acid metabolism [PATH:sco01212]	14	14	14	66.2	66.2	66.2	37.058	0	248.96	14810000000	792	dtiaA_tia_0.125_dtiaA_noa;WT_TIA8_WT_noa	0.122748	0.909209	-0.142132	-0.286766	2.23525	0.0260879	-0.37557	-2.91655	0.961657	0.0629327	-0.70805	-1.99209	0.3729	0.785929	-0.198026	-0.663208	1.20958	0.079456	-0.409089	-1.97979	0.24412	1	-0.276365	-0.541562	0.796147	0.921189	-0.460588
Q9L0P7	SCO4244	Q9L0P7_STRCO Baseplate_J domain-containing protein OS=Streptomyces coelicolor (strain ATCC BAA-471 / A3(2) / M145) OX=100226 GN=SCO4244 PE=4 SV=1									28	28	28	59.4	59.4	59.4	70.805	0	323.31	23569000000	1168	dARE5sco+EpARE5sco_LIN8_dARE5sco+EpARE5sco_noa;dtiaA_tia_0.125_dtiaA_noa;WT_TIA8_WT_noa	0.184392	0.860276	-0.190948	-0.409597	1.80997	0.0216304	-0.551855	-3.25594	0.93398	0.0625606	-0.762873	-1.97694	0.128526	0.930246	-0.0699291	-0.244008	1.64538	0.0358501	-0.614992	-3.16822	0.156047	1	-0.16086	-0.35026	0.905811	0.920959	-0.523986
Q9XA23	SCO3841	Q9XA23_STRCO Uncharacterized protein OS=Streptomyces coelicolor (strain ATCC BAA-471 / A3(2) / M145) OX=100226 GN=SCO3841 PE=4 SV=1									24	24	24	66	66	66	53.083	0	281.53	5108400000	429	dtiaA_tia_0.125_dtiaA_noa;WT_ERY2_WT_noa;WT_TIA8_WT_noa	0.373267	0.698924	-0.321396	-0.761586	1.47613	0.025914	-0.621926	-2.87105	1.20347	0.0389192	-0.871439	-2.64946	0.727937	0.502292	-0.415745	-1.33845	0.852609	0.237702	-0.165612	-0.976412	0.23121	1	-0.143529	-0.443078	0.556424	0.740968	-0.324236
Q9X9W9	SCO1903	Q9X9W9_STRCO Putative transport associated protein OS=Streptomyces coelicolor (strain ATCC BAA-471 / A3(2) / M145) OX=100226 GN=SCO1903 PE=4 SV=1									18	18	18	60.7	60.7	60.7	41.408	0	323.31	25604000000	788	dARE5sco+EpARE5sco_LIN8_dARE5sco+EpARE5sco_noa;dtiaA_tia_0.125_dtiaA_noa;WT_ERY2_WT_noa;WT_TIA8_WT_noa	0.250469	0.800054	-0.22102	-0.52558	2.5678	0.0136162	-0.601879	-4.58162	1.11307	0.0455113	-0.850013	-2.42362	0.228402	0.894403	-0.0866044	-0.36598	4.06192	0.0148343	-0.768262	-7.16967	0.120041	1	0.156474	0.287318	0.500749	0.701512	-0.298125
Q9X8I7	SCO3407	Q9X8I7_STRCO Uncharacterized protein OS=Streptomyces coelicolor (strain ATCC BAA-471 / A3(2) / M145) OX=100226 GN=SCO3407 PE=4 SV=1									19	19	19	69.6	69.6	69.6	41.242	0	298.71	15757000000	963	dARE5sco+EpARE5sco_LIN8_dARE5sco+EpARE5sco_noa;dtiaA_tia_0.125_dtiaA_noa;WT_ERY2_WT_noa;WT_TIA8_WT_noa	0.452673	0.63688	-0.375179	-0.909868	2.1619	0.0127159	-0.818386	-4.8634	1.13997	0.0393887	-0.978957	-2.58377	0.0468528	0.972644	0.0232805	0.0894974	2.35862	0.0234464	-0.892623	-5.6047	0.0538651	1	0.0582695	0.129253	0.411701	0.674572	-0.331358
Q8CK26	SCO1511	Q8CK26_STRCO Uncharacterized protein OS=Streptomyces coelicolor (strain ATCC BAA-471 / A3(2) / M145) OX=100226 GN=SCO1511 PE=4 SV=1									19	19	19	52.4	52.4	52.4	40.246	0	323.31	40666000000	1138	dtiaA_tia_0.125_dtiaA_noa;WT_TIA8_WT_noa	0.0746951	0.959155	-0.0738824	-0.173243	1.50127	0.0341392	-0.450511	-2.47605	0.956756	0.0629144	-0.708193	-1.98261	0.0488001	0.970423	0.0263519	0.0960601	0.887191	0.171471	-0.240196	-1.22486	0.141004	1	-0.138091	-0.314987	0.629908	0.822307	-0.418859
Q9L1Y3	SCO2652	Q9L1Y3_STRCO Uncharacterized protein OS=Streptomyces coelicolor (strain ATCC BAA-471 / A3(2) / M145) OX=100226 GN=SCO2652 PE=4 SV=1									2	2	2	18.1	18.1	18.1	15.736	0.0035626	1.8267	86497000	9	dtiaA_tia_0.125_dtiaA_noa;WT_ERY2_WT_noa	NaN	1	0	NaN	0.690618	0.0813141	-0.683931	-1.46263	1.16989	0.0387848	-0.957286	-2.6412	NaN	1	0	NaN	NaN	1	0	NaN	NaN	1	0	NaN	NaN	1	0
O86738	SCO5661	O86738_STRCO GP-PDE domain-containing protein OS=Streptomyces coelicolor (strain ATCC BAA-471 / A3(2) / M145) OX=100226 GN=SCO5661 PE=4 SV=1						Metabolism	Lipid metabolism	C 00564 Glycerophospholipid metabolism [PATH:sco00564]	14	14	14	65.6	65.6	65.6	26.349	0	60.451	2434500000	200	dtiaA_tia_0.125_dtiaA_noa;WT_ERY2_WT_noa;WT_TIA8_WT_noa	0.194313	0.835864	-0.243853	-0.446761	2.77003	0.0126461	-0.64933	-5.12122	1.47095	0.0269865	-1.01052	-3.4764	0.382227	0.816007	0.139626	0.589674	0.0894855	0.860983	0.0670999	0.191522	0.331235	1	-0.185103	-0.602048	0.717787	0.925528	-0.712379
Q9F2Q3	eno1	ENO1_STRCO Enolase 1 OS=Streptomyces coelicolor (strain ATCC BAA-471 / A3(2) / M145) OX=100226 GN=eno1 PE=3 SV=1					ko00010;ko00680;ko03018	Metabolism;Genetic Information Processing;Metabolism;Metabolism	Carbohydrate metabolism;Energy metabolism;Folding. sorting and degradation;Overview;Overview	C 00010 Glycolysis / Gluconeogenesis [PATH:sco00010];01200 Carbon metabolism;C 00680 Methane metabolism [PATH:sco00680];C 01230 Biosynthesis of amino acids [PATH:sco01230];C 03018 RNA degradation [PATH:sco03018]	21	21	21	60.6	60.6	60.6	45.482	0	323.31	111330000000	1518	dtiaA_tia_0.125_dtiaA_noa;WT_ERY2_WT_noa;WT_TIA8_WT_noa	0.508822	0.5829	-0.458813	-1.04228	2.02305	0.0159539	-0.773582	-4.39853	1.61434	0.0245295	-1.0195	-3.89269	0.0727989	0.953607	-0.0458641	-0.149092	1.07016	0.156563	-0.217532	-1.2959	0.374213	1	-0.229983	-0.697192	0.616432	0.757837	-0.282631
Q9X7N8	SCO6732	Q9X7N8_STRCO 3-hydroxyacyl-CoA dehydrogenase OS=Streptomyces coelicolor (strain ATCC BAA-471 / A3(2) / M145) OX=100226 GN=SCO6732 PE=4 SV=1					ko00071;ko00280;ko00281;ko00310;ko00380;ko00410;ko00640;ko00650;ko00720;ko00903;ko00930;ko01040	Metabolism;Metabolism;Metabolism	Amino acid metabolism;Amino acid metabolism;Carbohydrate metabolism;Lipid metabolism;Metabolism of other amino acids;Metabolism of terpenoids and polyketides;Overview;Xenobiotics biodegradation and metabolism;Xenobiotics biodegradation and metabolism	C 00280 Valine. leucine and isoleucine degradation [PATH:sco00280];01200 Carbon metabolism;C 00071 Fatty acid degradation [PATH:sco00071];C 00281 Geraniol degradation [PATH:sco00281];C 00310 Lysine degradation [PATH:sco00310];C 00362 Benzoate degradation [PATH:sco00362];C 00380 Tryptophan metabolism [PATH:sco00380];C 00410 beta-Alanine metabolism [PATH:sco00410];C 00640 Propanoate metabolism [PAT…	37	37	37	65.7	65.7	65.7	77.663	0	307.44	10604000000	879	dARE5sco+EpARE5sco_LIN8_dARE5sco+EpARE5sco_noa;dtiaA_tia_0.125_dtiaA_noa;WT_ERY2_WT_noa;WT_TIA8_WT_noa	0.64274	0.446544	-0.586962	-1.32996	2.76936	0.00978761	-0.960784	-6.87879	1.38438	0.028588	-1.14337	-3.36524	0.332853	0.861749	-0.0861422	-0.439261	1.77031	0.0312075	-0.744504	-3.75553	0.346101	1	0.262304	0.686361	0.669261	0.789417	-0.308098
O86691	SCO6645	O86691_STRCO Putative transport system permease protein OS=Streptomyces coelicolor (strain ATCC BAA-471 / A3(2) / M145) OX=100226 GN=SCO6645 PE=3 SV=1					ko02010				7	7	7	17.5	17.5	17.5	61.216	0	7.9737	497680000	68	dtiaA_tia_0.125_dtiaA_noa	0.0994599	0.940307	0.0871716	0.220816	1.64529	0.0851159	-0.183015	-1.42969	0.435876	0.276468	-0.399285	-0.897515	0.012447	0.9916	0.0210368	0.0335899	0.0465381	0.915457	0.0648505	0.118139	0.290241	1	-0.641018	-0.702885	0.601475	0.866501	-0.810706
Q8CJI6	SCO5677	Q8CJI6_STRCO Putative ATP/GTP binding protein OS=Streptomyces coelicolor (strain ATCC BAA-471 / A3(2) / M145) OX=100226 GN=SCO5677 PE=4 SV=1									16	16	16	36.1	36.1	36.1	72.056	0	60.775	1847900000	260	dARE5sco+EpARE5sco_LIN8_dARE5sco+EpARE5sco_noa;dtiaA_tia_0.125_dtiaA_noa;WT_ERY2_WT_noa;WT_TIA8_WT_noa	0.180859	0.850555	-0.263269	-0.428873	1.59007	0.0198499	-0.763381	-3.39587	1.21529	0.03791	-0.903303	-2.70645	0.091335	0.942867	-0.0681051	-0.194975	1.57944	0.0380235	-0.636844	-3.09982	0.0598536	1	0.0969709	0.15437	0.421322	0.695254	-0.478946
Q9RD98	SCO2853	Q9RD98_STRCO Uncharacterized protein OS=Streptomyces coelicolor (strain ATCC BAA-471 / A3(2) / M145) OX=100226 GN=SCO2853 PE=4 SV=1									4	4	4	23.4	23.4	23.4	20.273	0	8.4548	92776000	19	dtiaA_tia_0.125_dtiaA_noa	NaN	1	0	NaN	NaN	1	0	NaN	NaN	1	0	NaN	0.00480479	0.997115	-0.0133095	-0.0139319	NaN	1	0	NaN	NaN	1	0	NaN	NaN	1	0
Q8CK10	SCO1987	Q8CK10_STRCO Uncharacterized protein OS=Streptomyces coelicolor (strain ATCC BAA-471 / A3(2) / M145) OX=100226 GN=SCO1987 PE=4 SV=1			WblC						3	3	3	22.9	22.9	22.9	17.019	0	25.145	447370000	47	dARE5sco+EpARE5sco_LIN8_dARE5sco+EpARE5sco_noa;WT_TIA8_WT_noa	0.00825108	0.99033	-0.0335897	-0.0246648	1.82146	0.0110682	1.83016	5.59066	0.162887	0.756287	0.34926	0.410877	1.97518	0.4944	2.32952	6.81888	1.35213	0.0311065	3.25693	4.01807	1.03204	1	1.44386	2.51669	0.407627	0.716443	0.72352
Q9RJ26	SCO1842	Q9RJ26_STRCO Uncharacterized protein OS=Streptomyces coelicolor (strain ATCC BAA-471 / A3(2) / M145) OX=100226 GN=SCO1842 PE=4 SV=1									13	13	13	37.8	37.8	37.8	46.938	0	300.94	5525100000	459	dtiaA_tia_0.125_dtiaA_noa;WT_ERY2_WT_noa;WT_TIA8_WT_noa	0.658956	0.416705	-0.656251	-1.39201	2.06845	0.012211	-0.940718	-5.01704	1.40709	0.0271943	-1.3033	-3.56286	0.503607	0.706265	0.262555	0.884908	0.494481	0.426429	-0.123141	-0.634886	0.10714	1	-0.0900567	-0.234384	0.589971	0.82148	-0.511643
Q9L0N2	SCO4259	Q9L0N2_STRCO Putative AAA family ATPase OS=Streptomyces coelicolor (strain ATCC BAA-471 / A3(2) / M145) OX=100226 GN=SCO4259 PE=4 SV=1									34	34	34	70.1	70.1	70.1	73.487	0	260.9	9265300000	740	dtiaA_tia_0.125_dtiaA_noa;WT_TIA8_WT_noa	0.107408	0.931381	-0.10052	-0.241334	2.23902	0.0183478	-0.508522	-3.66405	1.00862	0.0583793	-0.739162	-2.11055	0.162624	0.931805	0.0566101	0.255288	1.20161	0.0646857	-0.503381	-2.16469	0.151245	1	0.139299	0.331562	0.823617	0.91794	-0.493951
P15360	gylR	GYLR_STRCO Glycerol operon regulatory protein OS=Streptomyces coelicolor (strain ATCC BAA-471 / A3(2) / M145) OX=100226 GN=gylR PE=4 SV=1									15	15	15	76.8	76.8	76.8	27.641	0	61.164	2038600000	204	dtiaA_tia_0.125_dtiaA_noa;WT_ERY2_WT_noa;WT_TIA8_WT_noa	0.528312	0.594321	-0.366031	-1.01309	1.86993	0.0156585	-0.761249	-4.02078	1.35481	0.0309536	-0.905055	-3.0493	0.182482	0.888708	0.145159	0.380964	0.716955	0.142117	-0.50784	-1.40387	0.0528721	1	0.0835648	0.13652	0.577004	0.812263	-0.524668
Q9Z523	pgi2	G6PI2_STRCO Glucose-6-phosphate isomerase 2 OS=Streptomyces coelicolor (strain ATCC BAA-471 / A3(2) / M145) OX=100226 GN=pgi2 PE=3 SV=1					ko00010;ko00030;ko00500;ko00520	Metabolism;Metabolism;Metabolism	Carbohydrate metabolism;Carbohydrate metabolism;Overview	C 00010 Glycolysis / Gluconeogenesis [PATH:sco00010];01200 Carbon metabolism;C 00030 Pentose phosphate pathway [PATH:sco00030];C 00500 Starch and sucrose metabolism [PATH:sco00500];C 00520 Amino sugar and nucleotide sugar metabolism [PATH:sco00520]	27	27	13	62.3	62.3	31.9	60.569	0	323.31	25183000000	1049	dtiaA_tia_0.125_dtiaA_noa;WT_ERY2_WT_noa;WT_TIA8_WT_noa	0.595526	0.538439	-0.427631	-1.15651	3.28323	0.0100091	-0.833982	-7.00579	1.31321	0.0290545	-1.14906	-3.16501	0.652762	0.707637	0.167523	0.855585	0.924405	0.186029	-0.208038	-1.1622	0.320764	1	-0.233295	-0.631549	0.53075	0.73118	-0.336504
O86814	SCO5754	O86814_STRCO Uncharacterized protein OS=Streptomyces coelicolor (strain ATCC BAA-471 / A3(2) / M145) OX=100226 GN=SCO5754 PE=4 SV=1				SigR		Metabolism	Metabolism of cofactors and vitamins	C 00760 Nicotinate and nicotinamide metabolism [PATH:sco00760]	6	6	6	57.5	57.5	57.5	18.456	0	8.2057	774980000	17	WT_ERY2_WT_noa;WT_LIN8_WT_noa	1.64998	0.0338723	3.3028	5.4803	0.375936	0.178283	1.70347	0.948874	1.74992	0.0157436	2.87755	5.88492	NaN	1	0	NaN	0.555707	0.145269	2.02982	1.37514	1.78723	1	2.29585	5.78358	NaN	1	0
O86742	SCO5657	O86742_STRCO Aldehyde dehydrogenase OS=Streptomyces coelicolor (strain ATCC BAA-471 / A3(2) / M145) OX=100226 GN=SCO5657 PE=3 SV=1					ko00260	Metabolism	Amino acid metabolism	C 00260 Glycine. serine and threonine metabolism [PATH:sco00260]	32	32	32	82.9	82.9	82.9	51.76	0	323.31	56213000000	1586	dtiaA_tia_0.125_dtiaA_noa;WT_ERY2_WT_noa;WT_TIA8_WT_noa	0.422717	0.650571	-0.39239	-0.873682	2.7123	0.0109438	-0.737236	-5.56339	1.09851	0.0405666	-0.985517	-2.48715	0.124169	0.942075	0.0419477	0.194622	0.602741	0.279782	-0.191589	-0.873504	0.252972	1	0.269907	0.553227	0.46885	0.681187	-0.280555
Q9KXT3	SCO4308	Q9KXT3_STRCO Putative transcriptional regulator OS=Streptomyces coelicolor (strain ATCC BAA-471 / A3(2) / M145) OX=100226 GN=SCO4308 PE=4 SV=1									5	5	5	32.2	32.2	32.2	32.563	0	5.7921	760010000	17		0.310145	0.691966	1.15027	0.782266	0.535408	0.0966756	1.95222	1.32365	NaN	1	0	NaN	0.0010994	1	-0.00878525	-0.00343567	NaN	1	0	NaN	0.00379019	1	-0.0182959	-0.0115155	0.132061	0.739604	-0.583508
Q93RW7	SCO1859	Q93RW7_STRCO Aminotransferase OS=Streptomyces coelicolor (strain ATCC BAA-471 / A3(2) / M145) OX=100226 GN=SCO1859 PE=3 SV=1					ko00340;ko00350;ko00360;ko00400;ko00401;ko00960	Metabolism;Metabolism;Metabolism	Amino acid metabolism;Amino acid metabolism;Biosynthesis of other secondary metabolites;Overview	C 00340 Histidine metabolism [PATH:sco00340];C 00350 Tyrosine metabolism [PATH:sco00350];C 00360 Phenylalanine metabolism [PATH:sco00360];C 00400 Phenylalanine. tyrosine and tryptophan biosynthesis [PATH:sco00400];C 00401 Novobiocin biosynthesis [PATH:sco00401];C 01230 Biosynthesis of amino acids [PATH:sco01230]	14	14	14	66.4	66.4	66.4	35.138	0	126	3192300000	399	dtiaA_tia_0.125_dtiaA_noa;WT_TIA8_WT_noa	0.0387411	0.974844	-0.0550912	-0.0992995	1.32605	0.0394996	-0.481007	-2.30834	0.882202	0.0765595	-0.654648	-1.79958	0.280984	0.818847	-0.20956	-0.561081	0.359014	0.362404	-0.289953	-0.72241	0.000462636	0.999503	-0.00060463	-0.0012055	0.995468	0.919326	-0.493012
Q8CJP6	SCO6041	Q8CJP6_STRCO Coproporphyrinogen III oxidase OS=Streptomyces coelicolor (strain ATCC BAA-471 / A3(2) / M145) OX=100226 GN=SCO6041 PE=3 SV=1					ko00860	Metabolism	Metabolism of cofactors and vitamins	C 00860 Porphyrin and chlorophyll metabolism [PATH:sco00860]	24	24	24	74.1	74.1	74.1	50.671	0	323.31	8993100000	576	dtiaA_tia_0.125_dtiaA_noa	0.00253985	0.996532	0.00353495	0.00668671	0.881198	0.142443	-0.192781	-1.08433	0.674513	0.129335	-0.504564	-1.33352	0.811901	0.550501	-0.266251	-1.21712	0.96346	0.0984366	-0.520535	-1.81167	0.0809419	1	-0.0900211	-0.191982	0.868934	0.922106	-0.422713
O88028	SCO6672	O88028_STRCO Uncharacterized protein OS=Streptomyces coelicolor (strain ATCC BAA-471 / A3(2) / M145) OX=100226 GN=SCO6672 PE=4 SV=1									7	7	7	39.3	39.3	39.3	33.53	0	49.901	1034500000	159	dtiaA_tia_0.125_dtiaA_noa;WT_ERY2_WT_noa	0.425128	0.650526	-0.389107	-0.875763	1.02288	0.0527848	-0.512717	-1.89696	2.51442	0.0100597	-1.28236	-7.49531	0.476122	0.705992	0.274998	0.865166	1.27104	0.100767	-0.310512	-1.7752	0.134563	1	-0.203346	-0.327894	0.579709	0.812242	-0.512155
Q9S1P6	SCO0245	Q9S1P6_STRCO Putative integral membrane protein OS=Streptomyces coelicolor (strain ATCC BAA-471 / A3(2) / M145) OX=100226 GN=SCO0245 PE=4 SV=1									12	12	12	45.1	45.1	45.1	36.09	0	124.54	2450900000	314	dtiaA_tia_0.125_dtiaA_noa;WT_TIA8_WT_noa	0.0338638	0.977975	-0.0375576	-0.0829006	1.75344	0.022975	-0.561118	-3.19665	0.943836	0.0628072	-0.793369	-2.01723	0.144176	0.930525	0.0633907	0.251343	0.430923	0.349834	-0.211358	-0.742672	0.511225	1	-0.364452	-0.987784	0.955859	0.94233	-0.725231
Q93J68	SCO0975	Q93J68_STRCO 6-phosphogluconate dehydrogenase. decarboxylating OS=Streptomyces coelicolor (strain ATCC BAA-471 / A3(2) / M145) OX=100226 GN=SCO0975 PE=3 SV=1					ko00030;ko00480	Metabolism;Metabolism;Metabolism	Carbohydrate metabolism;Metabolism of other amino acids;Overview	C 00030 Pentose phosphate pathway [PATH:sco00030];01200 Carbon metabolism;C 00480 Glutathione metabolism [PATH:sco00480]	20	20	20	62.8	62.8	62.8	51.428	0	271.29	12684000000	717	dARE5sco+EpARE5sco_LIN8_dARE5sco+EpARE5sco_noa;dtiaA_tia_0.125_dtiaA_noa;WT_ERY2_WT_noa;WT_TIA8_WT_noa	0.669052	0.447176	-0.513199	-1.33064	3.41522	0.0108475	-0.773186	-6.71381	1.14095	0.0397966	-1.02882	-2.61972	0.419681	0.75472	-0.224218	-0.745196	1.51856	0.0411556	-0.617552	-2.94055	0.169521	1	-0.1841	-0.382584	0.783774	0.923398	-0.515754
Q9L1A5	argR	ARGR_STRCO Arginine repressor OS=Streptomyces coelicolor (strain ATCC BAA-471 / A3(2) / M145) OX=100226 GN=argR PE=3 SV=1									5	5	5	42.5	42.5	42.5	19.223	0	100.93	1195200000	219	dtiaA_tia_0.125_dtiaA_noa	0.000417261	0.999996	-0.000498454	-0.0010673	0.685724	0.11642	-0.346885	-1.20478	0.809189	0.0893421	-0.6242	-1.64468	1.01794	0.43754	-0.318107	-1.54159	0.024998	0.964083	-0.011282	-0.046543	0.243149	1	0.338126	0.559961	0.230324	0.676963	-0.2869
Q9KY29	SCO2361	Q9KY29_STRCO Uncharacterized protein OS=Streptomyces coelicolor (strain ATCC BAA-471 / A3(2) / M145) OX=100226 GN=SCO2361 PE=4 SV=1									12	12	12	49.3	49.3	49.3	29.614	0	60.886	2740400000	174	dtiaA_tia_0.125_dtiaA_noa;WT_ERY2_WT_noa;WT_TIA8_WT_noa	0.500763	0.603789	-0.396217	-0.9942	2.75895	0.01413	-0.583747	-4.69265	1.18535	0.0392341	-0.812897	-2.55222	0.0711049	0.978425	0.0096391	0.0666544	0.568982	0.218853	-0.330468	-1.03713	0.142738	1	-0.169765	-0.331969	0.96797	0.923537	-0.764015
O86779	coaA	COAA_STRCO Pantothenate kinase OS=Streptomyces coelicolor (strain ATCC BAA-471 / A3(2) / M145) OX=100226 GN=coaA PE=3 SV=1					ko00770	Metabolism	Metabolism of cofactors and vitamins	C 00770 Pantothenate and CoA biosynthesis [PATH:sco00770]	10	10	10	35.9	35.9	35.9	37.115	0	29.513	680530000	75	dARE5sco+EpARE5sco_LIN8_dARE5sco+EpARE5sco_noa;dtiaA_tia_0.125_dtiaA_noa;WT_ERY2_WT_noa	0.601742	0.554506	-0.369254	-1.1176	0.763072	0.0760166	-0.564042	-1.52167	1.77268	0.0205851	-1.06438	-4.43383	0.0451846	0.971786	-0.0233224	-0.0876518	1.43759	0.0324752	-1.23969	-3.60799	0.083866	1	-0.0866852	-0.195402	0.821832	0.914264	-0.793471
O86654	SCO5735	O86654_STRCO Putative integral membrane protein OS=Streptomyces coelicolor (strain ATCC BAA-471 / A3(2) / M145) OX=100226 GN=SCO5735 PE=3 SV=1									5	5	5	19.1	19.1	19.1	50.578	0	140.83	1267500000	183	dtiaA_tia_0.125_dtiaA_noa;WT_TIA8_WT_noa	0.760015	0.380683	0.509427	1.47401	1.39044	0.0394593	-0.432409	-2.27581	0.678586	0.129104	-0.499451	-1.33641	0.0442462	0.969467	-0.0338917	-0.0978823	0.0749571	0.861504	-0.113125	-0.1891	0.0126395	1	0.0230707	0.0345114	0.197439	0.685788	-0.381615
Q8CJS7	SCO4833	Q8CJS7_STRCO Putative phosphorylmutase OS=Streptomyces coelicolor (strain ATCC BAA-471 / A3(2) / M145) OX=100226 GN=SCO4833 PE=4 SV=1				SigR					7	7	7	39.1	39.1	39.1	24.965	0	12.473	565110000	62	dARE5sco+EpARE5sco_LIN8_dARE5sco+EpARE5sco_noa	0.729248	0.280104	1.71233	1.77317	0.71572	0.0599844	1.51302	1.71673	0.88198	0.0591803	1.30459	2.08459	0.771018	0.446662	0.5327	1.51092	1.28148	0.045657	0.69477	2.6173	0.123457	1	0.287217	0.320818	0.118642	0.789061	-0.14126
Q9RDJ4	SCO2731	Q9RDJ4_STRCO Probable cation-transporting P-type ATPase OS=Streptomyces coelicolor (strain ATCC BAA-471 / A3(2) / M145) OX=100226 GN=SCO2731 PE=3 SV=1									6	6	6	12.4	12.4	12.4	78.286	0	8.978	162710000	32	dtiaA_tia_0.125_dtiaA_noa	0.154794	0.876151	-0.221499	-0.370184	0.460429	0.196784	-0.342177	-0.900064	NaN	1	0	NaN	0.248741	0.812497	0.514987	0.604737	NaN	1	0	NaN	0.00979976	1	-0.0112635	-0.0246536	0.28578	0.660399	-0.75021
Q9KY19	SCO2371	Q9KY19_STRCO Pyruvate dehydrogenase E1 component OS=Streptomyces coelicolor (strain ATCC BAA-471 / A3(2) / M145) OX=100226 GN=SCO2371 PE=4 SV=1					ko00010;ko00020;ko00290;ko00620;ko00650	Metabolism;Metabolism;Metabolism	Carbohydrate metabolism;Carbohydrate metabolism;Overview	C 00010 Glycolysis / Gluconeogenesis [PATH:sco00010];01200 Carbon metabolism;C 00020 Citrate cycle (TCA cycle) [PATH:sco00020];C 00620 Pyruvate metabolism [PATH:sco00620]	42	41	41	62.3	61.4	61.4	102.36	0	323.31	9746300000	755	dARE5sco+EpARE5sco_LIN8_dARE5sco+EpARE5sco_noa;dtiaA_tia_0.125_dtiaA_noa;WT_ERY2_WT_noa;WT_TIA8_WT_noa	0.569723	0.548113	-0.465892	-1.1424	1.63996	0.0185514	-0.744967	-3.46912	1.41735	0.0285055	-1.01542	-3.33458	0.365826	0.81858	-0.136127	-0.569559	2.24061	0.0227943	-1.01744	-5.73332	0.0713829	1	0.0721099	0.166718	0.944407	0.90926	-0.548894
Q9ADQ7	SCO3998	Q9ADQ7_STRCO Uncharacterized protein OS=Streptomyces coelicolor (strain ATCC BAA-471 / A3(2) / M145) OX=100226 GN=SCO3998 PE=4 SV=1									10	10	10	34.5	34.5	34.5	46.94	0	48.692	1078300000	99	dtiaA_tia_0.125_dtiaA_noa	0.0960703	0.942166	0.0750891	0.207297	0.222739	0.465809	-0.33139	-0.521912	0.232038	0.567539	-1.10662	-0.607717	0.30316	0.820063	-0.166736	-0.550497	0.600775	0.144329	-1.06004	-1.39014	0.153091	1	0.431442	0.399272	0.226163	0.66693	0.555555
Q9KXI5	SCO2335	Q9KXI5_STRCO Putative integral membrane protein OS=Streptomyces coelicolor (strain ATCC BAA-471 / A3(2) / M145) OX=100226 GN=SCO2335 PE=4 SV=1									5	5	5	8.3	8.3	8.3	81.219	0	5.2285	91663000	25	dtiaA_tia_0.125_dtiaA_noa	NaN	1	0	NaN	NaN	1	0	NaN	NaN	1	0	NaN	NaN	1	0	NaN	NaN	1	0	NaN	0.0572553	1	0.0901451	0.147267	0.322945	0.659308	-0.381884
Q9RDK4	SCO2582	Q9RDK4_STRCO Peptidase_M48 domain-containing protein OS=Streptomyces coelicolor (strain ATCC BAA-471 / A3(2) / M145) OX=100226 GN=SCO2582 PE=3 SV=1									16	16	16	44.5	44.5	44.5	43.927	0	200.91	16590000000	723	dtiaA_tia_0.125_dtiaA_noa;WT_ERY2_WT_noa;WT_TIA8_WT_noa	0.34467	0.71699	-0.303118	-0.709316	1.2383	0.0377218	-0.588692	-2.37391	1.12494	0.0393139	-0.942007	-2.52132	0.167175	0.930904	0.0518983	0.248511	1.33519	0.0605878	-0.448234	-2.24276	0.133751	1	0.164711	0.314526	0.25539	0.678041	-0.200481
Q9RJ48	SCO1820	Q9RJ48_STRCO Putative integral membrane protein OS=Streptomyces coelicolor (strain ATCC BAA-471 / A3(2) / M145) OX=100226 GN=SCO1820 PE=4 SV=1									5	5	5	45.3	45.3	45.3	16.539	0	15.074	401350000	69	dtiaA_tia_0.125_dtiaA_noa;WT_TIA8_WT_noa	0.519816	0.593907	-0.382341	-1.01293	1.40367	0.0256216	-0.752535	-2.96136	0.765283	0.0807731	-1.09661	-1.75606	0.253967	0.834067	0.1881	0.50928	NaN	1	0	NaN	0.146782	1	-0.111712	-0.307013	0.315658	0.66281	-0.558837
Q8CK05	SCO2164	Q8CK05_STRCO Putative integral membrane efflux protein OS=Streptomyces coelicolor (strain ATCC BAA-471 / A3(2) / M145) OX=100226 GN=SCO2164 PE=4 SV=1									25	25	25	33.2	33.2	33.2	108.05	0	323.31	10937000000	754	dtiaA_tia_0.125_dtiaA_noa;WT_ERY2_WT_noa;WT_TIA8_WT_noa	0.535349	0.569563	-0.459474	-1.08462	3.2485	0.00380952	-0.977037	-7.92927	1.17769	0.0365236	-1.08545	-2.75054	0.651674	0.569235	-0.363569	-1.17932	0.904149	0.102642	-0.523464	-1.71915	0.191323	1	-0.216888	-0.431901	0.37202	0.663463	-0.306912
Q9L0J3	SCO4672	Q9L0J3_STRCO Putative secreted protein OS=Streptomyces coelicolor (strain ATCC BAA-471 / A3(2) / M145) OX=100226 GN=SCO4672 PE=3 SV=1									14	14	14	49.1	49.1	49.1	61.742	0	40.645	747360000	60	dtiaA_tia_0.125_dtiaA_noa;WT_ERY2_WT_noa;WT_TIA8_WT_noa	1.39083	0.112042	-0.78007	-2.97409	1.389	0.0238447	-0.853148	-3.07011	2.21983	0.0160174	-1.10286	-5.92884	0.296504	0.759642	0.62001	0.712611	NaN	1	0	NaN	0.271442	1	-0.23527	-0.56426	1.41906	0.880867	-0.780937
O86743	SCO5656	O86743_STRCO Transcriptional regulatory protein OS=Streptomyces coelicolor (strain ATCC BAA-471 / A3(2) / M145) OX=100226 GN=SCO5656 PE=4 SV=1									3	3	3	25.3	25.3	25.3	18.295	0	2.9207	205910000	16		0.927553	0.203049	1.03947	2.10835	0.21228	0.434459	0.723227	0.547967	NaN	1	0	NaN	0.0905671	0.932272	0.142113	0.227628	0.273415	0.435259	0.383296	0.625332	0.359965	1	0.366681	0.763648	0.272147	0.673297	-0.19607
Q8CK00	SCO2255	Q8CK00_STRCO Putative membrane protein OS=Streptomyces coelicolor (strain ATCC BAA-471 / A3(2) / M145) OX=100226 GN=SCO2255 PE=4 SV=1						Human Diseases;Environmental Information Processing	Drug resistance;Signal transduction	C 01502 Vancomycin resistance [PATH:sco01502];C 02020 Two-component system [PATH:sco02020]	12	12	12	56.3	56.3	56.3	37.221	0	53.081	2611000000	231	dtiaA_tia_0.125_dtiaA_noa;WT_TIA8_WT_noa	0.238745	0.812839	-0.190533	-0.490188	1.75189	0.031562	-0.402678	-2.60962	0.872074	0.0771183	-0.665504	-1.78879	0.0407735	0.973649	-0.0212739	-0.0796204	1.26925	0.0706616	-0.421115	-2.08649	0.174106	1	-0.231558	-0.407722	0.866591	0.918051	-0.743497
Q9K3Z8	SCO1335	Q9K3Z8_STRCO Putative oxidoreductase OS=Streptomyces coelicolor (strain ATCC BAA-471 / A3(2) / M145) OX=100226 GN=SCO1335 PE=4 SV=1					ko00030	Metabolism;Metabolism	Carbohydrate metabolism;Overview	C 00030 Pentose phosphate pathway [PATH:sco00030];01200 Carbon metabolism	13	13	13	71.5	71.5	71.5	24.619	0	73.311	2665100000	177	dtiaA_tia_0.125_dtiaA_noa;WT_TIA8_WT_noa	0.417801	0.6502	-0.407003	-0.872971	1.2836	0.0319354	-0.657845	-2.56724	0.833973	0.0881916	-0.594095	-1.66623	0.722005	0.640473	0.222914	1.04174	0.649977	0.220042	0.253182	1.03147	0.0219278	1	-0.0175247	-0.0498753	0.319873	0.659644	-0.364269
Q9RDE2	tri1	TRI1_STRCO Tricorn protease homolog 1 OS=Streptomyces coelicolor (strain ATCC BAA-471 / A3(2) / M145) OX=100226 GN=tri1 PE=1 SV=1									63	63	63	74.2	74.2	74.2	115.65	0	323.31	35723000000	2045	dARE5sco+EpARE5sco_LIN8_dARE5sco+EpARE5sco_noa;dtiaA_tia_0.125_dtiaA_noa;WT_ERY2_WT_noa;WT_TIA8_WT_noa	0.865462	0.267067	-0.750386	-1.83178	3.60491	0.00447552	-0.994137	-8.59458	1.52506	0.0243956	-1.43798	-4.06017	0.378108	0.806501	0.155355	0.612201	1.66416	0.0353537	-0.616392	-3.20635	0.140344	1	0.134249	0.311913	0.399424	0.669309	-0.29775
Q9L0P9	SCO4242	Q9L0P9_STRCO Putative membrane protein OS=Streptomyces coelicolor (strain ATCC BAA-471 / A3(2) / M145) OX=100226 GN=SCO4242 PE=4 SV=1									21	21	21	65.6	65.6	65.6	48.544	0	323.31	21892000000	921	dARE5sco+EpARE5sco_LIN8_dARE5sco+EpARE5sco_noa;dtiaA_tia_0.125_dtiaA_noa;WT_ERY2_WT_noa;WT_TIA8_WT_noa	0.356484	0.700934	-0.368535	-0.758927	2.62532	0.0109746	-0.765046	-5.57176	1.06023	0.0450946	-1.00076	-2.40391	0.0777912	0.952916	-0.0463619	-0.155998	2.85637	0.0243	-1.46007	-9.44837	0.124776	1	0.173566	0.301381	0.49394	0.724087	-0.366258
O86810	ftsK	FTSK_STRCO DNA translocase FtsK OS=Streptomyces coelicolor (strain ATCC BAA-471 / A3(2) / M145) OX=100226 GN=ftsK PE=3 SV=2									26	26	26	38.5	38.5	38.5	97.348	0	49.513	2665700000	228	dARE5sco+EpARE5sco_LIN8_dARE5sco+EpARE5sco_noa;dtiaA_tia_0.125_dtiaA_noa;WT_ERY2_WT_noa;WT_TIA8_WT_noa	0.723816	0.352342	-0.721763	-1.5422	2.22516	0.0113173	-0.932863	-5.41393	1.37057	0.0282662	-1.2742	-3.42748	0.474611	0.818528	0.102856	0.565951	1.09784	0.0478447	-1.09496	-2.5498	0.252045	1	-0.327485	-0.57232	0.824038	0.935073	-0.516044
Q04310		Y4629_STRCO Uncharacterized protein SCO4629 OS=Streptomyces coelicolor (strain ATCC BAA-471 / A3(2) / M145) OX=100226 GN=SCO4629 PE=4 SV=2									4	4	4	20.4	20.4	20.4	24.872	0	6.8433	561590000	53	dtiaA_tia_0.125_dtiaA_noa;WT_ERY2_WT_noa;WT_TIA8_WT_noa	0.314126	0.731016	-0.323922	-0.672894	2.19858	0.0104575	-1.13336	-5.94613	1.14062	0.0396522	-0.999022	-2.59915	0.233409	0.849131	-0.17775	-0.474073	0.323776	0.367832	0.392859	0.714632	0.434215	1	-0.538363	-0.949945	0.531684	0.761651	-0.451272
Q9S1Q0	SCO0241	Q9S1Q0_STRCO Putative transcriptional regulator OS=Streptomyces coelicolor (strain ATCC BAA-471 / A3(2) / M145) OX=100226 GN=SCO0241 PE=4 SV=1									3	3	3	22.8	22.8	22.8	24.134	0	10.856	61068000	32		0.436761	0.585849	0.910856	1.02899	0.258233	0.371923	0.473127	0.616672	0.750006	0.092872	0.741261	1.60135	NaN	1	0	NaN	NaN	1	0	NaN	0.404574	1	-0.818879	-0.952249	NaN	1	0
Q9KXU4	SCO4297	Q9KXU4_STRCO Putative oxidoreduxtase OS=Streptomyces coelicolor (strain ATCC BAA-471 / A3(2) / M145) OX=100226 GN=SCO4297 PE=4 SV=1				SigR					26	26	26	84.6	84.6	84.6	40.343	0	302.06	14250000000	565	dARE5sco_lin_0.125_dARE5sco_noa;dARE5sco+EpARE5sco_LIN8_dARE5sco+EpARE5sco_noa;WT_ERY2_WT_noa;WT_TIA8_WT_noa	1.26852	0.094129	1.90059	3.39394	1.78217	0.0124103	1.48365	5.06273	1.32792	0.0281938	1.28035	3.30146	0.255988	0.857301	0.135361	0.462891	1.60325	0.0238188	3.64628	5.30933	0.160426	1	-0.217484	-0.379165	0.367542	0.667266	-0.334802
Q9ADH3	SCO6090	Q9ADH3_STRCO Putative antibiotic resistance macrolide glycosyltransferase OS=Streptomyces coelicolor (strain ATCC BAA-471 / A3(2) / M145) OX=100226 GN=SCO6090 PE=3 SV=1			WblC						12	12	12	45	45	45	45.682	0	105.99	1985000000	138	dARE5sco+EpARE5sco_LIN8_dARE5sco+EpARE5sco_noa;WT_ERY2_WT_noa;WT_TIA8_WT_noa	1.26594	0.0914186	1.48545	3.22446	1.856	0.0115266	1.74776	5.66578	2.0432	0.00949296	2.49503	7.35946	1.84648	0.363333	1.66393	5.53332	1.10317	0.0434173	1.72258	2.80243	1.14925	1	1.4497	2.85321	0.882972	0.927199	0.39594
Q9S261	SCO1691	Q9S261_STRCO Putative tetR transcriptional regulator OS=Streptomyces coelicolor (strain ATCC BAA-471 / A3(2) / M145) OX=100226 GN=SCO1691 PE=4 SV=1									8	8	8	29.5	29.5	29.5	28.018	0	12.067	872980000	77	WT_TIA8_WT_noa	1.34425	0.105984	0.909501	3.02799	1.59362	0.0254455	0.578746	2.97997	0.925981	0.147704	0.230675	1.23086	0.665536	0.602752	0.301519	1.12165	0.0140296	0.965574	0.0666237	0.0421336	0.0031519	1	0.00352351	0.00792625	0.652402	0.834158	-0.449288
Q9ZBF8	SCO6455	Q9ZBF8_STRCO Putative ABC transporter ATP-binding protein OS=Streptomyces coelicolor (strain ATCC BAA-471 / A3(2) / M145) OX=100226 GN=SCO6455 PE=4 SV=1					ko02010				8	8	8	48.6	48.6	48.6	24.021	0	112.85	6599400000	263	dtiaA_tia_0.125_dtiaA_noa;WT_ERY2_WT_noa;WT_TIA8_WT_noa	0.2418	0.799752	-0.250945	-0.527377	1.96255	0.0154879	-0.734685	-4.14282	1.11019	0.0392771	-1.04908	-2.555	0.773629	0.476141	-0.403392	-1.38859	0.951291	0.11864	-0.358578	-1.55088	0.0237584	1	-0.0213642	-0.055728	0.532347	0.765456	-0.481181
Q9L0P5	SCO4246	Q9L0P5_STRCO Phage_base_V domain-containing protein OS=Streptomyces coelicolor (strain ATCC BAA-471 / A3(2) / M145) OX=100226 GN=SCO4246 PE=4 SV=1									29	29	29	63.6	63.6	63.6	68.079	0	323.31	14045000000	1064	dARE5sco+EpARE5sco_LIN8_dARE5sco+EpARE5sco_noa;dtiaA_tia_0.125_dtiaA_noa;WT_ERY2_WT_noa;WT_TIA8_WT_noa	0.444585	0.629475	-0.450832	-0.935362	2.2562	0.0125038	-0.878625	-5.30276	1.13646	0.0391907	-1.11949	-2.66311	0.672558	0.57647	-0.326265	-1.16283	2.03689	0.0269015	-1.01337	-5.12324	0.0626784	1	-0.0835896	-0.156003	0.690432	0.868934	-0.496668
Q9L0N3	SCO4258	Q9L0N3_STRCO Putative hydrolytic protein OS=Streptomyces coelicolor (strain ATCC BAA-471 / A3(2) / M145) OX=100226 GN=SCO4258 PE=4 SV=1									22	22	4	56.9	56.9	12.8	52.596	0	214.92	15971000000	758	dARE5sco+EpARE5sco_LIN8_dARE5sco+EpARE5sco_noa;dtiaA_tia_0.125_dtiaA_noa;WT_ERY2_WT_noa;WT_TIA8_WT_noa	0.335427	0.729287	-0.274678	-0.679462	2.79181	0.0134852	-0.587385	-4.75098	1.09254	0.0463647	-0.84919	-2.37695	0.0378255	0.975358	-0.0207259	-0.0753427	2.6938	0.0185429	-1.25776	-8.02806	0.0177798	1	0.0238838	0.0458701	0.447911	0.709159	-0.440088
Q93J59	metE	METE_STRCO 5-methyltetrahydropteroyltriglutamate--homocysteine methyltransferase OS=Streptomyces coelicolor (strain ATCC BAA-471 / A3(2) / M145) OX=100226 GN=metE PE=3 SV=1					ko00270;ko00450	Metabolism;Metabolism;Metabolism	Amino acid metabolism;Metabolism of other amino acids;Overview	C 00270 Cysteine and methionine metabolism [PATH:sco00270];C 00450 Selenocompound metabolism [PATH:sco00450];C 01230 Biosynthesis of amino acids [PATH:sco01230]	33	33	33	68.7	68.7	68.7	83.665	0	257.53	7725300000	589	dARE5sco+EpARE5sco_LIN8_dARE5sco+EpARE5sco_noa;dtiaA_tia_0.125_dtiaA_noa	0.408584	0.675282	0.323905	0.814309	1.45481	0.129056	-0.14573	-1.13814	0.690461	0.153876	-0.341092	-1.20366	1.21426	0.346825	-0.560075	-2.28485	3.32762	0.0462717	-0.278781	-2.62882	0.040702	1	0.036176	0.0940155	0.351565	0.662874	-0.353371
Q9L2C1	SCO5399	Q9L2C1_STRCO Probable acetoacetyl-coA thiolase OS=Streptomyces coelicolor (strain ATCC BAA-471 / A3(2) / M145) OX=100226 GN=SCO5399 PE=3 SV=1					ko00071;ko00072;ko00280;ko00310;ko00362;ko00380;ko00620;ko00630;ko00640;ko00650;ko00720;ko00900;ko02020	Metabolism;Environmental Information Processing;Metabolism;Metabolism	Amino acid metabolism;Amino acid metabolism;Carbohydrate metabolism;Lipid metabolism;Metabolism of terpenoids and polyketides;Overview;Signal transduction;Xenobiotics biodegradation and metabolism	C 00280 Valine. leucine and isoleucine degradation [PATH:sco00280];01200 Carbon metabolism;C 00071 Fatty acid degradation [PATH:sco00071];C 00072 Synthesis and degradation of ketone bodies [PATH:sco00072];C 00310 Lysine degradation [PATH:sco00310];C 00362 Benzoate degradation [PATH:sco00362];C 00380 Tryptophan metabolism [PATH:sco00380];C 00620 Pyruvate metabolism [PATH:sco00620];C 00630 Glyoxyla…	19	19	19	76.8	76.8	76.8	40.929	0	323.31	23859000000	827	dtiaA_tia_0.125_dtiaA_noa;WT_ERY2_WT_noa;WT_TIA8_WT_noa	0.606082	0.492027	-0.557733	-1.2523	2.66943	0.010524	-0.889388	-6.29803	1.18627	0.0365749	-1.08147	-2.77045	0.877484	0.43657	-0.412915	-1.54364	0.90294	0.144933	-0.299224	-1.37834	0.064123	1	0.0722097	0.154143	0.484508	0.676587	-0.242881
Q9L269	SCO1540	Q9L269_STRCO Putative membrane protein OS=Streptomyces coelicolor (strain ATCC BAA-471 / A3(2) / M145) OX=100226 GN=SCO1540 PE=4 SV=1									4	4	4	25.3	25.3	25.3	16.43	0	100.66	2452600000	152	dtiaA_tia_0.125_dtiaA_noa;WT_ERY2_WT_noa;WT_TIA8_WT_noa	0.432883	0.628893	-0.528217	-0.944426	1.04474	0.0393373	-0.908078	-2.31094	1.03952	0.0393989	-1.4007	-2.52375	0.692108	0.582233	-0.305021	-1.15735	0.207492	0.636702	-0.151646	-0.419898	0.0268308	1	-0.063228	-0.0748329	0.0408186	0.923647	-0.0531171
Q9K447	SCO7200	Q9K447_STRCO Uncharacterized protein OS=Streptomyces coelicolor (strain ATCC BAA-471 / A3(2) / M145) OX=100226 GN=SCO7200 PE=3 SV=1									8	8	8	51.9	51.9	51.9	20.13	0	14.115	948300000	84	dtiaA_tia_0.125_dtiaA_noa	0.280918	0.769087	0.289687	0.605854	0.0519568	0.921814	-0.041357	-0.115619	0.455778	0.232269	-0.510631	-0.9777	1.16352	0.342608	-0.687114	-2.37004	NaN	1	0	NaN	0.504069	1	-0.554979	-1.07679	0.571188	0.817793	-0.559823
Q9KYX2	SCO3009	Q9KYX2_STRCO Ribosome hibernation promoting factor OS=Streptomyces coelicolor (strain ATCC BAA-471 / A3(2) / M145) OX=100226 GN=hpf PE=3 SV=1									9	9	9	60.6	60.6	60.6	27.893	0	87.716	8765400000	377	dARE5sco+EpARE5sco_LIN8_dARE5sco+EpARE5sco_noa;dtiaA_tia_0.125_dtiaA_noa;WT_ERY2_WT_noa;WT_TIA8_WT_noa	0.848561	0.268145	-0.808563	-1.82992	2.84248	0.00463768	-1.29734	-8.69322	1.56006	0.0215	-1.88689	-4.49509	0.353012	0.75605	-0.298804	-0.719096	2.10107	0.0268429	-0.768137	-4.55096	0.398255	1	0.472939	0.866897	0.138974	0.812612	-0.0622985
Q9F2R8	SCO4471	Q9F2R8_STRCO Putative secreted protein OS=Streptomyces coelicolor (strain ATCC BAA-471 / A3(2) / M145) OX=100226 GN=SCO4471 PE=4 SV=1									16	16	16	54.9	54.9	54.9	47.005	0	323.31	34018000000	856	dARE5sco+EpARE5sco_LIN8_dARE5sco+EpARE5sco_noa;dtiaA_tia_0.125_dtiaA_noa;WT_ERY2_WT_noa;WT_TIA8_WT_noa	0.727102	0.360899	-0.67204	-1.52425	1.66039	0.015736	-1.02398	-4.03261	1.19732	0.0334583	-1.22691	-2.88813	0.00717567	0.997646	-0.00352351	-0.0139809	2.11185	0.0225544	-1.1445	-5.68811	0.513811	1	-0.477592	-1.05974	0.662395	0.876121	-0.599076
Q9L290	ruvA	RUVA_STRCO Holliday junction ATP-dependent DNA helicase RuvA OS=Streptomyces coelicolor (strain ATCC BAA-471 / A3(2) / M145) OX=100226 GN=ruvA PE=3 SV=1					ko03440	Genetic Information Processing	Replication and repair	C 03440 Homologous recombination [PATH:sco03440]	7	7	7	54.2	54.2	54.2	20.55	0	69.266	2632300000	160	dtiaA_tia_0.125_dtiaA_noa;WT_ERY2_WT_noa;WT_TIA8_WT_noa	0.463349	0.628997	-0.403528	-0.942032	2.42527	0.011378	-0.819295	-5.44911	1.56336	0.0268314	-1.06173	-3.80253	0.182862	0.902134	0.0881246	0.326041	0.808791	0.118296	-0.510199	-1.5526	0.0776233	1	0.0895939	0.185937	0.749721	0.916607	-0.582479
Q9Z515	whiA	WHIA_STRCO Probable cell division protein WhiA OS=Streptomyces coelicolor (strain ATCC BAA-471 / A3(2) / M145) OX=100226 GN=whiA PE=1 SV=1									18	18	18	71	71	71	34.737	0	182.04	8244500000	517	dARE5sco+EpARE5sco_LIN8_dARE5sco+EpARE5sco_noa;dtiaA_tia_0.125_dtiaA_noa;WT_ERY2_WT_noa;WT_TIA8_WT_noa	0.715621	0.410184	-0.510698	-1.4039	2.21603	0.012891	-0.871165	-5.17795	1.28167	0.0296047	-1.23104	-3.13168	0.360512	0.812164	0.16078	0.6034	1.97128	0.0267097	-0.863729	-4.54597	0.261228	1	0.307708	0.581256	0.288424	0.666353	-0.251069
Q9S2J9	SCO2004	Q9S2J9_STRCO Putative formate dehydrogenase OS=Streptomyces coelicolor (strain ATCC BAA-471 / A3(2) / M145) OX=100226 GN=SCO2004 PE=3 SV=1					ko00630;ko00680				34	34	34	57.7	57.7	57.7	82.894	0	146.64	8682700000	716	dARE5sco+EpARE5sco_LIN8_dARE5sco+EpARE5sco_noa;dtiaA_tia_0.125_dtiaA_noa;WT_ERY2_WT_noa;WT_TIA8_WT_noa	0.660264	0.492761	-0.418485	-1.24419	1.83697	0.0160269	-0.808984	-4.07177	1.44114	0.0290098	-0.999784	-3.38212	0.138458	0.931406	0.0563094	0.234314	2.204	0.0262741	-0.832665	-5.0116	0.0936231	1	-0.0946833	-0.21583	0.674934	0.812839	-0.344372
Q9F2X1	SCO4590	Q9F2X1_STRCO Uncharacterized protein OS=Streptomyces coelicolor (strain ATCC BAA-471 / A3(2) / M145) OX=100226 GN=SCO4590 PE=4 SV=1			WblC						6	6	6	69.2	69.2	69.2	17.198	0	24.228	1082400000	152	WT_ERY2_WT_noa;WT_TIA8_WT_noa	1.29486	0.0933902	1.71342	3.418	2.44093	0.00418301	1.68476	8.35341	1.82059	0.0187492	1.22217	4.85015	1.25551	0.329218	0.655315	2.50877	0.325427	0.50402	-0.147985	-0.550929	0.0418789	1	-0.0535793	-0.104977	0.209007	0.706759	-0.17316
Q8CJU8	SCO4109	Q8CJU8_STRCO Putative oxidoreductase OS=Streptomyces coelicolor (strain ATCC BAA-471 / A3(2) / M145) OX=100226 GN=SCO4109 PE=4 SV=1				SigR					12	12	12	53.8	53.8	53.8	33.371	0	71.694	2293900000	190	dARE5sco+EpARE5sco_LIN8_dARE5sco+EpARE5sco_noa;WT_TIA8_WT_noa	0.957485	0.164135	1.71972	2.37548	1.433	0.0180882	1.36077	3.68886	0.928402	0.0589342	0.992518	2.09026	0.710278	0.483837	0.486151	1.37633	2.09665	0.0173978	1.90251	7.01393	0.0786132	1	-0.161971	-0.207081	0.0529352	0.905977	-0.0527827
O69959	SCO5783	O69959_STRCO Uncharacterized protein OS=Streptomyces coelicolor (strain ATCC BAA-471 / A3(2) / M145) OX=100226 GN=SCO5783 PE=4 SV=1									10	10	10	80.1	80.1	80.1	17.131	0	100.52	5467900000	339	dtiaA_tia_0.125_dtiaA_noa;WT_ERY2_WT_noa;WT_TIA8_WT_noa	0.554626	0.545164	-0.522479	-1.14852	1.27967	0.0318683	-0.690502	-2.60755	1.88974	0.0191041	-1.11416	-4.89237	0.433287	0.749488	0.220497	0.756278	0.528175	0.307677	0.192066	0.809901	0.467822	1	0.491453	0.990542	1.27203	0.826359	-0.840232
Q9L2C0	SCO5400	Q9L2C0_STRCO Putative transport system kinase OS=Streptomyces coelicolor (strain ATCC BAA-471 / A3(2) / M145) OX=100226 GN=SCO5400 PE=3 SV=1									14	14	14	57.9	57.9	57.9	33.432	0	70.064	7264300000	513	dtiaA_tia_0.125_dtiaA_noa;WT_TIA8_WT_noa	0.0167506	0.988111	0.01592	0.0400688	2.29767	0.0230788	-0.408273	-3.16267	1.04143	0.060471	-0.62574	-2.06683	0.22563	0.882111	-0.112249	-0.402208	0.953194	0.123401	-0.340143	-1.51756	0.000520187	0.999826	-0.000494639	-0.00126124	0.497841	0.687566	-0.268653
Q9ZBS1	SCO5558	Q9ZBS1_STRCO Putative acyltransferase OS=Streptomyces coelicolor (strain ATCC BAA-471 / A3(2) / M145) OX=100226 GN=SCO5558 PE=4 SV=1									15	15	15	66.3	66.3	66.3	29.554	0	83.932	6338100000	450	dtiaA_tia_0.125_dtiaA_noa;WT_ERY2_WT_noa;WT_TIA8_WT_noa	0.594111	0.538093	-0.429972	-1.1561	2.12551	0.0139256	-0.775064	-4.62842	1.35298	0.028351	-1.08473	-3.22442	0.400031	0.811501	-0.135753	-0.597109	0.406519	0.592276	-0.0806268	-0.462095	0.166144	1	-0.149817	-0.360166	1.03013	0.913185	-0.447032
Q9K3K6	SCO1054	Q9K3K6_STRCO Putative aminotransferase OS=Streptomyces coelicolor (strain ATCC BAA-471 / A3(2) / M145) OX=100226 GN=SCO1054 PE=4 SV=1									14	14	14	53.8	53.8	53.8	42.066	0	42.563	2241400000	176	dtiaA_tia_0.125_dtiaA_noa;WT_ERY2_WT_noa	0.0283094	0.984379	0.0328757	0.0703009	0.83583	0.0911982	-0.335672	-1.37254	1.37222	0.0364851	-0.682749	-2.78308	0.548038	0.68738	0.281723	0.959104	1.59861	0.0835475	0.279442	1.92429	0.00606334	1	0.00635274	0.0149839	0.918626	0.920038	-0.388866
Q9S2R8	SCO2168	Q9S2R8_STRCO Uncharacterized protein OS=Streptomyces coelicolor (strain ATCC BAA-471 / A3(2) / M145) OX=100226 GN=SCO2168 PE=3 SV=1									16	16	16	66.4	66.4	66.4	28.434	0	323.31	10204000000	532	dARE5sco+EpARE5sco_LIN8_dARE5sco+EpARE5sco_noa;dtiaA_tia_0.125_dtiaA_noa;WT_ERY2_WT_noa;WT_TIA8_WT_noa	0.664087	0.454976	-0.50469	-1.31689	2.56453	0.00980069	-0.895945	-6.10022	1.42481	0.0276338	-1.29025	-3.60901	0.437251	0.739969	-0.231532	-0.773389	2.15422	0.0275507	-0.8225	-4.86013	0.0126736	1	0.0273425	0.0354193	0.701237	0.869081	-0.476968
Q9KZH2	SCO6980	Q9KZH2_STRCO Probable ABC transport protein. membrane component OS=Streptomyces coelicolor (strain ATCC BAA-471 / A3(2) / M145) OX=100226 GN=SCO6980 PE=4 SV=1									2	2	2	10.3	10.3	10.3	37.847	0	7.6184	80663000	14	dtiaA_tia_0.125_dtiaA_noa	NaN	1	0	NaN	NaN	1	0	NaN	NaN	1	0	NaN	NaN	1	0	NaN	NaN	1	0	NaN	NaN	1	0	NaN	NaN	1	0
Q9L060	SCO2975	Q9L060_STRCO Uncharacterized protein OS=Streptomyces coelicolor (strain ATCC BAA-471 / A3(2) / M145) OX=100226 GN=SCO2975 PE=4 SV=1									31	31	31	40.4	40.4	40.4	135.33	0	97.62	2536500000	390	dtiaA_tia_0.125_dtiaA_noa;WT_ERY2_WT_noa;WT_TIA8_WT_noa	0.413432	0.650796	-0.417168	-0.870574	2.74338	0.0106312	-0.799246	-5.96418	1.35814	0.0286607	-1.0457	-3.20313	0.0945121	0.951038	0.0400391	0.165471	1.27709	0.0658592	-0.433738	-2.12764	0.0994832	1	0.11016	0.23318	0.731281	0.827452	-0.320993
P0A4I7	cutS	CUTS_STRCO Sensor protein CutS OS=Streptomyces coelicolor (strain ATCC BAA-471 / A3(2) / M145) OX=100226 GN=cutS PE=3 SV=1									11	11	11	36	36	36	44.496	0	79.971	2222600000	198	dtiaA_tia_0.125_dtiaA_noa;WT_ERY2_WT_noa;WT_TIA8_WT_noa	0.101033	0.940962	0.0748774	0.214219	1.6545	0.0342651	-0.387834	-2.44368	1.32826	0.0391718	-0.609105	-2.57153	0.0519091	0.970824	0.0234324	0.0952	0.0690731	0.918728	-0.0249373	-0.114069	0.00151919	1	0.00209045	0.00399471	0.778801	0.896822	-0.415251
Q9XAE0	SCO5291	Q9XAE0_STRCO Uncharacterized protein OS=Streptomyces coelicolor (strain ATCC BAA-471 / A3(2) / M145) OX=100226 GN=SCO5291 PE=4 SV=1									4	4	4	30.7	30.7	30.7	16.072	0	14.708	768930000	105	dtiaA_tia_0.125_dtiaA_noa;WT_ERY2_WT_noa;WT_TIA8_WT_noa	0.572914	0.490967	-0.715056	-1.25513	0.884545	0.0440154	-1.24177	-2.07415	1.28645	0.0282193	-1.77213	-3.41182	0.0701031	0.950342	-0.0719115	-0.16444	0.580744	0.171378	-0.585017	-1.2216	0.429158	1	0.51321	0.933111	0.537829	0.836523	-1.08579
Q9X892	SCO3300	Q9X892_STRCO Putative secreted serine-rich protein OS=Streptomyces coelicolor (strain ATCC BAA-471 / A3(2) / M145) OX=100226 GN=SCO3300 PE=4 SV=1									6	6	6	37.6	37.6	37.6	33.479	0	46.928	806640000	131	dtiaA_tia_0.125_dtiaA_noa	0.0554278	0.965117	-0.0929114	-0.144191	0.500611	0.172715	-0.355118	-0.965928	0.615667	0.143633	-0.537476	-1.25777	0.211385	0.894345	0.084486	0.347609	0.247033	0.511708	0.273761	0.545275	0.136108	1	0.110887	0.291278	0.587558	0.76293	-0.356435
Q9K3M1	SCO1039	Q9K3M1_STRCO Putative ROK family regulatory protein OS=Streptomyces coelicolor (strain ATCC BAA-471 / A3(2) / M145) OX=100226 GN=SCO1039 PE=4 SV=1									15	15	15	51.2	51.2	51.2	41.831	0	170.91	1943000000	186	dtiaA_tia_0.125_dtiaA_noa;WT_ERY2_WT_noa;WT_TIA8_WT_noa	0.125879	0.907475	-0.151374	-0.295824	1.77821	0.0263676	-0.467902	-2.90317	1.36496	0.0317186	-0.855226	-3.01493	0.218538	0.860963	-0.153923	-0.436255	0.847067	0.117225	-0.467079	-1.56787	0.288537	1	-0.36658	-0.646667	0.829816	0.922971	-0.708253
Q9S2U0	SCO2045	Q9S2U0_STRCO Uncharacterized protein OS=Streptomyces coelicolor (strain ATCC BAA-471 / A3(2) / M145) OX=100226 GN=SCO2045 PE=4 SV=1									13	13	13	70.1	70.1	70.1	23.613	0	323.31	8687100000	489	dARE5sco+EpARE5sco_LIN8_dARE5sco+EpARE5sco_noa;dtiaA_tia_0.125_dtiaA_noa;WT_ERY2_WT_noa;WT_TIA8_WT_noa	0.998271	0.204568	-0.749441	-2.09776	2.38745	0.0107623	-1.08758	-6.40373	1.64035	0.0208065	-1.40544	-4.4424	0.46807	0.711673	0.253661	0.833419	1.93438	0.0275968	-0.983576	-4.75129	0.0234073	1	-0.0300223	-0.0595645	0.33098	0.662106	-0.210981
P58481	htpG	HTPG_STRCO Chaperone protein HtpG OS=Streptomyces coelicolor (strain ATCC BAA-471 / A3(2) / M145) OX=100226 GN=htpG PE=3 SV=1					ko04141;ko04612;ko04621;ko04626;ko04914;ko05200;ko05215				38	38	38	65.8	65.8	65.8	71.628	0	323.31	30060000000	1579	dARE5sco+EpARE5sco_LIN8_dARE5sco+EpARE5sco_noa;dtiaA_tia_0.125_dtiaA_noa;WT_ERY2_WT_noa;WT_TIA8_WT_noa	0.311825	0.739105	-0.29849	-0.65769	1.9386	0.0170516	-0.663565	-3.86155	1.17873	0.0394401	-0.894958	-2.61222	0.125668	0.935661	-0.0573292	-0.223799	2.89496	0.0316518	-0.492123	-4.18545	0.0668553	1	-0.113257	-0.172764	0.574146	0.813663	-0.537015
Q9F3L0	SCO5255	Q9F3L0_STRCO Signal peptidase protein OS=Streptomyces coelicolor (strain ATCC BAA-471 / A3(2) / M145) OX=100226 GN=SCO5255 PE=4 SV=1									3	3	3	36.3	36.3	36.3	16.157	0	3.4021	356030000	35	dtiaA_tia_0.125_dtiaA_noa;WT_TIA8_WT_noa	1.101	0.156651	-0.910732	-2.44244	1.02065	0.0318068	-1.96167	-2.60358	0.711387	0.0842041	-1.69745	-1.72751	0.045122	0.966866	-0.0507533	-0.10988	0.609804	0.155806	-0.657632	-1.30329	0.500253	1	-1.39697	-1.21095	0.732633	0.911111	-0.549128
Q9RCW0	SCO0851	Q9RCW0_STRCO Putative PfkB-family carbohydrate kinase OS=Streptomyces coelicolor (strain ATCC BAA-471 / A3(2) / M145) OX=100226 GN=SCO0851 PE=4 SV=1					ko00030;ko00040	Metabolism;Metabolism	Carbohydrate metabolism;Overview	C 00030 Pentose phosphate pathway [PATH:sco00030];01200 Carbon metabolism	11	11	11	51.4	51.4	51.4	36.554	0	74.428	1665400000	148	dtiaA_tia_0.125_dtiaA_noa;WT_ERY2_WT_noa;WT_TIA8_WT_noa	0.316178	0.734985	-0.305442	-0.667688	3.13189	0.0101495	-0.745402	-6.19814	1.8506	0.0235846	-0.808281	-4.10237	0.0271087	0.980939	-0.0203374	-0.0603098	0.160223	0.775107	-0.0801531	-0.29174	0.399695	1	-0.495249	-0.876597	1.08145	0.900741	-0.680514
Q9EWX3	SCO1753	Q9EWX3_STRCO Putative integral membrane protein OS=Streptomyces coelicolor (strain ATCC BAA-471 / A3(2) / M145) OX=100226 GN=SCO1753 PE=4 SV=1									4	4	4	19.7	19.7	19.7	37.78	0	8.8011	353230000	67	dtiaA_tia_0.125_dtiaA_noa;WT_ERY2_WT_noa;WT_LIN8_WT_noa;WT_TIA8_WT_noa	1.71986	0.0467912	-1.47649	-4.81233	2.0813	0.0113355	-1.25987	-5.84764	1.88632	0.0148122	-1.9116	-5.97298	0.241119	0.861335	0.128939	0.439153	0.058337	0.893837	0.0925261	0.150111	0.591505	1	-0.550989	-1.22425	0.97428	0.901154	-1.14655
Q9Z502	SCO1964	Q9Z502_STRCO Putative export associated protein OS=Streptomyces coelicolor (strain ATCC BAA-471 / A3(2) / M145) OX=100226 GN=SCO1964 PE=4 SV=1									18	18	18	38.2	38.2	38.2	70.222	0	97.831	5144800000	549	dtiaA_tia_0.125_dtiaA_noa;WT_ERY2_WT_noa;WT_TIA8_WT_noa	0.614726	0.489244	-0.547496	-1.2616	2.40432	0.0104918	-0.952155	-5.9526	1.66845	0.0207507	-1.31053	-4.4407	0.160764	0.902623	0.10375	0.318752	1.06488	0.0806102	-0.51509	-1.96744	0.0298776	1	-0.0253239	-0.0686754	1.54525	0.823315	-0.548179
Q9S2I5	SCO2018	Q9S2I5_STRCO Alanine aminopeptidase OS=Streptomyces coelicolor (strain ATCC BAA-471 / A3(2) / M145) OX=100226 GN=SCO2018 PE=3 SV=1					ko00480	Metabolism	Metabolism of other amino acids	C 00480 Glutathione metabolism [PATH:sco00480]	42	42	42	71.1	71.1	71.1	92.402	0	323.31	28552000000	1310	dARE5sco+EpARE5sco_LIN8_dARE5sco+EpARE5sco_noa;dtiaA_tia_0.125_dtiaA_noa;WT_ERY2_WT_noa;WT_TIA8_WT_noa	0.421397	0.665242	-0.334779	-0.839543	2.44112	0.0138969	-0.641397	-4.62424	1.29511	0.0334154	-0.887372	-2.88331	0.298493	0.832361	0.13918	0.512071	1.6786	0.0484496	-0.403508	-2.53211	0.00956498	1	0.0114244	0.0242681	0.709603	0.8336	-0.355597
O54107	SCO5911	O54107_STRCO Possible oligopeptide binding protein OS=Streptomyces coelicolor (strain ATCC BAA-471 / A3(2) / M145) OX=100226 GN=SCO5911 PE=4 SV=1									5	5	5	16.3	16.3	16.3	57.105	0	49.802	97211000	32	dtiaA_tia_0.125_dtiaA_noa	0.461838	0.607571	0.489758	0.979895	NaN	1	0	NaN	NaN	1	0	NaN	NaN	1	0	NaN	NaN	1	0	NaN	0.302632	1	-0.253737	-0.620017	0.373778	0.662431	-0.171615
Q9L0P4	SCO4247	Q9L0P4_STRCO Uncharacterized protein OS=Streptomyces coelicolor (strain ATCC BAA-471 / A3(2) / M145) OX=100226 GN=SCO4247 PE=4 SV=1									13	13	13	85.8	85.8	85.8	25.689	0	143.44	4562100000	324	dARE5sco+EpARE5sco_LIN8_dARE5sco+EpARE5sco_noa;dtiaA_tia_0.125_dtiaA_noa;WT_ERY2_WT_noa;WT_TIA8_WT_noa	0.718864	0.354238	-0.734162	-1.5383	2.31647	0.0110973	-1.17387	-6.45555	1.39958	0.0275349	-1.3846	-3.59649	0.549204	0.687473	-0.278659	-0.956897	1.59957	0.0310831	-1.34754	-4.24014	0.213659	1	0.202002	0.460454	0.0790613	0.865408	-0.0664037
Q9RKA9	SCO3179	Q9RKA9_STRCO Molybdenum cofactor biosynthesis protein (Putative secreted protein) OS=Streptomyces coelicolor (strain ATCC BAA-471 / A3(2) / M145) OX=100226 GN=SCO3179 PE=4 SV=1									6	6	6	43.6	43.6	43.6	17.706	0	3.579	588660000	33	dtiaA_tia_0.125_dtiaA_noa	0.355808	0.650175	1.10391	0.878149	0.426029	0.153789	1.11443	1.02797	0.18144	0.711271	0.507186	0.466567	0.147528	0.894985	0.197917	0.350098	NaN	1	0	NaN	1.70636	1	-1.77065	-5.02999	0.744728	0.909344	-1.51414
Q9FBL4	SCO5144	Q9FBL4_STRCO Putative acyl CoA isomerase OS=Streptomyces coelicolor (strain ATCC BAA-471 / A3(2) / M145) OX=100226 GN=SCO5144 PE=3 SV=1					ko00071;ko00280;ko00281;ko00310;ko00362;ko00380;ko00410;ko00627;ko00640;ko00650;ko00903;ko00930	Metabolism	Amino acid metabolism	C 00360 Phenylalanine metabolism [PATH:sco00360]	15	15	15	82	82	82	27.889	0	202.31	15108000000	597	dARE5sco+EpARE5sco_LIN8_dARE5sco+EpARE5sco_noa;dtiaA_tia_0.125_dtiaA_noa;WT_ERY2_WT_noa;WT_TIA8_WT_noa	0.608704	0.498047	-0.50573	-1.22828	3.34882	0.0107563	-0.781791	-6.70771	1.657	0.0241852	-1.10751	-4.14559	0.655158	0.64292	-0.260841	-1.04937	1.61597	0.0338023	-0.762252	-3.45204	0.243099	1	-0.231754	-0.520329	0.663098	0.816389	-0.362367
Q9RIT6	SCO0971	Q9RIT6_STRCO Putative lysR-family trancsriptional regulator OS=Streptomyces coelicolor (strain ATCC BAA-471 / A3(2) / M145) OX=100226 GN=SCO0971 PE=3 SV=1									10	10	10	46.5	46.5	46.5	33.024	0	30.571	1252200000	150	dARE5sco+EpARE5sco_LIN8_dARE5sco+EpARE5sco_noa;dtiaA_tia_0.125_dtiaA_noa;WT_ERY2_WT_noa;WT_TIA8_WT_noa	1.16396	0.172638	-0.627289	-2.29538	2.52717	0.0107113	-1.05808	-6.70534	1.59231	0.0242977	-1.28196	-4.14856	0.217755	0.86502	0.149192	0.431365	2.25275	0.0271051	-0.747405	-4.78782	0.0307884	1	-0.0258509	-0.070541	0.670218	0.796136	-0.318584
Q9RKU4	alc	ALLC_STRCO Probable allantoicase OS=Streptomyces coelicolor (strain ATCC BAA-471 / A3(2) / M145) OX=100226 GN=alc PE=3 SV=1					ko00230	Metabolism	Nucleotide metabolism	C 00230 Purine metabolism [PATH:sco00230]	15	15	15	55.1	55.1	55.1	41.207	0	103.84	3071600000	285	dARE5sco+EpARE5sco_LIN8_dARE5sco+EpARE5sco_noa;dtiaA_tia_0.125_dtiaA_noa	0.140896	0.908719	-0.0990117	-0.288827	1.00718	0.0862052	-0.273774	-1.41957	1.00225	0.0658	-0.575952	-1.94154	0.878619	0.435015	-0.43903	-1.58038	2.74791	0.0276702	-0.595387	-4.75543	0.0946067	1	-0.121898	-0.229208	0.781899	0.92854	-0.634204
Q8CK27	SCO1477	Q8CK27_STRCO Coenzyme A biosynthesis bifunctional protein CoaBC OS=Streptomyces coelicolor (strain ATCC BAA-471 / A3(2) / M145) OX=100226 GN=coaBC PE=3 SV=1					ko00770	Metabolism	Metabolism of cofactors and vitamins	C 00770 Pantothenate and CoA biosynthesis [PATH:sco00770]	17	17	17	65.8	65.8	65.8	45.062	0	218.95	6993100000	596	dtiaA_tia_0.125_dtiaA_noa;WT_ERY2_WT_noa;WT_TIA8_WT_noa	0.0352225	0.977416	-0.0376097	-0.0854096	2.39702	0.022739	-0.406934	-3.23369	1.20939	0.0399616	-0.714554	-2.49584	0.126384	0.942829	-0.0425104	-0.197544	0.890867	0.147935	-0.296479	-1.35997	0.134211	1	-0.124544	-0.296993	0.720367	0.863578	-0.416535
Q9FBP1	SCO5036	Q9FBP1_STRCO Uncharacterized protein OS=Streptomyces coelicolor (strain ATCC BAA-471 / A3(2) / M145) OX=100226 GN=SCO5036 PE=4 SV=1									6	6	6	42.5	42.5	42.5	19.826	0	56.016	891580000	126	dtiaA_tia_0.125_dtiaA_noa;WT_ERY2_WT_noa;WT_LIN8_WT_noa;WT_TIA8_WT_noa	2.4112	0.0489247	-0.680106	-4.77315	1.0716	0.041204	-0.742416	-2.24183	1.4568	0.0290575	-0.967801	-3.3865	0.670966	0.70708	0.162472	0.854405	0.87076	0.107551	-0.50452	-1.64542	0.159597	1	-0.0716375	-0.279032	0.474732	0.787589	-1.12616
Q9K4M1	SCO7293	Q9K4M1_STRCO Uncharacterized protein OS=Streptomyces coelicolor (strain ATCC BAA-471 / A3(2) / M145) OX=100226 GN=SCO7293 PE=4 SV=1									8	8	8	55.6	55.6	55.6	23.798	0	18.095	1296000000	88	dtiaA_tia_0.125_dtiaA_noa;WT_ERY2_WT_noa;WT_TIA8_WT_noa	1.12906	0.156145	-0.858593	-2.46678	2.60342	0.006375	-1.19951	-7.49723	1.04447	0.0451405	-1.07477	-2.40523	0.250687	0.921037	0.0457834	0.275235	0.811215	0.0748335	-2.2879	-2.04004	0.0101459	1	0.00835355	0.0234823	0.286631	0.665742	-0.254417
Q9X8V0	SCO3914	Q9X8V0_STRCO Putative transcriptional regulator OS=Streptomyces coelicolor (strain ATCC BAA-471 / A3(2) / M145) OX=100226 GN=SCO3914 PE=4 SV=1									8	8	8	74	74	74	16.699	0	17.183	1116000000	93		0.700673	0.346874	0.879593	1.55623	0.213957	0.602621	-0.136005	-0.414961	0.335406	0.558525	-0.191299	-0.61331	0.128969	0.909889	0.142073	0.297297	0.0617753	0.910625	0.0381559	0.126473	0.0821625	1	-0.116751	-0.204188	0.650113	0.89142	-0.695662
Q9ADK0	mca	MCA_STRCO Mycothiol S-conjugate amidase OS=Streptomyces coelicolor (strain ATCC BAA-471 / A3(2) / M145) OX=100226 GN=mca PE=2 SV=1				SigR					16	16	16	67.9	67.9	67.9	33.164	0	133.84	8520600000	467	dARE5sco+EpARE5sco_LIN8_dARE5sco+EpARE5sco_noa;WT_ERY2_WT_noa;WT_TIA8_WT_noa	1.42546	0.0742812	1.56451	3.79738	2.03176	0.0114084	1.35604	5.8537	1.71026	0.0225806	1.0741	4.25939	0.909132	0.379582	0.715544	1.89507	1.6857	0.0269741	1.81301	4.97459	0.130961	1	-0.148446	-0.303379	0.155371	0.746387	-0.156144
Q9RDB5	SCO2836	Q9RDB5_STRCO Putative glycosyl transferase OS=Streptomyces coelicolor (strain ATCC BAA-471 / A3(2) / M145) OX=100226 GN=SCO2836 PE=4 SV=1									21	21	21	47.8	47.8	47.8	73.159	0	88.391	3756400000	459	dARE5sco+EpARE5sco_LIN8_dARE5sco+EpARE5sco_noa;dtiaA_tia_0.125_dtiaA_noa;WT_ERY2_WT_noa;WT_TIA8_WT_noa	0.545095	0.565312	-0.448276	-1.09342	2.35467	0.010356	-0.968419	-5.8838	1.30335	0.0287038	-1.24349	-3.20343	0.21594	0.8951	-0.0914288	-0.363066	1.78821	0.0266242	-1.64133	-5.25975	0.140535	1	0.165571	0.326579	0.546439	0.728833	-0.297045
Q9AK42	SCO4884	Q9AK42_STRCO Putative lipoprotein OS=Streptomyces coelicolor (strain ATCC BAA-471 / A3(2) / M145) OX=100226 GN=SCO4884 PE=3 SV=1									19	14	14	70	56.2	56.2	35.707	0	193.29	6805100000	323	dtiaA_tia_0.125_dtiaA_noa;WT_ERY2_WT_noa;WT_TIA8_WT_noa	0.774898	0.345643	-0.59339	-1.56281	2.62717	0.0103709	-0.899081	-6.25446	1.9737	0.0180945	-1.18181	-5.30447	0.354609	0.888105	-0.0632483	-0.379857	0.262891	0.551725	-0.164107	-0.500829	0.18802	1	0.19541	0.417415	0.511894	0.743914	-0.409089
Q9XAH7	SCO6687	Q9XAH7_STRCO Putative DNA-binding protein OS=Streptomyces coelicolor (strain ATCC BAA-471 / A3(2) / M145) OX=100226 GN=SCO6687 PE=4 SV=1									60	60	60	44.8	44.8	44.8	181.53	0	166.99	5278700000	602	dARE5sco+EpARE5sco_LIN8_dARE5sco+EpARE5sco_noa;dtiaA_tia_0.125_dtiaA_noa;WT_ERY2_WT_noa;WT_TIA8_WT_noa	0.458535	0.645411	-0.324146	-0.884482	1.93716	0.0160539	-0.730118	-4.07483	1.42637	0.0285419	-1.01986	-3.36411	0.214449	0.894898	-0.0926367	-0.36356	2.00956	0.0323829	-0.656134	-3.96753	0.202858	1	-0.20276	-0.444224	0.841677	0.930836	-0.618654
P25941	afsR	AFSR_STRCO Regulatory protein AfsR OS=Streptomyces coelicolor (strain ATCC BAA-471 / A3(2) / M145) OX=100226 GN=afsR PE=3 SV=2									23	23	23	38	38	38	105.71	0	174.22	1716600000	214	dtiaA_tia_0.125_dtiaA_noa;WT_TIA8_WT_noa	0.0136034	0.989153	-0.0150433	-0.0338218	1.56119	0.0369698	-0.401723	-2.3914	0.884181	0.0743302	-0.694392	-1.83213	0.107494	0.936377	0.0663223	0.214856	0.117852	0.803307	0.102991	0.259002	0.466044	1	0.361586	0.921102	0.0851832	0.845343	-0.0885741
Q9KZN9	SCO1393	Q9KZN9_STRCO Acetoacetyl-CoA synthetase OS=Streptomyces coelicolor (strain ATCC BAA-471 / A3(2) / M145) OX=100226 GN=SCO1393 PE=3 SV=1					ko00650	Metabolism;Metabolism	Amino acid metabolism;Carbohydrate metabolism	C 00280 Valine. leucine and isoleucine degradation [PATH:sco00280];C 00650 Butanoate metabolism [PATH:sco00650]	19	19	19	43	43	43	72.137	0	198.03	9975000000	671	dtiaA_tia_0.125_dtiaA_noa;WT_ERY2_WT_noa;WT_TIA8_WT_noa	0.597516	0.508867	-0.496644	-1.20487	2.06297	0.0121831	-0.942097	-5.00598	1.32006	0.0291837	-1.10187	-3.14717	0.0274832	0.986543	0.0102698	0.0470662	0.895834	0.145346	-0.299334	-1.37115	0.187918	1	0.22569	0.429559	0.617453	0.801312	-0.401719
Q9ZBW7	SCO6551	Q9ZBW7_STRCO Putative oxidoreductase OS=Streptomyces coelicolor (strain ATCC BAA-471 / A3(2) / M145) OX=100226 GN=SCO6551 PE=4 SV=1				SigR					16	16	16	73.6	73.6	73.6	30.227	0	323.31	26761000000	961	dARE5sco+EpARE5sco_LIN8_dARE5sco+EpARE5sco_noa;WT_ERY2_WT_noa;WT_TIA8_WT_noa	1.11895	0.125934	1.47047	2.77216	1.7446	0.0136714	1.22573	4.59533	1.18201	0.0397361	0.904159	2.62781	1.71704	0.339613	0.795121	3.75507	2.71179	0.0204632	1.51508	9.07987	0.180796	1	-0.230672	-0.419113	0.31852	0.66239	-0.229595
Q9S6U1	SCO3887	Q9S6U1_STRCO Putative partitioning or sporulation protein OS=Streptomyces coelicolor (strain ATCC BAA-471 / A3(2) / M145) OX=100226 GN=SCO3887 PE=3 SV=1									22	22	22	80.8	80.8	80.8	35.957	0	290.45	15722000000	890	dARE5sco+EpARE5sco_LIN8_dARE5sco+EpARE5sco_noa;dtiaA_tia_0.125_dtiaA_noa;WT_ERY2_WT_noa;WT_TIA8_WT_noa	0.640254	0.435485	-0.641597	-1.35166	2.94748	0.00676243	-1.02594	-7.62809	1.49246	0.0267789	-1.2636	-3.8025	0.287161	0.828608	-0.162013	-0.5273	2.67027	0.0149195	-1.07895	-7.19526	0.0229575	1	-0.0276559	-0.0577005	0.716059	0.862932	-0.420778
Q9L1E0	SCO5465	Q9L1E0_STRCO Uncharacterized protein OS=Streptomyces coelicolor (strain ATCC BAA-471 / A3(2) / M145) OX=100226 GN=SCO5465 PE=4 SV=1				SigR					12	12	12	73.2	73.2	73.2	23.082	0	175.46	954240000	103	WT_TIA8_WT_noa	0.873345	0.205215	1.47013	2.10059	1.45889	0.0182421	1.20834	3.64654	0.864441	0.0659907	0.962802	1.93379	1.02887	0.342853	0.814362	2.21105	NaN	1	0	NaN	0.205285	1	-0.102483	-0.368359	0.328075	0.657653	-0.320047
Q7AKK1	SCO4114	Q7AKK1_STRCO Sporulation associated protein OS=Streptomyces coelicolor (strain ATCC BAA-471 / A3(2) / M145) OX=100226 GN=SCO4114 PE=4 SV=1									16	16	16	46.1	46.1	46.1	50.821	0	71.763	1553300000	113	dARE5sco+EpARE5sco_LIN8_dARE5sco+EpARE5sco_noa;dtiaA_tia_0.125_dtiaA_noa;WT_ERY2_WT_noa;WT_TIA8_WT_noa	0.744872	0.280631	-1.36136	-1.76395	1.05306	0.0377463	-0.958711	-2.36198	0.916955	0.0478214	-2.44849	-2.3554	0.135415	0.930399	-0.0687148	-0.250093	1.55946	0.0275795	-3.01765	-4.93273	0.259671	1	-0.477336	-0.620121	0.908213	0.899712	-1.23131
Q9ZEP4	cseB	CSEB_STRCO Transcriptional regulatory protein CseB OS=Streptomyces coelicolor (strain ATCC BAA-471 / A3(2) / M145) OX=100226 GN=cseB PE=1 SV=1									9	9	9	64.1	64.1	64.1	25.382	0	57.38	2437800000	210	dARE5sco+EpARE5sco_LIN8_dARE5sco+EpARE5sco_noa;WT_TIA8_WT_noa	0.78488	0.301363	0.798958	1.6964	1.44864	0.0342182	0.470952	2.46178	0.336422	0.542687	0.202126	0.625244	0.484397	0.692736	0.361272	0.947323	1.67149	0.0410985	0.520288	2.93643	0.0585976	1	0.0734781	0.144543	0.187586	0.708278	-0.226971
Q9L201	SCO2634	Q9L201_STRCO DSBA domain-containing protein OS=Streptomyces coelicolor (strain ATCC BAA-471 / A3(2) / M145) OX=100226 GN=SCO2634 PE=4 SV=1				SigR					9	9	9	67.6	67.6	67.6	23.986	0	111.52	7121000000	339	dARE5sco+EpARE5sco_LIN8_dARE5sco+EpARE5sco_noa;WT_ERY2_WT_noa;WT_TIA8_WT_noa	1.11753	0.132484	1.28227	2.69361	1.71908	0.0154498	1.09548	4.31993	1.30443	0.0361307	0.804026	2.8105	1.38405	0.274632	0.962143	3.18763	2.9478	0.0181538	1.07851	7.91575	0.152373	1	0.134136	0.330243	0.0292851	0.946374	0.0404587
O86707	SCO6525	O86707_STRCO Uncharacterized protein OS=Streptomyces coelicolor (strain ATCC BAA-471 / A3(2) / M145) OX=100226 GN=SCO6525 PE=4 SV=1									5	5	5	36.5	36.5	36.5	27.814	0	6.2771	486260000	30	dtiaA_tia_0.125_dtiaA_noa	0.00946316	0.990674	-0.0105241	-0.0236403	0.740725	0.0642437	-0.901656	-1.646	0.711918	0.142622	-0.368685	-1.26462	0.0392486	0.970314	-0.0408223	-0.09432	0.17056	0.751948	-0.0885042	-0.313578	0.0828745	1	-0.160583	-0.215929	0.138342	0.77729	0.112085
Q9RCY2	SCO0928	Q9RCY2_STRCO Uncharacterized protein OS=Streptomyces coelicolor (strain ATCC BAA-471 / A3(2) / M145) OX=100226 GN=SCO0928 PE=4 SV=1									10	10	10	20	20	20	77.646	0	15.859	321490000	50	dtiaA_tia_0.125_dtiaA_noa;WT_ERY2_WT_noa;WT_TIA8_WT_noa	0.718071	0.300202	-1.30297	-1.69134	0.990817	0.0376887	-1.33726	-2.37239	1.50968	0.0235835	-1.7225	-4.19966	1.58324	0.290435	-1.47808	-4.3015	0.566626	0.212799	-0.363547	-1.06438	0.489881	1	-0.765661	-1.11019	0.425121	0.721041	-0.641628
Q9ADA6	SCO1661	Q9ADA6_STRCO Putative glycerol-3-phosphate dehydrogenase OS=Streptomyces coelicolor (strain ATCC BAA-471 / A3(2) / M145) OX=100226 GN=SCO1661 PE=3 SV=1					ko00564	Metabolism	Lipid metabolism	C 00564 Glycerophospholipid metabolism [PATH:sco00564]	35	35	35	73	73	73	57.512	0	323.31	33627000000	1554	dARE5sco+EpARE5sco_LIN8_dARE5sco+EpARE5sco_noa;dtiaA_tia_0.125_dtiaA_noa;WT_ERY2_WT_noa;WT_TIA8_WT_noa	0.940966	0.195872	-1.03293	-2.13693	2.64731	0.00412903	-1.36928	-8.29371	1.52493	0.0240476	-1.60728	-4.18416	0.616921	0.716537	0.167107	0.829113	2.18735	0.0214815	-1.36626	-6.48566	0.0237456	1	0.0297953	0.0601438	0.54541	0.729796	-0.301088
Q9XAI5	SCO3617	Q9XAI5_STRCO Uncharacterized protein OS=Streptomyces coelicolor (strain ATCC BAA-471 / A3(2) / M145) OX=100226 GN=SCO3617 PE=4 SV=1									11	11	11	51.6	51.6	51.6	24.335	0	315.6	8482300000	399	dARE5sco+EpARE5sco_LIN8_dARE5sco+EpARE5sco_noa;dtiaA_tia_0.125_dtiaA_noa;WT_ERY2_WT_noa;WT_TIA8_WT_noa	0.75999	0.309269	-0.856274	-1.66966	2.26527	0.0105611	-1.06701	-5.96287	1.45802	0.0264664	-1.43856	-3.82862	0.0886244	0.952133	0.0389016	0.157843	2.39061	0.022521	-1.02335	-6.1845	0.0466651	1	0.0403493	0.106577	0.823886	0.929038	-0.532118
Q9K3J4	SCO4826	Q9K3J4_STRCO Putative membrane protein OS=Streptomyces coelicolor (strain ATCC BAA-471 / A3(2) / M145) OX=100226 GN=SCO4826 PE=4 SV=1									14	14	14	54.8	54.8	54.8	49.566	0	193.85	1972900000	315	dtiaA_tia_0.125_dtiaA_noa;WT_TIA8_WT_noa	0.0185373	0.988241	0.0193138	0.0452793	1.15582	0.0457717	-0.478106	-2.04793	0.673445	0.119537	-0.646944	-1.41394	0.743654	0.465787	-0.496904	-1.43755	0.66371	0.181879	-0.353193	-1.18384	0.0100004	1	-0.0126069	-0.0256495	0.912658	0.932371	-0.410442
Q9X8I8	SCO3408	Q9X8I8_STRCO Uncharacterized protein OS=Streptomyces coelicolor (strain ATCC BAA-471 / A3(2) / M145) OX=100226 GN=SCO3408 PE=3 SV=1					ko00550	Metabolism	Glycan biosynthesis and metabolism	C 00550 Peptidoglycan biosynthesis [PATH:sco00550]	4	4	4	16.6	16.6	16.6	45.887	0	3.0517	182710000	12	dtiaA_tia_0.125_dtiaA_noa;WT_ERY2_WT_noa	0.320587	0.692567	-0.790938	-0.780159	1.18618	0.0546267	-0.377369	-1.87438	1.28766	0.0495363	-0.520895	-2.33486	0.691768	0.705193	-0.168638	-0.885364	NaN	1	0	NaN	0.380382	1	0.444853	0.827164	0.0109507	0.980349	-0.0176551
Q9KZQ3	SCO2900	Q9KZQ3_STRCO Putative membrane protein OS=Streptomyces coelicolor (strain ATCC BAA-471 / A3(2) / M145) OX=100226 GN=SCO2900 PE=4 SV=1									6	6	6	47.3	47.3	47.3	12.015	0	119.25	7216200000	217	dtiaA_tia_0.125_dtiaA_noa;WT_ERY2_WT_noa;WT_TIA8_WT_noa	0.346586	0.715466	-0.303803	-0.712518	2.372	0.0136437	-0.65476	-4.58507	1.3526	0.0305932	-0.914517	-3.05442	0.0956939	0.947232	-0.0505784	-0.18241	0.90165	0.174486	-0.228741	-1.20599	0.0803532	1	0.105373	0.197041	0.398348	0.678192	-0.431964
Q9AJZ7	SCO7731	Q9AJZ7_STRCO Uncharacterized protein OS=Streptomyces coelicolor (strain ATCC BAA-471 / A3(2) / M145) OX=100226 GN=SCO7731 PE=3 SV=1			WblC						5	5	5	45.4	45.4	45.4	20.296	0	12.223	321110000	26	dARE5sco+EpARE5sco_LIN8_dARE5sco+EpARE5sco_noa;WT_TIA8_WT_noa	NaN	1	0	NaN	1.43232	0.0174868	1.58054	3.83094	NaN	1	0	NaN	0.467051	0.628265	0.800434	1.0726	2.23426	0.0215	2.76418	8.85946	0.594271	1	1.46539	1.42762	0.901399	0.908677	1.16285
O54181	SCO5952	O54181_STRCO Putative membrane protein OS=Streptomyces coelicolor (strain ATCC BAA-471 / A3(2) / M145) OX=100226 GN=SCO5952 PE=4 SV=1									5	5	5	33.2	33.2	33.2	27.781	0	43.563	286720000	36	dtiaA_tia_0.125_dtiaA_noa;WT_TIA8_WT_noa	0.12869	0.892326	-0.265429	-0.328751	1.25662	0.0255354	-1.08623	-2.96101	0.388262	0.253848	-0.991238	-0.938027	0.0526716	0.958374	-0.0871277	-0.137019	0.83542	0.0804346	-1.29709	-1.96842	0.340259	1	0.61082	0.79573	0.345002	0.657737	-0.258168
Q9K3Y8	SCO1345	Q9K3Y8_STRCO Putative 3-oxoacyl-[acyl-carrier protein] reductase OS=Streptomyces coelicolor (strain ATCC BAA-471 / A3(2) / M145) OX=100226 GN=SCO1345 PE=4 SV=1					ko00061;ko01040	Metabolism;Metabolism;Metabolism	Lipid metabolism;Lipid metabolism;Metabolism of cofactors and vitamins;Overview	C 00061 Fatty acid biosynthesis [PATH:sco00061];C 00780 Biotin metabolism [PATH:sco00780];C 01040 Biosynthesis of unsaturated fatty acids [PATH:sco01040];C 01212 Fatty acid metabolism [PATH:sco01212]	9	9	9	44.7	44.7	44.7	26.27	0	121.01	2888700000	254	dtiaA_tia_0.125_dtiaA_noa;WT_ERY2_WT_noa;WT_TIA8_WT_noa	1.09736	0.164924	-0.857963	-2.3946	2.22615	0.0112994	-1.0682	-5.84669	2.52031	0.00331818	-1.66642	-8.69049	1.66948	0.296043	-0.692942	-3.4128	1.44686	0.153778	-0.177831	-1.32166	0.00057966	1	0.000775655	0.00151732	0.448558	0.696823	-0.386787
Q9FCA4	SCO1209	Q9FCA4_STRCO Putative acyl-CoA dehydrogenase OS=Streptomyces coelicolor (strain ATCC BAA-471 / A3(2) / M145) OX=100226 GN=SCO1209 PE=3 SV=1					ko00281;ko00626	Metabolism	Metabolism of terpenoids and polyketides	C 00281 Geraniol degradation [PATH:sco00281]	18	18	18	49	49	49	44.105	0	161.62	4488100000	303	dtiaA_tia_0.125_dtiaA_noa;WT_ERY2_WT_noa;WT_TIA8_WT_noa	1.10604	0.16457	-0.796478	-2.36283	1.83978	0.0142903	-1.02871	-4.57062	1.5082	0.0245923	-1.45506	-4.01433	0.253003	0.840461	-0.172265	-0.495684	1.25758	0.0543395	-0.566877	-2.37095	0.181156	1	-0.214066	-0.413894	0.466193	0.693615	-0.326467
Q9XA60	SCO3817	Q9XA60_STRCO Putative branched-chain alpha keto acid dehydrogenase E1 alpha subunit OS=Streptomyces coelicolor (strain ATCC BAA-471 / A3(2) / M145) OX=100226 GN=SCO3817 PE=4 SV=1					ko00010;ko00020;ko00290;ko00620;ko00650	Metabolism;Metabolism;Metabolism	Carbohydrate metabolism;Carbohydrate metabolism;Overview	C 00010 Glycolysis / Gluconeogenesis [PATH:sco00010];01200 Carbon metabolism;C 00020 Citrate cycle (TCA cycle) [PATH:sco00020];C 00620 Pyruvate metabolism [PATH:sco00620]	20	20	20	51.6	51.6	51.6	45.424	0	323.31	37654000000	1197	dtiaA_tia_0.125_dtiaA_noa;WT_ERY2_WT_noa;WT_TIA8_WT_noa	0.812649	0.290597	-0.775381	-1.74063	2.0122	0.0125354	-1.12189	-5.30598	1.34373	0.0289624	-1.32668	-3.38042	0.783527	0.688361	0.173903	0.961265	0.684807	0.185319	-0.317413	-1.16605	0.267984	1	0.307501	0.592299	0.454562	0.693384	-0.359133
Q9XA61	SCO3816	Q9XA61_STRCO Putative branched-chain alpha keto acid dehydrogenase E1 beta subunit OS=Streptomyces coelicolor (strain ATCC BAA-471 / A3(2) / M145) OX=100226 GN=SCO3816 PE=4 SV=1					ko00010;ko00020;ko00290;ko00620;ko00650	Metabolism;Metabolism;Metabolism	Carbohydrate metabolism;Carbohydrate metabolism;Overview	C 00010 Glycolysis / Gluconeogenesis [PATH:sco00010];01200 Carbon metabolism;C 00020 Citrate cycle (TCA cycle) [PATH:sco00020];C 00620 Pyruvate metabolism [PATH:sco00620]	21	21	21	80.1	80.1	80.1	35.745	0	323.31	43504000000	1137	dtiaA_tia_0.125_dtiaA_noa;WT_ERY2_WT_noa;WT_TIA8_WT_noa	0.75358	0.320364	-0.817746	-1.64156	1.99263	0.0114394	-1.22713	-5.4609	1.26224	0.0286177	-1.45123	-3.19649	0.00771651	0.997559	0.00369135	0.0148731	0.587066	0.235871	-0.265128	-0.982755	0.164852	1	0.207144	0.383604	0.523632	0.717892	-0.299639
Q9KXS9	SCO4312	Q9KXS9_STRCO Uncharacterized protein OS=Streptomyces coelicolor (strain ATCC BAA-471 / A3(2) / M145) OX=100226 GN=SCO4312 PE=4 SV=1			WblC						6	6	6	40.8	40.8	40.8	28.58	0	27.758	210890000	21	WT_TIA8_WT_noa	1.35259	0.0837554	1.66154	3.59409	3.18613	0.00719101	1.49498	10.8194	0.602331	0.120132	1.16142	1.40961	NaN	1	0	NaN	0.918398	0.0703887	1.04195	2.08804	0.0381434	1	-0.145515	-0.110288	0.0687551	0.865662	-0.11039
Q9X9W7	SCO1905	Q9X9W7_STRCO Uncharacterized protein OS=Streptomyces coelicolor (strain ATCC BAA-471 / A3(2) / M145) OX=100226 GN=SCO1905 PE=3 SV=1			WblC						28	28	28	63.8	63.8	63.8	58.672	0	267.56	8824800000	529	dARE5sco_lin_0.125_dARE5sco_noa;dARE5sco+EpARE5sco_LIN8_dARE5sco+EpARE5sco_noa;WT_ERY2_WT_noa;WT_TIA8_WT_noa	1.17155	0.131732	-1.04378	-2.70724	2.6288	0.00423841	1.43777	8.46581	3.01559	0.0194667	-3.27303	-16.2244	1.91708	0.349231	1.3169	5.34866	2.54677	0.0243333	3.17329	11.7767	0.767401	1	1.04163	1.74601	0.749047	0.897075	0.454772
Q9ADJ2	SCO7467	Q9ADJ2_STRCO Uncharacterized protein OS=Streptomyces coelicolor (strain ATCC BAA-471 / A3(2) / M145) OX=100226 GN=SCO7467 PE=4 SV=1									9	9	9	47.7	47.7	47.7	39.814	0	31.319	1199100000	116	dtiaA_tia_0.125_dtiaA_noa;WT_TIA8_WT_noa	0.77711	0.314909	-0.746807	-1.6565	1.7971	0.0140125	-1.15035	-4.65596	0.852107	0.065544	-1.04817	-1.93782	1.09975	0.33497	-0.962365	-2.4751	0.0494642	0.903056	0.15818	0.139613	1.85851	1	-1.00812	-4.58451	1.14622	0.943735	-0.842225
Q9L178	SCO7399	Q9L178_STRCO Possible binding-protein-dependent transport lipoprotein OS=Streptomyces coelicolor (strain ATCC BAA-471 / A3(2) / M145) OX=100226 GN=SCO7399 PE=4 SV=1					ko02010	Environmental Information Processing	Membrane transport	C 02010 ABC transporters [PATH:sco02010]	11	11	11	58.4	58.4	58.4	34.094	0	47.126	2129800000	177	dtiaA_tia_0.125_dtiaA_noa	0.287981	0.738686	0.404862	0.656658	0.265248	0.467204	-0.18429	-0.5212	0.775754	0.117052	-0.452962	-1.44611	0.936184	0.410456	0.465929	1.7	0.721217	0.128644	0.60921	1.47906	0.158086	1	-0.228422	-0.3781	0.29343	0.662316	-0.309886
Q9KZH1	SCO6981	Q9KZH1_STRCO Probable ABC transport protein. ATP-binding component OS=Streptomyces coelicolor (strain ATCC BAA-471 / A3(2) / M145) OX=100226 GN=SCO6981 PE=4 SV=1									13	13	13	65.5	65.5	65.5	34.988	0	163.61	1920300000	227	dtiaA_tia_0.125_dtiaA_noa;WT_TIA8_WT_noa	0.0762752	0.957567	-0.0674604	-0.171968	2.89288	0.0289335	-0.302704	-2.73102	0.778201	0.0863148	-0.832031	-1.69723	0.0938403	0.936546	-0.0901419	-0.213731	0.0418689	0.913663	0.170326	0.121236	0.498303	1	0.63843	1.09433	0.261259	0.666605	-0.308783
Q9S2S7	SCO2062	Q9S2S7_STRCO Uncharacterized protein OS=Streptomyces coelicolor (strain ATCC BAA-471 / A3(2) / M145) OX=100226 GN=SCO2062 PE=4 SV=1									8	8	8	31.8	31.8	31.8	43.961	0	30.605	698410000	107	dARE5sco+EpARE5sco_LIN8_dARE5sco+EpARE5sco_noa;dtiaA_tia_0.125_dtiaA_noa;WT_TIA8_WT_noa	0.16803	0.84851	-0.430054	-0.43105	1.33602	0.0304806	-0.660119	-2.6735	0.535441	0.14953	-0.871398	-1.22104	0.356801	0.744541	-0.378026	-0.763381	2.15503	0.0183469	-1.59274	-6.80823	1.01133	1	0.830969	2.18515	0.954944	0.945096	0.572805
Q9X8J9	SCO3420	Q9X8J9_STRCO Putative aldehyde dehydrogenase OS=Streptomyces coelicolor (strain ATCC BAA-471 / A3(2) / M145) OX=100226 GN=SCO3420 PE=3 SV=1					ko00010;ko00040;ko00053;ko00071;ko00280;ko00310;ko00330;ko00340;ko00380;ko00410;ko00561;ko00620;ko00625;ko00640;ko00903	Metabolism;Metabolism;Metabolism	Amino acid metabolism;Amino acid metabolism;Carbohydrate metabolism;Lipid metabolism;Metabolism of other amino acids;Metabolism of terpenoids and polyketides;Xenobiotics biodegradation and metabolism	C 00280 Valine. leucine and isoleucine degradation [PATH:sco00280];C 00010 Glycolysis / Gluconeogenesis [PATH:sco00010];C 00040 Pentose and glucuronate interconversions [PATH:sco00040];C 00053 Ascorbate and aldarate metabolism [PATH:sco00053];C 00071 Fatty acid degradation [PATH:sco00071];C 00310 Lysine degradation [PATH:sco00310];C 00330 Arginine and proline metabolism [PATH:sco00330];C 00340 Hi…	17	17	17	55.1	55.1	55.1	51.966	0	268.11	14687000000	832	dARE5sco+EpARE5sco_LIN8_dARE5sco+EpARE5sco_noa;dtiaA_tia_0.125_dtiaA_noa;WT_ERY2_WT_noa;WT_TIA8_WT_noa	0.501267	0.584364	-0.46519	-1.03343	2.44063	0.0127981	-0.750584	-5.16512	1.13215	0.039215	-1.00275	-2.58068	0.254028	0.860965	-0.132901	-0.457864	1.49339	0.0374725	-0.702525	-3.06765	0.0195275	1	0.0227127	0.0488528	0.518975	0.723832	-0.32243
Q9L2C8	SCO2491	Q9L2C8_STRCO Putative oxidoreductase OS=Streptomyces coelicolor (strain ATCC BAA-471 / A3(2) / M145) OX=100226 GN=SCO2491 PE=3 SV=1									4	4	4	18.1	18.1	18.1	32.78	0	6.5078	203240000	50	dtiaA_tia_0.125_dtiaA_noa	0.1988	0.81023	0.485076	0.500812	0.8399	0.114621	-0.252522	-1.21339	0.21185	0.674742	-0.339666	-0.503986	0.189087	0.873375	-0.186886	-0.415051	NaN	1	0	NaN	0.287172	1	0.381531	0.648814	0.0196355	0.959054	-0.0666148
Q9RDN3	SCO2404	Q9RDN3_STRCO Putative sugar-binding receptor OS=Streptomyces coelicolor (strain ATCC BAA-471 / A3(2) / M145) OX=100226 GN=SCO2404 PE=4 SV=1					ko02010	Environmental Information Processing	Membrane transport	C 02010 ABC transporters [PATH:sco02010]	17	17	17	58	58	58	39.624	0	19.34	1369500000	100	dtiaA_tia_0.125_dtiaA_noa;WT_ERY2_WT_noa	0.417812	0.630616	0.601213	0.937979	0.0755403	0.874881	-0.0816835	-0.178683	1.32307	0.036804	-0.767857	-2.806	0.170554	0.888514	-0.17553	-0.380391	0.437783	0.382298	0.173353	0.69592	0.330966	1	0.35842	0.713974	0.0525223	0.897047	0.100629
Q9S2W1	SCO2095	Q9S2W1_STRCO Putative membrane protein OS=Streptomyces coelicolor (strain ATCC BAA-471 / A3(2) / M145) OX=100226 GN=SCO2095 PE=4 SV=1									10	10	10	25.1	25.1	25.1	48.503	0	8.6803	537830000	87	dARE5sco+EpARE5sco_LIN8_dARE5sco+EpARE5sco_noa;dtiaA_tia_0.125_dtiaA_noa	0.568867	0.63623	-0.229297	-0.910871	0.593506	0.126625	-0.422629	-1.14983	0.548901	0.159347	-0.612662	-1.17676	0.53583	0.601555	-0.50464	-1.10882	1.93358	0.0228981	-1.67876	-5.9358	0.501435	1	-0.408007	-1.00248	1.30079	0.906155	-0.21905
Q9RJ78	SCO1623	Q9RJ78_STRCO Uncharacterized protein OS=Streptomyces coelicolor (strain ATCC BAA-471 / A3(2) / M145) OX=100226 GN=SCO1623 PE=4 SV=1									17	17	17	71.1	71.1	71.1	31.483	0	248.46	15388000000	685	dtiaA_tia_0.125_dtiaA_noa	0.143283	0.903925	-0.109819	-0.300715	0.999484	0.0589127	-0.428602	-1.73604	1.04282	0.0562498	-0.714253	-2.15783	0.0182152	0.993019	0.00641696	0.0305024	0.830552	0.188645	-0.229971	-1.15097	0.0881889	1	0.0905196	0.204628	0.910069	0.918494	-0.401619
Q9X9Z6	SCO1796	Q9X9Z6_STRCO Putative secreted protein OS=Streptomyces coelicolor (strain ATCC BAA-471 / A3(2) / M145) OX=100226 GN=SCO1796 PE=3 SV=1									9	9	9	33.5	33.5	33.5	34.677	0	79.227	7131900000	341	dARE5sco+EpARE5sco_LIN8_dARE5sco+EpARE5sco_noa;dtiaA_tia_0.125_dtiaA_noa;WT_ERY2_WT_noa;WT_TIA8_WT_noa	0.750485	0.348251	-0.647581	-1.55369	2.15242	0.0123791	-0.949448	-5.27215	1.63311	0.0224691	-1.25347	-4.25414	0.164743	0.903227	-0.102388	-0.322367	2.52827	0.0221239	-0.978767	-6.38064	0.0388993	1	-0.0364335	-0.0911763	0.763393	0.922748	-0.51546
Q9EWD8	SCO4869	Q9EWD8_STRCO Methylmalonyl CoA mutase OS=Streptomyces coelicolor (strain ATCC BAA-471 / A3(2) / M145) OX=100226 GN=SCO4869 PE=4 SV=1					ko00280;ko00640;ko00720	Metabolism;Metabolism;Metabolism	Amino acid metabolism;Carbohydrate metabolism;Overview	C 00280 Valine. leucine and isoleucine degradation [PATH:sco00280];01200 Carbon metabolism;C 00630 Glyoxylate and dicarboxylate metabolism [PATH:sco00630];C 00640 Propanoate metabolism [PATH:sco00640]	28	28	9	71.3	71.3	16.7	58.202	0	323.31	13171000000	852	dtiaA_tia_0.125_dtiaA_noa;WT_ERY2_WT_noa;WT_TIA8_WT_noa	0.899971	0.263772	-0.6746	-1.8478	2.67563	0.0101005	-1.03473	-7.00988	1.61919	0.0228516	-1.26493	-4.22045	0.558896	0.700864	-0.231215	-0.903795	1.22484	0.0525156	-0.61879	-2.39645	0.23924	1	-0.252102	-0.523838	1.04233	0.916824	-0.602419
Q8CJY0	SCO2999	Q8CJY0_STRCO Glutamate dehydrogenase OS=Streptomyces coelicolor (strain ATCC BAA-471 / A3(2) / M145) OX=100226 GN=SCO2999 PE=4 SV=1					ko00250;ko00330;ko00910	Metabolism;Metabolism;Metabolism	Amino acid metabolism;Amino acid metabolism;Energy metabolism;Metabolism of other amino acids	C 00250 Alanine. aspartate and glutamate metabolism [PATH:sco00250];C 00220 Arginine biosynthesis [PATH:sco00220];C 00430 Taurine and hypotaurine metabolism [PATH:sco00430];C 00910 Nitrogen metabolism [PATH:sco00910]	92	92	92	73.6	73.6	73.6	183.75	0	323.31	153410000000	4752	dtiaA_tia_0.125_dtiaA_noa;WT_ERY2_WT_noa;WT_TIA8_WT_noa	1.07299	0.162422	-0.961503	-2.41077	2.02618	0.0119144	-1.29966	-5.72522	1.4914	0.0232178	-1.63776	-4.07932	0.171117	0.920991	0.0643832	0.277301	0.541477	0.325041	-0.170284	-0.779142	0.082085	1	0.110055	0.201893	0.568881	0.764361	-0.390753
Q9ADA7	glpK2	GLPK2_STRCO Glycerol kinase 2 OS=Streptomyces coelicolor (strain ATCC BAA-471 / A3(2) / M145) OX=100226 GN=glpK2 PE=3 SV=1					ko00561;ko03320;ko04626	Metabolism	Lipid metabolism	C 00561 Glycerolipid metabolism [PATH:sco00561]	24	24	24	54.5	54.5	54.5	55.984	0	323.31	27182000000	1017	dARE5sco+EpARE5sco_LIN8_dARE5sco+EpARE5sco_noa;dtiaA_tia_0.125_dtiaA_noa;WT_ERY2_WT_noa;WT_TIA8_WT_noa	1.22862	0.112073	-1.1829	-2.94985	2.61675	0.0042953	-1.46086	-8.4959	2.12969	0.0118343	-1.73702	-6.93564	0.768067	0.68777	0.175652	0.956427	2.04527	0.0240523	-1.09757	-5.35679	0.380831	1	0.354773	0.790559	0.423811	0.663183	-0.222008
Q8CJK4	SCO7322	Q8CJK4_STRCO Putative anti-sigma factor OS=Streptomyces coelicolor (strain ATCC BAA-471 / A3(2) / M145) OX=100226 GN=SCO7322 PE=4 SV=1									4	4	4	47.3	47.3	47.3	15.399	0	39.712	252020000	48	dARE5sco+EpARE5sco_LIN8_dARE5sco+EpARE5sco_noa;WT_ERY2_WT_noa;WT_LIN8_WT_noa;WT_TIA8_WT_noa	2.14845	0.0350145	1.82683	7.16938	1.80406	0.0127674	1.4967	5.16481	1.87203	0.0197908	1.17756	4.95104	0.729603	0.423212	-1.09611	-1.6764	1.63907	0.0272506	1.57284	4.5921	0.143839	1	0.273449	0.360756	0.057721	0.878201	-0.176993
Q7AKK5	SCO4074	Q7AKK5_STRCO Transport permease protein OS=Streptomyces coelicolor (strain ATCC BAA-471 / A3(2) / M145) OX=100226 GN=SCO4074 PE=3 SV=1									2	2	2	10.3	10.3	10.3	28.324	0	6.0923	164560000	16	dtiaA_tia_0.125_dtiaA_noa;WT_TIA8_WT_noa	1.31306	0.191041	-0.430675	-2.16843	1.05195	0.0337074	-1.23428	-2.49651	0.667062	0.102773	-1.12053	-1.54386	0.723126	0.437752	0.845755	1.59067	0.965462	0.185934	-0.19996	-1.16417	0.374999	1	1.55842	0.941888	NaN	1	0
Q9L0Y3	metK	METK_STRCO S-adenosylmethionine synthase OS=Streptomyces coelicolor (strain ATCC BAA-471 / A3(2) / M145) OX=100226 GN=metK PE=3 SV=1					ko00270	Metabolism;Metabolism	Amino acid metabolism;Overview	C 00270 Cysteine and methionine metabolism [PATH:sco00270];C 01230 Biosynthesis of amino acids [PATH:sco01230]	32	32	32	86.1	86.1	86.1	43.46	0	323.31	134650000000	1818	dARE5sco+EpARE5sco_LIN8_dARE5sco+EpARE5sco_noa;dtiaA_tia_0.125_dtiaA_noa;WT_ERY2_WT_noa;WT_TIA8_WT_noa	0.88889	0.246514	-0.821252	-1.91976	2.71422	0.00683799	-1.15515	-7.65837	1.61224	0.0200518	-1.42876	-4.36313	0.197655	0.901421	0.0795803	0.327156	2.84943	0.0156386	-1.03028	-7.4234	0.292094	1	-0.234955	-0.593504	0.757928	0.901779	-0.454148
Q9KYE8	SCO4122	Q9KYE8_STRCO Putative MarR-family transcriptional regulator OS=Streptomyces coelicolor (strain ATCC BAA-471 / A3(2) / M145) OX=100226 GN=SCO4122 PE=4 SV=1									6	6	6	43.4	43.4	43.4	20.154	0	23.375	704090000	85		0.572755	0.483064	0.76928	1.27054	0.14382	0.720247	0.146163	0.32355	0.163354	0.787888	0.172063	0.367233	0.82874	0.437437	-0.537878	-1.61016	0.570694	0.220333	0.321254	1.03006	0.528418	1	0.5948	1.13397	0.83287	0.893675	-0.346003
O86557	SCO6623	O86557_STRCO Putative ATP/GTP binding protein OS=Streptomyces coelicolor (strain ATCC BAA-471 / A3(2) / M145) OX=100226 GN=SCO6623 PE=4 SV=1									19	19	19	37.6	37.6	37.6	81.681	0	166.48	1034200000	127	dtiaA_tia_0.125_dtiaA_noa;WT_ERY2_WT_noa;WT_TIA8_WT_noa	0.29439	0.733534	-0.411076	-0.66957	1.34435	0.0197968	-1.34291	-3.3928	1.2743	0.0282821	-1.60168	-3.30336	0.906595	0.423578	0.461358	1.64999	0.48284	0.21435	-0.597089	-1.05399	0.380187	1	-0.137056	-0.583342	2.14291	0.71698	-0.5521
Q9KYV1	SCO3194	Q9KYV1_STRCO Putative lipoprotein OS=Streptomyces coelicolor (strain ATCC BAA-471 / A3(2) / M145) OX=100226 GN=SCO3194 PE=4 SV=1									14	14	13	59.5	59.5	59.5	42.075	0	323.31	17113000000	621	dARE5sco+EpARE5sco_LIN8_dARE5sco+EpARE5sco_noa;dtiaA_tia_0.125_dtiaA_noa;WT_ERY2_WT_noa;WT_TIA8_WT_noa	0.73519	0.353558	-0.673536	-1.53994	1.77551	0.0150643	-1.0804	-4.47015	1.23249	0.0304822	-1.3818	-3.07132	0.570992	0.678453	-0.27695	-0.980146	4.03176	0.0243333	-1.66547	-14.3504	0.137632	1	-0.209264	-0.335183	0.391379	0.677183	-0.442507
Q9RKY1	SCO1422	Q9RKY1_STRCO Putative membrane protein OS=Streptomyces coelicolor (strain ATCC BAA-471 / A3(2) / M145) OX=100226 GN=SCO1422 PE=4 SV=1									5	5	5	32.5	32.5	32.5	20.882	0	23.311	1570200000	88	dARE5sco+EpARE5sco_LIN8_dARE5sco+EpARE5sco_noa;dtiaA_tia_0.125_dtiaA_noa;WT_ERY2_WT_noa;WT_TIA8_WT_noa	0.430296	0.650386	-0.369448	-0.873161	1.51467	0.0204768	-0.851549	-3.37366	1.02095	0.0452327	-1.21657	-2.40863	0.198535	0.885294	-0.12807	-0.38856	1.93151	0.0273198	-0.922358	-4.59593	0.561377	1	-0.871325	-1.27284	1.24072	0.93627	-0.679683
Q9Z5A7	SCO6195	Q9Z5A7_STRCO Putative acetyl-coenzyme A synthetase OS=Streptomyces coelicolor (strain ATCC BAA-471 / A3(2) / M145) OX=100226 GN=SCO6195 PE=4 SV=1					ko00010;ko00620;ko00640;ko00680;ko00720	Metabolism;Metabolism;Metabolism	Carbohydrate metabolism;Carbohydrate metabolism;Energy metabolism;Overview	C 00010 Glycolysis / Gluconeogenesis [PATH:sco00010];01200 Carbon metabolism;C 00620 Pyruvate metabolism [PATH:sco00620];C 00640 Propanoate metabolism [PATH:sco00640];C 00680 Methane metabolism [PATH:sco00680]	29	29	29	66.5	66.5	66.5	61.461	0	323.31	9626000000	716	dARE5sco+EpARE5sco_LIN8_dARE5sco+EpARE5sco_noa;dtiaA_tia_0.125_dtiaA_noa;WT_ERY2_WT_noa;WT_TIA8_WT_noa	0.967743	0.217626	-0.745314	-2.03277	2.13833	0.00983448	-1.28006	-6.10249	1.45383	0.0259921	-1.48576	-3.84673	0.0356567	0.973241	-0.0263252	-0.0784831	1.69346	0.0269577	-1.18509	-4.36856	0.0883956	1	-0.0703634	-0.192488	0.636415	0.762936	-0.285058
Q9K4I6	SCO7239	Q9K4I6_STRCO Uncharacterized protein OS=Streptomyces coelicolor (strain ATCC BAA-471 / A3(2) / M145) OX=100226 GN=SCO7239 PE=4 SV=1									7	7	7	37.7	37.7	37.7	32.973	0	7.8485	286000000	31	dtiaA_tia_0.125_dtiaA_noa;WT_ERY2_WT_noa;WT_TIA8_WT_noa	1.02116	0.15681	-1.49931	-2.50263	1.7595	0.013054	-1.33345	-4.79281	1.06042	0.0393017	-1.40225	-2.58199	0.197847	0.894279	-0.09821	-0.355027	0.62048	0.138542	-1.02046	-1.42457	0.216023	1	-0.238145	-0.480793	0.0147244	0.970765	0.0376472
Q9RKD1	SCO3156	Q9RKD1_STRCO Putative penicillin-binding protein (Putative secreted protein) OS=Streptomyces coelicolor (strain ATCC BAA-471 / A3(2) / M145) OX=100226 GN=SCO3156 PE=4 SV=1									15	15	15	46	46	46	55.546	0	323.31	4134700000	445	dtiaA_tia_0.125_dtiaA_noa;WT_ERY2_WT_noa;WT_TIA8_WT_noa	0.668599	0.430504	-0.564248	-1.36184	2.63208	0.00973379	-0.859151	-6.06869	1.2447	0.0314153	-1.20327	-3.00777	1.28296	0.436669	-0.25724	-1.59631	0.499511	0.167122	-2.22842	-1.24967	0.202493	1	0.229425	0.455231	0.527376	0.768096	-0.503014
Q9KZZ1	SCO4435	Q9KZZ1_STRCO Uncharacterized protein OS=Streptomyces coelicolor (strain ATCC BAA-471 / A3(2) / M145) OX=100226 GN=SCO4435 PE=4 SV=1									3	3	3	13.7	13.7	13.7	38.722	0	8.6065	62906000	14	dtiaA_tia_0.125_dtiaA_noa	NaN	1	0	NaN	NaN	1	0	NaN	NaN	1	0	NaN	0.757025	0.439899	0.637545	1.55963	0.2047	0.563241	-0.334165	-0.489536	0.0823247	1	0.0599486	0.175391	0.62432	0.803358	-0.38148
Q9RJH7	SCO0563	Q9RJH7_STRCO Uncharacterized protein OS=Streptomyces coelicolor (strain ATCC BAA-471 / A3(2) / M145) OX=100226 GN=SCO0563 PE=4 SV=1									21	21	21	62.1	62.1	62.1	51.573	0	323.31	7027200000	565	dARE5sco+EpARE5sco_LIN8_dARE5sco+EpARE5sco_noa;dtiaA_tia_0.125_dtiaA_noa;WT_ERY2_WT_noa;WT_TIA8_WT_noa	0.616316	0.488562	-0.544928	-1.26289	2.03781	0.0122956	-0.977599	-5.03283	1.20814	0.0337617	-1.18954	-2.89687	0.114284	0.942429	-0.0462437	-0.194716	2.10761	0.0261217	-0.899488	-4.99893	0.463741	1	-0.518305	-0.994054	0.48086	0.738602	-0.474686
Q8CK46	SCO0769	Q8CK46_STRCO Putative oxidoreductase OS=Streptomyces coelicolor (strain ATCC BAA-471 / A3(2) / M145) OX=100226 GN=SCO0769 PE=4 SV=1									19	19	18	67.7	67.7	64.9	35.743	0	319.98	9430400000	644	dARE5sco+EpARE5sco_LIN8_dARE5sco+EpARE5sco_noa;dtiaA_tia_0.125_dtiaA_noa;WT_ERY2_WT_noa;WT_TIA8_WT_noa	0.959113	0.204891	-0.874222	-2.09908	1.91318	0.0128289	-1.21896	-5.16602	1.71012	0.0188075	-1.5634	-4.86237	0.161277	0.896294	0.133811	0.343124	2.31369	0.0252568	-0.809419	-5.16827	0.00541107	1	0.0065244	0.0138065	0.678257	0.807386	-0.330858
Q8CJV9	clpB	CLPB_STRCO Chaperone protein ClpB OS=Streptomyces coelicolor (strain ATCC BAA-471 / A3(2) / M145) OX=100226 GN=clpB PE=3 SV=1									55	53	53	67.2	65.4	65.4	94.437	0	323.31	38530000000	2155	dtiaA_tia_0.125_dtiaA_noa;WT_ERY2_WT_noa;WT_TIA8_WT_noa	0.732078	0.367703	-0.614208	-1.50117	2.7889	0.00755769	-1.01788	-7.2142	1.68351	0.0207692	-1.20106	-4.35723	0.711737	0.650741	-0.214021	-1.01326	1.41942	0.075896	-0.336468	-2.00762	0.0923233	1	-0.099109	-0.215843	0.524025	0.732826	-0.342365
Q9S1N5	SCO2469	Q9S1N5_STRCO DnaG gene and flanking genes OS=Streptomyces coelicolor (strain ATCC BAA-471 / A3(2) / M145) OX=100226 GN=SCO2469 PE=4 SV=1									17	17	17	68.2	68.2	68.2	45.225	0	80.597	2934500000	232	dtiaA_tia_0.125_dtiaA_noa;WT_ERY2_WT_noa;WT_TIA8_WT_noa	0.576158	0.581033	-0.338144	-1.054	3.26497	0.0112283	-0.763644	-6.48218	1.30426	0.0302882	-1.10258	-3.10384	0.302853	0.859998	-0.101428	-0.453751	2.25828	0.054577	-0.286742	-2.36221	0.126903	1	-0.156019	-0.299354	1.25299	0.901483	-0.572917
O88031	SCO6675	O88031_STRCO Putative DNA-binding protein OS=Streptomyces coelicolor (strain ATCC BAA-471 / A3(2) / M145) OX=100226 GN=SCO6675 PE=4 SV=1									7	7	7	48.2	48.2	48.2	23.669	0	17.669	197240000	27	dtiaA_tia_0.125_dtiaA_noa;WT_TIA8_WT_noa	0.167428	0.878097	-0.151894	-0.363294	0.944868	0.0463976	-0.771511	-2.00491	0.624292	0.117505	-1.08192	-1.44413	0.6431	0.466878	0.900623	1.44464	0.123765	0.741484	0.325888	0.325799	0.13825	1	0.0929947	0.280062	0.0208526	0.959311	-0.0344327
Q9L0A8	SCO2438	Q9L0A8_STRCO Putative secreted protein OS=Streptomyces coelicolor (strain ATCC BAA-471 / A3(2) / M145) OX=100226 GN=SCO2438 PE=4 SV=1									19	19	19	60.9	60.9	60.9	48.954	0	83.121	3932900000	356	dARE5sco+EpARE5sco_LIN8_dARE5sco+EpARE5sco_noa;dtiaA_tia_0.125_dtiaA_noa;WT_ERY2_WT_noa;WT_TIA8_WT_noa	0.247533	0.784536	-0.280174	-0.548588	2.39685	0.0127368	-0.765824	-5.15214	1.02681	0.0495806	-0.984912	-2.31527	0.117145	0.938016	-0.0587444	-0.216995	1.4236	0.0313609	-1.69658	-3.86371	0.155891	1	-0.0667795	-0.26789	0.55267	0.717802	-0.267532
Q93JB5	SCO7481	Q93JB5_STRCO TerB domain-containing protein OS=Streptomyces coelicolor (strain ATCC BAA-471 / A3(2) / M145) OX=100226 GN=SCO7481 PE=4 SV=1									8	8	8	54.5	54.5	54.5	20.136	0	221.92	13411000000	477	dARE5sco+EpARE5sco_LIN8_dARE5sco+EpARE5sco_noa;dtiaA_tia_0.125_dtiaA_noa;WT_ERY2_WT_noa;WT_TIA8_WT_noa	1.08136	0.17127	-0.789066	-2.3034	1.86286	0.0121	-1.20744	-4.97156	1.37078	0.0274094	-1.31801	-3.45907	0.528923	0.661496	-0.347151	-0.998902	1.93034	0.0328763	-0.591643	-3.59279	0.0750969	1	0.0933863	0.182904	1.07754	0.938246	-0.425872
Q9AK43	SCO4883	Q9AK43_STRCO Putative peptidase OS=Streptomyces coelicolor (strain ATCC BAA-471 / A3(2) / M145) OX=100226 GN=SCO4883 PE=4 SV=1									14	14	14	53.9	53.9	53.9	43.697	0	61.212	2008000000	199	dARE5sco+EpARE5sco_LIN8_dARE5sco+EpARE5sco_noa;dtiaA_tia_0.125_dtiaA_noa;WT_ERY2_WT_noa;WT_TIA8_WT_noa	0.560389	0.492106	-0.787146	-1.25135	3.03193	0.00598131	-1.45894	-10.0964	1.30408	0.0286343	-1.52413	-3.36533	0.586552	0.642778	-0.31469	-1.04304	1.39258	0.034675	-1.02473	-3.27671	0.179353	1	-0.235567	-0.418182	0.523406	0.733088	-0.350307
Q9L033	SCO7022	Q9L033_STRCO Uncharacterized protein OS=Streptomyces coelicolor (strain ATCC BAA-471 / A3(2) / M145) OX=100226 GN=SCO7022 PE=4 SV=1									13	13	13	58.4	58.4	58.4	33.487	0	28.992	1735400000	210	dARE5sco+EpARE5sco_LIN8_dARE5sco+EpARE5sco_noa;dtiaA_tia_0.125_dtiaA_noa;WT_ERY2_WT_noa;WT_TIA8_WT_noa	0.686015	0.522585	-0.326842	-1.18001	1.82646	0.0232218	-0.523427	-3.17915	1.69558	0.024383	-0.945914	-4.00191	0.817249	0.524683	0.297069	1.28345	1.97964	0.0247846	-1.16116	-5.28245	0.588727	1	0.335705	1.06797	0.208632	0.707302	-0.168248
Q9K496	SCO5226	Q9K496_STRCO Ribonucleoside-diphosphate reductase OS=Streptomyces coelicolor (strain ATCC BAA-471 / A3(2) / M145) OX=100226 GN=SCO5226 PE=3 SV=1					ko00230;ko00240	Metabolism;Metabolism	Nucleotide metabolism;Nucleotide metabolism	C 00230 Purine metabolism [PATH:sco00230];C 00240 Pyrimidine metabolism [PATH:sco00240]	32	32	32	56.3	56.3	56.3	86.545	0	323.31	15276000000	1009	dtiaA_tia_0.125_dtiaA_noa	0.124262	0.908572	0.140188	0.288545	0.828256	0.0953966	-0.317277	-1.33221	0.630801	0.148059	-0.453901	-1.22894	2.30016	0.412	-1.285	-6.71727	0.927445	0.0631169	1.35947	2.21378	0.371851	1	-0.219395	-0.684317	0.984341	0.902454	-0.824556
Q9RJH2	SCO0462	Q9RJH2_STRCO 2-dehydropantoate 2-reductase OS=Streptomyces coelicolor (strain ATCC BAA-471 / A3(2) / M145) OX=100226 GN=SCO0462 PE=3 SV=1					ko00770	Metabolism	Metabolism of cofactors and vitamins	C 00770 Pantothenate and CoA biosynthesis [PATH:sco00770]	12	12	12	50.2	50.2	50.2	32.617	0	55.112	1933600000	183	dtiaA_tia_0.125_dtiaA_noa	0.600757	0.63818	0.207937	0.904198	0.265963	0.834744	-0.0317332	-0.221048	1.26793	0.0679076	-0.357628	-1.91634	0.911185	0.446928	0.364491	1.51246	0.233725	0.701049	0.082414	0.362546	0.313006	1	-0.499796	-0.72391	1.51099	0.929452	-0.462501
O86804	SCO4765	O86804_STRCO Uncharacterized protein OS=Streptomyces coelicolor (strain ATCC BAA-471 / A3(2) / M145) OX=100226 GN=SCO4765 PE=4 SV=1			WblC						12	12	12	60.9	60.9	60.9	25.208	0	46.84	1833400000	165	dARE5sco+EpARE5sco_LIN8_dARE5sco+EpARE5sco_noa;WT_TIA8_WT_noa	1.72721	0.0518326	1.15077	4.42958	1.46003	0.0177857	1.27303	3.70696	0.879956	0.118159	0.340609	1.43306	1.54081	0.329803	0.976253	3.62496	2.69613	0.0336923	3.04505	12.8575	0.576496	1	0.97156	1.32351	0.532633	0.791577	0.602538
O69878	SCO5590	O69878_STRCO Uncharacterized protein OS=Streptomyces coelicolor (strain ATCC BAA-471 / A3(2) / M145) OX=100226 GN=SCO5590 PE=4 SV=1									8	8	8	69.7	69.7	69.7	21.137	0	121.16	7719100000	462	dARE5sco+EpARE5sco_LIN8_dARE5sco+EpARE5sco_noa;dtiaA_tia_0.125_dtiaA_noa;WT_ERY2_WT_noa;WT_TIA8_WT_noa	0.986491	0.17589	-1.05685	-2.25535	2.41855	0.00608955	-1.36542	-7.3977	1.54383	0.0207161	-1.73669	-4.34057	0.242384	0.861144	0.142354	0.455195	2.15858	0.021645	-1.32547	-6.28164	0.0355812	1	0.0720634	0.0966283	0.184523	0.707669	-0.246658
Q9F3K3	SCO5262	Q9F3K3_STRCO Putative dehydrogenase OS=Streptomyces coelicolor (strain ATCC BAA-471 / A3(2) / M145) OX=100226 GN=SCO5262 PE=4 SV=1									18	18	18	81.3	81.3	81.3	33.994	0	292.94	34211000000	1014	dARE5sco+EpARE5sco_LIN8_dARE5sco+EpARE5sco_noa;dtiaA_tia_0.125_dtiaA_noa;WT_ERY2_WT_noa;WT_TIA8_WT_noa	0.89664	0.241735	-0.820933	-1.93571	2.65368	0.00383234	-1.26774	-7.93181	1.49157	0.0247516	-1.54798	-4.02183	0.155368	0.905274	-0.0974382	-0.305943	1.61015	0.0375269	-0.603815	-3.07489	0.0540796	1	-0.0592264	-0.130101	0.770054	0.902331	-0.438656
Q9ZBK3	SCO6471	Q9ZBK3_STRCO Putative citratelyase OS=Streptomyces coelicolor (strain ATCC BAA-471 / A3(2) / M145) OX=100226 GN=SCO6471 PE=4 SV=1					ko00020;ko02020	Environmental Information Processing	Signal transduction	C 02020 Two-component system [PATH:sco02020]	20	20	20	70.5	70.5	70.5	37.246	0	323.31	12888000000	788	dtiaA_tia_0.125_dtiaA_noa;WT_ERY2_WT_noa;WT_TIA8_WT_noa	1.16354	0.128224	-1.11633	-2.73246	2.85993	0.00528926	-1.45403	-9.43667	1.58455	0.0212637	-1.6941	-4.47244	0.353419	0.82251	-0.126262	-0.541469	0.886299	0.14342	-0.316154	-1.39489	0.118792	1	-0.126842	-0.273425	0.453112	0.718901	-0.467284
Q9L1J3	SCO2723	Q9L1J3_STRCO Putative ABC transporter ATP-binding protein OS=Streptomyces coelicolor (strain ATCC BAA-471 / A3(2) / M145) OX=100226 GN=SCO2723 PE=4 SV=1									25	25	25	44.1	44.1	44.1	90.291	0	88.41	4638500000	463	dARE5sco+EpARE5sco_LIN8_dARE5sco+EpARE5sco_noa;dtiaA_tia_0.125_dtiaA_noa;WT_ERY2_WT_noa;WT_TIA8_WT_noa	0.689861	0.397416	-0.655238	-1.44769	3.10417	0.00397516	-1.04235	-8.06435	1.67131	0.0199485	-1.23632	-4.36177	0.0858426	0.946667	-0.0594234	-0.179808	4.49225	0.0414531	-0.288829	-2.84172	0.185909	1	-0.143074	-0.384262	0.338786	0.658445	-0.264186
Q9S215	SCO1785	Q9S215_STRCO Putative iron-siderophore uptake system ATP-binding component OS=Streptomyces coelicolor (strain ATCC BAA-471 / A3(2) / M145) OX=100226 GN=SCO1785 PE=4 SV=1					ko02010	Environmental Information Processing	Membrane transport	C 02010 ABC transporters [PATH:sco02010]	11	11	11	51.5	51.5	51.5	32.742	0	117.49	3007700000	275	dtiaA_tia_0.125_dtiaA_noa;WT_ERY2_WT_noa	0.444182	0.630208	-0.457717	-0.937632	0.969826	0.0555281	-0.53032	-1.83379	1.07312	0.0483126	-0.869579	-2.34882	0.981345	0.685036	0.146374	0.96675	0.464144	0.286702	-0.284854	-0.859543	0.027581	1	-0.0356572	-0.0700564	0.393418	0.673862	-0.388918
O69980	nrdR	NRDR_STRCO Transcriptional repressor NrdR OS=Streptomyces coelicolor (strain ATCC BAA-471 / A3(2) / M145) OX=100226 GN=nrdR PE=1 SV=1									7	7	7	52.2	52.2	52.2	19.719	0	41.729	1016600000	83	WT_TIA8_WT_noa	0.841776	0.278351	0.742257	1.78034	1.98244	0.0257376	0.427853	2.97114	0.26352	0.713242	0.128695	0.462679	0.0610946	0.947857	-0.303387	-0.176325	0.687412	0.104448	2.03547	1.69664	0.10517	1	-0.295218	-0.281725	0.0240418	0.95508	-0.0434202
Q9ADN7	SCO4020	Q9ADN7_STRCO Putative two component system response regulator OS=Streptomyces coelicolor (strain ATCC BAA-471 / A3(2) / M145) OX=100226 GN=SCO4020 PE=4 SV=1									5	5	5	32.1	32.1	32.1	30.167	0	34.189	852150000	69	dARE5sco+EpARE5sco_LIN8_dARE5sco+EpARE5sco_noa;dtiaA_tia_0.125_dtiaA_noa	0.138036	0.887183	-0.229542	-0.340772	0.832296	0.0587199	-0.694272	-1.73333	0.698953	0.122032	-0.520376	-1.38406	0.602187	0.500461	0.834617	1.34538	1.50352	0.0313024	-1.6702	-4.1446	0.267593	1	0.545627	0.645896	1.61106	0.937523	0.405377
Q9L232	kbl	Q9L232_STRCO 2-amino-3-ketobutyrate coenzyme A ligase OS=Streptomyces coelicolor (strain ATCC BAA-471 / A3(2) / M145) OX=100226 GN=kbl PE=3 SV=1					ko00260	Metabolism	Amino acid metabolism	C 00260 Glycine. serine and threonine metabolism [PATH:sco00260]	19	19	19	63	63	63	42.676	0	211.76	15897000000	674	dARE5sco+EpARE5sco_LIN8_dARE5sco+EpARE5sco_noa;dtiaA_tia_0.125_dtiaA_noa;WT_ERY2_WT_noa;WT_TIA8_WT_noa	0.790017	0.28429	-0.90877	-1.75193	3.73226	0.00703297	-1.25102	-10.6898	1.44645	0.0250081	-1.55859	-3.86769	0.0975749	0.942102	0.0690702	0.204501	2.02141	0.0271933	0.946242	4.90318	0.28791	1	0.377352	0.648863	0.541074	0.789031	-0.558851
Q9FBI6	SCO5173	Q9FBI6_STRCO Uncharacterized protein OS=Streptomyces coelicolor (strain ATCC BAA-471 / A3(2) / M145) OX=100226 GN=SCO5173 PE=4 SV=1									4	4	4	11.4	11.4	11.4	57.696	0.00085616	2.5303	131000000	13	dtiaA_tia_0.125_dtiaA_noa	0.196296	0.828804	-0.286911	-0.462973	0.0577398	0.894561	-0.141308	-0.157643	0.116579	0.829007	-0.300482	-0.307509	0.0827909	0.940536	0.122686	0.207156	NaN	1	0	NaN	1.10758	1	1.02469	2.5338	0.212181	0.694429	0.225447
Q9KXR9	SCO1480	Q9KXR9_STRCO Uncharacterized protein OS=Streptomyces coelicolor (strain ATCC BAA-471 / A3(2) / M145) OX=100226 GN=SCO1480 PE=1 SV=1									7	7	7	57	57	57	11.555	0	83.078	75708000000	318	dtiaA_tia_0.125_dtiaA_noa;WT_ERY2_WT_noa;WT_TIA8_WT_noa	1.10943	0.163866	-0.799048	-2.37245	2.10589	0.00990278	-1.34133	-6.11248	1.47394	0.023875	-1.53115	-3.94752	1.93936	0.324368	-0.5773	-3.55383	0.768704	0.128968	-0.506727	-1.48559	0.363969	1	0.85593	0.874985	0.172882	0.706707	0.380466
Q9AK75	SCO4042	Q9AK75_STRCO Putative membrane protein OS=Streptomyces coelicolor (strain ATCC BAA-471 / A3(2) / M145) OX=100226 GN=SCO4042 PE=4 SV=1									5	5	5	37.7	37.7	37.7	20.723	0	15.164	636440000	74	dtiaA_tia_0.125_dtiaA_noa;WT_ERY2_WT_noa	0.0668839	0.955169	-0.139775	-0.177975	0.344607	0.372991	-0.183287	-0.615128	1.65936	0.0464578	-0.370338	-2.37796	0.296726	0.868152	-0.0914516	-0.428336	0.674051	0.107449	-1.81722	-1.64703	0.260667	1	-0.28033	-0.569832	0.407172	0.724655	-0.875141
Q9FCJ6	SCO5192	Q9FCJ6_STRCO Uncharacterized protein OS=Streptomyces coelicolor (strain ATCC BAA-471 / A3(2) / M145) OX=100226 GN=SCO5192 PE=4 SV=1									15	15	15	43.3	43.3	43.3	51.306	0	105.39	1608400000	230	dtiaA_tia_0.125_dtiaA_noa;WT_ERY2_WT_noa;WT_TIA8_WT_noa	0.996358	0.169555	-1.15077	-2.31991	2.33884	0.0104065	-1.20653	-6.63063	2.01893	0.0160758	-1.60314	-6.21387	0.20041	0.889457	-0.115027	-0.377808	0.905398	0.0592082	-1.89523	-2.25871	0.340759	1	-0.165011	-0.589097	1.56217	0.914366	-0.377435
Q9RJ61	pafA	PAFA_STRCO Pup--protein ligase OS=Streptomyces coelicolor (strain ATCC BAA-471 / A3(2) / M145) OX=100226 GN=pafA PE=3 SV=1									26	26	26	59.4	59.4	59.4	52.096	0	243.73	18283000000	999	dARE5sco+EpARE5sco_LIN8_dARE5sco+EpARE5sco_noa;dtiaA_tia_0.125_dtiaA_noa;WT_ERY2_WT_noa;WT_TIA8_WT_noa	1.06409	0.155637	-1.22145	-2.52314	1.71552	0.0132254	-1.49763	-4.81777	1.62783	0.0189467	-1.78592	-4.71122	0.0375951	0.973604	0.025102	0.0801189	2.12687	0.0233267	-1.02306	-5.41585	0.0303529	1	0.037166	0.0760929	0.544758	0.761854	-0.406871
O51917	sodF1	SODF_STRCO Superoxide dismutase [Fe-Zn] 1 OS=Streptomyces coelicolor (strain ATCC BAA-471 / A3(2) / M145) OX=100226 GN=sodF1 PE=1 SV=3					ko04146;ko05016				10	7	7	71.8	53.5	53.5	23.527	0	192.26	78891000000	981	dARE5sco+EpARE5sco_LIN8_dARE5sco+EpARE5sco_noa;dtiaA_tia_0.125_dtiaA_noa;WT_ERY2_WT_noa;WT_TIA8_WT_noa	1.00761	0.164752	-1.29231	-2.40176	3.55946	0.00771084	-1.33195	-10.9066	1.79661	0.0168062	-1.86966	-5.51242	0.0647589	0.958484	0.0449162	0.137333	2.14276	0.0230394	-1.14142	-5.78318	0.173449	1	-0.246262	-0.410871	0.287966	0.662521	-0.278754
Q9L1S0	SCO2938	Q9L1S0_STRCO Putative oxidoreductase OS=Streptomyces coelicolor (strain ATCC BAA-471 / A3(2) / M145) OX=100226 GN=SCO2938 PE=4 SV=1									8	8	8	32.1	32.1	32.1	37.06	0	21.094	806460000	88	dtiaA_tia_0.125_dtiaA_noa;WT_ERY2_WT_noa	0.905514	0.228172	-0.880658	-1.98628	0.875328	0.0520974	-0.887561	-1.92473	1.07011	0.0397073	-1.11946	-2.49184	1.22036	0.379589	0.364303	1.88102	0.0958832	0.799654	0.323192	0.262605	0.134653	1	-0.285187	-0.34399	0.0509774	0.900849	-0.0936489
Q9RJH9	katG	KATG_STRCO Catalase-peroxidase OS=Streptomyces coelicolor (strain ATCC BAA-471 / A3(2) / M145) OX=100226 GN=katG PE=1 SV=1					ko00360;ko00380;ko00680;ko00940	Metabolism;Metabolism	Amino acid metabolism;Amino acid metabolism	C 00360 Phenylalanine metabolism [PATH:sco00360];C 00380 Tryptophan metabolism [PATH:sco00380]	31	31	31	59.1	59.1	59.1	80.815	0	323.31	37852000000	1526	dARE5sco+EpARE5sco_LIN8_dARE5sco+EpARE5sco_noa;dtiaA_tia_0.125_dtiaA_noa;WT_ERY2_WT_noa;WT_TIA8_WT_noa	1.01136	0.170505	-1.05498	-2.31444	4.37332	0	-1.35092	-12.4177	1.71063	0.0195987	-1.64712	-4.94256	1.94826	0.296462	-0.72364	-4.07773	2.3511	0.01798	-1.23126	-6.74801	0.0878707	1	-0.0972347	-0.207322	0.613744	0.798817	-0.40656
Q7AKE6	SCO6637	Q7AKE6_STRCO Uncharacterized protein OS=Streptomyces coelicolor (strain ATCC BAA-471 / A3(2) / M145) OX=100226 GN=SCO6637 PE=4 SV=1									13	13	13	52.9	52.9	52.9	38.393	0	80.634	1413300000	133	dARE5sco+EpARE5sco_LIN8_dARE5sco+EpARE5sco_noa;dtiaA_tia_0.125_dtiaA_noa	0.0723991	0.960334	-0.0589949	-0.160116	1.08963	0.0527915	-0.452548	-1.9045	0.932635	0.063587	-0.748061	-1.96415	1.05177	0.380674	-0.496481	-1.91926	1.30097	0.0346237	-1.27428	-3.21638	0.598359	1	0.383826	1.12585	0.734456	0.878698	-0.44426
Q9KY27	SCO2363	Q9KY27_STRCO Putative ATP/GTP-binding protein OS=Streptomyces coelicolor (strain ATCC BAA-471 / A3(2) / M145) OX=100226 GN=SCO2363 PE=4 SV=1									15	15	15	54.4	54.4	54.4	42.992	0	76.918	6696900000	404	dtiaA_tia_0.125_dtiaA_noa;WT_ERY2_WT_noa;WT_TIA8_WT_noa	1.1274	0.140589	-1.06546	-2.60827	2.03947	0.0112601	-1.22418	-5.62096	1.96708	0.0149427	-1.61269	-5.9981	0.317368	0.818604	0.156337	0.553746	0.626311	0.234302	-0.239898	-0.98541	0.000650408	1	0.000597636	0.00156291	0.217921	0.702985	-0.168031
Q9L106	SCO1453	Q9L106_STRCO Bac_luciferase domain-containing protein OS=Streptomyces coelicolor (strain ATCC BAA-471 / A3(2) / M145) OX=100226 GN=SCO1453 PE=4 SV=1									16	16	16	66.8	66.8	66.8	33.347	0	122.21	9636600000	534	dARE5sco+EpARE5sco_LIN8_dARE5sco+EpARE5sco_noa;dtiaA_tia_0.125_dtiaA_noa;WT_ERY2_WT_noa;WT_TIA8_WT_noa	1.39441	0.0831014	-1.44013	-3.61571	2.9141	0.00780488	-1.76762	-10.9272	2.17182	0.0105313	-2.02577	-7.58535	0.154707	0.911647	-0.0871976	-0.294302	2.79675	0.024	-1.71113	-10.1576	0.539236	1	-0.372196	-1.03323	0.740058	0.894237	-0.457914
Q9FC27	SCO7057	Q9FC27_STRCO Putative esterase OS=Streptomyces coelicolor (strain ATCC BAA-471 / A3(2) / M145) OX=100226 GN=SCO7057 PE=4 SV=1					ko00311	Metabolism	Biosynthesis of other secondary metabolites	C 00311 Penicillin and cephalosporin biosynthesis [PATH:sco00311]	14	14	14	67.7	67.7	67.7	34.848	0	147.86	9928000000	443	dARE5sco+EpARE5sco_LIN8_dARE5sco+EpARE5sco_noa;dtiaA_tia_0.125_dtiaA_noa;WT_ERY2_WT_noa;WT_TIA8_WT_noa	0.895112	0.233251	-0.891564	-1.96925	2.54127	0.00385542	-1.40186	-7.9952	1.57885	0.0201039	-1.58159	-4.36837	0.731938	0.465199	-0.536284	-1.44945	1.63933	0.0331908	-0.723275	-3.41999	0.168542	1	-0.140086	-0.357725	0.825357	0.920414	-0.495291
Q9F3N0	SCO7657	Q9F3N0_STRCO Putative secreted protein OS=Streptomyces coelicolor (strain ATCC BAA-471 / A3(2) / M145) OX=100226 GN=SCO7657 PE=4 SV=1									18	18	18	41.4	41.4	41.4	61.725	0	162.7	4226700000	370	dtiaA_tia_0.125_dtiaA_noa;WT_ERY2_WT_noa;WT_TIA8_WT_noa	0.281642	0.758523	-0.32437	-0.620899	1.9246	0.0114588	-1.49639	-5.65354	1.41756	0.0270986	-1.2448	-3.55003	0.260721	0.817951	0.299692	0.577504	0.828455	0.0759641	-1.60735	-2.0099	0.53137	1	-0.774537	-1.19216	0.48291	0.763488	-0.618958
Q9L0M9	SCO4631	Q9L0M9_STRCO HNHc domain-containing protein OS=Streptomyces coelicolor (strain ATCC BAA-471 / A3(2) / M145) OX=100226 GN=SCO4631 PE=1 SV=1									23	23	23	59.5	59.5	59.5	62.076	0	139.74	5266400000	420	dARE5sco+EpARE5sco_LIN8_dARE5sco+EpARE5sco_noa;dtiaA_tia_0.125_dtiaA_noa;WT_ERY2_WT_noa;WT_TIA8_WT_noa	1.04853	0.172643	-0.866814	-2.29172	2.82189	0.0048855	-1.38813	-9.01687	1.68211	0.0183515	-1.60869	-4.79269	0.318711	0.844103	0.113619	0.489763	1.85364	0.0270212	-0.917351	-4.37402	0.168743	1	-0.160339	-0.369958	0.711564	0.884487	-0.485977
Q9EWT3	SCO0738	Q9EWT3_STRCO Putative secreted protein OS=Streptomyces coelicolor (strain ATCC BAA-471 / A3(2) / M145) OX=100226 GN=SCO0738 PE=4 SV=1									5	5	5	34.6	34.6	34.6	19.894	0	19.494	484450000	94	dtiaA_tia_0.125_dtiaA_noa;WT_ERY2_WT_noa	0.264853	0.757875	-0.438578	-0.622696	0.777837	0.0746219	-0.554108	-1.53909	1.45819	0.0277838	-1.35023	-3.76365	0.527692	0.651672	0.367955	1.01369	0.463516	0.235394	-0.492465	-0.983774	0.18624	1	-0.500786	-0.476179	0.319555	0.662121	-0.50604
Q9ZBJ0	SCO6484	Q9ZBJ0_STRCO PAS domain-containing protein OS=Streptomyces coelicolor (strain ATCC BAA-471 / A3(2) / M145) OX=100226 GN=SCO6484 PE=4 SV=1									20	20	20	36.4	36.4	36.4	92.437	0	195.49	912480000	83	dARE5sco+EpARE5sco_LIN8_dARE5sco+EpARE5sco_noa;dtiaA_tia_0.125_dtiaA_noa;WT_ERY2_WT_noa;WT_LIN8_WT_noa	2.56469	0.0246207	-1.26314	-7.60614	0.567429	0.0981474	-0.971274	-1.30475	1.97191	0.0127389	-2.70482	-7.08755	0.720293	0.434062	-0.900979	-1.60335	1.86862	0.0177143	-3.16301	-6.70503	0.17725	1	-0.341073	-0.438354	0.311803	0.661737	-0.54146
Q9K4E4	prfA	RF1_STRCO Peptide chain release factor 1 OS=Streptomyces coelicolor (strain ATCC BAA-471 / A3(2) / M145) OX=100226 GN=prfA PE=3 SV=1				SigR					18	18	18	58.1	58.1	58.1	39.459	0	323.31	5814200000	506	dARE5sco+EpARE5sco_LIN8_dARE5sco+EpARE5sco_noa;WT_TIA8_WT_noa	0.96697	0.1812	1.04256	2.20234	1.57888	0.0209796	0.715645	3.27419	0.696863	0.129935	0.451193	1.32669	0.149988	0.932799	-0.0488625	-0.229235	1.6476	0.0316103	0.956712	3.88877	0.0433785	1	-0.0709483	-0.113448	0.403502	0.687502	-0.496925
Q9RJ68	tatA	TATA_STRCO Sec-independent protein translocase protein TatA OS=Streptomyces coelicolor (strain ATCC BAA-471 / A3(2) / M145) OX=100226 GN=tatA PE=3 SV=1					ko03060;ko03070	Genetic Information Processing;Environmental Information Processing	Folding. sorting and degradation;Membrane transport	C 03060 Protein export [PATH:sco03060];C 03070 Bacterial secretion system [PATH:sco03070]	6	6	6	49.5	49.5	49.5	10.039	0	144.23	7075900000	278	dtiaA_tia_0.125_dtiaA_noa;WT_ERY2_WT_noa;WT_TIA8_WT_noa	0.567603	0.579584	-0.351245	-1.05489	1.63244	0.0162033	-1.0693	-4.01722	1.22098	0.0326248	-1.24771	-2.96671	0.805993	0.387981	-0.974279	-1.8097	0.374119	0.389326	-0.218068	-0.68572	0.176905	1	-0.218258	-0.408201	0.894912	0.941893	-0.685147
Q9L137	SCO7422	Q9L137_STRCO Putative sensor histidine-kinase OS=Streptomyces coelicolor (strain ATCC BAA-471 / A3(2) / M145) OX=100226 GN=SCO7422 PE=4 SV=1									10	10	10	29.8	29.8	29.8	56.856	0	33.579	1111900000	106	dtiaA_tia_0.125_dtiaA_noa;WT_ERY2_WT_noa;WT_TIA8_WT_noa	1.18745	0.112985	-1.28991	-2.89345	1.56896	0.0156944	-1.3033	-4.09173	2.00133	0.0125562	-1.93188	-6.56323	0.326634	0.798587	0.230616	0.637318	0.577477	0.141299	-1.77411	-1.41273	0.623254	1	-0.330873	-1.10701	0.583534	0.859606	-0.880863
Q9F2Z5	SCO4352	Q9F2Z5_STRCO Putative oxidoreductase OS=Streptomyces coelicolor (strain ATCC BAA-471 / A3(2) / M145) OX=100226 GN=SCO4352 PE=4 SV=1									23	23	18	61.8	61.8	53.6	36.116	0	323.31	59616000000	1197	dARE5sco+EpARE5sco_LIN8_dARE5sco+EpARE5sco_noa;dtiaA_tia_0.125_dtiaA_noa;WT_ERY2_WT_noa;WT_TIA8_WT_noa	0.722825	0.353315	-0.722656	-1.54072	2.32514	0.010259	-1.09601	-6.23986	1.3364	0.028496	-1.33503	-3.363	0.0437706	0.976318	-0.014904	-0.071169	1.93589	0.0328244	-0.597541	-3.62372	0.724783	1	-0.591561	-1.4746	0.853239	0.924767	-0.550337
Q9ZBR4	SCO5565	Q9ZBR4_STRCO Uncharacterized protein OS=Streptomyces coelicolor (strain ATCC BAA-471 / A3(2) / M145) OX=100226 GN=SCO5565 PE=4 SV=1									5	5	5	20	20	20	59.494	0	20.674	82978000	52	dtiaA_tia_0.125_dtiaA_noa	0.0842478	0.951369	0.0689201	0.185247	0.135629	0.845655	-0.0452493	-0.210548	0.0976026	0.89773	-0.0628293	-0.198694	0.409478	0.75604	-0.220581	-0.729541	0.924263	0.0805057	0.780237	1.96851	0.0538728	1	0.0295728	0.106368	1.03716	0.906661	-0.705125
O88020	SCO6664	O88020_STRCO Putative transcriptional regulator OS=Streptomyces coelicolor (strain ATCC BAA-471 / A3(2) / M145) OX=100226 GN=SCO6664 PE=4 SV=1									2	2	2	8	8	8	33.058	0.0077665	1.4996	651870000	8		0.157079	0.853824	0.705427	0.423423	NaN	1	0	NaN	NaN	1	0	NaN	0.109501	0.92768	0.148805	0.265598	NaN	1	0	NaN	NaN	1	0	NaN	NaN	1	0
Q9XA29	SCO3835	Q9XA29_STRCO Putative dehydrogenase OS=Streptomyces coelicolor (strain ATCC BAA-471 / A3(2) / M145) OX=100226 GN=SCO3835 PE=4 SV=1									23	23	23	67.7	67.7	67.7	60.01	0	323.31	25247000000	800	dARE5sco+EpARE5sco_LIN8_dARE5sco+EpARE5sco_noa;dtiaA_tia_0.125_dtiaA_noa;WT_ERY2_WT_noa;WT_TIA8_WT_noa	0.763215	0.378903	-0.508118	-1.47802	2.31218	0.0130171	-0.815816	-5.19098	1.4728	0.0276324	-1.15959	-3.64286	0.412174	0.704812	-0.412814	-0.866657	2.99705	0.0250286	-1.9647	-12.0989	0.496316	1	0.659722	1.09677	0.76796	0.786745	-0.244924
Q9F3K8	SCO5257	Q9F3K8_STRCO Methyltransferase OS=Streptomyces coelicolor (strain ATCC BAA-471 / A3(2) / M145) OX=100226 GN=SCO5257 PE=4 SV=1									11	11	11	75.1	75.1	75.1	29.542	0	250.83	9712100000	504	dARE5sco+EpARE5sco_LIN8_dARE5sco+EpARE5sco_noa;dtiaA_tia_0.125_dtiaA_noa;WT_ERY2_WT_noa;WT_TIA8_WT_noa	0.499687	0.551745	-0.734852	-1.12214	1.28986	0.0261388	-0.903348	-2.88712	1.28059	0.0316749	-1.07131	-3.01433	1.35809	0.381147	-0.32543	-1.9089	1.46757	0.0463284	-0.524102	-2.62969	0.297305	1	-0.234727	-0.600622	0.333771	0.659622	-0.342548
Q9ZBK4	SCO6470	Q9ZBK4_STRCO Uncharacterized protein OS=Streptomyces coelicolor (strain ATCC BAA-471 / A3(2) / M145) OX=100226 GN=SCO6470 PE=3 SV=1									7	7	7	51.8	51.8	51.8	19.254	0	38.904	2490600000	217	dtiaA_tia_0.125_dtiaA_noa;WT_ERY2_WT_noa;WT_TIA8_WT_noa	1.1601	0.132545	-1.05879	-2.68776	2.5116	0.00407643	-1.50077	-8.18002	1.72391	0.0199161	-1.84927	-5.16861	0.0238928	0.99152	-0.006567	-0.0351884	0.454123	0.236159	-0.524432	-0.979813	0.510342	1	-0.393736	-1.0068	0.400275	0.708066	-0.725961
Q9Z511	SCO1954	Q9Z511_STRCO Uncharacterized protein OS=Streptomyces coelicolor (strain ATCC BAA-471 / A3(2) / M145) OX=100226 GN=SCO1954 PE=4 SV=1									7	7	7	28.5	28.5	28.5	34.815	0	62.195	216520000	14	dtiaA_tia_0.125_dtiaA_noa	0.231287	0.771109	-0.840736	-0.595704	0.746425	0.0778993	-0.561485	-1.49171	0.505586	0.173526	-0.709812	-1.12723	1.16605	0.345455	-0.616639	-2.28481	NaN	1	0	NaN	NaN	1	0	NaN	NaN	1	0
Q9EWZ4	SCO1132	Q9EWZ4_STRCO Putative oxidoreductase OS=Streptomyces coelicolor (strain ATCC BAA-471 / A3(2) / M145) OX=100226 GN=SCO1132 PE=4 SV=1					ko00230	Metabolism	Nucleotide metabolism	C 00230 Purine metabolism [PATH:sco00230]	21	21	21	56.6	56.6	56.6	75.168	0	134.62	2604200000	249	dARE5sco+EpARE5sco_LIN8_dARE5sco+EpARE5sco_noa;dtiaA_tia_0.125_dtiaA_noa;WT_ERY2_WT_noa;WT_TIA8_WT_noa	0.0394658	0.976142	-0.0318794	-0.088919	2.116	0.0289039	-0.359374	-2.73026	1.30352	0.0366569	-0.76149	-2.75468	0.354457	0.859283	0.0848503	0.448336	1.69023	0.0309598	-0.846978	-3.80014	0.562079	1	-0.372133	-1.06527	0.570786	0.827684	-0.645933
Q9RK35	SCO0681	Q9RK35_STRCO Putative ferredoxin/ferredoxin-NADP reductase (Putative secreted protein) OS=Streptomyces coelicolor (strain ATCC BAA-471 / A3(2) / M145) OX=100226 GN=SCO0681 PE=3 SV=1									27	27	27	82.2	82.2	82.2	49.813	0	323.31	47831000000	1379	dtiaA_tia_0.125_dtiaA_noa;WT_ERY2_WT_noa;WT_TIA8_WT_noa	0.735605	0.330083	-0.829477	-1.60994	1.58598	0.0169393	-1.10663	-3.92701	1.64139	0.0209756	-1.40734	-4.44809	0.559616	0.735147	0.164082	0.779723	1.85967	0.0542208	0.329578	2.36862	0.328492	1	-0.312068	-0.689694	0.811157	0.906557	-0.409466
Q9XA87	SCO0838	Q9XA87_STRCO Uncharacterized protein OS=Streptomyces coelicolor (strain ATCC BAA-471 / A3(2) / M145) OX=100226 GN=SCO0838 PE=4 SV=1									4	4	4	41.1	41.1	41.1	15.999	0	8.0264	289890000	60	dtiaA_tia_0.125_dtiaA_noa	0.404128	0.607404	1.08505	0.97927	0.257083	0.375052	0.46788	0.613589	0.12936	0.822863	0.197953	0.316702	0.425288	0.704592	-0.391735	-0.877335	0.308043	0.482121	-0.182518	-0.572468	0.215034	1	-0.459533	-0.530628	0.301024	0.666877	-0.187962
Q8CJX9	SCO3046	Q8CJX9_STRCO Uncharacterized protein OS=Streptomyces coelicolor (strain ATCC BAA-471 / A3(2) / M145) OX=100226 GN=SCO3046 PE=3 SV=1									8	8	8	21.9	21.9	21.9	52.654	0	5.9216	183810000	23	dtiaA_tia_0.125_dtiaA_noa	0.0848631	0.946955	0.0833639	0.195311	0.351693	0.221209	-0.739585	-0.836895	0.044739	0.941257	-0.080471	-0.1186	NaN	1	0	NaN	NaN	1	0	NaN	0.40747	1	-0.728069	-0.944233	0.792309	0.925177	-0.752337
Q9ZBS6	SCO6162	Q9ZBS6_STRCO Putative two-component system response regulator OS=Streptomyces coelicolor (strain ATCC BAA-471 / A3(2) / M145) OX=100226 GN=SCO6162 PE=4 SV=1									10	10	10	54.2	54.2	54.2	28.308	0	148.73	1120000000	158	dtiaA_tia_0.125_dtiaA_noa;WT_ERY2_WT_noa;WT_TIA8_WT_noa	0.51541	0.632948	-0.286996	-0.925595	2.83377	0.0114252	-0.721764	-5.65341	1.54232	0.0249076	-1.16787	-3.86481	0.437119	0.687363	-0.556789	-0.960653	1.21792	0.220404	-0.14023	-1.02983	0.00809684	1	-0.0247682	-0.0236334	0.257064	0.662442	-0.576092
Q9Z5A6	SCO6196	Q9Z5A6_STRCO Putative long-chain-fatty-acid-CoA ligase OS=Streptomyces coelicolor (strain ATCC BAA-471 / A3(2) / M145) OX=100226 GN=SCO6196 PE=4 SV=1									18	18	18	49.9	49.9	49.9	59.034	0	47.621	2805100000	289	dARE5sco+EpARE5sco_LIN8_dARE5sco+EpARE5sco_noa;dtiaA_tia_0.125_dtiaA_noa;WT_ERY2_WT_noa;WT_TIA8_WT_noa	1.11358	0.155534	-0.994939	-2.52988	2.55039	0.00402516	-1.42287	-8.09994	1.15754	0.0326658	-1.64566	-2.94735	0.338581	0.811503	-0.181008	-0.605872	2.61092	0.0201441	-1.48026	-8.53685	0.166484	1	-0.159928	-0.366252	0.387654	0.661885	-0.25485
Q9S2S5	SCO2065	Q9S2S5_STRCO Uncharacterized protein OS=Streptomyces coelicolor (strain ATCC BAA-471 / A3(2) / M145) OX=100226 GN=SCO2065 PE=4 SV=1									21	21	21	70.4	70.4	70.4	49.032	0	193.23	14012000000	693	dARE5sco+EpARE5sco_LIN8_dARE5sco+EpARE5sco_noa;dtiaA_tia_0.125_dtiaA_noa;WT_ERY2_WT_noa;WT_TIA8_WT_noa	0.986671	0.177721	-0.980213	-2.21875	2.40842	0.00883412	-1.30809	-7.18812	1.59916	0.0213223	-1.62157	-4.47668	0.95434	0.425006	-0.409327	-1.64288	2.35236	0.0247051	-0.815632	-5.27759	0.569475	1	-0.459256	-1.13799	1.45068	0.853184	-0.565283
Q9L1B9	SCO1563	Q9L1B9_STRCO Putative acetyltransferase OS=Streptomyces coelicolor (strain ATCC BAA-471 / A3(2) / M145) OX=100226 GN=SCO1563 PE=4 SV=1									7	7	7	49.1	49.1	49.1	17.394	0	41.33	2681800000	108	dARE5sco+EpARE5sco_LIN8_dARE5sco+EpARE5sco_noa;dtiaA_tia_0.125_dtiaA_noa;WT_ERY2_WT_noa;WT_TIA8_WT_noa	0.948316	0.175391	-1.35115	-2.2654	1.11766	0.0236587	-3.57819	-3.11372	2.17643	0.00991176	-1.90223	-7.42955	0.466618	0.733274	-0.217929	-0.789277	1.4471	0.032582	-1.74101	-3.97338	0.242447	1	0.219622	0.512988	0.535603	0.668423	-0.173943
Q9L1H3	SCO2604	Q9L1H3_STRCO Putative secreted protein OS=Streptomyces coelicolor (strain ATCC BAA-471 / A3(2) / M145) OX=100226 GN=SCO2604 PE=4 SV=1									2	2	2	10.9	10.9	10.9	34.315	0.0013986	2.1481	57920000	8	dtiaA_tia_0.125_dtiaA_noa	NaN	1	0	NaN	NaN	1	0	NaN	NaN	1	0	NaN	NaN	1	0	NaN	NaN	1	0	NaN	0.255747	1	0.398547	0.597475	NaN	1	0
P16544	actIII	ACT3_STRCO Putative ketoacyl reductase OS=Streptomyces coelicolor (strain ATCC BAA-471 / A3(2) / M145) OX=100226 GN=actIII PE=1 SV=1		Actinorhodin			ko01056	Metabolism;Metabolism	Metabolism of terpenoids and polyketides;Metabolism of terpenoids and polyketides	C 01056 Biosynthesis of type II polyketide backbone [PATH:sco01056];C 00253 Tetracycline biosynthesis [PATH:sco00253]	2	2	2	8.8	8.8	8.8	27.265	0.0011236	2.2273	132520000	7		NaN	1	0	NaN	NaN	1	0	NaN	NaN	1	0	NaN	NaN	1	0	NaN	NaN	1	0	NaN	NaN	1	0	NaN	NaN	1	0
Q9K4C6	SCO5385	Q9K4C6_STRCO Putative 3-hydroxybutyryl-coA dehydrogenase OS=Streptomyces coelicolor (strain ATCC BAA-471 / A3(2) / M145) OX=100226 GN=SCO5385 PE=3 SV=1					ko00362;ko00650	Metabolism;Metabolism;Metabolism	Amino acid metabolism;Carbohydrate metabolism;Xenobiotics biodegradation and metabolism	C 00360 Phenylalanine metabolism [PATH:sco00360];C 00362 Benzoate degradation [PATH:sco00362];C 00650 Butanoate metabolism [PATH:sco00650]	16	16	16	78	78	78	30.103	0	323.31	14013000000	619	dtiaA_tia_0.125_dtiaA_noa;WT_ERY2_WT_noa;WT_TIA8_WT_noa	0.963185	0.210142	-0.798964	-2.06116	4.29118	0.00389333	-1.23806	-11.3735	1.90463	0.0169375	-1.47299	-5.53863	0.380623	0.797355	-0.179058	-0.64849	1.34356	0.0518104	-0.52717	-2.43794	0.460827	1	-0.281057	-0.851867	1.22426	0.912311	-0.518045
Q9L0I3	SCO4774	Q9L0I3_STRCO Putative glycerol phosphate dehydrogenase OS=Streptomyces coelicolor (strain ATCC BAA-471 / A3(2) / M145) OX=100226 GN=SCO4774 PE=3 SV=1					ko00564	Metabolism	Lipid metabolism	C 00564 Glycerophospholipid metabolism [PATH:sco00564]	19	19	19	49.1	49.1	49.1	62.062	0	70.623	1739100000	228	dARE5sco+EpARE5sco_LIN8_dARE5sco+EpARE5sco_noa;dtiaA_tia_0.125_dtiaA_noa;WT_ERY2_WT_noa;WT_TIA8_WT_noa	1.42683	0.0899728	-1.15957	-3.50474	2.30575	0.00634197	-1.58544	-7.48147	3.69248	0.0139048	-1.89577	-14.9255	0.201097	0.885307	-0.129269	-0.392845	1.21724	0.0350862	-1.78295	-3.18239	0.240809	1	-0.329192	-0.553375	0.790189	0.925663	-0.714138
Q9S2M1	SCO2123	Q9S2M1_STRCO Putative esterase/lipase OS=Streptomyces coelicolor (strain ATCC BAA-471 / A3(2) / M145) OX=100226 GN=SCO2123 PE=4 SV=1									10	10	10	58.1	58.1	58.1	28.563	0	148.53	3147800000	321	dARE5sco+EpARE5sco_LIN8_dARE5sco+EpARE5sco_noa;dtiaA_tia_0.125_dtiaA_noa;WT_ERY2_WT_noa;WT_TIA8_WT_noa	0.552434	0.496295	-0.787595	-1.23604	1.80782	0.0137551	-1.10365	-4.61147	1.5046	0.0244493	-1.54115	-4.06411	0.254448	0.831369	-0.193697	-0.51395	1.87735	0.027198	-0.943425	-4.49796	0.181012	1	0.252339	0.42614	0.642585	0.827969	-0.444567
Q9L1J1	SCO2726	Q9L1J1_STRCO Methylmalonic acid semialdehyde dehydrogenase OS=Streptomyces coelicolor (strain ATCC BAA-471 / A3(2) / M145) OX=100226 GN=SCO2726 PE=4 SV=1					ko00280;ko00562;ko00640	Metabolism;Metabolism;Metabolism	Amino acid metabolism;Carbohydrate metabolism;Metabolism of other amino acids;Overview	C 00280 Valine. leucine and isoleucine degradation [PATH:sco00280];01200 Carbon metabolism;C 00410 beta-Alanine metabolism [PATH:sco00410];C 00562 Inositol phosphate metabolism [PATH:sco00562];C 00640 Propanoate metabolism [PATH:sco00640]	17	17	17	52.4	52.4	52.4	52.573	0	318.61	14469000000	793	dARE5sco+EpARE5sco_LIN8_dARE5sco+EpARE5sco_noa;dtiaA_tia_0.125_dtiaA_noa;WT_ERY2_WT_noa;WT_TIA8_WT_noa	1.11114	0.147302	-1.08316	-2.57715	2.33295	0.00891866	-1.42101	-7.20614	1.51038	0.0226933	-1.83632	-4.26685	0.103598	0.943457	0.0542552	0.196112	1.69963	0.0351394	-0.586238	-3.1842	0.206769	1	0.213958	0.455586	1.16297	0.915617	-0.645648
Q9EWH3	SCO1657	Q9EWH3_STRCO Methionine synthase OS=Streptomyces coelicolor (strain ATCC BAA-471 / A3(2) / M145) OX=100226 GN=SCO1657 PE=3 SV=1					ko00270;ko00450;ko00670	Metabolism;Metabolism;Metabolism	Amino acid metabolism;Metabolism of cofactors and vitamins;Metabolism of other amino acids;Overview	C 00270 Cysteine and methionine metabolism [PATH:sco00270];C 00450 Selenocompound metabolism [PATH:sco00450];C 00670 One carbon pool by folate [PATH:sco00670];C 01230 Biosynthesis of amino acids [PATH:sco01230]	61	61	61	73.4	73.4	73.4	128.29	0	323.31	34008000000	1921	dARE5sco+EpARE5sco_LIN8_dARE5sco+EpARE5sco_noa;dtiaA_tia_0.125_dtiaA_noa;WT_ERY2_WT_noa;WT_TIA8_WT_noa	1.1841	0.118676	-1.18011	-2.82513	3.24838	0.00394595	-1.55878	-11.3739	1.88626	0.0155443	-1.79517	-5.85411	0.0859936	0.951637	0.0473499	0.167106	2.71124	0.0231429	-1.59845	-9.37039	0.0847816	1	-0.0834694	-0.195234	0.632858	0.822186	-0.415943
Q9S2K2	SCO2001	Q9S2K2_STRCO Putative secreted protein OS=Streptomyces coelicolor (strain ATCC BAA-471 / A3(2) / M145) OX=100226 GN=SCO2001 PE=4 SV=1									8	8	8	22.4	22.4	22.4	61.367	0	36.669	223400000	64	dtiaA_tia_0.125_dtiaA_noa;WT_ERY2_WT_noa;WT_TIA8_WT_noa	0.749501	0.300563	-0.988113	-1.69161	1.2162	0.0247805	-1.39658	-3.0295	1.44929	0.0244112	-2.14371	-4.16026	0.0291398	0.974701	-0.0685336	-0.0810881	NaN	1	0	NaN	0.123493	1	-0.252004	-0.315961	0.500458	0.805034	-1.01606
Q9L2F8	SCO2525	Q9L2F8_STRCO Uncharacterized protein OS=Streptomyces coelicolor (strain ATCC BAA-471 / A3(2) / M145) OX=100226 GN=SCO2525 PE=4 SV=1									5	5	5	28.4	28.4	28.4	28.986	0	3.374	115500000	23	dtiaA_tia_0.125_dtiaA_noa	0.288513	0.729671	-0.480291	-0.674807	0.179155	0.593574	-0.245377	-0.420819	0.0935113	0.875736	-0.157236	-0.23713	1.53641	0.308857	0.891424	3.48998	0.478195	0.221616	0.541959	1.0274	0.228432	1	-0.18391	-0.471415	0.334608	0.660123	-0.226696
O69961	SCO5785	O69961_STRCO Putative two-component regulator OS=Streptomyces coelicolor (strain ATCC BAA-471 / A3(2) / M145) OX=100226 GN=SCO5785 PE=4 SV=1									7	7	7	37	37	37	24.224	0	3.3627	297670000	31	dtiaA_tia_0.125_dtiaA_noa;WT_ERY2_WT_noa;WT_TIA8_WT_noa	1.33873	0.0940066	-1.41869	-3.42117	1.37881	0.0181897	-1.56757	-3.63737	1.30726	0.0268621	-1.88039	-3.52358	0.622312	0.586277	0.365391	1.14187	0.91028	0.0747902	-0.938064	-2.02465	0.423453	1	0.602817	0.948651	0.115864	0.803352	0.105555
Q7AKI0	SCO5073	Q7AKI0_STRCO Putative oxidoreductase OS=Streptomyces coelicolor (strain ATCC BAA-471 / A3(2) / M145) OX=100226 GN=SCO5073 PE=3 SV=1		Actinorhodin							6	6	6	24.6	24.6	24.6	34.1	0	6.5417	687590000	13		0.192859	0.811139	-0.680917	-0.5031	0.335783	0.232394	-0.806347	-0.812604	0.128054	0.8085	-0.360219	-0.338425	0.609225	0.578363	0.407597	1.16118	0.930564	0.0520179	-2.61054	-2.41061	0.92881	1	-1.64789	-2.28245	0.275818	0.659273	-1.35348
Q8CJU1	SCO4264	Q8CJU1_STRCO Putative aminoglycoside phosphotransferase OS=Streptomyces coelicolor (strain ATCC BAA-471 / A3(2) / M145) OX=100226 GN=SCO4264 PE=4 SV=1			WblC						14	14	14	64.1	64.1	64.1	31.8	0	82.631	1020800000	163	dARE5sco+EpARE5sco_LIN8_dARE5sco+EpARE5sco_noa;WT_TIA8_WT_noa	1.33241	0.0828612	-1.82376	-3.59221	1.82911	0.0120452	1.2474	4.91927	0.860766	0.0563698	-2.05747	-2.15499	1.71702	0.284255	1.08466	4.29668	2.44896	0.01825	3.19999	10.9833	0.0621424	1	0.0990187	0.159584	0.185013	0.695612	-0.418371
Q9AK47	SCO4879	Q9AK47_STRCO Uncharacterized protein OS=Streptomyces coelicolor (strain ATCC BAA-471 / A3(2) / M145) OX=100226 GN=SCO4879 PE=4 SV=1									19	19	19	57.6	57.6	57.6	47.95	0	291.17	17689000000	745	dARE5sco+EpARE5sco_LIN8_dARE5sco+EpARE5sco_noa;dtiaA_tia_0.125_dtiaA_noa;WT_ERY2_WT_noa;WT_TIA8_WT_noa	1.23745	0.0836593	-4.51238	-3.65217	1.37977	0.0157747	-3.06069	-4.10587	1.10637	0.0296477	-4.81314	-3.14154	0.739903	0.574603	0.27809	1.16706	1.63456	0.033042	0.803317	3.5778	0.080129	1	-0.0800997	-0.185689	0.375695	0.657592	-0.214757
Q9KZV6	ppk	PPK1_STRCO Polyphosphate kinase OS=Streptomyces coelicolor (strain ATCC BAA-471 / A3(2) / M145) OX=100226 GN=ppk PE=3 SV=2					ko00190;ko03018	Metabolism;Genetic Information Processing	Energy metabolism;Folding. sorting and degradation	C 00190 Oxidative phosphorylation [PATH:sco00190];C 03018 RNA degradation [PATH:sco03018]	27	27	27	50.5	50.5	50.5	83.485	0	323.31	11747000000	851	dtiaA_tia_0.125_dtiaA_noa;WT_ERY2_WT_noa;WT_LIN8_WT_noa;WT_TIA8_WT_noa	1.70013	0.0374969	-1.92441	-5.11899	4.23685	0	-1.87424	-16.4019	1.79838	0.0151443	-3.26679	-6.31844	0.399138	0.811896	0.139409	0.603347	0.000749025	0.999602	-0.000379562	-0.00148411	0.0929398	1	0.0734253	0.201469	0.56038	0.704963	-0.243957
Q9WX12	SCO3322	Q9WX12_STRCO Putative membrane protein OS=Streptomyces coelicolor (strain ATCC BAA-471 / A3(2) / M145) OX=100226 GN=SCO3322 PE=3 SV=1									13	13	13	63.8	63.8	63.8	32.035	0	245.25	6885400000	612	dARE5sco+EpARE5sco_LIN8_dARE5sco+EpARE5sco_noa;dtiaA_tia_0.125_dtiaA_noa;WT_ERY2_WT_noa;WT_TIA8_WT_noa	1.25777	0.0937457	-1.49233	-3.20188	2.15396	0.0102407	-1.76734	-7.10312	1.72089	0.0193333	-2.04377	-5.29578	0.343832	0.832362	0.115224	0.512756	1.79574	0.0271818	-1.11385	-4.59067	0.146039	1	-0.176198	-0.34007	0.49503	0.710586	-0.327096
P0A3Z3	pepP2	AMPP2_STRCO Xaa-Pro aminopeptidase 2 OS=Streptomyces coelicolor (strain ATCC BAA-471 / A3(2) / M145) OX=100226 GN=pepP2 PE=3 SV=1									29	29	29	67.7	67.7	67.7	51.924	0	323.31	50832000000	1642	dtiaA_tia_0.125_dtiaA_noa;WT_ERY2_WT_noa;WT_TIA8_WT_noa	1.0767	0.15459	-1.01272	-2.45075	3.81569	0	-1.34555	-11.5361	1.79951	0.0192635	-1.62952	-5.29512	0.165672	0.904656	0.0886078	0.30835	0.670622	0.235774	0.214734	0.979506	0.0806391	1	-0.0646025	-0.176669	0.591293	0.764732	-0.345402
Q9S2E2	SCO0258	Q9S2E2_STRCO FeS_assembly_P domain-containing protein OS=Streptomyces coelicolor (strain ATCC BAA-471 / A3(2) / M145) OX=100226 GN=SCO0258 PE=4 SV=1									9	9	9	56.5	56.5	56.5	28.956	0	67.868	1054200000	74	dtiaA_tia_0.125_dtiaA_noa;WT_ERY2_WT_noa;WT_TIA8_WT_noa	1.36199	0.0745725	-2.09508	-3.79838	1.49893	0.0132544	-3.98333	-4.81889	1.81771	0.016	-2.75176	-6.20652	0.448687	0.644145	-0.722649	-1.02237	NaN	1	0	NaN	0.0386274	1	-0.0592372	-0.100332	0.288125	0.662369	-0.274716
Q9X7Z5	SCO2136	Q9X7Z5_STRCO Putative secreted protein OS=Streptomyces coelicolor (strain ATCC BAA-471 / A3(2) / M145) OX=100226 GN=SCO2136 PE=3 SV=1									10	10	10	39.8	39.8	39.8	37.228	0	139.9	1867000000	162	dtiaA_tia_0.125_dtiaA_noa;WT_ERY2_WT_noa;WT_TIA8_WT_noa	0.0444998	0.97154	0.0979131	0.121251	1.58553	0.0151479	-1.35562	-4.19923	1.30406	0.0343898	-0.841218	-2.85375	0.0432201	0.967896	-0.0405655	-0.101048	NaN	1	0	NaN	0.345043	1	-0.672739	-0.814693	0.397766	0.689705	-0.54464
Q9L0S9	SCO4515	Q9L0S9_STRCO Putative membrane protein OS=Streptomyces coelicolor (strain ATCC BAA-471 / A3(2) / M145) OX=100226 GN=SCO4515 PE=4 SV=1									13	13	13	43.6	43.6	43.6	42.699	0	28.315	961670000	173	dtiaA_tia_0.125_dtiaA_noa;WT_ERY2_WT_noa;WT_TIA8_WT_noa	0.562047	0.493595	-0.752051	-1.2453	1.71103	0.0171309	-0.91272	-3.98237	1.48211	0.0279456	-1.26721	-3.77252	0.235331	0.842495	-0.205753	-0.494737	0.236931	0.492477	-0.392316	-0.561584	0.123108	1	0.0770321	0.245444	0.897809	0.934224	-0.849539
Q9RI42	SCO0204	Q9RI42_STRCO Putative luxR family two-component response regulator OS=Streptomyces coelicolor (strain ATCC BAA-471 / A3(2) / M145) OX=100226 GN=SCO0204 PE=4 SV=1									13	13	13	57.5	57.5	57.5	25.422	0	125.4	2953600000	256	dARE5sco+EpARE5sco_LIN8_dARE5sco+EpARE5sco_noa;dtiaA_tia_0.125_dtiaA_noa;WT_ERY2_WT_noa;WT_TIA8_WT_noa	0.250813	0.796836	-0.239403	-0.535876	1.30727	0.0316233	-0.655709	-2.6101	1.63991	0.0240737	-1.13307	-4.12734	0.391005	0.729531	-0.344113	-0.80042	1.19277	0.0475291	-0.807679	-2.56352	0.0328634	1	-0.0639693	-0.0889682	0.264211	0.674092	-0.201188
Q9L2C5	SCO2494	Q9L2C5_STRCO Pyruvate. phosphate dikinase OS=Streptomyces coelicolor (strain ATCC BAA-471 / A3(2) / M145) OX=100226 GN=SCO2494 PE=3 SV=1					ko00620;ko00710	Metabolism;Metabolism	Carbohydrate metabolism;Overview	C 00620 Pyruvate metabolism [PATH:sco00620];01200 Carbon metabolism	25	25	24	42.6	42.6	41.5	99.023	0	123.77	2246600000	189	dARE5sco+EpARE5sco_LIN8_dARE5sco+EpARE5sco_noa;dtiaA_tia_0.125_dtiaA_noa;WT_ERY2_WT_noa;WT_TIA8_WT_noa	0.663349	0.378083	-0.896266	-1.48482	2.40589	0.00651064	-1.42495	-7.51697	1.72779	0.0195355	-1.56971	-4.93907	1.1825	0.602505	-0.158531	-1.11041	1.63367	0.033466	-0.737794	-3.43973	0.341491	1	0.485692	0.772084	1.121	0.923279	-0.441168
Q9K3P6	SCO1102	Q9K3P6_STRCO Putative integral membrane protein OS=Streptomyces coelicolor (strain ATCC BAA-471 / A3(2) / M145) OX=100226 GN=SCO1102 PE=4 SV=1									4	4	4	27.4	27.4	27.4	24.667	0	10.631	224520000	39	dtiaA_tia_0.125_dtiaA_noa	0.0555184	0.960521	-0.217798	-0.158503	0.11933	0.745263	-0.20477	-0.298922	0.119558	0.823345	0.320223	0.31603	0.671094	0.476269	-0.617863	-1.39538	NaN	1	0	NaN	0.6775	1	0.407152	1.25844	0.512405	0.673024	-0.20384
Q9AD84	SCO4913	Q9AD84_STRCO Putative aldehyde dehydrogenase OS=Streptomyces coelicolor (strain ATCC BAA-471 / A3(2) / M145) OX=100226 GN=SCO4913 PE=4 SV=1					ko00010;ko00040;ko00053;ko00071;ko00280;ko00310;ko00330;ko00340;ko00380;ko00410;ko00561;ko00620;ko00625;ko00640;ko00903	Metabolism;Metabolism;Metabolism	Amino acid metabolism;Amino acid metabolism;Carbohydrate metabolism;Lipid metabolism;Metabolism of other amino acids;Metabolism of terpenoids and polyketides;Xenobiotics biodegradation and metabolism	C 00280 Valine. leucine and isoleucine degradation [PATH:sco00280];C 00010 Glycolysis / Gluconeogenesis [PATH:sco00010];C 00040 Pentose and glucuronate interconversions [PATH:sco00040];C 00053 Ascorbate and aldarate metabolism [PATH:sco00053];C 00071 Fatty acid degradation [PATH:sco00071];C 00310 Lysine degradation [PATH:sco00310];C 00330 Arginine and proline metabolism [PATH:sco00330];C 00340 Hi…	25	25	25	77.5	77.5	77.5	51.327	0	323.31	24632000000	1043	dARE5sco+EpARE5sco_LIN8_dARE5sco+EpARE5sco_noa;dtiaA_tia_0.125_dtiaA_noa;WT_ERY2_WT_noa;WT_LIN8_WT_noa;WT_TIA8_WT_noa	1.63877	0.0502974	-1.66627	-4.66734	2.73553	0.00727273	-2.02386	-10.8286	2.14717	0.0109593	-2.29876	-7.78999	0.293059	0.838277	0.135152	0.501158	1.52672	0.0427127	-0.603914	-2.92409	0.0150138	1	0.0105534	0.0330325	0.644969	0.794901	-0.348244
P19255	glpF	GLPF_STRCO Probable glycerol uptake facilitator protein OS=Streptomyces coelicolor (strain ATCC BAA-471 / A3(2) / M145) OX=100226 GN=glpF PE=2 SV=2									3	3	3	15.5	15.5	15.5	26.852	0	43.555	4168200000	150	dARE5sco+EpARE5sco_LIN8_dARE5sco+EpARE5sco_noa;dtiaA_tia_0.125_dtiaA_noa;WT_ERY2_WT_noa;WT_LIN8_WT_noa;WT_TIA8_WT_noa	1.75995	0.031013	-1.80871	-5.29466	2.84099	0	-2.1683	-11.8855	2.38995	0.004	-2.32379	-9.34063	0.324644	0.808504	0.201594	0.610509	1.9837	0.0240408	-1.25884	-5.49047	0.063677	1	0.106846	0.164681	0.665185	0.77293	-0.288117
Q9ADD7	SCO5074	Q9ADD7_STRCO Putative dehydratase OS=Streptomyces coelicolor (strain ATCC BAA-471 / A3(2) / M145) OX=100226 GN=SCO5074 PE=4 SV=1		Actinorhodin			ko01057	Metabolism	Metabolism of terpenoids and polyketides	C 01057 Biosynthesis of type II polyketide products [PATH:sco01057]	2	2	2	20.1	20.1	20.1	23.134	0	4.5708	42863000	4		NaN	1	0	NaN	NaN	1	0	NaN	NaN	1	0	NaN	0.469091	0.63264	-0.725901	-1.06193	NaN	1	0	NaN	NaN	1	0	NaN	NaN	1	0
Q9K3N2	SCO1028	Q9K3N2_STRCO Putative lyase OS=Streptomyces coelicolor (strain ATCC BAA-471 / A3(2) / M145) OX=100226 GN=SCO1028 PE=4 SV=1			WblC		ko00270;ko00920	Metabolism;Metabolism;Metabolism	Amino acid metabolism;Energy metabolism;Overview;Overview	C 00270 Cysteine and methionine metabolism [PATH:sco00270];01200 Carbon metabolism;C 00920 Sulfur metabolism [PATH:sco00920];C 01230 Biosynthesis of amino acids [PATH:sco01230]	13	13	13	45.5	45.5	45.5	41.351	0	110.11	1461400000	144	dARE5sco+EpARE5sco_LIN8_dARE5sco+EpARE5sco_noa;WT_ERY2_WT_noa;WT_TIA8_WT_noa	0.348855	0.660638	-0.90671	-0.848857	2.1499	0.0107023	1.21881	6.00072	1.08052	0.0451865	-0.925975	-2.40533	0.726203	0.533139	0.343305	1.25116	2.54171	0.0173048	-1.10903	-6.95013	0.0300142	1	-0.0135434	-0.0557128	0.215406	0.696456	-0.20638
Q9K4L6	SCO7298	Q9K4L6_STRCO Putative thioredoxin reductase OS=Streptomyces coelicolor (strain ATCC BAA-471 / A3(2) / M145) OX=100226 GN=SCO7298 PE=4 SV=1					ko00240;ko00450	Metabolism;Metabolism	Metabolism of other amino acids;Nucleotide metabolism	C 00450 Selenocompound metabolism [PATH:sco00450];C 00240 Pyrimidine metabolism [PATH:sco00240]	14	14	14	45.2	45.2	45.2	59.679	0	44.302	2317200000	190	dARE5sco+EpARE5sco_LIN8_dARE5sco+EpARE5sco_noa;dtiaA_tia_0.125_dtiaA_noa;WT_ERY2_WT_noa;WT_TIA8_WT_noa	1.05446	0.176207	-0.796555	-2.25214	3.00382	0.00470588	-1.22178	-8.8218	1.3417	0.0271239	-1.50578	-3.47937	0.951677	0.33996	-1.00738	-2.1506	1.36044	0.0359039	-1.00348	-3.16851	0.176614	1	-0.16814	-0.386199	1.03314	0.897143	-0.760048
Q9L096	SCO2450	Q9L096_STRCO Putative serine/threonine protein kinase (Regulator) OS=Streptomyces coelicolor (strain ATCC BAA-471 / A3(2) / M145) OX=100226 GN=SCO2450 PE=4 SV=1									5	5	5	4.7	4.7	4.7	145.67	0.0080171	1.4724	417360000	32	dtiaA_tia_0.125_dtiaA_noa;WT_ERY2_WT_noa	0.341093	0.676613	-0.748476	-0.816928	0.672681	0.0685404	-1.40856	-1.60165	1.00628	0.0390585	-2.86537	-2.67033	0.666697	0.439151	1.28305	1.57046	0.211865	0.482998	-1.65182	-0.571362	0.0535747	1	-0.360726	-0.158005	0.492852	0.827247	1.53992
O69958	SCO5782	O69958_STRCO Putative transmembrane transport protein OS=Streptomyces coelicolor (strain ATCC BAA-471 / A3(2) / M145) OX=100226 GN=SCO5782 PE=4 SV=1									5	5	5	10	10	10	42.072	0	23.397	1004100000	100	dtiaA_tia_0.125_dtiaA_noa;WT_ERY2_WT_noa;WT_TIA8_WT_noa	0.791585	0.328681	-0.628485	-1.61605	1.69661	0.0170209	-0.909305	-3.93762	1.43142	0.0277856	-1.31866	-3.65213	0.197058	0.885749	-0.13559	-0.393307	0.812227	0.144042	0.364087	1.38798	1.01929	1	0.599289	1.99767	0.0437869	0.921864	-0.0464643
Q9S2I9	SCO2014	Q9S2I9_STRCO Pyruvate kinase OS=Streptomyces coelicolor (strain ATCC BAA-471 / A3(2) / M145) OX=100226 GN=SCO2014 PE=3 SV=1					ko00010;ko00230;ko00620;ko00710;ko04930	Metabolism;Metabolism;Metabolism	Carbohydrate metabolism;Carbohydrate metabolism;Nucleotide metabolism;Overview;Overview	C 00010 Glycolysis / Gluconeogenesis [PATH:sco00010];01200 Carbon metabolism;C 00230 Purine metabolism [PATH:sco00230];C 00620 Pyruvate metabolism [PATH:sco00620];C 01230 Biosynthesis of amino acids [PATH:sco01230]	28	28	28	72.6	72.6	72.6	51.595	0	323.31	59873000000	1495	dARE5sco+EpARE5sco_LIN8_dARE5sco+EpARE5sco_noa;dtiaA_tia_0.125_dtiaA_noa;WT_ERY2_WT_noa;WT_TIA8_WT_noa	1.23972	0.0973602	-1.55832	-3.17357	2.97231	0.00405556	-1.82058	-11.4154	1.7981	0.0162951	-2.05484	-5.67009	0.401771	0.786528	0.172239	0.66015	1.70555	0.0266124	-1.21967	-4.4552	0.639643	1	-0.499873	-1.27449	0.602322	0.808632	-0.440671
Q8CJS3	SCO5075	Q8CJS3_STRCO Putative oxidoreductase OS=Streptomyces coelicolor (strain ATCC BAA-471 / A3(2) / M145) OX=100226 GN=SCO5075 PE=4 SV=1		Actinorhodin			ko01057	Metabolism	Metabolism of terpenoids and polyketides	C 01057 Biosynthesis of type II polyketide products [PATH:sco01057]	3	3	3	18	18	18	31.486	0	3.9755	128610000	4		NaN	1	0	NaN	NaN	1	0	NaN	NaN	1	0	NaN	NaN	1	0	NaN	NaN	1	0	NaN	NaN	1	0	NaN	NaN	1	0
Q93IZ3	SCO5077	Q93IZ3_STRCO Uncharacterized protein OS=Streptomyces coelicolor (strain ATCC BAA-471 / A3(2) / M145) OX=100226 GN=SCO5077 PE=4 SV=1		Actinorhodin							7	7	7	83.2	83.2	83.2	14.422	0	174.3	3268500000	319		0.462044	0.650385	0.304098	0.873501	0.263305	0.520313	-0.139319	-0.475486	0.527579	0.235774	-0.317256	-0.970793	0.355657	0.79852	-0.1926	-0.637835	0.262043	0.543679	-0.174523	-0.509052	0.179609	1	-0.181229	-0.397453	0.828742	0.937792	-0.619643
Q9AD80	SCO4920	Q9AD80_STRCO Putative deoR-family transcriptional regulator OS=Streptomyces coelicolor (strain ATCC BAA-471 / A3(2) / M145) OX=100226 GN=SCO4920 PE=4 SV=1									16	16	16	69.4	69.4	69.4	32.33	0	253.69	1379800000	116	dARE5sco+EpARE5sco_LIN8_dARE5sco+EpARE5sco_noa;WT_TIA8_WT_noa	0.652535	0.413829	0.690517	1.39491	1.87438	0.0171864	0.745083	3.98491	0.346265	0.351588	0.560994	0.797766	0.740078	0.47617	-0.471217	-1.40976	1.55134	0.0303095	-1.63712	-4.30415	0.784139	1	-0.926686	-1.74597	0.470521	0.774901	-1.06837
Q8CJT4	SCO4530	Q8CJT4_STRCO Putative membrane protein OS=Streptomyces coelicolor (strain ATCC BAA-471 / A3(2) / M145) OX=100226 GN=SCO4530 PE=4 SV=1									3	3	3	26.3	26.3	26.3	20.038	0	19.145	195440000	49	dtiaA_tia_0.125_dtiaA_noa;WT_ERY2_WT_noa	1.32409	0.0923418	-1.39146	-3.35877	0.716633	0.116544	-0.317165	-1.20343	1.14855	0.0326684	-1.81291	-2.9681	2.2953	0.55512	0.132525	1.21062	0.066527	0.861943	-0.28485	-0.189422	0.651287	1	-0.76845	-1.42167	0.266128	0.659968	-0.551247
Q9EWV0	SCO4912	Q9EWV0_STRCO Putative aldehyde dehydrogenase OS=Streptomyces coelicolor (strain ATCC BAA-471 / A3(2) / M145) OX=100226 GN=SCO4912 PE=4 SV=1									15	15	15	62.5	62.5	62.5	30.635	0	223.74	13866000000	659	dARE5sco+EpARE5sco_LIN8_dARE5sco+EpARE5sco_noa;dtiaA_tia_0.125_dtiaA_noa;WT_ERY2_WT_noa;WT_TIA8_WT_noa	1.48755	0.0660992	-1.54147	-4.00299	2.41087	0.00435374	-1.8138	-8.50151	1.88276	0.0150756	-1.99046	-6.03028	0.337394	0.843942	0.102694	0.481829	1.69044	0.0330225	-0.66232	-3.37803	0.0502415	1	-0.0613124	-0.123993	0.624668	0.809795	-0.408223
Q9RJT1	SCO0405	Q9RJT1_STRCO Uncharacterized protein OS=Streptomyces coelicolor (strain ATCC BAA-471 / A3(2) / M145) OX=100226 GN=SCO0405 PE=4 SV=1									4	4	4	18.8	18.8	18.8	30.131	0	13.68	381950000	47	dtiaA_tia_0.125_dtiaA_noa;WT_ERY2_WT_noa	0.455295	0.556647	-1.39655	-1.11181	0.513214	0.116425	-1.04031	-1.20304	2.2943	0.0064	-2.08232	-8.36423	0.164653	0.871	-0.394117	-0.420137	0.00181295	0.99541	0.00976372	0.00555608	0.258459	1	0.356307	0.591794	0.211047	0.682938	-0.355577
Q9RK06	SCO0500	Q9RK06_STRCO Uncharacterized protein OS=Streptomyces coelicolor (strain ATCC BAA-471 / A3(2) / M145) OX=100226 GN=SCO0500 PE=4 SV=1			WblC						2	2	2	58.2	58.2	58.2	8.377	0	34.129	297790000	38		NaN	1	0	NaN	0.400983	0.168782	1.18325	0.979924	NaN	1	0	NaN	NaN	1	0	NaN	NaN	1	0	NaN	NaN	1	0	NaN	0.140753	0.736142	-0.366851
Q9RKP5	SCO2283	Q9RKP5_STRCO Possible secreted esterase OS=Streptomyces coelicolor (strain ATCC BAA-471 / A3(2) / M145) OX=100226 GN=SCO2283 PE=4 SV=1									5	5	5	21.7	21.7	21.7	37.326	0	12.541	296470000	29	dtiaA_tia_0.125_dtiaA_noa	0.403038	0.604275	1.36915	0.995569	0.259174	0.342718	-0.776921	-0.651775	0.274403	0.458967	0.790222	0.684755	0.527467	0.572415	0.732116	1.17422	0.380939	0.274605	0.698533	0.888139	0.468576	1	-0.766048	-1.06914	0.460186	0.787465	-1.53435
Q93JL5	pckG	PCKG_STRCO Phosphoenolpyruvate carboxykinase [GTP] OS=Streptomyces coelicolor (strain ATCC BAA-471 / A3(2) / M145) OX=100226 GN=pckG PE=3 SV=1					ko00010;ko00020;ko00620;ko03320;ko04910;ko04920;ko04964	Metabolism;Human Diseases;Metabolism	Carbohydrate metabolism;Carbohydrate metabolism;Endocrine and metabolic diseases	C 00010 Glycolysis / Gluconeogenesis [PATH:sco00010];C 00020 Citrate cycle (TCA cycle) [PATH:sco00020];C 00620 Pyruvate metabolism [PATH:sco00620];C 04931 Insulin resistance [PATH:sco04931]	27	27	27	63.2	63.2	63.2	66.917	0	323.31	27127000000	887	dARE5sco+EpARE5sco_LIN8_dARE5sco+EpARE5sco_noa;dtiaA_tia_0.125_dtiaA_noa;WT_ERY2_WT_noa;WT_TIA8_WT_noa	1.27029	0.0998462	-1.20345	-3.08082	3.22845	0.00820513	-1.53445	-11.1744	1.80964	0.016613	-1.78723	-5.49679	0.215403	0.885622	-0.110207	-0.388844	1.99554	0.0232852	-1.26522	-5.54566	0.128029	1	-0.212508	-0.317631	0.447855	0.659117	-0.176177
Q93IZ2	SCO5078	Q93IZ2_STRCO Uncharacterized protein OS=Streptomyces coelicolor (strain ATCC BAA-471 / A3(2) / M145) OX=100226 GN=SCO5078 PE=4 SV=1		Actinorhodin							7	7	7	34.9	34.9	34.9	30.028	0	11.289	134250000	12		NaN	1	0	NaN	NaN	1	0	NaN	NaN	1	0	NaN	0.405325	0.799105	0.151908	0.631045	NaN	1	0	NaN	0.861003	1	-0.509378	-1.63502	0.665046	0.800531	-0.337774
Q7AKH8	SCO5079	Q7AKH8_STRCO Uncharacterized protein OS=Streptomyces coelicolor (strain ATCC BAA-471 / A3(2) / M145) OX=100226 GN=SCO5079 PE=4 SV=1		Actinorhodin							6	6	6	37.4	37.4	37.4	32.102	0	8.6851	265720000	14	WT_ERY2_WT_noa	1.11117	0.157732	-0.927031	-2.47794	0.72434	0.0642034	-1.01865	-1.64575	1.73014	0.0191254	-1.90956	-5.24263	0.498838	0.55659	-1.36324	-1.20524	0.682006	0.123883	-0.860827	-1.51243	NaN	1	0	NaN	0.0698329	0.887575	0.0510934
Q9S2T0	SCO2059	Q9S2T0_STRCO Putative membrane protein OS=Streptomyces coelicolor (strain ATCC BAA-471 / A3(2) / M145) OX=100226 GN=SCO2059 PE=4 SV=1									3	3	3	16	16	16	24.286	0	3.4343	212750000	31	dtiaA_tia_0.125_dtiaA_noa;WT_TIA8_WT_noa	0.378552	0.679956	-0.388986	-0.802734	1.25991	0.0358036	-0.587036	-2.40966	0.872339	0.0548414	-2.26941	-2.20905	1.05415	0.349414	0.924486	2.34313	0.139565	0.740314	-0.170972	-0.326945	0.755655	1	-0.229615	-1.08595	0.771767	0.921221	-2.15967
Q7AKH7	SCO5080	Q7AKH7_STRCO Putative hydrolase OS=Streptomyces coelicolor (strain ATCC BAA-471 / A3(2) / M145) OX=100226 GN=SCO5080 PE=4 SV=1		Actinorhodin			ko01057	Metabolism	Metabolism of terpenoids and polyketides	C 01057 Biosynthesis of type II polyketide products [PATH:sco01057]	4	4	4	18.9	18.9	18.9	39.833	0	7.3267	103810000	20	WT_ERY2_WT_noa	0.0833957	0.939976	0.158559	0.216654	0.578844	0.113442	0.594067	1.22218	0.995233	0.0498805	-1.08599	-2.2896	0.414104	0.714908	-0.336987	-0.830368	NaN	1	0	NaN	0.798301	1	-0.382613	-1.39574	0.262214	0.673776	-0.221753
Q9L288		Y1521_STRCO Probable transcriptional regulatory protein SCO1521 OS=Streptomyces coelicolor (strain ATCC BAA-471 / A3(2) / M145) OX=100226 GN=SCO1521 PE=3 SV=1									6	6	6	40.8	40.8	40.8	26.831	0	166	9442700000	286		0.92448	0.251527	0.675084	1.89449	1.76905	0.0602831	0.221727	1.7148	0.719862	0.126055	0.445166	1.35559	0.0204827	0.987601	0.013497	0.0439718	1.01267	0.0936416	0.480468	1.83547	0.140469	1	0.257081	0.35111	0.186445	0.707688	-0.240913
Q9S2F6	SCO2925	Q9S2F6_STRCO Putative oxidoreductase subunit OS=Streptomyces coelicolor (strain ATCC BAA-471 / A3(2) / M145) OX=100226 GN=SCO2925 PE=4 SV=1					ko00630	Metabolism	Carbohydrate metabolism	C 00630 Glyoxylate and dicarboxylate metabolism [PATH:sco00630]	14	14	14	39.1	39.1	39.1	50.655	0	49.738	2693500000	196	dARE5sco+EpARE5sco_LIN8_dARE5sco+EpARE5sco_noa;dtiaA_tia_0.125_dtiaA_noa;WT_ERY2_WT_noa;WT_TIA8_WT_noa	1.11258	0.127841	-1.41469	-2.73346	1.94859	0.0096678	-1.72075	-6.05629	1.39827	0.0245796	-1.98454	-3.89795	1.32199	0.287063	-0.760673	-2.79399	1.65136	0.0307833	-0.886335	-3.77688	0.244423	1	-0.360086	-0.567956	0.644767	0.857546	-0.5535
Q9S2I2	SCO2021	Q9S2I2_STRCO Uncharacterized protein OS=Streptomyces coelicolor (strain ATCC BAA-471 / A3(2) / M145) OX=100226 GN=SCO2021 PE=4 SV=1									9	9	9	58.9	58.9	58.9	20.833	0	58.799	405120000	69	dtiaA_tia_0.125_dtiaA_noa;WT_ERY2_WT_noa;WT_LIN8_WT_noa	1.95297	0.0391461	-1.9149	-6.30206	0.638046	0.0739566	-1.75597	-1.55497	0.95637	0.0473745	-1.67016	-2.36268	0.830228	0.438251	-0.468734	-1.54431	0.654255	0.112249	-1.87822	-1.60339	0.00463396	1	0.0231565	0.0140966	0.286058	0.658866	0.441097
Q9EWS0		KPRH_STRCO Putative ribose-phosphate pyrophosphokinase OS=Streptomyces coelicolor (strain ATCC BAA-471 / A3(2) / M145) OX=100226 GN=SCO0782 PE=3 SV=1					ko00030;ko00230	Metabolism;Metabolism;Metabolism	Carbohydrate metabolism;Nucleotide metabolism;Overview;Overview	C 00030 Pentose phosphate pathway [PATH:sco00030];01200 Carbon metabolism;C 00230 Purine metabolism [PATH:sco00230];C 01230 Biosynthesis of amino acids [PATH:sco01230]	8	8	8	35.6	35.6	35.6	33.959	0	15.336	835720000	81	dARE5sco+EpARE5sco_LIN8_dARE5sco+EpARE5sco_noa;dtiaA_tia_0.125_dtiaA_noa;WT_ERY2_WT_noa	0.107425	0.919172	0.152937	0.263005	0.729729	0.0560985	-2.35911	-1.82624	1.10281	0.0365757	-1.68992	-2.79256	0.364231	0.771735	0.234173	0.688523	1.71589	0.0320565	-0.880006	-3.93131	0.135043	1	0.286533	0.344989	0.375674	0.660407	-0.252352
Q7AKH5	SCO5082	Q7AKH5_STRCO Putative transcriptional regulatory protein OS=Streptomyces coelicolor (strain ATCC BAA-471 / A3(2) / M145) OX=100226 GN=SCO5082 PE=4 SV=1		Actinorhodin							5	5	5	39.4	39.4	39.4	28.268	0	14.133	487010000	25		0.0744292	0.941423	0.431166	0.214339	0.0102314	0.978052	-0.0557887	-0.0311004	0.73528	0.0768397	-1.77225	-1.79449	0.693772	0.411589	1.8928	1.70184	NaN	1	0	NaN	0.0825507	1	0.356912	0.232379	0.0653674	0.854221	-0.355457
Q9K499	cyc1	CYC1_STRCO Epi-isozizaene synthase OS=Streptomyces coelicolor (strain ATCC BAA-471 / A3(2) / M145) OX=100226 GN=cyc1 PE=1 SV=1		Albaflavenone			ko00909	Metabolism	Metabolism of terpenoids and polyketides	C 00909 Sesquiterpenoid and triterpenoid biosynthesis [PATH:sco00909]	6	6	6	24.4	24.4	24.4	41.387	0	8.7542	188190000	38	WT_ERY2_WT_noa	0.0079341	0.99199	-0.00721105	-0.018896	0.546263	0.130058	-0.515012	-1.13104	1.09482	0.0388645	-1.44066	-2.69208	1.21912	0.285258	-0.991472	-2.79023	NaN	1	0	NaN	0.261053	1	-0.40934	-0.609541	0.00328199	0.993885	0.00519371
Q9L2B4	SCO5406	Q9L2B4_STRCO Uncharacterized protein OS=Streptomyces coelicolor (strain ATCC BAA-471 / A3(2) / M145) OX=100226 GN=SCO5406 PE=4 SV=1									5	5	5	31.4	31.4	31.4	27.1	0	26.929	581230000	105	dARE5sco+EpARE5sco_LIN8_dARE5sco+EpARE5sco_noa;dtiaA_tia_0.125_dtiaA_noa;WT_ERY2_WT_noa;WT_LIN8_WT_noa;WT_TIA8_WT_noa	2.5065	0.0274615	-1.43388	-7.9563	1.83251	0.0112278	-2.05077	-5.83478	1.28291	0.0274307	-2.69498	-3.63869	0.00965962	0.995153	-0.00684865	-0.021395	3.07625	0.022	-1.39439	-9.93053	0.32272	1	-0.100895	-0.467422	1.00387	0.950133	-0.624287
Q9K498	SCO5223	EIZFM_STRCO Epi-isozizaene 5-monooxygenase/(E)-beta-farnesene synthase OS=Streptomyces coelicolor (strain ATCC BAA-471 / A3(2) / M145) OX=100226 GN=SCO5223 PE=1 SV=1		Albaflavenone			ko00909	Metabolism	Metabolism of terpenoids and polyketides	C 00909 Sesquiterpenoid and triterpenoid biosynthesis [PATH:sco00909]	15	15	15	38.4	38.4	38.4	50.938	0	29.077	1065500000	92	WT_ERY2_WT_noa;WT_LIN8_WT_noa;WT_TIA8_WT_noa	1.99344	0.0291148	-2.89317	-7.34773	1.38746	0.015762	-2.56088	-4.03304	2.08827	0.00869565	-2.88347	-7.96337	0.71235	0.441489	-0.738693	-1.52779	0.567539	0.152292	-1.20545	-1.33995	0.132231	1	0.251284	0.333627	0.00431094	0.991459	-0.0122452
Q9K4F1	SCO4261	Q9K4F1_STRCO Putative response regulator OS=Streptomyces coelicolor (strain ATCC BAA-471 / A3(2) / M145) OX=100226 GN=SCO4261 PE=4 SV=1									14	14	14	64.8	64.8	64.8	23.213	0	140.45	17188000000	529	dARE5sco+EpARE5sco_LIN8_dARE5sco+EpARE5sco_noa;dtiaA_tia_0.125_dtiaA_noa;WT_ERY2_WT_noa;WT_TIA8_WT_noa	1.10647	0.136504	-1.22382	-2.63704	1.9946	0.0102222	-1.68287	-6.21822	1.51393	0.0229219	-1.85252	-4.28962	0.300058	0.819864	0.182566	0.563014	3.1543	0.0194667	-2.2573	-14.1262	0.310508	1	-0.283962	-0.648393	0.760776	0.906391	-0.473689
Q9KYP5	SCO4488	Q9KYP5_STRCO Non-specific serine/threonine protein kinase OS=Streptomyces coelicolor (strain ATCC BAA-471 / A3(2) / M145) OX=100226 GN=SCO4488 PE=4 SV=1									15	15	13	38	38	35	63.133	0	102.75	1946300000	213	dtiaA_tia_0.125_dtiaA_noa;WT_ERY2_WT_noa;WT_TIA8_WT_noa	0.98827	0.176973	-0.994839	-2.2299	2.69649	0.00602956	-1.08574	-7.29823	1.51723	0.0243312	-1.38631	-3.99104	1.60533	0.364778	-0.301745	-2.03282	0.196056	0.568696	-0.40425	-0.485247	0.00648838	1	-0.00733821	-0.0163116	0.802396	0.850995	-0.313518
Q93JJ0	psuG	Q93JJ0_STRCO Pseudouridine-5-phosphate glycosidase OS=Streptomyces coelicolor (strain ATCC BAA-471 / A3(2) / M145) OX=100226 GN=psuG PE=3 SV=1						Metabolism	Nucleotide metabolism	C 00240 Pyrimidine metabolism [PATH:sco00240]	6	6	6	35.5	35.5	35.5	31.482	0	7.3473	421600000	12	dARE5sco+EpARE5sco_LIN8_dARE5sco+EpARE5sco_noa;dtiaA_tia_0.125_dtiaA_noa;WT_ERY2_WT_noa;WT_TIA8_WT_noa	0.942688	0.176963	-1.26683	-2.22614	1.79166	0.0111572	-2.29688	-5.8069	1.37012	0.0240252	-2.52286	-3.95206	1.39218	0.302861	-0.629735	-2.72855	2.52349	0.0203721	-3.03131	-11.3836	0.328765	1	-0.181496	-0.595387	0.710696	0.790146	-0.277449
Q9KZM1	ahcY	SAHH_STRCO Adenosylhomocysteinase OS=Streptomyces coelicolor (strain ATCC BAA-471 / A3(2) / M145) OX=100226 GN=ahcY PE=3 SV=1					ko00270	Metabolism	Amino acid metabolism	C 00270 Cysteine and methionine metabolism [PATH:sco00270]	29	29	29	61.2	61.2	61.2	52.939	0	323.31	230060000000	1846	dARE5sco+EpARE5sco_LIN8_dARE5sco+EpARE5sco_noa;dtiaA_tia_0.125_dtiaA_noa;WT_ERY2_WT_noa;WT_TIA8_WT_noa	1.32087	0.0938264	-1.47174	-3.39317	3.3765	0	-1.88022	-13.5701	1.94968	0.0124233	-2.16706	-6.53544	0.452837	0.729919	-0.238132	-0.798619	2.58114	0.0181789	-1.42866	-8.24297	0.249117	1	-0.230518	-0.528759	0.691797	0.854399	-0.444289
Q9KZN8	SCO1394	Q9KZN8_STRCO Putative glycosyl hydrolase OS=Streptomyces coelicolor (strain ATCC BAA-471 / A3(2) / M145) OX=100226 GN=SCO1394 PE=3 SV=1					ko00052;ko00500	Metabolism;Metabolism	Carbohydrate metabolism;Carbohydrate metabolism	C 00052 Galactose metabolism [PATH:sco00052];C 00500 Starch and sucrose metabolism [PATH:sco00500]	23	23	23	38.4	38.4	38.4	85.659	0	58.917	2471500000	267	dARE5sco+EpARE5sco_LIN8_dARE5sco+EpARE5sco_noa;dtiaA_tia_0.125_dtiaA_noa;WT_ERY2_WT_noa;WT_LIN8_WT_noa;WT_TIA8_WT_noa	1.96492	0.0313333	-3.0538	-7.26097	2.67033	0	-2.70052	-12.0013	1.52061	0.0182961	-3.12641	-4.76897	0.504985	0.734057	0.188246	0.782254	1.92143	0.0276581	-1.08543	-4.93601	0.107575	1	0.12139	0.252011	0.844042	0.912683	-0.393843
Q9WX09	SCO3325	Q9WX09_STRCO Uncharacterized protein OS=Streptomyces coelicolor (strain ATCC BAA-471 / A3(2) / M145) OX=100226 GN=SCO3325 PE=4 SV=1									9	9	9	29.6	29.6	29.6	38.493	0	79.365	806270000	196	dARE5sco+EpARE5sco_LIN8_dARE5sco+EpARE5sco_noa;dtiaA_tia_0.125_dtiaA_noa;WT_ERY2_WT_noa;WT_TIA8_WT_noa	1.06484	0.124713	-2.17403	-2.77663	1.14414	0.0242256	-2.26905	-3.05409	1.13232	0.0324515	-2.00706	-2.96269	0.413581	0.705368	-0.425522	-0.874396	1.38973	0.0315634	-1.90005	-3.8321	0.0406653	1	-0.0562433	-0.103551	0.667438	0.872087	-0.576682
Q9XA49	SCO3829	Q9XA49_STRCO Dihydrolipoamide acetyltransferase component of pyruvate dehydrogenase complex OS=Streptomyces coelicolor (strain ATCC BAA-471 / A3(2) / M145) OX=100226 GN=SCO3829 PE=3 SV=1					ko00010;ko00020;ko00620	Metabolism;Metabolism;Metabolism	Carbohydrate metabolism;Carbohydrate metabolism;Overview	C 00010 Glycolysis / Gluconeogenesis [PATH:sco00010];01200 Carbon metabolism;C 00020 Citrate cycle (TCA cycle) [PATH:sco00020];C 00620 Pyruvate metabolism [PATH:sco00620]	23	23	23	69.9	69.9	69.9	50.551	0	323.31	15172000000	786	dARE5sco+EpARE5sco_LIN8_dARE5sco+EpARE5sco_noa;dtiaA_tia_0.125_dtiaA_noa;WT_ERY2_WT_noa;WT_TIA8_WT_noa	1.03864	0.175701	-0.867351	-2.27005	2.47254	0.0101935	-1.19413	-7.04569	1.50379	0.024913	-1.49917	-4.03145	0.273488	0.831344	-0.171577	-0.520628	2.5795	0.0188738	-1.65206	-8.93274	0.414732	1	0.398242	0.864065	0.715734	0.895007	-0.498926
Q9ADI5	SCO6078	Q9ADI5_STRCO Malto-oligosyltrehalose trehalohydrolase OS=Streptomyces coelicolor (strain ATCC BAA-471 / A3(2) / M145) OX=100226 GN=SCO6078 PE=3 SV=1						Metabolism	Carbohydrate metabolism	C 00500 Starch and sucrose metabolism [PATH:sco00500]	19	19	19	54	54	54	63.952	0	112.43	1935500000	218	dARE5sco+EpARE5sco_LIN8_dARE5sco+EpARE5sco_noa;dtiaA_tia_0.125_dtiaA_noa;WT_ERY2_WT_noa;WT_LIN8_WT_noa;WT_TIA8_WT_noa	1.72763	0.0329379	-2.17974	-5.41522	1.29765	0.0177067	-2.69751	-3.69733	1.69584	0.0162286	-3.09496	-5.66802	0.818787	0.404912	-0.724894	-1.72568	1.30648	0.037705	-1.09639	-3.10506	1.01679	1	-0.605747	-2.00032	1.01864	0.893156	-0.798116
Q9F3E2	SCO7615	Q9F3E2_STRCO Putative DNA-binding protein OS=Streptomyces coelicolor (strain ATCC BAA-471 / A3(2) / M145) OX=100226 GN=SCO7615 PE=4 SV=1									5	5	5	24.5	24.5	24.5	32.391	0	8.704	267930000	31	dtiaA_tia_0.125_dtiaA_noa;WT_ERY2_WT_noa;WT_TIA8_WT_noa	1.63211	0.0840578	-0.818883	-3.60246	1.12566	0.0259419	-1.7219	-2.87136	1.38439	0.0243806	-2.07883	-3.87904	0.155352	0.894356	-0.174381	-0.355119	0.291482	0.36941	-0.704017	-0.712366	0.14111	1	-0.414724	-0.371746	0.117205	0.766397	-0.332796
Q9AK50	SCO4876	Q9AK50_STRCO Putative sugar translocase OS=Streptomyces coelicolor (strain ATCC BAA-471 / A3(2) / M145) OX=100226 GN=SCO4876 PE=3 SV=1									2	2	2	18.9	18.9	18.9	16.201	0	8.1459	540060000	86	dtiaA_tia_0.125_dtiaA_noa;WT_ERY2_WT_noa;WT_TIA8_WT_noa	1.27114	0.0801053	-3.47542	-3.70355	2.6184	0	-3.37396	-12.691	1.98759	0.00847458	-3.94712	-7.83918	0.267752	0.8849	0.0846424	0.392826	1.07427	0.0514621	-1.00183	-2.43844	0.44899	1	-0.395295	-0.915614	0.609364	0.852153	-0.61668
O69972	hflX	O69972_STRCO GTPase HflX OS=Streptomyces coelicolor (strain ATCC BAA-471 / A3(2) / M145) OX=100226 GN=hflX PE=3 SV=1			WblC	SigR					27	27	27	68	68	68	54.506	0	323.31	32054000000	1281	dARE5sco+EpARE5sco_LIN8_dARE5sco+EpARE5sco_noa;WT_TIA8_WT_noa	0.727336	0.36798	0.626253	1.4998	2.47915	0.0106667	1.09385	6.70402	0.459525	0.279995	-0.328009	-0.888702	2.45152	0.59	1.69747	8.43657	2.79868	0.01752	1.92851	10.8965	0.818732	1	1.42372	1.95388	0.720595	0.925674	0.986102
Q9RK64	SCO0546	Q9RK64_STRCO Pyruvate carboxylase OS=Streptomyces coelicolor (strain ATCC BAA-471 / A3(2) / M145) OX=100226 GN=SCO0546 PE=4 SV=1					ko00020;ko00620	Metabolism;Metabolism;Metabolism	Carbohydrate metabolism;Carbohydrate metabolism;Overview;Overview	C 00020 Citrate cycle (TCA cycle) [PATH:sco00020];01200 Carbon metabolism;C 00620 Pyruvate metabolism [PATH:sco00620];C 01230 Biosynthesis of amino acids [PATH:sco01230]	59	59	59	68.7	68.7	68.7	121.07	0	323.31	36890000000	2007	dARE5sco+EpARE5sco_LIN8_dARE5sco+EpARE5sco_noa;dtiaA_tia_0.125_dtiaA_noa;WT_ERY2_WT_noa;WT_TIA8_WT_noa	1.42392	0.0758615	-1.52205	-3.76649	2.88414	0	-1.98632	-11.5587	1.85078	0.0151429	-2.19168	-6.03706	0.496519	0.702393	-0.279423	-0.894644	1.62166	0.0310284	-1.18506	-4.13555	0.168534	1	-0.150735	-0.364285	0.870381	0.911357	-0.714251
Q7AKR8	SCO0702	Q7AKR8_STRCO Putative regulator OS=Streptomyces coelicolor (strain ATCC BAA-471 / A3(2) / M145) OX=100226 GN=SCO0702 PE=4 SV=1									6	6	6	41.7	41.7	41.7	19.63	0	14.275	513280000	51	dtiaA_tia_0.125_dtiaA_noa;WT_ERY2_WT_noa;WT_LIN8_WT_noa;WT_TIA8_WT_noa	2.18044	0.028	-2.27472	-7.96129	1.73701	0.0114086	-2.16781	-5.45301	1.43009	0.0237995	-2.22236	-4.11019	0.0848509	0.947436	-0.0650425	-0.183202	0.941224	0.0545546	-1.94533	-2.3673	0.287486	1	-0.457271	-0.668191	0.577376	0.870516	-1.19188
Q9RK53	SCO0324	Q9RK53_STRCO Putative secreted protein OS=Streptomyces coelicolor (strain ATCC BAA-471 / A3(2) / M145) OX=100226 GN=SCO0324 PE=4 SV=1									23	23	23	42.4	42.4	42.4	83.995	0	66.431	1085700000	166	dtiaA_tia_0.125_dtiaA_noa;WT_ERY2_WT_noa;WT_TIA8_WT_noa	0.921679	0.165096	-2.29178	-2.35386	1.08154	0.0256505	-3.36306	-2.96672	1.79453	0.0159249	-3.00241	-6.19029	0.105469	0.930917	0.143533	0.256469	NaN	1	0	NaN	0.394885	1	-0.424665	-0.843708	1.07403	0.945269	-0.528074
Q9KZS2	SCO2879	Q9KZS2_STRCO Putative membrane protein OS=Streptomyces coelicolor (strain ATCC BAA-471 / A3(2) / M145) OX=100226 GN=SCO2879 PE=4 SV=1									16	16	16	38.7	38.7	38.7	56.197	0	159.37	1451400000	169	dARE5sco+EpARE5sco_LIN8_dARE5sco+EpARE5sco_noa;dtiaA_tia_0.125_dtiaA_noa;WT_ERY2_WT_noa;WT_TIA8_WT_noa	1.05029	0.132787	-1.9708	-2.69556	2.32239	0.00392638	-1.81534	-8.04332	1.39076	0.0224138	-3.70244	-4.25408	0.646097	0.552342	-0.413921	-1.21973	2.1207	0.0191111	-3.21868	-8.43219	0.465286	1	-0.527625	-1.00008	0.391433	0.693632	-0.652587
Q9F3E4	SCO7613	Q9F3E4_STRCO Putative integral membrane protein OS=Streptomyces coelicolor (strain ATCC BAA-471 / A3(2) / M145) OX=100226 GN=SCO7613 PE=4 SV=1									4	4	3	8.2	8.2	6.7	81.908	0.0092373	1.2894	300780000	28	dtiaA_tia_0.125_dtiaA_noa;WT_ERY2_WT_noa;WT_TIA8_WT_noa	1.34091	0.0766897	-2.23756	-3.76074	1.73672	0.0121276	-1.59701	-5.00204	1.69948	0.0151605	-3.34387	-5.76693	0.310447	0.809866	0.220414	0.608264	1.031	0.0503852	-1.38872	-2.49654	0.697337	1	-1.58735	-1.68147	0.324587	0.665051	-0.539237
Q7AKR5	SCO0775	Q7AKR5_STRCO Uncharacterized protein OS=Streptomyces coelicolor (strain ATCC BAA-471 / A3(2) / M145) OX=100226 GN=SCO0775 PE=3 SV=1									6	6	6	58.4	58.4	58.4	16.702	0	14.649	444170000	37	dtiaA_tia_0.125_dtiaA_noa	0.425188	0.671822	0.310277	0.828477	0.259474	0.351117	-0.652687	-0.642145	0.0395217	0.945143	-0.0787621	-0.106747	0.574371	0.489934	-1.26323	-1.36182	0.723495	0.106288	-1.16887	-1.67874	0.210986	1	-0.243341	-0.474602	0.888051	0.912172	-1.20263
Q9RD01	SCO0910	Q9RD01_STRCO Glutamate--cysteine ligase EgtA OS=Streptomyces coelicolor (strain ATCC BAA-471 / A3(2) / M145) OX=100226 GN=egtA PE=3 SV=1					ko00480	Metabolism;Metabolism	Amino acid metabolism;Metabolism of other amino acids	C 00270 Cysteine and methionine metabolism [PATH:sco00270];C 00480 Glutathione metabolism [PATH:sco00480]	20	20	20	56.8	56.8	56.8	47.151	0	147.92	4901800000	331	dARE5sco+EpARE5sco_LIN8_dARE5sco+EpARE5sco_noa;dtiaA_tia_0.125_dtiaA_noa;WT_ERY2_WT_noa;WT_TIA8_WT_noa	1.42939	0.0575507	-2.51023	-4.19628	1.16234	0.0232506	-2.68738	-3.18443	2.35639	0.00384211	-2.40861	-9.25221	0.178036	0.894589	-0.131192	-0.364657	1.56578	0.0265489	-1.74131	-4.42994	1.24133	1	-0.436691	-2.08587	1.1617	0.899909	-0.556894
Q9EWH8	SCO2996	Q9EWH8_STRCO Putative ABC transporter ATP-binding protein OS=Streptomyces coelicolor (strain ATCC BAA-471 / A3(2) / M145) OX=100226 GN=SCO2996 PE=4 SV=1						Environmental Information Processing	Membrane transport	C 02010 ABC transporters [PATH:sco02010]	7	5	5	36.8	29.2	29.2	30.722	0	13.487	350860000	55	dtiaA_tia_0.125_dtiaA_noa;WT_ERY2_WT_noa;WT_LIN8_WT_noa;WT_TIA8_WT_noa	1.7622	0.0346087	-2.08484	-5.51904	1.65259	0.0130632	-2.89821	-5.36981	1.4074	0.0242788	-2.87716	-4.1907	0.215979	0.822509	-0.550567	-0.542909	NaN	1	0	NaN	0.301162	1	-0.18717	-0.568659	1.36069	0.898173	-0.890626
Q9EWD5	SCO4872	Q9EWD5_STRCO Uncharacterized protein OS=Streptomyces coelicolor (strain ATCC BAA-471 / A3(2) / M145) OX=100226 GN=SCO4872 PE=4 SV=1									11	11	11	50.3	50.3	50.3	36.813	0	18.91	807720000	94	dARE5sco+EpARE5sco_LIN8_dARE5sco+EpARE5sco_noa;dtiaA_tia_0.125_dtiaA_noa;WT_ERY2_WT_noa;WT_LIN8_WT_noa;WT_TIA8_WT_noa	2.1368	0.02775	-1.95619	-7.2983	1.1666	0.0233085	-2.59867	-3.18683	2.29466	0.00659794	-2.14572	-8.46682	0.646754	0.645708	-0.247791	-1.01917	1.00399	0.0481408	-1.88017	-2.53923	0.000677023	1	-0.00102107	-0.00181198	0.548607	0.832551	-0.725478
Q7AKK4	SCO4075	Q7AKK4_STRCO ABC transport protein. ATP-binding subunit OS=Streptomyces coelicolor (strain ATCC BAA-471 / A3(2) / M145) OX=100226 GN=SCO4075 PE=4 SV=1									13	13	13	62.6	62.6	62.6	34.954	0	159.48	2234400000	232	dtiaA_tia_0.125_dtiaA_noa;WT_LIN8_WT_noa;WT_TIA8_WT_noa	1.90015	0.04124	-1.98315	-6.10949	1.06211	0.0283823	-2.01358	-2.74013	0.74116	0.072009	-2.41971	-1.86005	0.664839	0.501682	0.541223	1.34175	0.275637	0.588735	-0.122329	-0.466025	0.668208	1	1.23206	1.56593	1.08935	0.9117	-0.564608
Q9KZY5	SCO4441	Q9KZY5_STRCO Putative DNA-binding protein OS=Streptomyces coelicolor (strain ATCC BAA-471 / A3(2) / M145) OX=100226 GN=SCO4441 PE=4 SV=1									12	12	12	45.8	45.8	45.8	33.594	0	54.507	1276500000	173	dARE5sco+EpARE5sco_LIN8_dARE5sco+EpARE5sco_noa;dtiaA_tia_0.125_dtiaA_noa;WT_ERY2_WT_noa;WT_TIA8_WT_noa	1.05781	0.132323	-1.75483	-2.67336	2.00692	0.00879245	-2.54038	-7.17822	2.18215	0.00320879	-2.94277	-8.66059	1.00632	0.393904	-0.439178	-1.76284	1.91854	0.0214592	-2.03669	-6.25244	1.03401	1	-0.433039	-1.79161	1.07306	0.918588	-0.83272
Q9L034	SCO7021	Q9L034_STRCO Putative secreted protein OS=Streptomyces coelicolor (strain ATCC BAA-471 / A3(2) / M145) OX=100226 GN=SCO7021 PE=3 SV=1									8	8	8	41.7	41.7	41.7	38.587	0	43.533	1119500000	93	dtiaA_tia_0.125_dtiaA_noa;WT_ERY2_WT_noa;WT_TIA8_WT_noa	0.734645	0.36777	-0.618788	-1.50844	3.32877	0.00810127	-1.46496	-11.1201	1.75205	0.0186163	-1.26391	-4.6739	0.01778	0.99216	0.00414785	0.0239679	1.00331	0.0515787	-1.47066	-2.44534	0.103819	1	0.251444	0.274179	0.279534	0.659893	-0.442696
Q9Z4V8	yoeB	YOEB_STRCO Toxin YoeB OS=Streptomyces coelicolor (strain ATCC BAA-471 / A3(2) / M145) OX=100226 GN=yoeB PE=3 SV=1									2	2	2	29.8	29.8	29.8	9.9862	0	4.4128	331630000	30	dtiaA_tia_0.125_dtiaA_noa	0.582413	0.407245	1.80945	1.42655	0.433636	0.152784	0.978579	1.03066	0.730585	0.0936333	-0.818223	-1.5956	0.536929	0.527332	1.23731	1.27706	0.133238	0.744218	-0.18654	-0.320777	0.196238	1	-1.04686	-0.524267	1.36594	0.697524	-2.59248
Q9RJ39	SCO1829	Q9RJ39_STRCO SURF1-like protein OS=Streptomyces coelicolor (strain ATCC BAA-471 / A3(2) / M145) OX=100226 GN=SCO1829 PE=3 SV=1									5	5	5	23.4	23.4	23.4	32.577	0	4.3099	256570000	16	dtiaA_tia_0.125_dtiaA_noa;WT_ERY2_WT_noa;WT_TIA8_WT_noa	0.0879914	0.931023	-0.38552	-0.246944	1.0246	0.0337699	-1.45234	-2.49866	1.05875	0.0362631	-2.1877	-2.75946	0.97851	0.364675	0.75889	2.06468	0.023204	0.948729	0.10665	0.068916	0.150689	1	-0.598192	-0.404356	0.473165	0.784678	-1.13472
Q9KYP4	SCO4489	Q9KYP4_STRCO Putative membrane protein OS=Streptomyces coelicolor (strain ATCC BAA-471 / A3(2) / M145) OX=100226 GN=SCO4489 PE=4 SV=1									4	4	4	29	29	29	11.136	0	16.672	310750000	45	dtiaA_tia_0.125_dtiaA_noa;WT_ERY2_WT_noa;WT_TIA8_WT_noa	0.809473	0.226054	-1.87783	-1.99648	1.09687	0.0266426	-1.97182	-2.84127	1.46704	0.020315	-2.58844	-4.38166	0.573024	0.527111	-0.801373	-1.27953	0.759596	0.10254	-1.07976	-1.739	0.130003	1	0.229586	0.32511	0.811349	0.946627	-1.83487
Q8CJP7	dxs2	DXS2_STRCO 1-deoxy-D-xylulose-5-phosphate synthase 2 OS=Streptomyces coelicolor (strain ATCC BAA-471 / A3(2) / M145) OX=100226 GN=dxs2 PE=3 SV=1					ko00900	Metabolism;Metabolism	Metabolism of cofactors and vitamins;Metabolism of terpenoids and polyketides	C 00730 Thiamine metabolism [PATH:sco00730];C 00900 Terpenoid backbone biosynthesis [PATH:sco00900]	36	36	34	73.1	73.1	69	68.614	0	237.31	9705800000	763	dARE5sco+EpARE5sco_LIN8_dARE5sco+EpARE5sco_noa;dtiaA_tia_0.125_dtiaA_noa;WT_ERY2_WT_noa;WT_TIA8_WT_noa	1.52218	0.0506545	-1.79671	-4.2914	2.61505	0.00673684	-2.17657	-10.4941	2.45675	0.00449231	-2.40106	-9.9099	0.0371575	0.973703	0.0235481	0.0778768	2.0554	0.0217863	-1.35956	-5.95245	0.2034	1	-0.18369	-0.435151	0.867521	0.933051	-0.474707
Q9RKS5;Q9F2W7	SCO4594;SCO6269	Q9RKS5_STRCO Putative oxidoreductase beta-subunit OS=Streptomyces coelicolor (strain ATCC BAA-471 / A3(2) / M145) OX=100226 GN=SCO6269 PE=4 SV=1;Q9F2W7_STRCO Putative oxidoreductase OS=Streptomyces coelicolor (strain ATCC BAA-471 / A3(2) / M145) OX=100226					ko00020;ko00720	Metabolism;Metabolism;Metabolism	Carbohydrate metabolism;Carbohydrate metabolism;Overview	C 00010 Glycolysis / Gluconeogenesis [PATH:sco00010];01200 Carbon metabolism;C 00020 Citrate cycle (TCA cycle) [PATH:sco00020];C 00620 Pyruvate metabolism [PATH:sco00620];C 00650 Butanoate metabolism [PATH:sco00650]	17	17	16	68.6	68.6	68.3	37.807	0	284.77	11387000000	575	dARE5sco+EpARE5sco_LIN8_dARE5sco+EpARE5sco_noa;dtiaA_tia_0.125_dtiaA_noa;WT_ERY2_WT_noa;WT_TIA8_WT_noa	1.13471	0.120203	-1.46099	-2.8148	2.05394	0.00945299	-1.89779	-6.78889	1.82593	0.0158112	-2.15842	-5.88555	1.22131	0.386751	-0.336366	-1.80468	2.59159	0.0226667	-2.30113	-10.6202	0.430606	1	-0.400704	-0.890043	1.08849	0.926786	-0.336892
Q9L0R1	SCO4230	Q9L0R1_STRCO Putative response regulator OS=Streptomyces coelicolor (strain ATCC BAA-471 / A3(2) / M145) OX=100226 GN=SCO4230 PE=4 SV=1					ko02020	Environmental Information Processing	Signal transduction	C 02020 Two-component system [PATH:sco02020]	15	15	15	55.2	55.2	55.2	24.728	0	323.31	32147000000	721	dARE5sco+EpARE5sco_LIN8_dARE5sco+EpARE5sco_noa;dtiaA_tia_0.125_dtiaA_noa;WT_ERY2_WT_noa;WT_LIN8_WT_noa;WT_TIA8_WT_noa	1.53651	0.0497895	-2.63306	-4.71009	1.75125	0.0111924	-2.70596	-5.81675	1.56943	0.0191141	-3.30719	-5.05535	1.4173	0.365491	-0.333188	-1.99383	1.25007	0.0474164	-0.701187	-2.56212	0.0675351	1	-0.0780716	-0.162878	0.567586	0.760026	-0.352642
Q8CJU3	SCO4228	Q8CJU3_STRCO Phosphate-specific transport system accessory protein PhoU OS=Streptomyces coelicolor (strain ATCC BAA-471 / A3(2) / M145) OX=100226 GN=SCO4228 PE=3 SV=1									18	18	18	83.4	83.4	83.4	25.457	0	323.31	78813000000	1295	dARE5sco+EpARE5sco_LIN8_dARE5sco+EpARE5sco_noa;dtiaA_tia_0.125_dtiaA_noa;WT_ERY2_WT_noa;WT_LIN8_WT_noa;WT_TIA8_WT_noa	1.69701	0.0361818	-2.92651	-5.61519	1.87211	0.0108936	-3.19688	-6.74197	1.73665	0.0153484	-3.57656	-6.0506	0.781212	0.528852	-0.314759	-1.27455	1.60419	0.0336926	-0.717749	-3.3326	0.119978	1	-0.118315	-0.271153	0.563507	0.756943	-0.354601
Q9Z4Z5	asnO	ASNO_STRCO L-asparagine oxygenase OS=Streptomyces coelicolor (strain ATCC BAA-471 / A3(2) / M145) OX=100226 GN=asnO PE=1 SV=1		CDA							17	17	17	64.3	64.3	64.3	35.981	0	323.31	38389000000	748	dARE5sco+EpARE5sco_LIN8_dARE5sco+EpARE5sco_noa;dtiaA_tia_0.125_dtiaA_noa;WT_ERY2_WT_noa;WT_LIN8_WT_noa;WT_TIA8_WT_noa	1.90078	0.0255	-5.91266	-7.6874	2.59096	0	-5.89028	-14.7672	2.54929	0.0146	-8.21221	-15.2855	1.51658	0.273468	0.787423	3.27263	1.93428	0.016641	-4.25485	-7.55774	0.281673	1	-0.276478	-0.60102	0.0524029	0.908894	-0.0459614
Q9L1B5	SCO1566	Q9L1B5_STRCO Putative acyltransferase OS=Streptomyces coelicolor (strain ATCC BAA-471 / A3(2) / M145) OX=100226 GN=SCO1566 PE=4 SV=1					ko00561;ko00564	Metabolism;Metabolism	Lipid metabolism;Lipid metabolism	C 00561 Glycerolipid metabolism [PATH:sco00561];C 00564 Glycerophospholipid metabolism [PATH:sco00564]	11	11	11	62.3	62.3	62.3	24.459	0	76.915	2362100000	152	dARE5sco+EpARE5sco_LIN8_dARE5sco+EpARE5sco_noa;dtiaA_tia_0.125_dtiaA_noa;WT_ERY2_WT_noa;WT_LIN8_WT_noa;WT_TIA8_WT_noa	1.65045	0.0326369	-2.65406	-5.26907	2.80393	0	-3.01226	-13.7221	2.15757	0.00335632	-3.21041	-8.69596	0.0552582	0.965023	0.0384356	0.117955	1.58439	0.0267438	-2.50374	-4.88914	0.26128	1	-0.394772	-0.606619	0.680238	0.900943	-0.635258
Q9FC18	SCO7066	Q9FC18_STRCO 2.4-dienoyl-CoA reductase [NADPH] OS=Streptomyces coelicolor (strain ATCC BAA-471 / A3(2) / M145) OX=100226 GN=SCO7066 PE=3 SV=1									27	27	27	61.5	61.5	61.5	71.9	0	242.92	3788200000	374	dtiaA_tia_0.125_dtiaA_noa	0.0270958	0.983731	0.0440731	0.0717445	0.687276	0.0835243	-0.652694	-1.44175	1.10989	0.0570227	-0.577673	-2.13087	1.18993	0.362523	-0.442867	-2.02823	0.343025	0.287109	-1.22054	-0.857133	0.385344	1	-0.793725	-0.91065	0.212273	0.83839	0.0319831
Q9ZBK1	SCO6473	Q9ZBK1_STRCO Crotonyl CoA reductase OS=Streptomyces coelicolor (strain ATCC BAA-471 / A3(2) / M145) OX=100226 GN=SCO6473 PE=1 SV=1					ko00630	Metabolism;Metabolism	Carbohydrate metabolism;Overview	C 00650 Butanoate metabolism [PATH:sco00650];01200 Carbon metabolism	19	19	19	65.3	65.3	65.3	49.279	0	260.46	3549900000	345	dtiaA_tia_0.125_dtiaA_noa;WT_ERY2_WT_noa;WT_TIA8_WT_noa	0.937365	0.158222	-3.61098	-2.49568	1.27136	0.0180271	-3.73851	-3.73248	1.26442	0.0269901	-5.2924	-3.81437	0.18621	0.898099	-0.0953789	-0.339088	0.828915	0.0995334	-0.8337	-1.80188	0.540063	1	-0.570573	-1.14504	0.468803	0.766817	-0.898564
Q9RJQ7	SCO0583	Q9RJQ7_STRCO Putative cytochrome P450 OS=Streptomyces coelicolor (strain ATCC BAA-471 / A3(2) / M145) OX=100226 GN=SCO0583 PE=3 SV=1					ko00363;ko00624;ko00627;ko00903;ko00945				5	5	5	20.9	20.9	20.9	44.916	0	9.5856	579580000	41	dtiaA_tia_0.125_dtiaA_noa;WT_ERY2_WT_noa;WT_TIA8_WT_noa	0.951491	0.165463	-1.64857	-2.34482	1.6427	0.0126161	-2.36929	-5.10918	1.17627	0.0289692	-2.2684	-3.16441	0.953503	0.387438	-0.538653	-1.81669	0.87255	0.0645585	-1.82577	-2.15858	0.300702	1	-1.3936	-0.770573	0.329018	0.671612	-0.774066
Q9L177	SCO7400	Q9L177_STRCO Putative ABC-transport protein. ATP-binding component OS=Streptomyces coelicolor (strain ATCC BAA-471 / A3(2) / M145) OX=100226 GN=SCO7400 PE=4 SV=1					ko02010	Environmental Information Processing	Membrane transport	C 02010 ABC transporters [PATH:sco02010]	11	11	11	54.8	54.8	54.8	31.348	0	79.048	2672200000	174	dtiaA_tia_0.125_dtiaA_noa;WT_ERY2_WT_noa;WT_TIA8_WT_noa	0.566786	0.501153	-0.645461	-1.22073	1.14211	0.0313196	-1.04474	-2.63287	1.3941	0.0264014	-1.26825	-3.49577	0.689759	0.699355	0.187039	0.932073	0.650899	0.12867	0.978245	1.4796	0.238094	1	-0.198692	-0.494495	1.17058	0.923114	-0.859701
Q9RDP5	SCO2392	Q9RDP5_STRCO Putative lipoprotein OS=Streptomyces coelicolor (strain ATCC BAA-471 / A3(2) / M145) OX=100226 GN=SCO2392 PE=4 SV=1									9	9	9	41.6	41.6	41.6	32.696	0	17.348	549180000	17	dtiaA_tia_0.125_dtiaA_noa	1.23027	0.0926792	-2.26378	-3.35451	0.307971	0.268179	-0.764872	-0.751919	0.878504	0.0561204	-1.6774	-2.15208	0.376137	0.78122	0.207033	0.676733	0.668666	0.107875	1.94444	1.64354	0.20285	1	-0.308465	-0.480267	0.144977	0.734007	-0.311445
Q9AK48	SCO4878	Q9AK48_STRCO Putative glycosyltransferase OS=Streptomyces coelicolor (strain ATCC BAA-471 / A3(2) / M145) OX=100226 GN=SCO4878 PE=4 SV=1									20	20	20	69	69	69	36.399	0	323.31	25625000000	901	dtiaA_tia_0.125_dtiaA_noa;WT_ERY2_WT_noa;WT_TIA8_WT_noa	1.22527	0.0843194	-3.92854	-3.55878	1.64606	0.0112872	-3.13566	-5.41132	1.29592	0.0236289	-4.78672	-3.92485	0.530736	0.710573	0.205646	0.835534	0.116692	0.847295	0.0542552	0.210099	0.0467598	1	0.0550454	0.114839	0.52436	0.757065	-0.406855
Q9FBL8	SCO5140	Q9FBL8_STRCO Cytokinin riboside 5-monophosphate phosphoribohydrolase OS=Streptomyces coelicolor (strain ATCC BAA-471 / A3(2) / M145) OX=100226 GN=SCO5140 PE=1 SV=1									6	6	6	36.1	36.1	36.1	27.452	0	176.39	12114000000	264	dARE5sco+EpARE5sco_LIN8_dARE5sco+EpARE5sco_noa;dtiaA_tia_0.125_dtiaA_noa;WT_ERY2_WT_noa;WT_LIN8_WT_noa;WT_TIA8_WT_noa	1.60245	0.0457907	-2.53647	-4.98753	3.23098	0	-2.9061	-17.0475	1.97972	0.00998519	-3.29629	-7.48999	0.670122	0.643202	-0.241821	-1.03176	1.71983	0.0255657	-1.89056	-5.18213	0.690121	1	-0.138278	-0.792962	0.773902	0.898415	-0.422
Q9ZBK2	SCO6472	Q9ZBK2_STRCO Coenzyme B12-dependent mutase OS=Streptomyces coelicolor (strain ATCC BAA-471 / A3(2) / M145) OX=100226 GN=SCO6472 PE=4 SV=1					ko00630	Metabolism;Metabolism	Carbohydrate metabolism;Overview	C 00630 Glyoxylate and dicarboxylate metabolism [PATH:sco00630];01200 Carbon metabolism	17	17	17	40.6	40.6	40.6	74.005	0	57.462	931750000	146	dtiaA_tia_0.125_dtiaA_noa;WT_ERY2_WT_noa;WT_LIN8_WT_noa;WT_TIA8_WT_noa	1.90771	0.0308657	-3.83196	-7.22803	1.99251	0.00647619	-3.16368	-7.50457	2.03443	0.00603774	-4.00329	-8.21253	1.42911	0.309459	-1.11495	-3.46948	0.863108	0.0811884	-1.03084	-1.95674	1.47405	1	-1.36047	-3.82422	1.09119	0.856762	-2.00544
Q9KYQ8	SCO3662	Q9KYQ8_STRCO Rieske domain-containing protein OS=Streptomyces coelicolor (strain ATCC BAA-471 / A3(2) / M145) OX=100226 GN=SCO3662 PE=4 SV=1									3	3	3	21.6	21.6	21.6	12.623	0	10.189	682180000	32	dARE5sco+EpARE5sco_LIN8_dARE5sco+EpARE5sco_noa;dtiaA_tia_0.125_dtiaA_noa	0.286196	0.738349	-0.421143	-0.657618	0.268424	0.38198	-0.341033	-0.604482	0.900225	0.0629776	-1.00199	-2.03001	0.186382	0.8984	-0.0963599	-0.340505	1.7521	0.0223333	-3.65557	-6.1659	1.18541	1	-1.66201	-3.04001	0.945223	0.904333	-2.246
Q9RIZ7	SCO0168	Q9RIZ7_STRCO Possible regulator protein OS=Streptomyces coelicolor (strain ATCC BAA-471 / A3(2) / M145) OX=100226 GN=SCO0168 PE=4 SV=1									7	7	7	50	50	50	21.138	0	25.848	1272900000	76	dtiaA_tia_0.125_dtiaA_noa;WT_TIA8_WT_noa	0.847822	0.207086	-1.72058	-2.07741	1.19536	0.0239292	-1.66632	-3.07302	0.835217	0.0582207	-2.52647	-2.1248	0.376265	0.730971	0.383488	0.796738	0.176991	0.588273	-0.637709	-0.46565	0.224164	1	-0.431946	-0.544537	1.24274	0.889624	-0.764619
Q8CJV5	SCO3831	Q8CJV5_STRCO E1-alpha branched-chain alpha keto acid dehydrogenase OS=Streptomyces coelicolor (strain ATCC BAA-471 / A3(2) / M145) OX=100226 GN=SCO3831 PE=4 SV=1					ko00010;ko00020;ko00290;ko00620;ko00650	Metabolism;Metabolism;Metabolism	Carbohydrate metabolism;Carbohydrate metabolism;Overview	C 00010 Glycolysis / Gluconeogenesis [PATH:sco00010];01200 Carbon metabolism;C 00020 Citrate cycle (TCA cycle) [PATH:sco00020];C 00620 Pyruvate metabolism [PATH:sco00620]	23	23	23	69.8	69.8	69.8	42.349	0	171.49	14764000000	626	dARE5sco+EpARE5sco_LIN8_dARE5sco+EpARE5sco_noa;dtiaA_tia_0.125_dtiaA_noa;WT_ERY2_WT_noa;WT_TIA8_WT_noa	1.12343	0.135189	-1.15282	-2.64709	3.4686	0	-1.53487	-11.9625	1.89666	0.0152108	-1.93399	-6.04502	0.373371	0.756166	-0.270322	-0.72909	2.5653	0.0236418	-2.15571	-10.1361	0.284805	1	0.300779	0.61674	1.79703	0.816286	-0.557187
Q9RJN7	SCO0607	Q9RJN7_STRCO Hypothetical lipoportein SCF55.31 OS=Streptomyces coelicolor (strain ATCC BAA-471 / A3(2) / M145) OX=100226 GN=SCO0607 PE=4 SV=1									3	3	3	32.6	32.6	32.6	9.8949	0	10.557	798930000	38	dtiaA_tia_0.125_dtiaA_noa;WT_ERY2_WT_noa;WT_TIA8_WT_noa	0.674241	0.330363	-1.41705	-1.60637	0.885657	0.0433619	-1.47747	-2.13381	1.67745	0.0183616	-2.57807	-5.37377	0.0360342	0.972855	0.043438	0.0896488	0.0311842	0.959239	0.0124849	0.0549733	1.28273	1	-1.10643	-3.04737	0.293293	0.65894	-0.412
Q9RKS4	SCO6270	Q9RKS4_STRCO Putative oxidoreductase alpha-subunit OS=Streptomyces coelicolor (strain ATCC BAA-471 / A3(2) / M145) OX=100226 GN=SCO6270 PE=4 SV=1					ko00020;ko00720	Metabolism;Metabolism;Metabolism	Carbohydrate metabolism;Carbohydrate metabolism;Overview	C 00010 Glycolysis / Gluconeogenesis [PATH:sco00010];01200 Carbon metabolism;C 00020 Citrate cycle (TCA cycle) [PATH:sco00020];C 00620 Pyruvate metabolism [PATH:sco00620];C 00650 Butanoate metabolism [PATH:sco00650]	29	29	2	71.4	71.4	2.7	67.731	0	304.68	20265000000	947	dARE5sco+EpARE5sco_LIN8_dARE5sco+EpARE5sco_noa;dtiaA_tia_0.125_dtiaA_noa;WT_ERY2_WT_noa;WT_TIA8_WT_noa	1.16926	0.110272	-1.64681	-2.9842	1.87878	0.0114452	-1.84363	-5.86948	1.98082	0.0130444	-2.20846	-6.74205	0.669826	0.542446	-0.399982	-1.24075	2.0845	0.0158293	-2.33375	-7.4547	0.317705	1	-0.366418	-0.69541	0.317372	0.696616	-0.0981503
Q9FBP8	SCO5028	Q9FBP8_STRCO Putative ATP-binding protein OS=Streptomyces coelicolor (strain ATCC BAA-471 / A3(2) / M145) OX=100226 GN=SCO5028 PE=4 SV=1									21	21	21	61.5	61.5	61.5	48.247	0	287.36	12790000000	649	dARE5sco+EpARE5sco_LIN8_dARE5sco+EpARE5sco_noa;dtiaA_tia_0.125_dtiaA_noa;WT_ERY2_WT_noa;WT_TIA8_WT_noa	1.37222	0.0689879	-2.38436	-3.92485	1.93274	0.00970175	-2.72784	-6.86494	1.89694	0.0116279	-3.07781	-6.84125	0.452648	0.769688	-0.16346	-0.692359	2.15129	0.0169673	-2.13614	-7.61758	0.374294	1	-0.32159	-0.763207	0.903364	0.936313	-0.652378
Q93JF2	arcA	Q93JF2_STRCO Arginine deiminase OS=Streptomyces coelicolor (strain ATCC BAA-471 / A3(2) / M145) OX=100226 GN=arcA PE=3 SV=1					ko00330	Metabolism	Amino acid metabolism	C 00220 Arginine biosynthesis [PATH:sco00220]	17	17	17	51.2	51.2	51.2	46.591	0	51.048	1271300000	223	dARE5sco+EpARE5sco_LIN8_dARE5sco+EpARE5sco_noa;dtiaA_tia_0.125_dtiaA_noa;WT_ERY2_WT_noa;WT_TIA8_WT_noa	0.916038	0.172339	-1.90145	-2.28939	2.24399	0.00887619	-1.58553	-7.19917	1.07597	0.0345841	-2.29951	-2.83226	0.0353323	0.973189	-0.0470371	-0.0897005	1.08361	0.0461587	-1.34708	-2.62647	0.0451235	1	-0.0406138	-0.104248	0.80143	0.930904	-0.712133
Q9Z4Y5	fabH2	FABH2_STRCO 3-oxoacyl-[acyl-carrier-protein] synthase 3 protein 2 OS=Streptomyces coelicolor (strain ATCC BAA-471 / A3(2) / M145) OX=100226 GN=fabH2 PE=3 SV=1		CDA			ko00061	Metabolism;Metabolism	Lipid metabolism;Overview	C 00061 Fatty acid biosynthesis [PATH:sco00061];C 01212 Fatty acid metabolism [PATH:sco01212]	12	12	12	63.6	63.6	63.6	33.702	0	232.64	4418300000	318	dARE5sco+EpARE5sco_LIN8_dARE5sco+EpARE5sco_noa;dtiaA_tia_0.125_dtiaA_noa;WT_ERY2_WT_noa;WT_TIA8_WT_noa	1.44792	0.05399	-3.89612	-4.55145	1.85982	0.0102884	-4.54121	-7.10385	2.13039	0.00423188	-5.67701	-9.60093	0.171845	0.903719	0.0950209	0.322847	1.82118	0.0191456	-3.84316	-6.65376	0.0771933	1	-0.0878728	-0.184424	0.744202	0.829195	-0.318109
Q9RD78	SCO0799	Q9RD78_STRCO Uncharacterized protein OS=Streptomyces coelicolor (strain ATCC BAA-471 / A3(2) / M145) OX=100226 GN=SCO0799 PE=4 SV=1									11	11	11	78	78	78	25.76	0	66.212	602610000	66	dtiaA_tia_0.125_dtiaA_noa	0.117066	0.90149	0.285396	0.306907	0.472142	0.169467	-0.445463	-0.977242	0.55695	0.222074	-0.307426	-0.998347	0.334897	0.72715	-0.749916	-0.804716	NaN	1	0	NaN	1.03736	1	-1.15715	-2.42603	1.01467	0.937741	-1.62405
Q9K3J9	SCO4821	Q9K3J9_STRCO Uncharacterized protein OS=Streptomyces coelicolor (strain ATCC BAA-471 / A3(2) / M145) OX=100226 GN=SCO4821 PE=4 SV=1									4	4	4	21	21	21	26.383	0	11.211	488320000	43	dARE5sco+EpARE5sco_LIN8_dARE5sco+EpARE5sco_noa;dtiaA_tia_0.125_dtiaA_noa;WT_ERY2_WT_noa;WT_TIA8_WT_noa	0.763877	0.250295	-1.97554	-1.88711	1.53628	0.0141195	-2.18742	-4.54345	1.59368	0.0197311	-1.75482	-4.55042	0.0340597	0.973626	0.0276534	0.0771369	1.11477	0.0433604	-1.58893	-2.79917	0.835402	1	-1.43199	-1.99693	0.473047	0.759112	-0.613681
Q9L155	SCO7460	Q9L155_STRCO Putative lipoprotein OS=Streptomyces coelicolor (strain ATCC BAA-471 / A3(2) / M145) OX=100226 GN=SCO7460 PE=4 SV=1									11	11	11	46.6	46.6	46.6	38.044	0	41.656	1287100000	123	dtiaA_tia_0.125_dtiaA_noa;WT_ERY2_WT_noa;WT_LIN8_WT_noa;WT_TIA8_WT_noa	1.53413	0.0470497	-3.12899	-4.83578	1.86287	0.0103226	-3.03408	-6.61017	2.4567	0.00858823	-4.43368	-12.2221	0.761985	0.706731	-0.143778	-0.850201	0.55189	0.157944	-1.06242	-1.2872	0.416328	1	-0.631013	-0.942195	0.530093	0.804595	-0.709201
Q9KY96	SCO5006	Q9KY96_STRCO Putative septum site-determining protein OS=Streptomyces coelicolor (strain ATCC BAA-471 / A3(2) / M145) OX=100226 GN=SCO5006 PE=4 SV=1									14	14	14	53.6	53.6	53.6	43.352	0	35.086	947320000	125	dARE5sco+EpARE5sco_LIN8_dARE5sco+EpARE5sco_noa;dtiaA_tia_0.125_dtiaA_noa;WT_ERY2_WT_noa;WT_TIA8_WT_noa	0.67779	0.307378	-2.05812	-1.67405	1.553	0.0135711	-2.55759	-4.76168	2.10556	0.00925926	-2.95221	-8.13312	1.62319	0.318757	-0.454198	-2.6504	1.38704	0.0311349	-2.71321	-4.06721	0.547415	1	-0.391253	-1.05924	1.10041	0.932868	-0.308956
Q93RY0	SCO6292	Q93RY0_STRCO Putative dihydropicolinate synthase OS=Streptomyces coelicolor (strain ATCC BAA-471 / A3(2) / M145) OX=100226 GN=SCO6292 PE=3 SV=1					ko00300	Metabolism;Metabolism;Metabolism	Amino acid metabolism;Biosynthesis of other secondary metabolites;Overview	C 00300 Lysine biosynthesis [PATH:sco00300];C 00261 Monobactam biosynthesis [PATH:sco00261];C 01230 Biosynthesis of amino acids [PATH:sco01230]	13	13	13	52.3	52.3	52.3	32.154	0	64.82	7928700000	252	dARE5sco+EpARE5sco_LIN8_dARE5sco+EpARE5sco_noa;dtiaA_tia_0.125_dtiaA_noa;WT_ERY2_WT_noa;WT_TIA8_WT_noa	0.763535	0.313064	-0.823397	-1.66392	1.20549	0.0280589	-1.04165	-2.7932	2.18374	0.0113867	-1.75226	-7.22529	0.446541	0.803247	-0.130788	-0.621784	1.28102	0.0341013	-1.60701	-3.32773	0.137179	1	0.172237	0.32323	0.108242	0.831287	-0.0678806
Q9RIU8	SCO0958	Q9RIU8_STRCO Diacylglycerol O-acyltransferase OS=Streptomyces coelicolor (strain ATCC BAA-471 / A3(2) / M145) OX=100226 GN=SCO0958 PE=3 SV=1									13	13	13	39.9	39.9	39.9	47.146	0	19.594	793550000	62	dtiaA_tia_0.125_dtiaA_noa;WT_ERY2_WT_noa;WT_TIA8_WT_noa	1.36046	0.0692683	-2.59814	-3.93027	2.1464	0.00365714	-2.31282	-7.80141	1.24276	0.0273177	-2.5488	-3.45773	0.978109	0.338946	-0.902145	-2.15702	1.10626	0.0883263	0.43272	1.89151	0.0313194	1	-0.0322762	-0.0755479	2.07245	0.602609	-0.865582
Q8CJL4	SCO6975	Q8CJL4_STRCO Putative acetolactate synthase OS=Streptomyces coelicolor (strain ATCC BAA-471 / A3(2) / M145) OX=100226 GN=SCO6975 PE=3 SV=1					ko00562	Metabolism	Carbohydrate metabolism	C 00562 Inositol phosphate metabolism [PATH:sco00562]	18	18	18	57.9	57.9	57.9	66.357	0	182.99	2777000000	274	dARE5sco+EpARE5sco_LIN8_dARE5sco+EpARE5sco_noa;dtiaA_tia_0.125_dtiaA_noa;WT_ERY2_WT_noa;WT_TIA8_WT_noa	1.42937	0.0734961	-1.57187	-3.81543	1.65323	0.0122391	-2.09855	-5.01861	1.40129	0.0272576	-1.59091	-3.72781	0.259005	0.819224	-0.240591	-0.548835	1.47477	0.0318	-1.47949	-3.91519	0.490519	1	0.499906	1.0318	0.793916	0.681931	-0.144874
Q9RJZ6		ALDH_STRCO Probable aldehyde dehydrogenase OS=Streptomyces coelicolor (strain ATCC BAA-471 / A3(2) / M145) OX=100226 GN=SCO1174 PE=3 SV=1					ko00010;ko00040;ko00053;ko00071;ko00280;ko00310;ko00330;ko00340;ko00380;ko00410;ko00561;ko00620;ko00625;ko00640;ko00903	Metabolism;Metabolism	Carbohydrate metabolism;Carbohydrate metabolism	C 00010 Glycolysis / Gluconeogenesis [PATH:sco00010];C 00620 Pyruvate metabolism [PATH:sco00620]	13	13	13	42.6	42.6	42.6	55.673	0	151.29	3515900000	271	dtiaA_tia_0.125_dtiaA_noa;WT_ERY2_WT_noa;WT_TIA8_WT_noa	0.997631	0.148231	-2.15768	-2.56471	2.89294	0	-2.28748	-12.5752	1.82564	0.0149216	-2.82788	-6.29	0.829183	0.43692	-0.51571	-1.59041	0.455079	0.221686	-0.683229	-1.02608	0.0419876	1	-0.0633411	-0.108469	0.652948	0.84067	-0.457951
Q93JE3	SCO5984	Q93JE3_STRCO Putative acyl-CoA dehydrogenase OS=Streptomyces coelicolor (strain ATCC BAA-471 / A3(2) / M145) OX=100226 GN=SCO5984 PE=3 SV=1					ko00281;ko00626	Metabolism	Metabolism of terpenoids and polyketides	C 00281 Geraniol degradation [PATH:sco00281]	2	2	2	7.7	7.7	7.7	41.397	0.0089876	1.3234	245700000	17	dARE5sco+EpARE5sco_LIN8_dARE5sco+EpARE5sco_noa;dtiaA_tia_0.125_dtiaA_noa;WT_TIA8_WT_noa	0.322999	0.691542	0.760235	0.781936	1.0009	0.0392412	-1.13519	-2.32482	0.470321	0.267598	-0.342613	-0.914305	0.708844	0.422672	-1.21352	-1.65437	1.15132	0.0453144	1.1688	2.72991	0.123932	1	-0.248629	-0.316327	0.413786	0.665347	-0.241156
Q9KZW2	pstB	PSTB_STRCO Phosphate import ATP-binding protein PstB OS=Streptomyces coelicolor (strain ATCC BAA-471 / A3(2) / M145) OX=100226 GN=pstB PE=3 SV=1					ko02010	Environmental Information Processing	Membrane transport	C 02010 ABC transporters [PATH:sco02010]	20	20	20	72.1	72.1	72.1	28.224	0	323.31	83386000000	1208	dtiaA_tia_0.125_dtiaA_noa;WT_ERY2_WT_noa;WT_TIA8_WT_noa	1.39487	0.0517466	-3.73203	-4.27696	1.59657	0.0127282	-3.92851	-5.32858	1.42193	0.0214404	-4.46532	-4.4908	0.0116842	0.992678	-0.00696119	-0.0243939	1.09212	0.0707895	-0.56474	-2.08252	0.132639	1	0.114384	0.288491	0.498715	0.715471	-0.329468
Q9KZW0	SCO4141	Q9KZW0_STRCO Phosphate transport system permease protein OS=Streptomyces coelicolor (strain ATCC BAA-471 / A3(2) / M145) OX=100226 GN=SCO4141 PE=3 SV=1					ko02010	Environmental Information Processing	Membrane transport	C 02010 ABC transporters [PATH:sco02010]	8	8	8	32.1	32.1	32.1	35.639	0	270.46	15669000000	433	dtiaA_tia_0.125_dtiaA_noa;WT_ERY2_WT_noa;WT_TIA8_WT_noa	1.32731	0.0649295	-4.2445	-4.02377	1.58635	0.0127609	-4.27233	-5.33006	1.43013	0.0199547	-5.06361	-4.58633	0.19853	0.897639	0.0854162	0.337432	0.900181	0.119492	-0.390495	-1.54103	0.209971	1	0.108346	0.380731	1.35216	0.900551	-0.594072
Q9KZV9	SCO4142	Q9KZV9_STRCO Phosphate-binding protein PstS OS=Streptomyces coelicolor (strain ATCC BAA-471 / A3(2) / M145) OX=100226 GN=SCO4142 PE=3 SV=1					ko02010;ko02020;ko05152	Environmental Information Processing;Environmental Information Processing	Membrane transport;Signal transduction	C 02010 ABC transporters [PATH:sco02010];C 02020 Two-component system [PATH:sco02020]	25	25	25	57.8	57.8	57.8	38.04	0	323.31	169230000000	954	dtiaA_tia_0.125_dtiaA_noa;WT_ERY2_WT_noa;WT_TIA8_WT_noa	1.43549	0.052566	-3.68164	-4.46104	1.60502	0.0128269	-3.73718	-5.33786	1.49616	0.018866	-4.44527	-4.86572	0.88067	0.631983	0.185902	1.06188	0.551604	0.22838	0.324983	1.00926	0.585349	1	-0.404121	-1.12386	1.67588	0.914163	-0.342247
Q9AK49	SCO4877	Q9AK49_STRCO Uncharacterized protein OS=Streptomyces coelicolor (strain ATCC BAA-471 / A3(2) / M145) OX=100226 GN=SCO4877 PE=4 SV=1									23	23	23	57	57	57	48.559	0	94.891	31081000000	845	dtiaA_tia_0.125_dtiaA_noa;WT_ERY2_WT_noa;WT_TIA8_WT_noa	1.22309	0.0840147	-5.07089	-3.62367	1.49357	0.0136581	-3.89043	-4.77777	1.18107	0.0264467	-6.36882	-3.49685	0.254402	0.859918	0.128742	0.45322	0.330667	0.470427	-0.170792	-0.585459	0.190975	1	-0.179204	-0.414012	0.703652	0.909656	-0.585402
Q9Z4Z7	hasP	HASP_STRCO 3-hydroxyasparagine phosphotransferase OS=Streptomyces coelicolor (strain ATCC BAA-471 / A3(2) / M145) OX=100226 GN=hasP PE=4 SV=1		CDA							8	8	8	39.7	39.7	39.7	33.186	0	31.206	1685500000	33	dtiaA_tia_0.125_dtiaA_noa;WT_ERY2_WT_noa;WT_LIN8_WT_noa;WT_TIA8_WT_noa	2.42041	0.0321818	-4.36701	-11.8056	2.17407	0.0052459	-4.20033	-9.42849	2.12763	0.00365	-4.07892	-8.98178	0.390796	0.687372	1.25353	0.96246	0.277965	0.453094	0.301709	0.606223	1.63621	1	-1.10149	-4.07335	0.727884	0.929797	-1.01554
Q9S252	SCO1700	Q9S252_STRCO Putative membrane protein OS=Streptomyces coelicolor (strain ATCC BAA-471 / A3(2) / M145) OX=100226 GN=SCO1700 PE=4 SV=1									3	3	3	29.8	29.8	29.8	11.289	0	83.912	12894000000	249	dARE5sco+EpARE5sco_LIN8_dARE5sco+EpARE5sco_noa;dtiaA_tia_0.125_dtiaA_noa;WT_ERY2_WT_noa;WT_LIN8_WT_noa;WT_TIA8_WT_noa	1.72566	0.0389057	-3.76643	-6.03639	2.37957	0	-4.4446	-11.4548	1.84433	0.0125	-4.79209	-7.05231	0.147798	0.90573	-0.11841	-0.313315	1.49562	0.0326488	-1.06953	-3.61477	1.13083	1	-0.989412	-2.56852	1.0882	0.903538	-0.692785
Q9KZR9	SCO2882	Q9KZR9_STRCO Putative conserved ATP/GTP-binding protein OS=Streptomyces coelicolor (strain ATCC BAA-471 / A3(2) / M145) OX=100226 GN=SCO2882 PE=3 SV=1									8	7	7	73.6	73.6	73.6	19.408	0	22.891	713780000	58	dARE5sco+EpARE5sco_LIN8_dARE5sco+EpARE5sco_noa;dtiaA_tia_0.125_dtiaA_noa;WT_ERY2_WT_noa;WT_LIN8_WT_noa;WT_TIA8_WT_noa	1.59994	0.0495288	-1.9702	-4.70997	2.21261	0.0068	-1.90908	-7.63174	1.31277	0.0270526	-2.41851	-3.69824	1.33115	0.64351	-0.132454	-1.02158	2.80254	0.0265455	-3.40144	-14.4633	0.210081	1	0.227022	0.466585	0.409519	0.678979	-0.391535
Q9AK69	SCO4048	Q9AK69_STRCO Uncharacterized protein OS=Streptomyces coelicolor (strain ATCC BAA-471 / A3(2) / M145) OX=100226 GN=SCO4048 PE=4 SV=1									12	12	12	81.7	81.7	81.7	26.408	0	108.21	2680500000	133	dtiaA_tia_0.125_dtiaA_noa;WT_ERY2_WT_noa	0.000647149	1	-0.00101217	-0.00174312	0.346177	0.305621	-0.284727	-0.700911	1.41083	0.0398867	-0.561497	-2.62392	1.98877	0.341858	0.305403	2.32815	0.950525	0.155413	0.248943	1.30209	0.347077	1	-0.547583	-0.796489	0.475977	0.767475	-0.812069
Q9L2F9	SCO2524	Q9L2F9_STRCO Uncharacterized protein OS=Streptomyces coelicolor (strain ATCC BAA-471 / A3(2) / M145) OX=100226 GN=SCO2524 PE=4 SV=1									12	12	12	28	28	28	68.702	0	16.49	415740000	37	dtiaA_tia_0.125_dtiaA_noa	0.384563	0.650757	-0.58801	-0.874074	0.016925	0.96738	-0.044021	-0.0481736	0.779645	0.0780229	-1.07261	-1.78184	0.17037	0.886703	-0.213758	-0.39541	0.00102295	0.999256	0.00210317	0.00287272	0.444711	1	-0.460437	-0.939635	1.50647	0.714537	-1.39247
Q9Z4X1	SCO3210	Q9Z4X1_STRCO Phospho-2-dehydro-3-deoxyheptonate aldolase OS=Streptomyces coelicolor (strain ATCC BAA-471 / A3(2) / M145) OX=100226 GN=SCO3210 PE=3 SV=1		CDA			ko00400	Metabolism;Metabolism	Amino acid metabolism;Overview	C 00400 Phenylalanine. tyrosine and tryptophan biosynthesis [PATH:sco00400];C 01230 Biosynthesis of amino acids [PATH:sco01230]	23	23	23	73.8	73.8	73.8	52.261	0	323.31	8411500000	631	dARE5sco+EpARE5sco_LIN8_dARE5sco+EpARE5sco_noa;dtiaA_tia_0.125_dtiaA_noa;WT_ERY2_WT_noa;WT_LIN8_WT_noa;WT_TIA8_WT_noa	1.99406	0.02856	-4.24092	-7.99754	1.62336	0.0107328	-4.15865	-5.52033	1.85276	0.0122699	-4.4364	-7.02851	1.12674	0.342807	0.598523	2.18884	1.93543	0.0167484	-4.2836	-7.5752	0.251618	1	-0.174369	-0.495626	0.423967	0.662897	-0.222605
Q9S1Z5	SCO0131	Q9S1Z5_STRCO Putative secreted protein OS=Streptomyces coelicolor (strain ATCC BAA-471 / A3(2) / M145) OX=100226 GN=SCO0131 PE=4 SV=1									13	13	13	52	52	52	30.03	0	139.7	1424500000	206	dtiaA_tia_0.125_dtiaA_noa;WT_ERY2_WT_noa;WT_TIA8_WT_noa	1.25692	0.0849091	-2.87085	-3.56629	1.57995	0.0127444	-2.50181	-4.8675	4.15605	0	-2.69951	-22.0266	0.219608	0.864896	0.145547	0.430603	0.922442	0.0656502	-1.13114	-2.13128	0.902508	1	-0.708494	-1.87725	0.330012	0.658752	-0.337453
Q9RKR1	SCO2267	Q9RKR1_STRCO Probable heme oxygenase OS=Streptomyces coelicolor (strain ATCC BAA-471 / A3(2) / M145) OX=100226 GN=SCO2267 PE=4 SV=1					ko00860;ko04978	Metabolism	Metabolism of cofactors and vitamins	C 00860 Porphyrin and chlorophyll metabolism [PATH:sco00860]	11	11	11	63.7	63.7	63.7	23.993	0	131	2737700000	123	dtiaA_tia_0.125_dtiaA_noa;WT_ERY2_WT_noa	0.582489	0.44758	-0.944478	-1.33065	0.764118	0.0566744	-1.41579	-1.81901	1.44652	0.0232695	-1.9782	-4.08289	1.55806	0.287347	1.51601	4.24022	1.05114	0.10093	0.413399	1.78006	0.499886	1	-0.563496	-1.07269	1.71948	0.7324	-0.908627
Q9Z4W8	SCO3213	Q9Z4W8_STRCO Probable anthranilate synthase component II OS=Streptomyces coelicolor (strain ATCC BAA-471 / A3(2) / M145) OX=100226 GN=SCO3213 PE=4 SV=1		CDA			ko00400	Metabolism;Metabolism	Amino acid metabolism;Overview	C 00400 Phenylalanine. tyrosine and tryptophan biosynthesis [PATH:sco00400];C 01230 Biosynthesis of amino acids [PATH:sco01230]	6	6	6	60	60	60	20.648	0	110.05	1557300000	126	dARE5sco+EpARE5sco_LIN8_dARE5sco+EpARE5sco_noa;dtiaA_tia_0.125_dtiaA_noa;WT_ERY2_WT_noa;WT_LIN8_WT_noa;WT_TIA8_WT_noa	2.12995	0.034	-3.12708	-8.43414	2.57271	0	-4.30317	-13.3225	1.77478	0.0138256	-4.29071	-6.46966	0.0272646	0.973373	0.0800877	0.0778345	2.47606	0.0246076	-2.1362	-9.54535	0.0974453	1	0.154573	0.244299	0.0457288	0.93038	-0.0293598
O54111	SCO5915	O54111_STRCO Uncharacterized protein OS=Streptomyces coelicolor (strain ATCC BAA-471 / A3(2) / M145) OX=100226 GN=SCO5915 PE=4 SV=1									5	5	5	33.3	33.3	33.3	18.705	0	61.986	770530000	98	dARE5sco+EpARE5sco_LIN8_dARE5sco+EpARE5sco_noa;dtiaA_tia_0.125_dtiaA_noa;WT_ERY2_WT_noa;WT_LIN8_WT_noa;WT_TIA8_WT_noa	1.63089	0.0333986	-3.50418	-5.42787	3.02657	0	-4.36865	-18.663	2.0023	0.00909091	-4.28599	-8.07635	2.14284	0.450286	1.43953	6.46143	2.08219	0.016563	-3.13963	-8.10431	0.000770503	1	-0.000603994	-0.00177155	1.29385	0.906118	-0.666844
Q8CJR4	SCO5444	Q8CJR4_STRCO Glycogen phosphorylase OS=Streptomyces coelicolor (strain ATCC BAA-471 / A3(2) / M145) OX=100226 GN=SCO5444 PE=3 SV=1					ko00500;ko04910	Metabolism;Human Diseases	Carbohydrate metabolism;Endocrine and metabolic diseases	C 00500 Starch and sucrose metabolism [PATH:sco00500];C 04931 Insulin resistance [PATH:sco04931]	31	31	31	54.3	54.3	54.3	96.328	0	204.75	6482800000	524	dARE5sco+EpARE5sco_LIN8_dARE5sco+EpARE5sco_noa;dtiaA_tia_0.125_dtiaA_noa;WT_ERY2_WT_noa;WT_LIN8_WT_noa;WT_TIA8_WT_noa	2.42835	0.0262222	-3.4323	-11.0649	1.6141	0.0123483	-3.12005	-5.23835	1.99396	0.00936111	-2.89117	-7.34977	0.0877557	0.941107	0.0873464	0.202246	2.15436	0.016812	-2.56351	-8.11886	1.14223	1	-0.931598	-2.55496	0.722163	0.911777	-0.593041
Q9KZR7	SCO2884	Q9KZR7_STRCO Putative cytochrome P450 OS=Streptomyces coelicolor (strain ATCC BAA-471 / A3(2) / M145) OX=100226 GN=SCO2884 PE=1 SV=1									21	21	21	64.2	64.2	64.2	44.661	0	212.24	5100000000	416	dARE5sco+EpARE5sco_LIN8_dARE5sco+EpARE5sco_noa;dtiaA_tia_0.125_dtiaA_noa;WT_ERY2_WT_noa;WT_TIA8_WT_noa	0.950917	0.16379	-1.84318	-2.37894	1.48209	0.0157294	-2.10321	-4.27875	1.49801	0.0202089	-2.17919	-4.37629	1.08449	0.438317	-0.298226	-1.55893	2.20874	0.0166866	-2.25505	-8.10706	0.557513	1	-0.434966	-1.10427	0.82546	0.912638	-0.758011
Q9AK46	SCO4880	Q9AK46_STRCO N-acylneuraminate cytidylyltransferase OS=Streptomyces coelicolor (strain ATCC BAA-471 / A3(2) / M145) OX=100226 GN=SCO4880 PE=3 SV=1									25	25	25	66.5	66.5	66.5	44.313	0	323.31	78734000000	1340	dtiaA_tia_0.125_dtiaA_noa;WT_ERY2_WT_noa;WT_LIN8_WT_noa;WT_TIA8_WT_noa	1.45534	0.0500408	-4.31614	-4.64097	1.65247	0.0118061	-4.27733	-5.71029	1.46777	0.0184634	-5.51819	-4.81823	0.594052	0.705139	0.190243	0.863472	0.702045	0.163186	-0.381217	-1.26574	0.0848335	1	0.10609	0.205577	0.377507	0.661202	-0.268557
Q9Z4W6	SCO3215	Q9Z4W6_STRCO Methyltransf_11 domain-containing protein OS=Streptomyces coelicolor (strain ATCC BAA-471 / A3(2) / M145) OX=100226 GN=SCO3215 PE=4 SV=1		CDA							20	20	20	73.4	73.4	73.4	36.899	0	291.12	20001000000	589	dARE5sco+EpARE5sco_LIN8_dARE5sco+EpARE5sco_noa;dtiaA_tia_0.125_dtiaA_noa;WT_ERY2_WT_noa;WT_LIN8_WT_noa;WT_TIA8_WT_noa	2.47005	0.0165714	-4.69861	-12.5568	2.13686	0.00512	-4.84471	-9.38665	3.02954	0	-4.73909	-19.3468	2.27601	0.449455	1.32549	6.73347	2.13519	0.0207037	-3.48848	-8.71647	0.140538	1	-0.102372	-0.291133	0.0306721	0.958853	0.013567
Q9RDR9	SCO2248	Q9RDR9_STRCO Uncharacterized protein OS=Streptomyces coelicolor (strain ATCC BAA-471 / A3(2) / M145) OX=100226 GN=SCO2248 PE=4 SV=1			WblC						4	4	4	34.5	34.5	34.5	18.084	0	5.1061	60074000	13	dARE5sco+EpARE5sco_LIN8_dARE5sco+EpARE5sco_noa;WT_TIA8_WT_noa	NaN	1	0	NaN	1.91566	0.0129978	1.02351	4.78664	NaN	1	0	NaN	0.726914	0.42686	1.05534	1.66067	2.07145	0.0152706	2.22188	7.26213	NaN	1	0	NaN	NaN	1	0
Q9KZX6	SCO4450	Q9KZX6_STRCO Putative tetR-family transcriptional regulator OS=Streptomyces coelicolor (strain ATCC BAA-471 / A3(2) / M145) OX=100226 GN=SCO4450 PE=4 SV=1									5	5	5	25.6	25.6	25.6	23.214	0	3.9308	262200000	23		0.19014	0.811582	0.630562	0.494223	0.115527	0.745691	0.251126	0.299233	0.156692	0.753095	-0.553441	-0.41569	0.0335662	0.970379	-0.0937182	-0.0948077	NaN	1	0	NaN	0.521649	1	-0.706039	-1.15641	0.300272	0.66012	-0.671182
Q9AK45	SCO4881	Q9AK45_STRCO Putative polysaccharide biosynthesis related protein OS=Streptomyces coelicolor (strain ATCC BAA-471 / A3(2) / M145) OX=100226 GN=SCO4881 PE=4 SV=1					ko00520	Metabolism	Carbohydrate metabolism	C 00520 Amino sugar and nucleotide sugar metabolism [PATH:sco00520]	27	27	27	83.7	83.7	83.7	34.509	0	323.31	206570000000	2045	dtiaA_tia_0.125_dtiaA_noa;WT_ERY2_WT_noa;WT_LIN8_WT_noa;WT_TIA8_WT_noa	1.59148	0.0322703	-4.40488	-5.37906	1.73129	0.0104853	-4.77283	-6.28383	1.61146	0.015904	-5.45052	-5.62756	0.190243	0.903672	0.0795523	0.320419	0.729926	0.153772	-0.40248	-1.32716	0.0483993	1	0.066033	0.122218	0.110662	0.804198	-0.119768
Q9RCZ9	SCO0912	Q9RCZ9_STRCO Gamma-glutamyl-hercynylcysteine sulfoxide hydrolase OS=Streptomyces coelicolor (strain ATCC BAA-471 / A3(2) / M145) OX=100226 GN=egtC PE=3 SV=1						Metabolism	Amino acid metabolism	C 00340 Histidine metabolism [PATH:sco00340]	8	8	8	53.5	53.5	53.5	28.419	0	208.95	1462900000	148	dARE5sco+EpARE5sco_LIN8_dARE5sco+EpARE5sco_noa;dtiaA_tia_0.125_dtiaA_noa;WT_ERY2_WT_noa;WT_TIA8_WT_noa	1.03416	0.127926	-2.5466	-2.729	2.17491	0.00526554	-2.11829	-7.7291	2.67718	0.00789189	-2.55962	-11.765	1.55291	0.320731	-0.485652	-2.65366	1.59436	0.0308558	-1.408	-4.27961	2.26807	1	-0.575057	-4.03812	0.96096	0.92168	-0.461924
Q9Z4W3	SCO3221	Q9Z4W3_STRCO Putative oxidoreductase OS=Streptomyces coelicolor (strain ATCC BAA-471 / A3(2) / M145) OX=100226 GN=SCO3221 PE=4 SV=1		CDA			ko00400;ko00401	Metabolism;Metabolism;Metabolism	Amino acid metabolism;Biosynthesis of other secondary metabolites;Overview	C 00400 Phenylalanine. tyrosine and tryptophan biosynthesis [PATH:sco00400];C 00401 Novobiocin biosynthesis [PATH:sco00401];C 01230 Biosynthesis of amino acids [PATH:sco01230]	6	6	6	42.6	42.6	42.6	29.623	0	15.468	185540000	21	dtiaA_tia_0.125_dtiaA_noa;WT_ERY2_WT_noa;WT_LIN8_WT_noa;WT_TIA8_WT_noa	1.97983	0.0396538	-1.60831	-6.04821	1.34204	0.0178561	-1.7024	-3.57597	1.68509	0.0189893	-2.2	-5.22398	0.496387	0.641475	0.503098	1.04291	NaN	1	0	NaN	0.127443	1	-0.0929012	-0.265571	0.181154	0.707104	-0.270927
Q9Z4W2	SCO3222	Q9Z4W2_STRCO Putative secreted protein OS=Streptomyces coelicolor (strain ATCC BAA-471 / A3(2) / M145) OX=100226 GN=SCO3222 PE=4 SV=1		CDA							2	2	2	17.9	17.9	17.9	16.353	0	16.114	233980000	49	dARE5sco+EpARE5sco_LIN8_dARE5sco+EpARE5sco_noa	0.114043	0.901561	0.359043	0.306981	0.214641	0.452565	0.480788	0.532559	0.451711	0.19627	-0.968153	-1.06662	1.02241	0.34184	0.747803	2.14567	1.20487	0.0398925	-1.36742	-2.98199	0.322894	1	-0.394632	-0.713733	0.17584	0.723228	-0.184079
Q9S6T6	SCO3224	Q9S6T6_STRCO Putative ABC transporter ATP-binding protein OS=Streptomyces coelicolor (strain ATCC BAA-471 / A3(2) / M145) OX=100226 GN=SCO3224 PE=4 SV=1		CDA			ko02010				5	5	5	37.9	37.9	37.9	34.09	0	3.3893	240130000	18	WT_ERY2_WT_noa	0.306645	0.716028	-0.555496	-0.722539	0.757014	0.0578923	-1.34225	-1.78943	1.2743	0.0286413	-1.69242	-3.34033	0.743983	0.477189	-0.453688	-1.39949	0.90968	0.0841344	0.751772	1.92066	0.73982	1	-1.58711	-1.78466	1.4595	0.704909	-1.49869
Q7AKM4	SCO3225	Q7AKM4_STRCO Two component sensor kinase OS=Streptomyces coelicolor (strain ATCC BAA-471 / A3(2) / M145) OX=100226 GN=SCO3225 PE=4 SV=1		CDA							4	4	4	11.2	11.2	11.2	61.142	0	4.1095	143320000	19		NaN	1	0	NaN	NaN	1	0	NaN	NaN	1	0	NaN	NaN	1	0	NaN	NaN	1	0	NaN	0.250687	1	0.404839	0.589598	NaN	1	0
Q7AKM3	SCO3226	Q7AKM3_STRCO Two component system response regulator OS=Streptomyces coelicolor (strain ATCC BAA-471 / A3(2) / M145) OX=100226 GN=SCO3226 PE=4 SV=1		CDA							10	10	10	56.3	56.3	56.3	24.046	0	323.31	3212300000	280	dtiaA_tia_0.125_dtiaA_noa;WT_ERY2_WT_noa;WT_TIA8_WT_noa	0.0120716	0.990519	-0.0111548	-0.0287774	1.86714	0.0299273	-0.396156	-2.70156	1.32178	0.0390545	-0.665991	-2.65492	0.341023	0.802643	-0.192823	-0.621384	0.859567	0.147448	-0.315836	-1.36468	0.171194	1	-0.161408	-0.374295	0.909603	0.909838	-0.58357
Q9RD00	SCO0911	Q9RD00_STRCO Hercynine oxygenase OS=Streptomyces coelicolor (strain ATCC BAA-471 / A3(2) / M145) OX=100226 GN=egtB PE=3 SV=1						Metabolism	Amino acid metabolism	C 00340 Histidine metabolism [PATH:sco00340]	15	15	15	53.1	53.1	53.1	49.885	0	61.514	3988300000	312	dARE5sco+EpARE5sco_LIN8_dARE5sco+EpARE5sco_noa;dtiaA_tia_0.125_dtiaA_noa;WT_ERY2_WT_noa;WT_LIN8_WT_noa;WT_TIA8_WT_noa	1.68452	0.0324304	-2.23488	-5.24071	1.82843	0.00976712	-2.45137	-6.09725	2.42513	0.00503448	-2.70306	-10.1559	1.29939	0.282625	-1.01849	-3.02048	1.62055	0.026816	-1.90059	-4.75633	1.22531	1	-0.979419	-2.79619	0.817319	0.91541	-0.910664
Q9XAG2	SCO5313	Q9XAG2_STRCO Possible membrane protein OS=Streptomyces coelicolor (strain ATCC BAA-471 / A3(2) / M145) OX=100226 GN=SCO5313 PE=4 SV=1									9	9	9	36.6	36.6	36.6	31.547	0	23.2	753130000	112	dtiaA_tia_0.125_dtiaA_noa;WT_ERY2_WT_noa;WT_TIA8_WT_noa	1.50842	0.0529366	-2.45193	-4.52244	1.86242	0.0104918	-3.11519	-6.64511	1.89661	0.0137551	-2.4269	-6.4545	0.230735	0.820207	0.397723	0.55109	0.387804	0.276365	-0.599391	-0.882532	0.0302003	1	-0.0920226	-0.086288	0.206024	0.681501	0.400346
Q9FC90	SCO1223	Q9FC90_STRCO Ornithine--oxo-acid aminotransferase OS=Streptomyces coelicolor (strain ATCC BAA-471 / A3(2) / M145) OX=100226 GN=SCO1223 PE=3 SV=1					ko00330	Metabolism	Amino acid metabolism	C 00330 Arginine and proline metabolism [PATH:sco00330]	20	20	20	57	57	57	42.905	0	295.38	11810000000	690	dARE5sco+EpARE5sco_LIN8_dARE5sco+EpARE5sco_noa;dtiaA_tia_0.125_dtiaA_noa;WT_ERY2_WT_noa;WT_LIN8_WT_noa;WT_TIA8_WT_noa	1.99803	0.0269434	-3.99911	-7.93682	1.96283	0.00369942	-4.40728	-7.81714	2.4023	0.00748718	-4.23334	-11.5289	0.14407	0.930225	0.0594699	0.244843	1.42665	0.0308051	-2.08204	-4.04589	0.504255	1	-0.446771	-1.02875	1.09527	0.910211	-0.716616
Q9EWD3	SCO4874	Q9EWD3_STRCO Putative integral membrane protein OS=Streptomyces coelicolor (strain ATCC BAA-471 / A3(2) / M145) OX=100226 GN=SCO4874 PE=4 SV=1									19	19	19	31.1	31.1	31.1	99.175	0	286.78	5186000000	439	dtiaA_tia_0.125_dtiaA_noa;WT_ERY2_WT_noa;WT_LIN8_WT_noa;WT_TIA8_WT_noa	1.83713	0.0363684	-4.46265	-6.92677	2.24667	0.00666667	-4.96793	-10.4462	2.47708	0.00973333	-4.88088	-12.7599	0.988399	0.431834	0.373357	1.62414	0.0690536	0.878961	0.0834624	0.167899	0.0638412	1	0.0731061	0.154041	0.418957	0.675891	-0.335171
Q9RJ69	tatC	Q9RJ69_STRCO Sec-independent protein translocase protein TatC OS=Streptomyces coelicolor (strain ATCC BAA-471 / A3(2) / M145) OX=100226 GN=tatC PE=3 SV=1					ko03060;ko03070	Genetic Information Processing;Environmental Information Processing	Folding. sorting and degradation;Membrane transport	C 03060 Protein export [PATH:sco03060];C 03070 Bacterial secretion system [PATH:sco03070]	3	3	3	22.5	22.5	22.5	34.662	0	14.885	479120000	41	dtiaA_tia_0.125_dtiaA_noa;WT_ERY2_WT_noa;WT_TIA8_WT_noa	0.418656	0.579867	-1.86249	-1.05071	0.946349	0.034296	-2.45807	-2.44445	1.01541	0.0382911	-2.88841	-2.70214	0.112216	0.905503	0.394463	0.305127	0.0464151	0.909872	-0.0995464	-0.12587	0.530509	1	-0.525637	-1.10973	0.955225	0.932364	-2.50012
Q9RJY6	SCO1184	Q9RJY6_STRCO Uncharacterized protein OS=Streptomyces coelicolor (strain ATCC BAA-471 / A3(2) / M145) OX=100226 GN=SCO1184 PE=4 SV=1									11	11	11	12	12	12	135.7	0	3.2205	500070000	39	dtiaA_tia_0.125_dtiaA_noa;WT_ERY2_WT_noa	0.463825	0.536137	-2.01657	-1.15943	0.0310947	0.956626	-0.0199407	-0.0656848	2.19577	0.0036962	-3.27258	-9.02843	0.276938	0.766271	0.936232	0.699587	0.0784464	0.837508	-0.350665	-0.221965	0.0378681	1	-0.190724	-0.11157	0.189538	0.682213	-0.915712
Q8CJX3	SCO3227	Q8CJX3_STRCO Putative aminotransferase OS=Streptomyces coelicolor (strain ATCC BAA-471 / A3(2) / M145) OX=100226 GN=SCO3227 PE=4 SV=1		CDA				Metabolism;Metabolism	Biosynthesis of other secondary metabolites;Metabolism of terpenoids and polyketides	C 00261 Monobactam biosynthesis [PATH:sco00261];C 01055 Biosynthesis of vancomycin group antibiotics [PATH:sco01055]	15	15	15	42.8	42.8	42.8	47.849	0	150.48	8927300000	474	dARE5sco+EpARE5sco_LIN8_dARE5sco+EpARE5sco_noa;dtiaA_tia_0.125_dtiaA_noa;WT_ERY2_WT_noa;WT_LIN8_WT_noa;WT_TIA8_WT_noa	2.28589	0.0272308	-5.69056	-11.1349	2.02697	0.00441379	-5.07471	-8.52244	3.13002	0	-5.81166	-22.4981	0.989013	0.36235	0.647194	1.99165	1.54182	0.026982	-4.63072	-5.13301	0.0124516	1	0.00968043	0.0282979	0.619646	0.729097	-0.237264
Q9Z4X8	SCO3228	Q9Z4X8_STRCO Putative glycolate oxidase OS=Streptomyces coelicolor (strain ATCC BAA-471 / A3(2) / M145) OX=100226 GN=SCO3228 PE=3 SV=1		CDA			ko00630	Metabolism;Metabolism	Biosynthesis of other secondary metabolites;Metabolism of terpenoids and polyketides	C 00261 Monobactam biosynthesis [PATH:sco00261];C 01055 Biosynthesis of vancomycin group antibiotics [PATH:sco01055]	13	13	13	56.8	56.8	56.8	38.744	0	56.113	1548500000	161	dARE5sco+EpARE5sco_LIN8_dARE5sco+EpARE5sco_noa;dtiaA_tia_0.125_dtiaA_noa;WT_ERY2_WT_noa;WT_LIN8_WT_noa;WT_TIA8_WT_noa	1.64375	0.0340629	-2.63927	-5.22967	2.63975	0	-2.78678	-11.9271	2.47175	0.00811111	-3.80353	-11.8299	0.0417835	0.97314	-0.0253639	-0.0860664	2.03776	0.0176599	-3.17532	-7.8184	0.473458	1	-0.616659	-1.043	0.679801	0.853433	-0.463541
Q9Z4X7	SCO3229	Q9Z4X7_STRCO Putative 4-hydroxyphenylpyruvic acid dioxygenase OS=Streptomyces coelicolor (strain ATCC BAA-471 / A3(2) / M145) OX=100226 GN=SCO3229 PE=1 SV=1		CDA			ko00130;ko00350;ko00360	Metabolism;Metabolism	Biosynthesis of other secondary metabolites;Metabolism of terpenoids and polyketides	C 00261 Monobactam biosynthesis [PATH:sco00261];C 01055 Biosynthesis of vancomycin group antibiotics [PATH:sco01055]	19	19	19	74.9	74.9	74.9	40.198	0	323.31	14982000000	563	dARE5sco+EpARE5sco_LIN8_dARE5sco+EpARE5sco_noa;WT_ERY2_WT_noa;WT_LIN8_WT_noa;WT_TIA8_WT_noa	1.46281	0.0484043	-4.77929	-4.72837	1.66161	0.0113718	-4.81494	-5.85239	1.65328	0.015479	-5.15269	-5.84779	1.60295	0.293333	1.34995	4.25428	1.36176	0.0317365	-2.48254	-3.90803	0.0200109	1	0.0230363	0.0499311	0.299404	0.668469	-0.179979
Q9Z4X6	SCO3230	Q9Z4X6_STRCO CDA peptide synthetase I OS=Streptomyces coelicolor (strain ATCC BAA-471 / A3(2) / M145) OX=100226 GN=SCO3230 PE=1 SV=1		CDA							293	293	278	60.1	60.1	56.5	798.62	0	323.31	124790000000	7350	dARE5sco+EpARE5sco_LIN8_dARE5sco+EpARE5sco_noa;WT_ERY2_WT_noa;WT_LIN8_WT_noa;WT_TIA8_WT_noa	2.28779	0.02832	-5.8236	-11.2049	2.89708	0	-6.75466	-19.8258	3.99284	0	-7.35196	-42.2202	0.974459	0.348575	0.826494	2.10303	1.76019	0.0225225	-4.56375	-6.43277	0.0609587	1	-0.0723114	-0.148457	0.301336	0.673473	-0.160696
Q9FC91	SCO1222	Q9FC91_STRCO Uncharacterized protein OS=Streptomyces coelicolor (strain ATCC BAA-471 / A3(2) / M145) OX=100226 GN=SCO1222 PE=4 SV=1									9	9	9	45.5	45.5	45.5	31.514	0	76.031	2993300000	191	dARE5sco+EpARE5sco_LIN8_dARE5sco+EpARE5sco_noa;dtiaA_tia_0.125_dtiaA_noa;WT_ERY2_WT_noa;WT_LIN8_WT_noa;WT_TIA8_WT_noa	3.01793	0	-4.23158	-18.3047	2.7248	0	-4.18222	-14.8405	2.24294	0.00540741	-4.90349	-10.382	0.206574	0.888759	0.111247	0.380522	1.5596	0.0279584	-2.19575	-4.64894	0.755079	1	-0.658458	-1.56828	1.0305	0.900418	-0.77797
Q9Z4X5	SCO3231	Q9Z4X5_STRCO CDA peptide synthetase II OS=Streptomyces coelicolor (strain ATCC BAA-471 / A3(2) / M145) OX=100226 GN=SCO3231 PE=4 SV=1		CDA							155	141	134	60.5	55.9	54.1	394.66	0	323.31	93926000000	4441	dARE5sco+EpARE5sco_LIN8_dARE5sco+EpARE5sco_noa;WT_ERY2_WT_noa;WT_LIN8_WT_noa;WT_TIA8_WT_noa	2.39906	0.0183158	-9.29303	-13.4926	3.30328	0	-10.0444	-30.9914	2.22557	0.0067907	-9.23864	-11.3252	0.981793	0.36466	0.74917	2.06408	1.94636	0.0164412	-6.09935	-8.0855	0.108916	1	-0.153208	-0.265875	0.0709251	0.882495	-0.0557321
Q9Z4Z8	SCO3233	Q9Z4Z8_STRCO Putative hydrolase OS=Streptomyces coelicolor (strain ATCC BAA-471 / A3(2) / M145) OX=100226 GN=SCO3233 PE=4 SV=1		CDA							9	9	9	60.3	60.3	60.3	29.477	0	93.558	3571700000	233	dARE5sco+EpARE5sco_LIN8_dARE5sco+EpARE5sco_noa;dtiaA_tia_0.125_dtiaA_noa;WT_ERY2_WT_noa;WT_LIN8_WT_noa;WT_TIA8_WT_noa	1.70936	0.0370233	-2.92075	-5.6798	2.38332	0.00761905	-3.66911	-10.8963	2.00054	0.00884956	-4.05095	-7.97578	0.699515	0.46983	0.581843	1.42504	1.93977	0.0174919	-2.91585	-7.02201	0.285801	1	-0.319957	-0.626031	0.145347	0.777341	-0.10034
Q9RCY9	SCO0921	Q9RCY9_STRCO Uncharacterized protein OS=Streptomyces coelicolor (strain ATCC BAA-471 / A3(2) / M145) OX=100226 GN=SCO0921 PE=4 SV=1									16	16	16	80.9	80.9	80.9	27.962	0	119.61	4125200000	300	dtiaA_tia_0.125_dtiaA_noa;WT_ERY2_WT_noa;WT_LIN8_WT_noa;WT_TIA8_WT_noa	2.29204	0.0252857	-4.10854	-10.41	2.59366	0	-4.59998	-13.8271	2.18472	0.0045625	-5.10467	-9.91758	0.794808	0.451714	-0.48078	-1.50269	0.863462	0.0716831	-1.44834	-2.07091	0.465165	1	-0.591873	-1.02087	0.223113	0.695731	-0.184425
Q8CJS5	SCO4875	Q8CJS5_STRCO Putative sugar transferase OS=Streptomyces coelicolor (strain ATCC BAA-471 / A3(2) / M145) OX=100226 GN=SCO4875 PE=4 SV=1									15	15	15	59.5	59.5	59.5	35.442	0	221.63	13695000000	539	dARE5sco+EpARE5sco_LIN8_dARE5sco+EpARE5sco_noa;dtiaA_tia_0.125_dtiaA_noa;WT_ERY2_WT_noa;WT_LIN8_WT_noa;WT_TIA8_WT_noa	1.68027	0.0420816	-6.10165	-6.12756	2.67774	0	-5.90575	-15.9152	2.0722	0.00389333	-6.63727	-9.2868	1.09573	0.440506	0.297277	1.56722	1.09435	0.0471607	-1.198	-2.59265	0.0885977	1	-0.0823237	-0.200778	0.325446	0.65705	-0.318484
Q9Z4Z6	SCO3235	Q9Z4Z6_STRCO Putative ABC transporter OS=Streptomyces coelicolor (strain ATCC BAA-471 / A3(2) / M145) OX=100226 GN=SCO3235 PE=4 SV=1		CDA			ko02010	Environmental Information Processing	Membrane transport	C 02010 ABC transporters [PATH:sco02010]	26	26	26	52.2	52.2	52.2	65.694	0	323.31	11171000000	650	dARE5sco+EpARE5sco_LIN8_dARE5sco+EpARE5sco_noa;dtiaA_tia_0.125_dtiaA_noa;WT_ERY2_WT_noa;WT_LIN8_WT_noa;WT_TIA8_WT_noa	1.90986	0.0281905	-4.07587	-7.32567	2.29658	0.00680851	-4.30458	-10.5736	3.88203	0	-4.9573	-31.6174	1.87448	0.349187	0.650401	3.69726	1.85075	0.0162652	-4.68445	-7.07375	0.579686	1	-0.240702	-0.939543	0.726188	0.829869	-0.329933
Q9KYZ3	SCO7536	Q9KYZ3_STRCO Putative integral membrane protein OS=Streptomyces coelicolor (strain ATCC BAA-471 / A3(2) / M145) OX=100226 GN=SCO7536 PE=4 SV=1									17	17	17	33	33	33	76.119	0	323.31	16615000000	518	dARE5sco+EpARE5sco_LIN8_dARE5sco+EpARE5sco_noa;dtiaA_tia_0.125_dtiaA_noa;WT_ERY2_WT_noa;WT_LIN8_WT_noa;WT_TIA8_WT_noa	3.00686	0	-2.68072	-14.5559	2.59941	0	-3.30453	-12.4209	2.16695	0.00356098	-3.44934	-8.93423	1.15087	0.467063	0.242666	1.44299	2.21322	0.016327	-1.83668	-7.5165	0.400795	1	-0.33024	-0.806969	1.65645	0.919656	-0.357755
Q9Z4Z4	SCO3237	Q9Z4Z4_STRCO Uncharacterized protein OS=Streptomyces coelicolor (strain ATCC BAA-471 / A3(2) / M145) OX=100226 GN=SCO3237 PE=4 SV=1		CDA							18	18	17	61.7	61.7	58.4	51.145	0	96.693	2721000000	218	dARE5sco+EpARE5sco_LIN8_dARE5sco+EpARE5sco_noa;dtiaA_tia_0.125_dtiaA_noa;WT_ERY2_WT_noa;WT_TIA8_WT_noa	1.24163	0.0825674	-3.51635	-3.58723	1.74902	0.0107218	-4.75138	-6.39532	1.63886	0.0161626	-4.47035	-5.66271	0.933253	0.42637	0.421559	1.63308	2.07751	0.0173333	-3.26952	-8.15485	0.566955	1	-0.381996	-1.08011	0.821	0.931118	-0.649622
Q9Z4Z3	SCO3238	Q9Z4Z3_STRCO AP_endonuc_2 domain-containing protein OS=Streptomyces coelicolor (strain ATCC BAA-471 / A3(2) / M145) OX=100226 GN=SCO3238 PE=4 SV=1		CDA							9	9	9	28.5	28.5	28.5	41.151	0	26.823	1060200000	93	dARE5sco+EpARE5sco_LIN8_dARE5sco+EpARE5sco_noa;dtiaA_tia_0.125_dtiaA_noa;WT_ERY2_WT_noa;WT_TIA8_WT_noa	1.09257	0.114673	-2.18208	-2.86728	2.01051	0.00983111	-2.18699	-6.88458	1.60403	0.0223587	-1.34437	-4.25247	0.318153	0.755987	0.474504	0.727636	1.8597	0.0232058	-1.88864	-5.82367	0.11087	1	-0.197332	-0.280544	0.104119	0.831545	0.0739352
Q9Z4Z2	SCO3239	Q9Z4Z2_STRCO Uncharacterized protein OS=Streptomyces coelicolor (strain ATCC BAA-471 / A3(2) / M145) OX=100226 GN=SCO3239 PE=4 SV=1		CDA							13	13	13	62.3	62.3	62.3	32.011	0	62.012	2585500000	228	dARE5sco+EpARE5sco_LIN8_dARE5sco+EpARE5sco_noa;WT_ERY2_WT_noa;WT_LIN8_WT_noa;WT_TIA8_WT_noa	1.77183	0.0361754	-2.76099	-5.95458	1.80019	0.0106022	-3.32067	-6.3493	1.62633	0.0168716	-4.05425	-5.5184	0.815257	0.418118	0.667523	1.68454	1.50712	0.0268318	-2.06244	-4.36483	0.279014	1	-0.225368	-0.569063	0.734382	0.657382	-0.10479
Q9Z4Z1	SCO3240	Q9Z4Z1_STRCO Uncharacterized protein OS=Streptomyces coelicolor (strain ATCC BAA-471 / A3(2) / M145) OX=100226 GN=SCO3240 PE=4 SV=1		CDA							5	5	5	26.3	26.3	26.3	23.972	0	12.482	686550000	65	dARE5sco+EpARE5sco_LIN8_dARE5sco+EpARE5sco_noa;dtiaA_tia_0.125_dtiaA_noa;WT_ERY2_WT_noa;WT_LIN8_WT_noa;WT_TIA8_WT_noa	2.33445	0.0196667	-2.32991	-8.99286	2.2861	0.00542373	-3.13521	-9.60498	1.43766	0.0204222	-3.17985	-4.38732	0.932428	0.340137	1.18301	2.17351	1.67508	0.0273261	-1.67069	-4.81761	1.49307	1	-0.850871	-3.31965	0.402594	0.660642	-0.225273
Q9EWD4	SCO4873	Q9EWD4_STRCO Uncharacterized protein OS=Streptomyces coelicolor (strain ATCC BAA-471 / A3(2) / M145) OX=100226 GN=SCO4873 PE=4 SV=1									13	13	13	54.5	54.5	54.5	33.4	0	191.95	15228000000	528	dARE5sco+EpARE5sco_LIN8_dARE5sco+EpARE5sco_noa;dtiaA_tia_0.125_dtiaA_noa;WT_ERY2_WT_noa;WT_LIN8_WT_noa;WT_TIA8_WT_noa	2.1093	0.0208235	-5.04905	-9.21666	1.61596	0.011878	-6.14057	-5.72141	1.74207	0.0123579	-5.99804	-6.53136	0.0521235	0.972615	-0.0198224	-0.0888341	1.44989	0.032	-1.3079	-3.70318	0.28272	1	-0.301724	-0.613821	0.654243	0.864621	-0.559902
Q9Z4Z0	SCO3241	Q9Z4Z0_STRCO Putaive isomerase OS=Streptomyces coelicolor (strain ATCC BAA-471 / A3(2) / M145) OX=100226 GN=SCO3241 PE=4 SV=1		CDA							8	8	8	43.8	43.8	43.8	31.122	0	39.766	1256200000	77	dARE5sco+EpARE5sco_LIN8_dARE5sco+EpARE5sco_noa;WT_ERY2_WT_noa;WT_LIN8_WT_noa;WT_TIA8_WT_noa	1.72208	0.0364553	-3.08692	-5.81064	1.32138	0.0173519	-2.78634	-3.80938	1.44655	0.0225248	-2.47325	-4.25895	0.988136	0.380043	0.5683	1.90855	1.82563	0.0217034	-2.24034	-5.94327	0.226203	1	-0.277145	-0.512156	0.55481	0.734579	-0.309864
Q9Z4Y9	SCO3242	Q9Z4Y9_STRCO Puitative transferase OS=Streptomyces coelicolor (strain ATCC BAA-471 / A3(2) / M145) OX=100226 GN=SCO3242 PE=4 SV=1		CDA				Metabolism	Metabolism of cofactors and vitamins	C 00130 Ubiquinone and other terpenoid-quinone biosynthesis [PATH:sco00130]	9	9	9	43.6	43.6	43.6	28.875	0	33.648	1213900000	109	dARE5sco+EpARE5sco_LIN8_dARE5sco+EpARE5sco_noa;dtiaA_tia_0.125_dtiaA_noa;WT_ERY2_WT_noa;WT_LIN8_WT_noa;WT_TIA8_WT_noa	1.78123	0.0387111	-3.40472	-6.26423	1.68224	0.0115952	-3.37849	-5.67976	1.74083	0.0165463	-4.4256	-6.28019	0.480422	0.693165	0.366337	0.94503	2.06779	0.0161242	-2.44825	-7.46627	0.570306	1	-0.532618	-1.17959	0.251863	0.667114	-0.370537
Q9Z4Y8	SCO3243	Q9Z4Y8_STRCO Putative myo-inositol phosphate synthase OS=Streptomyces coelicolor (strain ATCC BAA-471 / A3(2) / M145) OX=100226 GN=SCO3243 PE=3 SV=1		CDA			ko00521;ko00562	Metabolism;Metabolism	Biosynthesis of other secondary metabolites;Carbohydrate metabolism	C 00521 Streptomycin biosynthesis [PATH:sco00521];C 00562 Inositol phosphate metabolism [PATH:sco00562]	17	17	17	58.2	58.2	58.2	39.858	0	220.34	10244000000	432	dARE5sco+EpARE5sco_LIN8_dARE5sco+EpARE5sco_noa;dtiaA_tia_0.125_dtiaA_noa;WT_ERY2_WT_noa;WT_LIN8_WT_noa;WT_TIA8_WT_noa	2.77224	0	-4.88704	-16.229	2.28076	0.00711111	-4.86624	-10.7278	2.62413	0.0153684	-6.09285	-15.3268	1.04254	0.361311	0.557361	1.98822	1.03385	0.0444688	-3.11366	-2.78229	0.11737	1	-0.12613	-0.270724	0.774982	0.798021	-0.253764
Q9Z4Y7	SCO3244	Q9Z4Y7_STRCO Putative secreted protein OS=Streptomyces coelicolor (strain ATCC BAA-471 / A3(2) / M145) OX=100226 GN=SCO3244 PE=4 SV=1		CDA							13	13	13	55.1	55.1	55.1	29.652	0	139.67	9163000000	279	dARE5sco+EpARE5sco_LIN8_dARE5sco+EpARE5sco_noa;dtiaA_tia_0.125_dtiaA_noa;WT_ERY2_WT_noa;WT_LIN8_WT_noa;WT_TIA8_WT_noa	1.66608	0.0355517	-5.05307	-5.91378	1.92498	0.00374269	-5.97907	-7.89085	2.22058	0.00530909	-5.27279	-10.321	1.02465	0.381637	0.501024	1.88349	1.4869	0.0318637	-1.42977	-3.92115	1.08056	1	-0.398954	-1.79087	1.23946	0.926286	-0.377563
Q9Z4Y6	SCO3245	Q9Z4Y6_STRCO Putative salicylate hydroxylase (Putative secreted protein) OS=Streptomyces coelicolor (strain ATCC BAA-471 / A3(2) / M145) OX=100226 GN=SCO3245 PE=4 SV=1		CDA			ko00621;ko00624;ko00626	Metabolism;Metabolism;Metabolism	Overview;Xenobiotics biodegradation and metabolism;Xenobiotics biodegradation and metabolism	C 01220 Degradation of aromatic compounds [PATH:sco01220];C 00621 Dioxin degradation [PATH:sco00621];C 00624 Polycyclic aromatic hydrocarbon degradation [PATH:sco00624];C 00626 Naphthalene degradation [PATH:sco00626]	16	16	16	56.4	56.4	56.4	44.261	0	150.46	5795500000	367	dARE5sco+EpARE5sco_LIN8_dARE5sco+EpARE5sco_noa;dtiaA_tia_0.125_dtiaA_noa;WT_ERY2_WT_noa;WT_LIN8_WT_noa;WT_TIA8_WT_noa	2.44102	0.0307826	-3.88967	-11.62	2.61231	0	-4.38591	-13.8304	2.44655	0.009125	-4.93511	-12.4646	0.8352	0.425859	0.590563	1.66558	2.4301	0.0257647	-4.66324	-12.1122	0.328194	1	-0.229141	-0.638226	0.084257	0.863315	-0.0621223
Q9Z4Y4	SCO3247	Q9Z4Y4_STRCO Putative acyl CoA oxidase OS=Streptomyces coelicolor (strain ATCC BAA-471 / A3(2) / M145) OX=100226 GN=SCO3247 PE=3 SV=1		CDA				Metabolism;Metabolism;Metabolism	Lipid metabolism;Lipid metabolism;Overview	C 00071 Fatty acid degradation [PATH:sco00071];C 00592 alpha-Linolenic acid metabolism [PATH:sco00592];C 01040 Biosynthesis of unsaturated fatty acids [PATH:sco01040];C 01212 Fatty acid metabolism [PATH:sco01212]	32	32	32	73.5	73.5	73.5	64.041	0	323.31	17367000000	981	dARE5sco+EpARE5sco_LIN8_dARE5sco+EpARE5sco_noa;dtiaA_tia_0.125_dtiaA_noa;WT_ERY2_WT_noa;WT_LIN8_WT_noa;WT_TIA8_WT_noa	2.49687	0.0204706	-6.16767	-13.7389	2.66716	0	-5.35977	-15.3558	2.10978	0.00435821	-6.91124	-9.69807	0.444265	0.70857	0.31343	0.856944	2.72195	0	-6.02301	-16.6062	0.0743199	1	-0.0390968	-0.142909	0.41931	0.659582	-0.187471
Q8CJI8	SCO1565	Q8CJI8_STRCO Putative glycerophosphoryl diester phosphodiesterase OS=Streptomyces coelicolor (strain ATCC BAA-471 / A3(2) / M145) OX=100226 GN=SCO1565 PE=4 SV=1					ko00564	Metabolism	Lipid metabolism	C 00564 Glycerophospholipid metabolism [PATH:sco00564]	24	24	24	75.5	75.5	75.5	42.674	0	323.31	31661000000	775	dARE5sco+EpARE5sco_LIN8_dARE5sco+EpARE5sco_noa;dtiaA_tia_0.125_dtiaA_noa;WT_ERY2_WT_noa;WT_LIN8_WT_noa;WT_TIA8_WT_noa	1.64823	0.0381852	-7.09573	-6.00219	1.61874	0.0104235	-8.61545	-5.89698	1.93483	0.00621359	-8.4601	-8.29449	3.10947	0.606667	-0.965749	-7.60798	1.61435	0.0234817	-4.0215	-5.44463	0.20275	1	-0.189423	-0.437312	0.34588	0.659026	-0.232144
Q9KZZ8	SCO4428	Q9KZZ8_STRCO Putative secreted protein OS=Streptomyces coelicolor (strain ATCC BAA-471 / A3(2) / M145) OX=100226 GN=SCO4428 PE=4 SV=1									10	10	10	38.7	38.7	38.7	54.155	0	26.377	1459100000	94	dtiaA_tia_0.125_dtiaA_noa;WT_ERY2_WT_noa;WT_LIN8_WT_noa;WT_TIA8_WT_noa	2.09617	0.0191351	-4.32863	-8.83678	2.60807	0	-4.97746	-14.3189	1.73878	0.01522	-4.87774	-6.35044	0.981037	0.349728	-1.20477	-2.30223	0.310499	0.387714	-0.379225	-0.687834	1.63691	1	-0.979065	-3.89527	1.96389	0.637231	-1.33255
O54097	SCO5899	O54097_STRCO Uncharacterized protein OS=Streptomyces coelicolor (strain ATCC BAA-471 / A3(2) / M145) OX=100226 GN=SCO5899 PE=4 SV=1									9	9	9	48.1	48.1	48.1	32.091	0	79.063	5807200000	261	dARE5sco+EpARE5sco_LIN8_dARE5sco+EpARE5sco_noa;dtiaA_tia_0.125_dtiaA_noa;WT_ERY2_WT_noa;WT_LIN8_WT_noa;WT_TIA8_WT_noa	2.09973	0.0242034	-2.36621	-7.57865	2.58731	0	-3.251	-12.2376	1.93902	0.0113113	-3.281	-7.21046	0.520578	0.692548	-0.305155	-0.950282	1.28875	0.0333003	-1.78282	-3.42366	1.10296	1	-0.778535	-2.34023	1.36374	0.82	-0.75426
Q93S07	SCO6282	Q93S07_STRCO Putative 3-oxoacyl-[acyl-carrier protein] reductase OS=Streptomyces coelicolor (strain ATCC BAA-471 / A3(2) / M145) OX=100226 GN=SCO6282 PE=4 SV=1									17	17	16	65.7	65.7	62.3	27.431	0	323.31	452210000000	1365	dARE5sco+EpARE5sco_LIN8_dARE5sco+EpARE5sco_noa;dtiaA_tia_0.125_dtiaA_noa;WT_ERY2_WT_noa;WT_TIA8_WT_noa	1.26962	0.0834036	-2.87173	-3.6164	1.57618	0.0124977	-3.33085	-5.0957	1.81269	0.0124894	-3.66106	-6.543	1.31737	0.461297	-0.225966	-1.49188	2.79706	0	-4.93785	-16.5988	0.236572	1	-0.687681	-0.597616	0.300598	0.691237	0.113482
Q9Z4Y3	SCO3248	Q9Z4Y3_STRCO Putative 3-oxoacyl-[acyl carrier protein] synthase II OS=Streptomyces coelicolor (strain ATCC BAA-471 / A3(2) / M145) OX=100226 GN=SCO3248 PE=3 SV=1		CDA			ko00061	Metabolism;Metabolism;Metabolism	Lipid metabolism;Metabolism of cofactors and vitamins;Overview	C 00061 Fatty acid biosynthesis [PATH:sco00061];C 00780 Biotin metabolism [PATH:sco00780];C 01212 Fatty acid metabolism [PATH:sco01212]	15	15	15	63.3	63.3	63.3	41.03	0	323.31	7068800000	452	dARE5sco+EpARE5sco_LIN8_dARE5sco+EpARE5sco_noa;dtiaA_tia_0.125_dtiaA_noa;WT_ERY2_WT_noa;WT_LIN8_WT_noa;WT_TIA8_WT_noa	1.83211	0.0354359	-4.18662	-6.82276	3.03128	0	-4.77892	-19.436	1.99666	0.00646465	-5.61733	-8.40669	0.0525267	0.965013	0.0383403	0.113961	1.85159	0.0172128	-4.16355	-6.94832	0.608825	1	-0.45592	-1.19672	1.29367	0.909081	-0.460852
Q9Z4X0	trpC2	TRPC2_STRCO Indole-3-glycerol phosphate synthase 2 OS=Streptomyces coelicolor (strain ATCC BAA-471 / A3(2) / M145) OX=100226 GN=trpC2 PE=3 SV=1		CDA			ko00400	Metabolism;Metabolism	Amino acid metabolism;Overview	C 00400 Phenylalanine. tyrosine and tryptophan biosynthesis [PATH:sco00400];C 01230 Biosynthesis of amino acids [PATH:sco01230]	10	10	10	50	50	50	26.815	0	47.224	1600100000	186	dARE5sco+EpARE5sco_LIN8_dARE5sco+EpARE5sco_noa;dtiaA_tia_0.125_dtiaA_noa;WT_ERY2_WT_noa;WT_LIN8_WT_noa;WT_TIA8_WT_noa	1.78482	0.0363256	-3.92316	-6.44313	1.38672	0.0149635	-3.22233	-4.16445	1.68875	0.0156102	-3.94927	-5.8597	1.2988	0.292759	0.894343	2.89961	3.89353	0	-3.08003	-22.8455	0.284714	1	-0.350941	-0.635207	0.0924244	0.831643	-0.0982882
Q93RX9	SCO6293	Q93RX9_STRCO Uncharacterized protein OS=Streptomyces coelicolor (strain ATCC BAA-471 / A3(2) / M145) OX=100226 GN=SCO6293 PE=3 SV=1					ko00330	Metabolism	Amino acid metabolism	C 00330 Arginine and proline metabolism [PATH:sco00330]	12	12	12	45	45	45	35.869	0	113.44	3407000000	158	dARE5sco+EpARE5sco_LIN8_dARE5sco+EpARE5sco_noa;dtiaA_tia_0.125_dtiaA_noa;WT_ERY2_WT_noa;WT_TIA8_WT_noa	1.17582	0.10267	-1.85928	-3.0687	1.04384	0.030741	-1.92908	-2.6679	1.60711	0.0185767	-2.14992	-4.83807	0.407746	0.700548	-0.549769	-0.906613	1.71355	0.0246262	-2.05201	-5.26719	0.569254	1	-1.54811	-1.37767	0.601939	0.87572	-0.953082
Q9Z4W9	trpD2	TRPD2_STRCO Anthranilate phosphoribosyltransferase 2 OS=Streptomyces coelicolor (strain ATCC BAA-471 / A3(2) / M145) OX=100226 GN=trpD2 PE=3 SV=1		CDA			ko00400	Metabolism;Metabolism	Amino acid metabolism;Overview	C 00400 Phenylalanine. tyrosine and tryptophan biosynthesis [PATH:sco00400];C 01230 Biosynthesis of amino acids [PATH:sco01230]	17	17	17	76.4	76.4	76.4	34.536	0	165.65	8454800000	392	dARE5sco+EpARE5sco_LIN8_dARE5sco+EpARE5sco_noa;dtiaA_tia_0.125_dtiaA_noa;WT_ERY2_WT_noa;WT_LIN8_WT_noa;WT_TIA8_WT_noa	2.49653	0.0174	-5.27512	-13.236	2.22162	0.00646465	-5.50051	-10.4155	2.13807	0.00442424	-6.04402	-9.77348	1.48452	0.312051	1.03234	3.54001	2.61773	0.0292	-5.22232	-14.632	0.594818	1	-0.334532	-1.07464	0.80856	0.741174	-0.18567
Q9L2G6	SCO2517	Q9L2G6_STRCO Putative two-component system response regulator OS=Streptomyces coelicolor (strain ATCC BAA-471 / A3(2) / M145) OX=100226 GN=SCO2517 PE=4 SV=1									13	13	12	67.8	67.8	63.9	24.086	0	323.31	17260000000	559	dARE5sco+EpARE5sco_LIN8_dARE5sco+EpARE5sco_noa;dtiaA_tia_0.125_dtiaA_noa;WT_ERY2_WT_noa;WT_LIN8_WT_noa;WT_TIA8_WT_noa	1.70174	0.0356418	-2.79877	-5.59149	2.18319	0.00484848	-3.32904	-8.97466	1.7585	0.0157767	-3.55645	-6.17557	0.37311	0.81101	-0.155168	-0.60725	2.39338	0.018441	-1.21302	-6.83943	1.50675	1	-0.729014	-3.14595	1.51022	0.81125	-0.622927
Q9Z4W7	trpE	TRPE_STRCO Anthranilate synthase component 1 OS=Streptomyces coelicolor (strain ATCC BAA-471 / A3(2) / M145) OX=100226 GN=trpE PE=3 SV=1		CDA			ko00400	Metabolism;Metabolism	Amino acid metabolism;Overview	C 00400 Phenylalanine. tyrosine and tryptophan biosynthesis [PATH:sco00400];C 01230 Biosynthesis of amino acids [PATH:sco01230]	21	21	21	57.9	57.9	57.9	54.828	0	302.53	6621600000	461	dARE5sco+EpARE5sco_LIN8_dARE5sco+EpARE5sco_noa;dtiaA_tia_0.125_dtiaA_noa;WT_ERY2_WT_noa;WT_LIN8_WT_noa;WT_TIA8_WT_noa	2.66943	0	-5.54401	-15.5326	2.11357	0.00496124	-4.80129	-9.16745	1.94233	0.00877193	-5.67158	-7.97305	0.77132	0.436263	0.632165	1.58205	1.21514	0.0337458	-3.22954	-3.45073	1.09746	1	0.302169	1.5824	0.124206	0.799916	-0.0939096
O54186	SCO5957	O54186_STRCO Putative transport protein OS=Streptomyces coelicolor (strain ATCC BAA-471 / A3(2) / M145) OX=100226 GN=SCO5957 PE=4 SV=1									5	5	5	13.9	13.9	13.9	54.361	0	29.729	976380000	54	dtiaA_tia_0.125_dtiaA_noa;WT_ERY2_WT_noa;WT_LIN8_WT_noa;WT_TIA8_WT_noa	1.74215	0.0343667	-3.00026	-5.89093	2.37855	0.00790123	-3.94795	-11.0857	2.51242	0.00941936	-4.06069	-12.4703	0.685732	0.43706	-1.17493	-1.59527	NaN	1	0	NaN	0.635898	1	-1.81407	-1.55422	0.905877	0.89555	-1.4644
Q9EWP4	SCO7683	Q9EWP4_STRCO Putative non-ribosomal peptide synthase OS=Streptomyces coelicolor (strain ATCC BAA-471 / A3(2) / M145) OX=100226 GN=SCO7683 PE=3 SV=1		Coelibactin							2	2	2	2.6	2.6	2.6	199.68	0.0051757	1.7475	2000400000	55		0.966342	0.22216	0.726938	2.01607	0.471281	0.386933	0.114654	0.597932	0.676239	0.210885	-0.236647	-1.02804	0.281277	0.766591	-0.839819	-0.702787	0.196303	0.539526	-0.763707	-0.514856	1.21773	1	0.939702	2.74423	0.239194	0.667613	0.395168
Q9EWN7	SCO7690	Q9EWN7_STRCO Putative ABC transporter ATP-binding protein OS=Streptomyces coelicolor (strain ATCC BAA-471 / A3(2) / M145) OX=100226 GN=SCO7690 PE=4 SV=1		Coelibactin							2	2	2	4.9	4.9	4.9	62.463	0.00084722	2.3269	941520000	37		0.17048	0.831619	-0.703033	-0.454087	0.354703	0.213021	0.908466	0.861093	0.340536	0.320171	0.945279	0.83476	0.465915	0.596562	1.29251	1.1278	0.292874	0.351095	-1.03805	-0.739351	0.379312	1	0.174137	0.640595	0.383546	0.709634	-1.09177
Q9Z5A4	SCO6198	Q9Z5A4_STRCO Putative secreted protein OS=Streptomyces coelicolor (strain ATCC BAA-471 / A3(2) / M145) OX=100226 GN=SCO6198 PE=4 SV=1									39	39	39	51.4	51.4	51.4	116.72	0	323.31	8811600000	726	dARE5sco+EpARE5sco_LIN8_dARE5sco+EpARE5sco_noa;dtiaA_tia_0.125_dtiaA_noa;WT_ERY2_WT_noa;WT_LIN8_WT_noa;WT_TIA8_WT_noa	1.51076	0.045526	-4.80796	-4.98442	1.79157	0.00961739	-5.75398	-6.84626	2.29846	0.0073	-6.14901	-11.4349	0.291189	0.81933	-0.19912	-0.566536	1.47028	0.02691	-3.31287	-4.56553	0.365542	1	0.327949	0.753688	0.366967	0.657735	-0.222473
Q9RK16	SCO0490	Q9RK16_STRCO Putative esterase OS=Streptomyces coelicolor (strain ATCC BAA-471 / A3(2) / M145) OX=100226 GN=SCO0490 PE=4 SV=1		Coelichelin							6	6	6	36.1	36.1	36.1	38.823	0	11.551	261170000	37	dtiaA_tia_0.125_dtiaA_noa	0.632957	0.367971	-1.38523	-1.50735	0.642897	0.0763984	-1.22818	-1.50875	0.573426	0.120694	-1.82451	-1.4063	0.0339715	0.973053	-0.0435511	-0.085709	NaN	1	0	NaN	0.0609531	1	-0.162077	-0.16749	0.282009	0.657855	-0.452302
Q9RK15	SCO0491	Q9RK15_STRCO Putative ABC transporter transmembrane protein OS=Streptomyces coelicolor (strain ATCC BAA-471 / A3(2) / M145) OX=100226 GN=SCO0491 PE=4 SV=1		Coelichelin							7	7	7	22.6	22.6	22.6	57.288	0	12.577	480260000	27		0.00873691	0.991053	0.00954628	0.0217524	0.263247	0.345941	-0.638166	-0.648376	0.0041604	0.993055	-0.0113169	-0.0120482	0.214175	0.828851	-0.444592	-0.526879	0.245417	0.445185	-0.670654	-0.614778	0.702769	1	-1.68037	-1.70464	0.676836	0.928623	-1.42294
Q9RK14	SCO0492	Q9RK14_STRCO Putative peptide synthetase OS=Streptomyces coelicolor (strain ATCC BAA-471 / A3(2) / M145) OX=100226 GN=SCO0492 PE=4 SV=1		Coelichelin							126	126	126	50.5	50.5	50.5	389.78	0	323.31	13927000000	896	dARE5sco+EpARE5sco_LIN8_dARE5sco+EpARE5sco_noa;WT_ERY2_WT_noa;WT_TIA8_WT_noa	1.52675	0.0519234	-2.12623	-4.47577	1.41966	0.0154786	-3.26689	-4.3206	1.67908	0.0163623	-2.74078	-5.44956	0.259915	0.819918	0.238182	0.548928	3.01411	0.0312857	-2.02224	-12.4091	0.250526	1	-0.630554	-0.621695	1.52947	0.5315	-2.19445
Q9RK13	SCO0493	Q9RK13_STRCO Putative ABC-transporter transmembrane protein OS=Streptomyces coelicolor (strain ATCC BAA-471 / A3(2) / M145) OX=100226 GN=SCO0493 PE=4 SV=1		Coelichelin			ko02010	Environmental Information Processing	Membrane transport	C 02010 ABC transporters [PATH:sco02010]	14	14	14	36.6	36.6	36.6	62.141	0	75.785	6602200000	88	WT_ERY2_WT_noa	0.374971	0.649261	0.728934	0.881223	0.144819	0.682466	0.251636	0.358585	1.25456	0.0403533	0.634192	2.47539	0.333712	0.822448	0.136858	0.542392	0.218875	0.470324	-1.4935	-0.585752	0.446679	1	0.314681	0.861175	0.0670957	0.870957	0.0990143
Q8CK33	SCO1290	Q8CK33_STRCO Putative secreted alkaline phosphatase OS=Streptomyces coelicolor (strain ATCC BAA-471 / A3(2) / M145) OX=100226 GN=SCO1290 PE=4 SV=1					ko00627;ko00790;ko02020	Metabolism;Environmental Information Processing;Metabolism	Metabolism of cofactors and vitamins;Signal transduction;Xenobiotics biodegradation and metabolism	C 00790 Folate biosynthesis [PATH:sco00790];C 00627 Aminobenzoate degradation [PATH:sco00627];C 02020 Two-component system [PATH:sco02020]	32	32	32	69.8	69.8	69.8	58.267	0	323.31	36645000000	897	dARE5sco+EpARE5sco_LIN8_dARE5sco+EpARE5sco_noa;dtiaA_tia_0.125_dtiaA_noa;WT_ERY2_WT_noa;WT_LIN8_WT_noa;WT_TIA8_WT_noa	1.69135	0.0382857	-6.77453	-6.26374	1.73287	0.0102811	-7.35213	-6.59933	1.85388	0.0104496	-7.95874	-7.56743	0.0622229	0.968152	-0.0211887	-0.100307	1.05989	0.042478	-3.69134	-2.91295	0.222045	1	-0.325958	-0.519301	0.533986	0.768921	-0.486546
Q9RK12	SCO0494	Q9RK12_STRCO Putative iron-siderophore binding lipoprotein OS=Streptomyces coelicolor (strain ATCC BAA-471 / A3(2) / M145) OX=100226 GN=SCO0494 PE=4 SV=1		Coelichelin			ko02010	Environmental Information Processing	Membrane transport	C 02010 ABC transporters [PATH:sco02010]	16	16	16	42.9	42.9	42.9	37.375	0	129.02	4741300000	400	dtiaA_tia_0.125_dtiaA_noa;WT_ERY2_WT_noa	0.317658	0.720853	-0.374858	-0.698316	0.566611	0.126153	-0.491176	-1.152	1.07747	0.049677	-0.815386	-2.31684	0.155707	0.942405	-0.0338828	-0.192709	0.918716	0.238469	0.155168	0.973484	0.0449032	1	-0.0608946	-0.113559	0.377944	0.673071	-0.379452
Q7AKG8	rsrA	RSRA_STRCO Anti-sigma factor RsrA OS=Streptomyces coelicolor (strain ATCC BAA-471 / A3(2) / M145) OX=100226 GN=rsrA PE=1 SV=1			WblC	SigR					3	3	3	41.9	41.9	41.9	11.681	0	4.731	330200000	30		1.22579	0.0921	2.32819	3.35206	0.271825	0.314258	0.937446	0.688649	0.700771	0.105027	0.802467	1.5304	NaN	1	0	NaN	NaN	1	0	NaN	NaN	1	0	NaN	NaN	1	0
Q9RK11	SCO0495	Q9RK11_STRCO Putative iron-siderophore ABC-transporter ATP-binding protein OS=Streptomyces coelicolor (strain ATCC BAA-471 / A3(2) / M145) OX=100226 GN=SCO0495 PE=4 SV=1		Coelichelin			ko02010	Environmental Information Processing	Membrane transport	C 02010 ABC transporters [PATH:sco02010]	14	14	14	62.7	62.7	62.7	30.657	0	46.331	2122700000	187	dtiaA_tia_0.125_dtiaA_noa;WT_ERY2_WT_noa;WT_TIA8_WT_noa	0.639915	0.403139	-0.887653	-1.4348	2.97408	0.00547009	-1.39884	-9.60662	2.00836	0.0138969	-1.82996	-6.4757	1.4817	0.388363	-0.274612	-1.81685	0.174248	0.696115	-0.140949	-0.366466	0.216989	1	0.218887	0.473911	0.338256	0.661348	-0.214573
Q9RK08	SCO0498	Q9RK08_STRCO L-lysine N6-monooxygenase MbtG OS=Streptomyces coelicolor (strain ATCC BAA-471 / A3(2) / M145) OX=100226 GN=SCO0498 PE=4 SV=1		Coelichelin			ko00350				21	21	21	67.4	67.4	67.4	49.85	0	229.59	6916000000	331	dARE5sco+EpARE5sco_LIN8_dARE5sco+EpARE5sco_noa;WT_ERY2_WT_noa;WT_TIA8_WT_noa	1.1218	0.103185	-2.77361	-3.0516	1.30849	0.0183745	-2.34669	-3.66456	1.87686	0.0124224	-3.92558	-7.04887	0.208522	0.918916	0.0550423	0.283195	2.17464	0.0169394	-2.44156	-8.11973	1.74027	1	-1.24735	-4.61052	1.11789	0.831559	-1.46873
Q9RKP2	SCO2286	Q9RKP2_STRCO Putative alkaline phosphatase OS=Streptomyces coelicolor (strain ATCC BAA-471 / A3(2) / M145) OX=100226 GN=SCO2286 PE=4 SV=1					ko00627;ko00790;ko02020	Metabolism;Environmental Information Processing;Metabolism	Metabolism of cofactors and vitamins;Signal transduction;Xenobiotics biodegradation and metabolism	C 00790 Folate biosynthesis [PATH:sco00790];C 00627 Aminobenzoate degradation [PATH:sco00627];C 02020 Two-component system [PATH:sco02020]	24	24	24	70.1	70.1	70.1	61.533	0	323.31	24391000000	777	dARE5sco+EpARE5sco_LIN8_dARE5sco+EpARE5sco_noa;dtiaA_tia_0.125_dtiaA_noa;WT_ERY2_WT_noa;WT_LIN8_WT_noa;WT_TIA8_WT_noa	2.11001	0.0236	-6.78835	-9.67573	1.95224	0.00410256	-6.73819	-8.23811	1.76894	0.0116959	-7.418	-6.86574	0.0351809	0.972455	-0.0372143	-0.0851291	1.29877	0.0420163	-0.876369	-2.88039	0.311906	1	-0.361313	-0.684024	0.39052	0.68055	-0.482353
Q93S05	SCO6284	Q93S05_STRCO Putative decarboxylase OS=Streptomyces coelicolor (strain ATCC BAA-471 / A3(2) / M145) OX=100226 GN=SCO6284 PE=4 SV=1									30	30	29	64.2	64.2	61.9	57.333	0	323.31	16413000000	875	dARE5sco+EpARE5sco_LIN8_dARE5sco+EpARE5sco_noa;dtiaA_tia_0.125_dtiaA_noa;WT_ERY2_WT_noa;WT_TIA8_WT_noa	1.07659	0.112794	-2.97465	-2.91584	1.38317	0.0155307	-3.9236	-4.24644	1.29389	0.0273612	-3.04992	-3.74145	1.63328	0.30906	-0.763891	-3.49451	2.13788	0.0212952	-3.63775	-8.82767	0.222793	1	-0.761292	-0.572975	0.275483	0.667598	0.270749
Q8CK08	SCO2068	Q8CK08_STRCO Putative secreted alkaline phosphatase OS=Streptomyces coelicolor (strain ATCC BAA-471 / A3(2) / M145) OX=100226 GN=SCO2068 PE=4 SV=1					ko00627;ko00790;ko02020	Metabolism;Environmental Information Processing;Metabolism	Metabolism of cofactors and vitamins;Signal transduction;Xenobiotics biodegradation and metabolism	C 00790 Folate biosynthesis [PATH:sco00790];C 00627 Aminobenzoate degradation [PATH:sco00627];C 02020 Two-component system [PATH:sco02020]	16	16	16	44.5	44.5	44.5	59.524	0	275.26	4873500000	341	dtiaA_tia_0.125_dtiaA_noa;WT_ERY2_WT_noa;WT_LIN8_WT_noa;WT_TIA8_WT_noa	2.67977	0	-5.04855	-15.2438	1.70034	0.0104469	-6.31938	-6.28237	1.79197	0.0120482	-6.67067	-6.96307	0.0579145	0.962242	0.0421232	0.1251	0.634426	0.119277	1.77151	1.5475	0.707131	1	-0.507692	-1.38803	0.843854	0.931508	-0.537318
Q9RK07	SCO0499	Q9RK07_STRCO Putative formyltransferase OS=Streptomyces coelicolor (strain ATCC BAA-471 / A3(2) / M145) OX=100226 GN=SCO0499 PE=4 SV=1		Coelichelin				Metabolism;Genetic Information Processing	Metabolism of cofactors and vitamins;Ribosome	C 00670 One carbon pool by folate [PATH:sco00670];C 00970 Aminoacyl-tRNA biosynthesis [PATH:sco00970]	16	16	16	67	67	67	35.342	0	323.31	9211600000	393	dARE5sco+EpARE5sco_LIN8_dARE5sco+EpARE5sco_noa;dtiaA_tia_0.125_dtiaA_noa;WT_ERY2_WT_noa;WT_TIA8_WT_noa	1.18829	0.101397	-1.95375	-3.13498	1.24776	0.0182125	-2.59468	-3.48496	1.36644	0.0239248	-2.57121	-3.94856	0.0829865	0.955593	-0.034963	-0.145698	1.24091	0.0412702	-1.12275	-2.94445	0.148614	1	-0.361249	-0.382823	1.26364	0.815946	-1.39036
Q93S06	SCO6283	Q93S06_STRCO Uncharacterized protein OS=Streptomyces coelicolor (strain ATCC BAA-471 / A3(2) / M145) OX=100226 GN=SCO6283 PE=4 SV=1									15	15	15	79.4	79.4	79.4	29.783	0	213.34	17570000000	534	dARE5sco+EpARE5sco_LIN8_dARE5sco+EpARE5sco_noa;dtiaA_tia_0.125_dtiaA_noa;WT_ERY2_WT_noa;WT_LIN8_WT_noa;WT_TIA8_WT_noa	1.70597	0.0370579	-3.51093	-5.85209	2.53686	0	-4.02046	-12.6761	1.52623	0.0201867	-4.35733	-5.01371	0.824669	0.583713	0.232355	1.15192	1.98935	0.0187899	-5.51488	-8.32277	0.127842	1	-0.419458	-0.342496	1.05518	0.938833	0.535324
Q93S08	SCO6281	Q93S08_STRCO Putative FAD-binding protein OS=Streptomyces coelicolor (strain ATCC BAA-471 / A3(2) / M145) OX=100226 GN=SCO6281 PE=3 SV=1									21	21	21	68.6	68.6	68.6	58.521	0	290.7	6210600000	366	dtiaA_tia_0.125_dtiaA_noa;WT_ERY2_WT_noa;WT_LIN8_WT_noa;WT_TIA8_WT_noa	1.75993	0.0367529	-4.77216	-6.47087	1.77094	0.0109272	-4.24065	-6.43342	1.55408	0.0190571	-4.88769	-5.23151	1.2553	0.324439	0.768241	2.65792	0.46956	0.239105	-0.438716	-0.969865	0.281855	1	-0.586045	-0.679344	0.604605	0.679583	0.182112
Q9EX54	SCO6273	Q9EX54_STRCO Putative type I polyketide synthase OS=Streptomyces coelicolor (strain ATCC BAA-471 / A3(2) / M145) OX=100226 GN=SCO6273 PE=4 SV=1		Coelimycin P1							102	91	91	66.5	59.2	59.2	229.8	0	323.31	110990000000	2629	dARE5sco+EpARE5sco_LIN8_dARE5sco+EpARE5sco_noa;dtiaA_tia_0.125_dtiaA_noa;WT_ERY2_WT_noa;WT_TIA8_WT_noa	1.16462	0.0923887	-4.49057	-3.35257	0.836898	0.0421167	-3.67597	-2.18721	1.22199	0.0273879	-4.37471	-3.57836	0.106262	0.941981	-0.0542761	-0.199097	2.39272	0.0292	-9.42412	-13.4351	0.111843	1	-0.880348	-0.317791	0.522817	0.843122	1.49324
Q9EX53	SCO6274	Q9EX53_STRCO Putative type I polyketide synthase OS=Streptomyces coelicolor (strain ATCC BAA-471 / A3(2) / M145) OX=100226 GN=SCO6274 PE=4 SV=1		Coelimycin P1							133	110	103	66.8	55.8	51	377.35	0	323.31	106880000000	3428	dARE5sco+EpARE5sco_LIN8_dARE5sco+EpARE5sco_noa;dtiaA_tia_0.125_dtiaA_noa;WT_ERY2_WT_noa;WT_TIA8_WT_noa	1.40399	0.05426	-6.80298	-4.55753	1.61102	0.011053	-7.20991	-5.77019	1.55084	0.0174126	-7.09209	-5.39213	0.505155	0.717008	-0.217386	-0.828571	2.18673	0.0268475	-6.77813	-10.4379	0.241044	1	-1.95446	-0.643855	0.435969	0.738926	0.807772
Q9L2G5	ecrA1	Q9L2G5_STRCO Putative two-component sensor kinase OS=Streptomyces coelicolor (strain ATCC BAA-471 / A3(2) / M145) OX=100226 GN=ecrA1 PE=4 SV=1									15	15	15	42.3	42.3	42.3	47.686	0	139.76	4171800000	216	dARE5sco+EpARE5sco_LIN8_dARE5sco+EpARE5sco_noa;dtiaA_tia_0.125_dtiaA_noa;WT_ERY2_WT_noa;WT_LIN8_WT_noa;WT_TIA8_WT_noa	3.56804	0	-3.4409	-21.974	1.5748	0.0126957	-4.72327	-5.32852	2.01927	0.00666667	-5.23282	-8.50168	0.488115	0.6419	-0.552339	-1.04826	2.86539	0.0282581	-2.25608	-12.3022	2.82212	0.213333	-1.12285	-7.81784	1.94931	0.597273	-1.02595
Q8CJN6	SCO6275	Q8CJN6_STRCO Putative type I polyketide synthase OS=Streptomyces coelicolor (strain ATCC BAA-471 / A3(2) / M145) OX=100226 GN=SCO6275 PE=4 SV=1		Coelimycin P1							218	218	194	72.4	72.4	64.6	476.02	0	323.31	282160000000	8088	dARE5sco+EpARE5sco_LIN8_dARE5sco+EpARE5sco_noa;dtiaA_tia_0.125_dtiaA_noa;WT_ERY2_WT_noa;WT_LIN8_WT_noa;WT_TIA8_WT_noa	1.72994	0.0329048	-7.00499	-6.54944	2.06302	0.00520325	-8.01224	-9.42592	2.2198	0.00648889	-8.24784	-11.0963	0.549872	0.771159	-0.130152	-0.687918	3.54884	0	-9.08413	-35.9424	0.253296	1	-1.03649	-0.652795	0.614889	0.768758	0.328801
Q93S13	SCO6276	Q93S13_STRCO Putative secreted protein OS=Streptomyces coelicolor (strain ATCC BAA-471 / A3(2) / M145) OX=100226 GN=SCO6276 PE=4 SV=1		Coelimycin P1							27	27	27	77.5	77.5	77.5	48.024	0	323.31	213200000000	2204	dARE5sco+EpARE5sco_LIN8_dARE5sco+EpARE5sco_noa;dtiaA_tia_0.125_dtiaA_noa;WT_ERY2_WT_noa;WT_LIN8_WT_noa;WT_TIA8_WT_noa	1.55799	0.0368193	-3.66405	-5.07146	1.79859	0.010449	-4.31907	-6.6323	2.07593	0.00347619	-4.63662	-8.789	0.103123	0.950689	0.035614	0.164534	2.36112	0.0236757	-5.31554	-11.7629	0.326766	1	-1.0008	-0.80975	0.644645	0.771005	0.303019
Q93S12	SCO6277	Q93S12_STRCO Putative epoxide hydrolase OS=Streptomyces coelicolor (strain ATCC BAA-471 / A3(2) / M145) OX=100226 GN=SCO6277 PE=4 SV=1		Coelimycin P1							10	10	10	68.5	68.5	68.5	31.029	0	245.98	14558000000	458	dARE5sco+EpARE5sco_LIN8_dARE5sco+EpARE5sco_noa;dtiaA_tia_0.125_dtiaA_noa;WT_TIA8_WT_noa	0.628939	0.339865	-2.66325	-1.5802	0.810927	0.0434065	-4.13086	-2.1237	0.832843	0.0553688	-3.7526	-2.17773	1.02825	0.383463	0.466092	1.83722	2.12447	0.0171217	-1.75078	-6.93202	0.441413	1	-2.30405	-1.1153	0.180221	0.723202	0.173068
Q9L2G4	SCO2519	Q9L2G4_STRCO Putative integral membrane protein OS=Streptomyces coelicolor (strain ATCC BAA-471 / A3(2) / M145) OX=100226 GN=SCO2519 PE=4 SV=1									24	24	24	36.7	36.7	36.7	71.73	0	323.31	92650000000	1377	dARE5sco+EpARE5sco_LIN8_dARE5sco+EpARE5sco_noa;dtiaA_tia_0.125_dtiaA_noa;WT_ERY2_WT_noa;WT_LIN8_WT_noa;WT_TIA8_WT_noa	1.79492	0.0408317	-2.78109	-6.09257	2.04825	0.00372093	-3.12345	-7.85841	1.71865	0.0159481	-3.448	-5.90757	0.0131407	0.992846	-0.00798162	-0.0275914	2.17158	0.022831	-1.37566	-6.44395	0.568634	1	-0.382495	-1.08289	0.946849	0.928423	-0.403837
Q8CJM0	SCO6691	Q8CJM0_STRCO Phospholipase C OS=Streptomyces coelicolor (strain ATCC BAA-471 / A3(2) / M145) OX=100226 GN=SCO6691 PE=3 SV=1					ko00562;ko00564;ko00565	Metabolism;Metabolism;Metabolism	Carbohydrate metabolism;Lipid metabolism;Lipid metabolism	C 00562 Inositol phosphate metabolism [PATH:sco00562];C 00564 Glycerophospholipid metabolism [PATH:sco00564];C 00565 Ether lipid metabolism [PATH:sco00565]	38	38	38	83.8	83.8	83.8	75.713	0	323.31	32568000000	1124	dARE5sco+EpARE5sco_LIN8_dARE5sco+EpARE5sco_noa;dtiaA_tia_0.125_dtiaA_noa;WT_ERY2_WT_noa;WT_LIN8_WT_noa;WT_TIA8_WT_noa	2.73905	0	-8.16755	-18.1796	2.56624	0	-8.77574	-15.7217	2.56358	0.0162222	-8.16881	-15.4765	0.330626	0.817593	-0.147449	-0.555284	1.41674	0.0267761	-5.43443	-4.54635	0.378927	1	-0.250698	-0.721177	0.791085	0.910839	-0.445744
Q93S11	SCO6278	Q93S11_STRCO Putative integral membrane transport protein OS=Streptomyces coelicolor (strain ATCC BAA-471 / A3(2) / M145) OX=100226 GN=SCO6278 PE=4 SV=1		Coelimycin P1							7	7	7	21.9	21.9	21.9	55.659	0	210.32	34314000000	371	dARE5sco+EpARE5sco_LIN8_dARE5sco+EpARE5sco_noa;dtiaA_tia_0.125_dtiaA_noa;WT_ERY2_WT_noa;WT_LIN8_WT_noa;WT_TIA8_WT_noa	1.61895	0.038208	-6.30317	-5.75386	2.58364	0	-5.92216	-14.6934	1.69143	0.0162297	-6.34277	-6.22509	0.856824	0.733594	-0.11786	-0.789726	2.17795	0.0243692	-6.04396	-10.1596	0.127042	1	-0.605474	-0.349403	0.150632	0.75114	0.157183
Q93S10	SCO6279	Q93S10_STRCO Putative diaminobutyrate-pyruvate aminotransferase OS=Streptomyces coelicolor (strain ATCC BAA-471 / A3(2) / M145) OX=100226 GN=SCO6279 PE=3 SV=1		Coelimycin P1							33	33	33	77.8	77.8	77.8	56.862	0	323.31	183900000000	1902	dARE5sco+EpARE5sco_LIN8_dARE5sco+EpARE5sco_noa;dtiaA_tia_0.125_dtiaA_noa;WT_ERY2_WT_noa;WT_TIA8_WT_noa	1.31876	0.071888	-3.52524	-3.91049	1.57198	0.0130811	-4.02774	-5.21132	1.97079	0.00854701	-4.52095	-7.91278	0.6056	0.705147	-0.186302	-0.864662	1.98966	0.0189492	-5.88165	-8.40442	0.306162	1	-1.16324	-0.774166	0.251469	0.679551	0.194671
Q93RY4	SCO6288	Q93RY4_STRCO Putative regulatory protein OS=Streptomyces coelicolor (strain ATCC BAA-471 / A3(2) / M145) OX=100226 GN=SCO6288 PE=3 SV=1		Coelimycin P1							12	12	12	57.6	57.6	57.6	30.952	0	118	2742700000	223	dARE5sco+EpARE5sco_LIN8_dARE5sco+EpARE5sco_noa;dtiaA_tia_0.125_dtiaA_noa;WT_ERY2_WT_noa;WT_TIA8_WT_noa	1.27678	0.0834552	-2.57933	-3.59307	2.14121	0.00421053	-2.93558	-8.36656	2.44768	0.00634783	-3.29816	-11.0858	0.0161526	0.990223	-0.0157572	-0.0389088	1.52564	0.0270418	-3.64034	-4.89958	0.216484	1	-0.55009	-0.543907	0.371566	0.666555	0.326382
Q93S09	SCO6280	Q93S09_STRCO Putative regulatory protein OS=Streptomyces coelicolor (strain ATCC BAA-471 / A3(2) / M145) OX=100226 GN=SCO6280 PE=3 SV=1									30	30	30	70	70	70	57.605	0	234.54	10912000000	605	dARE5sco+EpARE5sco_LIN8_dARE5sco+EpARE5sco_noa;dtiaA_tia_0.125_dtiaA_noa;WT_ERY2_WT_noa;WT_LIN8_WT_noa;WT_TIA8_WT_noa	3.67311	0	-5.34911	-30.0602	2.21682	0.00653061	-5.70001	-10.4373	3.17259	0	-5.71248	-23.0188	0.0275245	0.978759	0.0257804	0.0650552	2.01873	0.0186763	-3.85779	-8.03229	0.102573	1	-0.11654	-0.241301	0.105553	0.816839	-0.100751
Q9RCV7	SCO0854	Q9RCV7_STRCO Uncharacterized protein OS=Streptomyces coelicolor (strain ATCC BAA-471 / A3(2) / M145) OX=100226 GN=SCO0854 PE=4 SV=1			WblC						33	33	33	57.8	57.8	57.8	92.826	0	260.84	2379200000	216	dARE5sco_lin_0.125_dARE5sco_noa;dARE5sco+EpARE5sco_LIN8_dARE5sco+EpARE5sco_noa;WT_ERY2_WT_noa	1.06709	0.12767	2.06208	2.76459	0.668359	0.07844	0.851652	1.48211	1.21158	0.0282086	-2.13059	-3.25804	1.30429	0.333941	2.44101	3.67051	2.4767	0.0153684	6.79352	13.7688	1.08155	1	3.58092	2.98277	1.01593	0.9213	1.36904
Q9LAS9	scoT	Q9LAS9_STRCO Thioesterase II OS=Streptomyces coelicolor (strain ATCC BAA-471 / A3(2) / M145) OX=100226 GN=scoT PE=3 SV=2		Coelimycin P1							9	9	9	51.5	51.5	51.5	28.685	0	83.653	2402800000	151	dARE5sco+EpARE5sco_LIN8_dARE5sco+EpARE5sco_noa;dtiaA_tia_0.125_dtiaA_noa	0.642316	0.355455	-1.44224	-1.53543	0.603036	0.0871496	-1.18928	-1.41517	0.800631	0.0657486	-1.61846	-1.94056	0.0320277	0.976624	-0.0227299	-0.0698296	1.88437	0.0190531	-2.85804	-6.65067	0.429402	1	-1.40044	-1.05512	0.435792	0.720781	0.560321
Q9EX55	SCO6272	Q9EX55_STRCO Putative secreted FAD-binding protein OS=Streptomyces coelicolor (strain ATCC BAA-471 / A3(2) / M145) OX=100226 GN=SCO6272 PE=3 SV=1									28	28	28	67.8	67.8	67.8	59.895	0	323.31	25204000000	828	dARE5sco+EpARE5sco_LIN8_dARE5sco+EpARE5sco_noa;dtiaA_tia_0.125_dtiaA_noa;WT_ERY2_WT_noa;WT_TIA8_WT_noa	1.33646	0.0596348	-5.69083	-4.16658	2.14859	0.00587156	-6.03364	-9.87145	1.96225	0.00653061	-7.67444	-8.45058	0.423115	0.739855	-0.248061	-0.773963	1.64167	0.0231223	-5.4546	-5.81256	0.23529	1	-1.14394	-0.616175	0.134079	0.758094	0.199533
Q9L072	SCO2782	Q9L072_STRCO Putative pyridoxal-dependent decarboxylase OS=Streptomyces coelicolor (strain ATCC BAA-471 / A3(2) / M145) OX=100226 GN=SCO2782 PE=3 SV=1		Desferriosamine			ko00260	Metabolism	Amino acid metabolism	C 00260 Glycine. serine and threonine metabolism [PATH:sco00260]	13	13	13	37.7	37.7	37.7	52.321	0	53.277	800330000	76		0.0105178	0.989231	-0.0513306	-0.031754	0.397458	0.201465	-0.548859	-0.888024	0.943855	0.0530389	-1.38407	-2.26282	0.0468864	0.958062	0.197852	0.135524	NaN	1	0	NaN	0.466813	1	-1.07405	-1.11001	0.943144	0.898276	-1.86411
Q9KY50	purH	PUR9_STRCO Bifunctional purine biosynthesis protein PurH OS=Streptomyces coelicolor (strain ATCC BAA-471 / A3(2) / M145) OX=100226 GN=purH PE=3 SV=1					ko00230;ko00670	Metabolism;Metabolism	Metabolism of cofactors and vitamins;Nucleotide metabolism	C 00670 One carbon pool by folate [PATH:sco00670];C 00230 Purine metabolism [PATH:sco00230]	30	30	30	75.3	75.3	75.3	55.042	0	323.31	121670000000	2067		0.600551	0.495879	0.542433	1.23515	0.694762	0.190812	0.179159	0.915683	0.0655264	0.925043	-0.0673224	-0.154211	0.114469	0.941416	-0.0531349	-0.206153	1.60738	0.0548534	0.375353	2.34442	0.0708901	1	0.0975056	0.176456	0.260651	0.668066	-0.263062
Q9K3I5	SCO1255	Q9K3I5_STRCO G/U mismatch-specific DNA glycosylase OS=Streptomyces coelicolor (strain ATCC BAA-471 / A3(2) / M145) OX=100226 GN=SCO1255 PE=4 SV=1					ko03410	Genetic Information Processing	Replication and repair	C 03410 Base excision repair [PATH:sco03410]	4	4	4	47.5	47.5	47.5	17.563	0	17.471	799500000	100		1.38581	0.102261	0.916508	3.14034	0.868389	0.0582436	0.65861	1.77694	1.1727	0.0561496	0.524212	2.15548	0.445863	0.704581	0.320918	0.864654	0.208365	0.539744	0.443736	0.515231	0.0665325	1	0.0738029	0.159166	0.0253768	0.958746	0.0192776
Q9EWS4	SCO0774	Q9EWS4_STRCO Putative cytochrome P450 OS=Streptomyces coelicolor (strain ATCC BAA-471 / A3(2) / M145) OX=100226 GN=SCO0774 PE=3 SV=1									16	16	16	46.6	46.6	46.6	45.271	0	127.48	860690000	84	dARE5sco+EpARE5sco_LIN8_dARE5sco+EpARE5sco_noa	NaN	1	0	NaN	NaN	1	0	NaN	NaN	1	0	NaN	1.9793	0.3832	-1.5252	-5.92449	1.90866	0.0161758	-3.35035	-7.0434	NaN	1	0	NaN	NaN	1	0
Q9KXN2	SCO4325	Q9KXN2_STRCO Cold shock protein B OS=Streptomyces coelicolor (strain ATCC BAA-471 / A3(2) / M145) OX=100226 GN=SCO4325 PE=4 SV=1									3	3	3	42.5	42.5	42.5	13.557	0	138.16	1696200000	108	WT_TIA8_WT_noa	1.07482	0.157574	1.09618	2.49201	2.2206	0.0154826	0.675041	4.42356	0.688231	0.1352	0.430569	1.29566	0.46664	0.683549	-0.4478	-0.969561	0.865962	0.102745	0.607915	1.73354	0.261255	1	0.518016	0.629588	0.148196	0.747371	0.179223
Q9F2X3	SCO4588	Q9F2X3_STRCO Uncharacterized protein OS=Streptomyces coelicolor (strain ATCC BAA-471 / A3(2) / M145) OX=100226 GN=SCO4588 PE=4 SV=1									10	10	10	31.3	31.3	31.3	53.194	0	29.376	236410000	26	WT_TIA8_WT_noa	0.803622	0.280192	0.887705	1.77251	1.17267	0.028	1.17581	2.7915	0.237203	0.583368	0.625113	0.59377	NaN	1	0	NaN	NaN	1	0	NaN	0.50495	1	-1.07678	-1.19039	0.2074	0.685022	0.306536
Q9KZW5	SCO4136	Q9KZW5_STRCO Uncharacterized protein OS=Streptomyces coelicolor (strain ATCC BAA-471 / A3(2) / M145) OX=100226 GN=SCO4136 PE=3 SV=1									3	3	3	39.8	39.8	39.8	14.515	0	12.183	355120000	18	WT_ERY2_WT_noa;WT_TIA8_WT_noa	1.05448	0.155208	1.14276	2.46319	1.22378	0.0206146	2.06291	3.28411	0.960763	0.0428613	2.18269	2.45695	0.594135	0.465942	-1.7398	-1.44958	NaN	1	0	NaN	0.128595	1	-0.489613	-0.348295	0.0880475	0.903678	-0.0260054
Q9L0L7	murB	MURB_STRCO UDP-N-acetylenolpyruvoylglucosamine reductase OS=Streptomyces coelicolor (strain ATCC BAA-471 / A3(2) / M145) OX=100226 GN=murB PE=3 SV=1					ko00520;ko00550	Metabolism;Metabolism	Carbohydrate metabolism;Glycan biosynthesis and metabolism	C 00520 Amino sugar and nucleotide sugar metabolism [PATH:sco00520];C 00550 Peptidoglycan biosynthesis [PATH:sco00550]	14	14	14	73.6	73.6	73.6	40.364	0	218.95	5114800000	334	dARE5sco+EpARE5sco_LIN8_dARE5sco+EpARE5sco_noa;WT_TIA8_WT_noa	0.992833	0.186388	0.890497	2.18298	1.95176	0.0257238	0.429223	2.94476	0.70825	0.139505	0.382336	1.27535	1.24257	0.344014	0.484398	2.19071	1.54788	0.0340878	0.870167	3.4857	0.0298092	1	-0.0573146	-0.0807702	0.323437	0.657217	-0.328599
Q8CK34	SCO1254	Q8CK34_STRCO Adenylosuccinate lyase OS=Streptomyces coelicolor (strain ATCC BAA-471 / A3(2) / M145) OX=100226 GN=SCO1254 PE=3 SV=1					ko00230;ko00250	Metabolism;Metabolism	Amino acid metabolism;Nucleotide metabolism	C 00250 Alanine. aspartate and glutamate metabolism [PATH:sco00250];C 00230 Purine metabolism [PATH:sco00230]	29	29	29	71.7	71.7	71.7	51.763	0	323.31	77546000000	1747		0.548323	0.556584	0.472668	1.1125	0.601928	0.606948	0.0554949	0.412249	0.186552	0.773988	-0.146437	-0.387544	0.19809	0.893955	0.0924168	0.347402	1.01118	0.128877	0.297516	1.48483	0.0486204	1	0.0631739	0.12163	0.444026	0.680735	-0.327356
Q9KY13	SCO7325	Q9KY13_STRCO Anti-sigma factor antagonist OS=Streptomyces coelicolor (strain ATCC BAA-471 / A3(2) / M145) OX=100226 GN=SCO7325 PE=3 SV=1									4	4	4	61.5	61.5	61.5	14.2	0	14.008	127600000	5		1.30694	0.0912446	1.45458	3.33931	0.208477	0.455557	0.571042	0.529157	0.680017	0.121548	0.581256	1.39116	NaN	1	0	NaN	NaN	1	0	NaN	NaN	1	0	NaN	NaN	1	0
Q9S280	SCO1809	Q9S280_STRCO Uncharacterized protein OS=Streptomyces coelicolor (strain ATCC BAA-471 / A3(2) / M145) OX=100226 GN=SCO1809 PE=4 SV=1									6	6	6	60.5	60.5	60.5	19.218	0	48.922	1839100000	194	dARE5sco+EpARE5sco_LIN8_dARE5sco+EpARE5sco_noa;WT_TIA8_WT_noa	1.04268	0.158419	1.1424	2.43297	2.00207	0.0127064	1.06554	5.14502	1.12483	0.0535888	0.634317	2.23139	1.32888	0.326326	0.659547	2.65854	2.27714	0.0159264	1.63767	7.46076	0.0308432	1	0.0597274	0.0835819	0.348479	0.663136	0.357514
Q9RKF6	SCO3481	Q9RKF6_STRCO Uncharacterized protein OS=Streptomyces coelicolor (strain ATCC BAA-471 / A3(2) / M145) OX=100226 GN=SCO3481 PE=4 SV=1									12	12	12	56.5	56.5	56.5	41.112	0	26.04	807900000	141	WT_TIA8_WT_noa	0.822365	0.261102	1.01915	1.86102	1.61857	0.0177462	0.781048	3.49605	0.502872	0.202225	0.495234	1.05019	0.0642427	0.953591	-0.0627855	-0.149559	1.11019	0.0589102	0.686069	2.26335	0.00477182	1	-0.013052	-0.0138184	0.266314	0.661666	-0.517483
Q9XA08	SCO3856	Q9XA08_STRCO Peptidyl-prolyl cis-trans isomerase OS=Streptomyces coelicolor (strain ATCC BAA-471 / A3(2) / M145) OX=100226 GN=SCO3856 PE=3 SV=1						Human Diseases	Drug resistance	C 01503 Cationic antimicrobial peptide (CAMP) resistance [PATH:sco01503]	5	5	5	33.9	33.9	33.9	19.418	0	3.3291	348810000	28	dARE5sco+EpARE5sco_LIN8_dARE5sco+EpARE5sco_noa	1.43091	0.0811086	1.37587	3.69299	0.135258	0.699389	0.267628	0.342516	0.99325	0.054691	0.928991	2.20633	0.288313	0.766895	0.665432	0.701859	1.83356	0.0216822	3.19936	6.50496	0.774017	1	-0.818546	-1.68309	1.62766	0.568857	-1.69324
Q9X7V8	SCO6763	Q9X7V8_STRCO Putative polyprenyl synthatase OS=Streptomyces coelicolor (strain ATCC BAA-471 / A3(2) / M145) OX=100226 GN=SCO6763 PE=1 SV=1		Hopene		SigR	ko00900	Metabolism	Metabolism of terpenoids and polyketides	C 00900 Terpenoid backbone biosynthesis [PATH:sco00900]	11	11	11	40.2	40.2	40.2	40.111	0	60.683	1751000000	219		0.788209	0.301662	0.777974	1.69334	0.884189	0.060466	0.5454	1.70897	0.850025	0.117122	0.371057	1.44633	1.04859	0.517627	0.22305	1.2999	0.7679	0.192021	0.248534	1.13801	0.00274963	1	-0.00349553	-0.00711011	0.894546	0.908705	-0.620677
Q9RKB0	SCO3177	Q9RKB0_STRCO Putative membrane protein OS=Streptomyces coelicolor (strain ATCC BAA-471 / A3(2) / M145) OX=100226 GN=SCO3177 PE=4 SV=1									6	6	6	25.4	25.4	25.4	45.608	0	6.2213	124430000	25	WT_ERY2_WT_noa;WT_TIA8_WT_noa	1.06028	0.122921	-2.35471	-2.78931	1.39808	0.0181636	-1.44883	-3.63338	1.20909	0.0308547	-1.53916	-3.06947	0.771936	0.431992	-0.6939	-1.61923	0.522576	0.182036	-0.780527	-1.17656	0.507579	1	-0.782809	-1.14803	0.179258	0.696893	-0.496977
Q9S247	SCO1705	Q9S247_STRCO Putative alcohol dehydrogenase (Zinc-binding) OS=Streptomyces coelicolor (strain ATCC BAA-471 / A3(2) / M145) OX=100226 GN=SCO1705 PE=3 SV=1						Metabolism;Metabolism;Metabolism	Amino acid metabolism;Carbohydrate metabolism;Energy metabolism;Lipid metabolism;Overview;Xenobiotics biodegradation and metabolism;Xenobiotics biodegradation and metabolism	C 00350 Tyrosine metabolism [PATH:sco00350];01200 Carbon metabolism;C 00010 Glycolysis / Gluconeogenesis [PATH:sco00010];C 00071 Fatty acid degradation [PATH:sco00071];C 00625 Chloroalkane and chloroalkene degradation [PATH:sco00625];C 00626 Naphthalene degradation [PATH:sco00626];C 00680 Methane metabolism [PATH:sco00680];C 01220 Degradation of aromatic compounds [PATH:sco01220]	10	10	10	39.7	39.7	39.7	37.121	0	109.59	1580800000	94		0.0430288	0.973703	-0.043712	-0.102558	0.167426	0.633323	-0.219475	-0.392173	0.174832	0.730807	-0.402364	-0.442152	1.04659	0.303205	-2.16321	-2.71708	0.481694	0.185526	-1.33367	-1.16534	0.116434	1	0.152946	0.279618	0.138789	0.734285	-0.44742
Q9F3I6	SCO2795	Q9F3I6_STRCO Putative sugar binding secreted protein OS=Streptomyces coelicolor (strain ATCC BAA-471 / A3(2) / M145) OX=100226 GN=SCO2795 PE=4 SV=1					ko02010	Environmental Information Processing	Membrane transport	C 02010 ABC transporters [PATH:sco02010]	9	9	9	26.5	26.5	26.5	47.336	0	16.664	562880000	80	WT_TIA8_WT_noa	1.11808	0.148241	1.04245	2.57082	1.00137	0.0436256	0.746052	2.10139	1.25098	0.0632235	0.383239	1.9672	0.253742	0.839012	-0.173947	-0.498014	0.687895	0.10742	1.51416	1.65046	0.818486	1	0.795954	1.76255	0.711641	0.82574	0.321321
Q9X831	SCO6064	Q9X831_STRCO Probable ABC transport permease OS=Streptomyces coelicolor (strain ATCC BAA-471 / A3(2) / M145) OX=100226 GN=SCO6064 PE=3 SV=1					ko02010	Environmental Information Processing	Membrane transport	C 02010 ABC transporters [PATH:sco02010]	3	3	3	17.2	17.2	17.2	23.05	0	5.0085	268490000	47		0.381322	0.664986	0.485507	0.841875	1.6281	0.060601	0.228886	1.68601	0.274937	0.594837	-0.26438	-0.584901	0.310048	0.811233	0.211533	0.600785	0.70776	0.138418	-0.562511	-1.42709	0.00172105	1	-0.00219218	-0.00445628	0.88168	0.911377	-1.24117
Q9X7T0	SCO7270	Q9X7T0_STRCO Putative transcriptional regulator OS=Streptomyces coelicolor (strain ATCC BAA-471 / A3(2) / M145) OX=100226 GN=SCO7270 PE=3 SV=1									6	6	6	34.4	34.4	34.4	31.838	0	5.9444	316710000	12		0.366944	0.66247	0.609449	0.845821	0.507612	0.124439	-0.897741	-1.17007	0.150112	0.765481	0.527486	0.399427	0.00795362	0.992067	0.0320791	0.0237666	NaN	1	0	NaN	0.28817	1	-1.21278	-0.736623	0.377028	0.71693	-1.50103
Q9X7Q4	SCO6748	Q9X7Q4_STRCO Putative enoyl coA hydratase OS=Streptomyces coelicolor (strain ATCC BAA-471 / A3(2) / M145) OX=100226 GN=SCO6748 PE=4 SV=1					ko00071;ko00280;ko00281;ko00310;ko00362;ko00380;ko00410;ko00627;ko00640;ko00650;ko00903;ko00930				4	4	4	19.5	19.5	19.5	26.792	0	6.7063	98558000	21		NaN	1	0	NaN	NaN	1	0	NaN	NaN	1	0	NaN	NaN	1	0	NaN	NaN	1	0	NaN	0.0442417	1	0.158983	0.126655	NaN	1	0
P46789	rpmD	RL30_STRCO 50S ribosomal protein L30 OS=Streptomyces coelicolor (strain ATCC BAA-471 / A3(2) / M145) OX=100226 GN=rpmD PE=3 SV=1					ko03010	Genetic Information Processing	Ribosome	C 03010 Ribosome [PATH:sco03010]	5	5	5	66.7	66.7	66.7	6.8879	0	17.615	22694000000	104	dARE5sco+EpARE5sco_LIN8_dARE5sco+EpARE5sco_noa	0.410446	0.638133	0.532487	0.906536	0.0221662	0.963612	0.0258484	0.0553657	0.173694	0.7813	0.15999	0.37733	0.645241	0.694218	-0.206191	-0.939778	1.63361	0.0284011	1.74615	4.70672	0.25621	1	0.404843	0.599718	0.37427	0.677175	0.525747
Q9X878	SCO3286	Q9X878_STRCO Putative secreted protein OS=Streptomyces coelicolor (strain ATCC BAA-471 / A3(2) / M145) OX=100226 GN=SCO3286 PE=4 SV=1									16	16	16	26.3	26.3	26.3	74.286	0	190.79	4066300000	314		0.205404	0.836467	0.200068	0.446851	0.422607	0.305482	-0.186651	-0.701403	0.674478	0.13847	-0.43832	-1.28225	0.469235	0.786493	0.14126	0.661552	0.0347633	0.928852	-0.113664	-0.0995557	0.919426	1	1.22603	2.15536	0.499756	0.732851	0.40031
Q9L071	SCO2783	Q9L071_STRCO L-lysine N6-monooxygenase MbtG OS=Streptomyces coelicolor (strain ATCC BAA-471 / A3(2) / M145) OX=100226 GN=SCO2783 PE=4 SV=1		Desferriosamine				Metabolism	Amino acid metabolism	C 00310 Lysine degradation [PATH:sco00310]	11	11	11	32.7	32.7	32.7	46.753	0	37.347	1565800000	119	dtiaA_tia_0.125_dtiaA_noa	0.255806	0.782284	0.26882	0.55726	0.227099	0.57896	-0.136639	-0.431437	0.685819	0.128217	-0.492031	-1.34246	0.245336	0.827286	0.241899	0.528727	0.782831	0.107454	0.725517	1.65677	0.370438	1	-0.291957	-0.739835	0.667527	0.854322	-0.46004
Q8CJQ9	SCO5666	Q8CJQ9_STRCO Putative aldehyde dehydrogenase OS=Streptomyces coelicolor (strain ATCC BAA-471 / A3(2) / M145) OX=100226 GN=SCO5666 PE=3 SV=1					ko00260	Metabolism	Amino acid metabolism	C 00260 Glycine. serine and threonine metabolism [PATH:sco00260]	12	12	12	37	37	37	54.353	0	30.044	308100000	57		0.708452	0.360237	0.751591	1.52571	0.462942	0.146538	0.792365	1.06312	0.0703961	0.897038	-0.33958	-0.20134	1.15704	0.379565	-0.391643	-1.87253	0.443502	0.26627	-0.399654	-0.909486	0.0920284	1	-0.332584	-0.254097	0.67196	0.927354	-1.27677
Q9L070	SCO2784	Q9L070_STRCO Lysine N-acyltransferase MbtK OS=Streptomyces coelicolor (strain ATCC BAA-471 / A3(2) / M145) OX=100226 GN=SCO2784 PE=4 SV=1		Desferriosamine							3	3	3	32.1	32.1	32.1	20.359	0	19.46	127310000	12		0.747638	0.334463	0.735834	1.59425	0.776654	0.0818224	0.46485	1.45937	0.500108	0.20819	0.477643	1.03756	0.212773	0.835421	0.339492	0.505651	NaN	1	0	NaN	NaN	1	0	NaN	NaN	1	0
Q9KZ81	SCO3064	Q9KZ81_STRCO Putative peptide transporter OS=Streptomyces coelicolor (strain ATCC BAA-471 / A3(2) / M145) OX=100226 GN=SCO3064 PE=3 SV=1			WblC						5	5	5	12.2	12.2	12.2	53.047	0	64.128	1565800000	128		0.437475	0.587293	0.889655	1.02766	0.71848	0.0735652	0.781025	1.55713	0.00266892	0.995565	-0.00249291	-0.0064297	0.039725	0.972281	0.0312621	0.088832	0.000971274	0.999023	0.00138028	0.00257085	0.86868	1	-1.8923	-2.15701	1.83539	0.753091	-1.928
Q9KZQ0	SCO1382	Q9KZQ0_STRCO BFN domain-containing protein OS=Streptomyces coelicolor (strain ATCC BAA-471 / A3(2) / M145) OX=100226 GN=SCO1382 PE=4 SV=1									11	11	11	80.9	80.9	80.9	17.09	0	83.7	2392700000	236		0.0866663	0.942106	0.123421	0.214849	0.00539276	0.989981	0.00309436	0.0111592	0.60264	0.175196	-0.374473	-1.12357	0.594244	0.614973	0.348778	1.08817	0.754849	0.148031	0.401262	1.36025	0.127886	1	-0.146189	-0.297218	0.31886	0.662808	-0.218832
Q9Z566	SCO5513	Q9Z566_STRCO Acetohydroxy-acid synthase small subunit OS=Streptomyces coelicolor (strain ATCC BAA-471 / A3(2) / M145) OX=100226 GN=SCO5513 PE=3 SV=1					ko00290;ko00650;ko00660;ko00770	Metabolism;Metabolism;Metabolism	Amino acid metabolism;Carbohydrate metabolism;Metabolism of cofactors and vitamins;Overview;Overview	C 00290 Valine. leucine and isoleucine biosynthesis [PATH:sco00290];01210 2-Oxocarboxylic acid metabolism [PATH:sco01210];C 00650 Butanoate metabolism [PATH:sco00650];C 00660 C5-Branched dibasic acid metabolism [PATH:sco00660];C 00770 Pantothenate and CoA biosynthesis [PATH:sco00770];C 01230 Biosynthesis of amino acids [PATH:sco01230]	10	10	10	67.2	67.2	67.2	19.132	0	240.84	7887300000	457	dARE5sco+EpARE5sco_LIN8_dARE5sco+EpARE5sco_noa	0.496678	0.608392	0.383401	0.979947	0.373601	0.682706	0.055891	0.35839	0.269425	0.66842	-0.166467	-0.510944	0.00103525	1	0.000557582	0.00209937	1.70692	0.043152	-0.473097	-2.82798	0.0777604	1	0.12897	0.198794	0.508643	0.74645	-0.426182
Q9XA30	SCO3834	Q9XA30_STRCO Putative 3-Hydroxyacyl-CoA dehydrogenase OS=Streptomyces coelicolor (strain ATCC BAA-471 / A3(2) / M145) OX=100226 GN=SCO3834 PE=4 SV=1					ko00362;ko00650	Metabolism;Metabolism;Metabolism	Amino acid metabolism;Carbohydrate metabolism;Xenobiotics biodegradation and metabolism	C 00360 Phenylalanine metabolism [PATH:sco00360];C 00362 Benzoate degradation [PATH:sco00362];C 00650 Butanoate metabolism [PATH:sco00650]	19	19	19	56.5	56.5	56.5	53.285	0	90.794	3453100000	309	dARE5sco+EpARE5sco_LIN8_dARE5sco+EpARE5sco_noa	0.336709	0.724266	0.287068	0.688657	2.62236	0.528548	-0.0479342	-0.468357	0.758974	0.122216	-0.41389	-1.38027	0.151715	0.905587	-0.099692	-0.303517	1.67377	0.0328833	-0.782579	-3.62675	0.0340169	1	0.052934	0.0889023	0.35501	0.66025	-0.292117
Q9ZBT1	SCO6157	Q9ZBT1_STRCO Putative transmembrane protein OS=Streptomyces coelicolor (strain ATCC BAA-471 / A3(2) / M145) OX=100226 GN=SCO6157 PE=4 SV=1									4	4	4	14.1	14.1	14.1	39.303	0	6.0084	106620000	11		0.483722	0.579256	-0.636499	-1.06724	0.0970885	0.789212	-0.275571	-0.261707	0.170708	0.721616	-0.633621	-0.451408	NaN	1	0	NaN	NaN	1	0	NaN	0.0236868	1	0.0745513	0.068287	NaN	1	0
Q9KZ18	SCO2219	Q9KZ18_STRCO TPR_5 domain-containing protein OS=Streptomyces coelicolor (strain ATCC BAA-471 / A3(2) / M145) OX=100226 GN=SCO2219 PE=4 SV=1									6	6	6	37.6	37.6	37.6	22.144	0	34.019	809970000	140		0.0415497	0.973218	0.0852941	0.112483	0.158971	0.695092	0.144662	0.346374	0.368813	0.400977	-0.301934	-0.743754	0.0533144	0.958403	0.0774771	0.135675	0.505793	0.170488	1.52856	1.23249	0.263793	1	-0.403897	-0.613282	0.855801	0.918517	-0.683091
Q9ZBG8	SCO6445	Q9ZBG8_STRCO Inositol-phosphate phosphatase OS=Streptomyces coelicolor (strain ATCC BAA-471 / A3(2) / M145) OX=100226 GN=SCO6445 PE=4 SV=1									23	23	23	88.3	88.3	88.3	30.071	0	323.31	16642000000	985	dARE5sco+EpARE5sco_LIN8_dARE5sco+EpARE5sco_noa	0.455308	0.627395	-0.43704	-0.946414	0.713173	0.108772	-0.34676	-1.23935	0.731086	0.0956841	-0.777153	-1.5803	0.743444	0.509929	0.380754	1.32069	2.16967	0.0164469	1.73333	7.12411	0.0630323	1	0.0950565	0.160305	0.216303	0.68177	-0.291418
Q9S1R5	SCO0226	Q9S1R5_STRCO Putative membrane protein OS=Streptomyces coelicolor (strain ATCC BAA-471 / A3(2) / M145) OX=100226 GN=SCO0226 PE=4 SV=1									5	5	5	31.2	31.2	31.2	25.619	0	44.965	347150000	39		0.550689	0.500324	0.73811	1.21986	0.352424	0.35227	0.198258	0.640199	0.0641845	0.921557	0.0853291	0.159492	0.858501	0.397977	0.646835	1.75012	NaN	1	0	NaN	0.18753	1	-0.381918	-0.465057	1.08973	0.920776	-0.281531
Q9K3R2	SCO1086	Q9K3R2_STRCO TGc domain-containing protein OS=Streptomyces coelicolor (strain ATCC BAA-471 / A3(2) / M145) OX=100226 GN=SCO1086 PE=4 SV=1									9	9	9	65.8	65.8	65.8	21.949	0	66.247	3124700000	197	dARE5sco+EpARE5sco_LIN8_dARE5sco+EpARE5sco_noa	0.0112157	0.989557	-0.0266533	-0.0317676	0.033863	0.934672	-0.127293	-0.0981753	0.443848	0.201291	-0.982889	-1.05218	0.0352016	0.980609	0.0124111	0.0584389	2.06203	0.0218341	1.54546	6.3122	0.715577	1	-0.784052	-1.55263	0.342133	0.667164	-0.508994
Q9F2N5	SCO3115	Q9F2N5_STRCO Uncharacterized protein OS=Streptomyces coelicolor (strain ATCC BAA-471 / A3(2) / M145) OX=100226 GN=SCO3115 PE=4 SV=1									19	19	19	39	39	39	88.029	0	131.02	7427400000	536		0.684709	0.394348	0.684481	1.45194	1.88065	0.0551834	0.236246	1.85473	0.113889	0.88837	0.0608145	0.216119	0.666041	0.710555	0.159057	0.84166	2.16796	0.0590257	0.277095	2.25363	0.220255	1	0.284983	0.504598	0.243464	0.683218	-0.205505
Q9L0N7	SCO4254	Q9L0N7_STRCO Uncharacterized protein OS=Streptomyces coelicolor (strain ATCC BAA-471 / A3(2) / M145) OX=100226 GN=SCO4254 PE=4 SV=1									14	14	14	23.4	23.4	23.4	101.19	0	105.04	3287900000	198		0.90444	0.223417	0.939282	2.01226	0.687695	0.116366	0.342982	1.20252	0.0463111	0.943298	0.0495046	0.11142	0.0922942	0.94965	-0.0406774	-0.164381	0.063167	0.864192	0.400572	0.184322	0.390316	1	0.631912	0.893973	0.0525712	0.901001	-0.0782464
Q9X7W9	SCO6774	Q9X7W9_STRCO Uncharacterized protein OS=Streptomyces coelicolor (strain ATCC BAA-471 / A3(2) / M145) OX=100226 GN=SCO6774 PE=4 SV=1									9	9	9	44.1	44.1	44.1	28.126	0	34.479	568950000	84	dARE5sco+EpARE5sco_LIN8_dARE5sco+EpARE5sco_noa;WT_ERY2_WT_noa;WT_TIA8_WT_noa	0.783034	0.252593	-1.62013	-1.89634	1.20868	0.0262814	-1.18885	-2.89797	0.974273	0.0420063	-1.94442	-2.46288	0.264064	0.819092	-0.256153	-0.564311	2.22858	0.0260436	0.875643	5.2245	0.513644	1	-0.835417	-1.17071	0.142019	0.733652	-0.388744
O86505	ilvE	ILVE_STRCO Probable branched-chain-amino-acid aminotransferase OS=Streptomyces coelicolor (strain ATCC BAA-471 / A3(2) / M145) OX=100226 GN=ilvE PE=3 SV=1					ko00280;ko00290;ko00770	Metabolism;Metabolism;Metabolism	Amino acid metabolism;Amino acid metabolism;Metabolism of cofactors and vitamins;Overview;Overview	C 00270 Cysteine and methionine metabolism [PATH:sco00270];01210 2-Oxocarboxylic acid metabolism [PATH:sco01210];C 00280 Valine. leucine and isoleucine degradation [PATH:sco00280];C 00290 Valine. leucine and isoleucine biosynthesis [PATH:sco00290];C 00770 Pantothenate and CoA biosynthesis [PATH:sco00770];C 01230 Biosynthesis of amino acids [PATH:sco01230]	19	19	19	58.6	58.6	58.6	39.233	0	323.31	33105000000	1006	dARE5sco+EpARE5sco_LIN8_dARE5sco+EpARE5sco_noa;WT_TIA8_WT_noa	0.857121	0.262101	0.820493	1.85359	1.44229	0.0329361	0.505196	2.54246	0.19966	0.765021	0.139402	0.399853	0.452968	0.787172	0.148402	0.664083	2.5082	0.0272779	0.585369	4.41173	0.0480113	1	-0.0656115	-0.12131	0.329013	0.65781	-0.283245
Q9ADG9	SCO6094	Q9ADG9_STRCO Putative transport system integral membrane protein OS=Streptomyces coelicolor (strain ATCC BAA-471 / A3(2) / M145) OX=100226 GN=SCO6094 PE=3 SV=1					ko02010				4	4	4	26.7	26.7	26.7	32.088	0	87.105	1520700000	138		0.662173	0.484657	0.44441	1.26901	0.880724	0.113479	-0.24028	-1.21958	0.53766	0.214456	-0.355406	-1.01768	0.294601	0.843986	0.120933	0.481623	0.48097	0.188424	1.17531	1.15023	0.107286	1	-0.122086	-0.251811	0.899727	0.934962	-0.844102
O69964	SCO5788	O69964_STRCO Uncharacterized protein OS=Streptomyces coelicolor (strain ATCC BAA-471 / A3(2) / M145) OX=100226 GN=SCO5788 PE=4 SV=1									2	2	2	14.3	14.3	14.3	23.683	0	4.9566	310310000	28		0.0981753	0.912747	0.50064	0.276066	0.393812	0.175816	1.05891	0.955414	0.0541101	0.923499	0.246749	0.156252	0.128161	0.89759	0.354612	0.338159	0.059278	0.878097	0.242708	0.169237	0.0264383	1	-0.116907	-0.0780819	0.295078	0.665302	-1.35713
Q9L1G8	SCO2609	Q9L1G8_STRCO Rod shape-determining protein MreD OS=Streptomyces coelicolor (strain ATCC BAA-471 / A3(2) / M145) OX=100226 GN=SCO2609 PE=3 SV=1									2	2	2	13.9	13.9	13.9	22.888	0	32.539	475610000	58		0.576964	0.560354	0.389798	1.10056	1.01424	0.0905356	-0.259115	-1.38522	0.894013	0.0735059	-0.68684	-1.84552	0.777688	0.393671	-1.01808	-1.76183	0.537874	0.167207	-0.991636	-1.24717	0.0670135	1	-0.100617	-0.16983	0.358243	0.673528	-0.532318
Q9KZY2	SCO4444	Q9KZY2_STRCO Glutathione peroxidase OS=Streptomyces coelicolor (strain ATCC BAA-471 / A3(2) / M145) OX=100226 GN=SCO4444 PE=3 SV=1					ko00480;ko00590	Metabolism;Metabolism	Lipid metabolism;Metabolism of other amino acids	C 00590 Arachidonic acid metabolism [PATH:sco00590];C 00480 Glutathione metabolism [PATH:sco00480]	5	5	5	43	43	43	20.712	0	109.61	5286600000	280	dARE5sco+EpARE5sco_LIN8_dARE5sco+EpARE5sco_noa	0.73398	0.339539	0.766397	1.58145	0.924546	0.0686251	0.409138	1.60231	0.625013	0.155832	0.418642	1.19309	0.426256	0.798393	-0.143049	-0.632245	1.45796	0.0413855	0.680405	2.95278	0.309478	1	-0.329364	-0.667826	0.126129	0.78664	-0.12142
Q9RL48	pcp	PCP_STRCO Pyrrolidone-carboxylate peptidase OS=Streptomyces coelicolor (strain ATCC BAA-471 / A3(2) / M145) OX=100226 GN=pcp PE=3 SV=1									6	6	6	65.3	65.3	65.3	22.041	0	11.941	637600000	63		0.888272	0.27921	0.602977	1.76889	0.783914	0.0777411	0.489176	1.49383	0.256842	0.664485	0.189489	0.514145	1.38495	0.335184	0.517922	2.48369	NaN	1	0	NaN	0.223485	1	0.872353	0.58005	0.109647	0.771035	0.521599
Q9F3F1	SCO7606	Q9F3F1_STRCO Putative amino acid binding protein OS=Streptomyces coelicolor (strain ATCC BAA-471 / A3(2) / M145) OX=100226 GN=SCO7606 PE=4 SV=1			WblC						15	15	15	77.5	77.5	77.5	39.514	0	60.655	2018600000	168	dARE5sco+EpARE5sco_LIN8_dARE5sco+EpARE5sco_noa;WT_ERY2_WT_noa;WT_TIA8_WT_noa	0.647492	0.468403	-0.512588	-1.29533	1.57506	0.0205585	0.771351	3.37738	1.16724	0.035995	-1.23573	-2.80892	1.41557	0.275698	0.989731	3.30164	2.31432	0.0164304	1.59504	7.54229	0.525612	1	0.854187	1.19808	0.107465	0.812631	0.108025
Q9RK49	SCO0330	Q9RK49_STRCO Putative short chain oxidoreductase OS=Streptomyces coelicolor (strain ATCC BAA-471 / A3(2) / M145) OX=100226 GN=SCO0330 PE=4 SV=1					ko00061;ko01040	Metabolism;Metabolism;Metabolism	Lipid metabolism;Lipid metabolism;Metabolism of cofactors and vitamins;Overview	C 00061 Fatty acid biosynthesis [PATH:sco00061];C 00780 Biotin metabolism [PATH:sco00780];C 01040 Biosynthesis of unsaturated fatty acids [PATH:sco01040];C 01212 Fatty acid metabolism [PATH:sco01212]	5	5	5	26.5	26.5	26.5	25.745	0	7.3142	380980000	42	WT_TIA8_WT_noa	1.3532	0.0879646	1.12516	3.25987	1.428	0.0251794	0.737123	2.98982	0.127498	0.920398	-0.0290629	-0.163164	0.640693	0.63357	0.282116	1.06609	0.0381748	0.923252	0.102137	0.106925	0.23448	1	0.206387	0.493859	0.593425	0.759612	-0.317958
Q93RZ7	SCO0573	Q93RZ7_STRCO Uncharacterized protein OS=Streptomyces coelicolor (strain ATCC BAA-471 / A3(2) / M145) OX=100226 GN=SCO0573 PE=4 SV=1									4	4	4	25.6	25.6	25.6	32.754	0	23.439	295580000	45	WT_ERY2_WT_noa;WT_TIA8_WT_noa	1.21378	0.111939	1.18816	2.91173	2.58096	0.0103333	0.919	6.24436	1.89187	0.0266298	0.584876	3.50464	NaN	1	0	NaN	NaN	1	0	NaN	0.0607775	1	0.0646318	0.144605	0.0708156	0.882211	-0.05745
Q93J95	SCO7502	Q93J95_STRCO Putative LacI-family transcriptional regulator OS=Streptomyces coelicolor (strain ATCC BAA-471 / A3(2) / M145) OX=100226 GN=SCO7502 PE=4 SV=1									4	4	4	22.8	22.8	22.8	37.005	0	8.8731	182020000	15	WT_TIA8_WT_noa	0.426563	0.627366	0.569749	0.945624	1.0241	0.034327	-1.29055	-2.4446	0.104363	0.850056	0.242481	0.274255	0.181049	0.861785	0.397464	0.45422	NaN	1	0	NaN	0.651143	1	-0.66929	-1.38348	0.97546	0.912395	-1.549
Q93JH6	SCO1986	Q93JH6_STRCO NTP_transf_2 domain-containing protein OS=Streptomyces coelicolor (strain ATCC BAA-471 / A3(2) / M145) OX=100226 GN=SCO1986 PE=4 SV=1									6	6	6	31.9	31.9	31.9	27.506	0	17.276	57332000	17		NaN	1	0	NaN	NaN	1	0	NaN	NaN	1	0	NaN	0.827635	0.386689	0.840818	1.80253	0.0662154	0.88704	-0.0741323	-0.158755	0.0104327	1	-0.0174529	-0.0281595	0.279814	0.658407	-0.559308
Q9KY22	SCO2368	Q9KY22_STRCO Uncharacterized protein OS=Streptomyces coelicolor (strain ATCC BAA-471 / A3(2) / M145) OX=100226 GN=SCO2368 PE=1 SV=1									12	12	10	85.3	85.3	68.1	20.387	0	323.31	110160000000	1100		0.516451	0.577945	0.489454	1.06978	0.394857	0.554642	0.0789057	0.451027	0.312259	0.529633	-0.255185	-0.634598	0.318405	0.857788	0.0930449	0.446935	0.268637	0.831332	0.0331516	0.228491	0.0591561	1	0.0512435	0.134065	0.721464	0.67352	-0.141164
P50589	ndk	NDK_STRCO Nucleoside diphosphate kinase OS=Streptomyces coelicolor (strain ATCC BAA-471 / A3(2) / M145) OX=100226 GN=ndk PE=3 SV=1					ko00230;ko00240	Metabolism;Metabolism	Nucleotide metabolism;Nucleotide metabolism	C 00230 Purine metabolism [PATH:sco00230];C 00240 Pyrimidine metabolism [PATH:sco00240]	10	10	10	83.2	83.2	83.2	15.11	0	323.31	35151000000	640	dARE5sco+EpARE5sco_LIN8_dARE5sco+EpARE5sco_noa;WT_TIA8_WT_noa	0.80344	0.299574	0.752773	1.71091	2.48808	0.0181416	0.468403	3.69491	0.202833	0.783664	0.109552	0.374402	0.153107	0.908032	0.0940011	0.299727	2.0579	0.0274592	0.813327	4.60569	0.154031	1	-0.173388	-0.352506	0.601897	0.831456	-0.50188
Q9X888	SCO3296	Q9X888_STRCO Putative oxidoreductase OS=Streptomyces coelicolor (strain ATCC BAA-471 / A3(2) / M145) OX=100226 GN=SCO3296 PE=4 SV=1			WblC	SigR					8	8	8	39.8	39.8	39.8	40.904	0	30.504	201330000	27		NaN	1	0	NaN	0.58704	0.104011	0.675881	1.26846	0.207896	0.660002	-0.475678	-0.51833	0.643462	0.489651	0.650054	1.36117	0.0335831	0.979621	0.00331434	0.025222	0.520538	1	1.02844	1.21668	0.353727	0.659802	0.262732
Q9F334	SCO5136	Q9F334_STRCO Putative aminotransferase OS=Streptomyces coelicolor (strain ATCC BAA-471 / A3(2) / M145) OX=100226 GN=SCO5136 PE=4 SV=1									18	18	18	68.2	68.2	68.2	39.415	0	304.08	8214300000	611	dARE5sco+EpARE5sco_LIN8_dARE5sco+EpARE5sco_noa;WT_TIA8_WT_noa	0.832139	0.300971	0.670789	1.71802	1.83221	0.0315804	0.387781	2.62781	0.166365	0.837853	0.0782827	0.295519	1.07517	0.404221	0.372121	1.72818	2.02547	0.0266763	0.790327	4.45765	0.192702	1	0.211152	0.431821	0.130894	0.788987	-0.103717
Q9S211	SCO1789	Q9S211_STRCO Uncharacterized protein OS=Streptomyces coelicolor (strain ATCC BAA-471 / A3(2) / M145) OX=100226 GN=SCO1789 PE=4 SV=1									11	11	11	40	40	40	47.073	0	29.915	849990000	134		0.402823	0.636414	0.604588	0.911337	0.42381	0.219582	0.334476	0.842819	0.240234	0.65765	0.24043	0.520148	0.545999	0.685068	0.291797	0.968039	1.17853	0.0648141	0.515864	2.15056	0.299508	1	0.296535	0.637868	0.240551	0.677345	-0.243422
Q93JA6	SCO7490	Q93JA6_STRCO Putative oxidoreductase OS=Streptomyces coelicolor (strain ATCC BAA-471 / A3(2) / M145) OX=100226 GN=SCO7490 PE=4 SV=1									6	6	6	19.7	19.7	19.7	40.071	0	18.895	608060000	72	WT_TIA8_WT_noa	0.74033	0.330321	0.794103	1.6055	1.69535	0.0277806	0.473848	2.81499	0.185521	0.767798	0.162223	0.396273	0.0320803	0.976697	0.0214596	0.0686566	NaN	1	0	NaN	0.0279511	1	-0.0495402	-0.074959	0.49989	0.763164	-0.598162
Q93IX7	SCO1293	Q93IX7_STRCO Uncharacterized protein OS=Streptomyces coelicolor (strain ATCC BAA-471 / A3(2) / M145) OX=100226 GN=SCO1293 PE=4 SV=1									14	14	14	52	52	52	47.341	0	21.301	800990000	78	WT_ERY2_WT_noa;WT_LIN8_WT_noa;WT_TIA8_WT_noa	1.69047	0.0386826	-1.89819	-5.05763	1.44017	0.0157582	-2.66195	-4.28359	1.88448	0.0131173	-3.05005	-6.75025	0.119033	0.905028	0.273497	0.309675	0.76793	0.0938742	-1.47473	-1.8377	0.0659379	1	-0.114159	-0.171065	0.0978832	0.804276	-0.201913
Q9EWH1	SCO4976	Q9EWH1_STRCO Uncharacterized protein OS=Streptomyces coelicolor (strain ATCC BAA-471 / A3(2) / M145) OX=100226 GN=SCO4976 PE=4 SV=1									9	9	9	72.3	72.3	72.3	26.461	0	58.506	963150000	142	dARE5sco+EpARE5sco_LIN8_dARE5sco+EpARE5sco_noa;WT_ERY2_WT_noa;WT_TIA8_WT_noa	0.736553	0.321367	-0.896639	-1.63566	2.14802	0.0111979	-0.992427	-5.38947	1.92802	0.0122932	-2.25876	-6.49837	0.445435	0.719375	0.272631	0.824732	1.61725	0.0312369	1.11074	4.02768	0.183888	1	0.238139	0.426906	0.0956194	0.817361	-0.143373
O69886	SCO5598	O69886_STRCO Signal peptidase I OS=Streptomyces coelicolor (strain ATCC BAA-471 / A3(2) / M145) OX=100226 GN=SCO5598 PE=3 SV=1					ko03060	Genetic Information Processing	Folding. sorting and degradation	C 03060 Protein export [PATH:sco03060]	4	4	4	21.1	21.1	21.1	35.865	0	19.134	309310000	47	WT_ERY2_WT_noa	0.15151	0.879704	-0.193773	-0.355804	0.448607	0.151714	-0.794231	-1.03542	1.00483	0.0463508	-1.26225	-2.38395	0.0479747	0.959625	0.115579	0.131764	0.53184	0.202436	-0.504847	-1.10236	0.289861	1	-0.516821	-0.684123	0.999418	0.891467	-1.27009
Q9K3S8	galK	GAL1_STRCO Galactokinase OS=Streptomyces coelicolor (strain ATCC BAA-471 / A3(2) / M145) OX=100226 GN=galK PE=3 SV=1					ko00052;ko00520	Metabolism;Metabolism	Carbohydrate metabolism;Carbohydrate metabolism	C 00052 Galactose metabolism [PATH:sco00052];C 00520 Amino sugar and nucleotide sugar metabolism [PATH:sco00520]	17	17	17	69	69	69	40.804	0	72.657	2927800000	305	dARE5sco+EpARE5sco_LIN8_dARE5sco+EpARE5sco_noa;WT_TIA8_WT_noa	0.953701	0.19222	0.995302	2.14972	1.24235	0.0316651	0.718834	2.56927	0.850301	0.0940192	0.487013	1.59472	0.118843	0.930769	0.0885849	0.250209	1.99365	0.0254878	1.09299	5.18135	0.322308	1	-0.281848	-0.664705	1.08962	0.896693	-0.726124
Q9L1U3	SCO2952	Q9L1U3_STRCO DNA helicase OS=Streptomyces coelicolor (strain ATCC BAA-471 / A3(2) / M145) OX=100226 GN=SCO2952 PE=4 SV=1									33	33	33	62.6	62.6	62.6	81.063	0	309.35	7508100000	706		0.687489	0.408196	0.608658	1.41945	0.920632	0.158826	0.164139	1.00909	0.0467112	0.945755	-0.0420729	-0.107818	0.252152	0.872988	0.101897	0.412755	0.906568	0.135486	0.327278	1.4391	0.186306	1	0.188765	0.411606	0.639494	0.836117	-0.467864
Q9KXJ9	SCO2321	Q9KXJ9_STRCO Putative secreted protein OS=Streptomyces coelicolor (strain ATCC BAA-471 / A3(2) / M145) OX=100226 GN=SCO2321 PE=4 SV=1									14	14	14	51.3	51.3	51.3	42.414	0	216.67	3583200000	369	WT_TIA8_WT_noa	0.730438	0.346932	0.726674	1.55705	1.80674	0.0262031	0.462996	2.92066	0.445863	0.42775	0.179532	0.713302	0.121911	0.949689	-0.0298017	-0.162424	1.12408	0.149242	0.22354	1.35477	0.0235396	1	-0.0343456	-0.0613668	0.535523	0.782156	-0.548809
O86534	leuC	LEUC_STRCO 3-isopropylmalate dehydratase large subunit OS=Streptomyces coelicolor (strain ATCC BAA-471 / A3(2) / M145) OX=100226 GN=leuC PE=3 SV=1					ko00290;ko00660	Metabolism;Metabolism;Metabolism	Amino acid metabolism;Carbohydrate metabolism;Overview;Overview	C 00290 Valine. leucine and isoleucine biosynthesis [PATH:sco00290];01210 2-Oxocarboxylic acid metabolism [PATH:sco01210];C 00660 C5-Branched dibasic acid metabolism [PATH:sco00660];C 01230 Biosynthesis of amino acids [PATH:sco01230]	19	19	19	55.7	55.7	55.7	50.479	0	293.17	10030000000	669	dARE5sco+EpARE5sco_LIN8_dARE5sco+EpARE5sco_noa;WT_TIA8_WT_noa	0.523883	0.552188	0.621349	1.13516	1.43721	0.040987	0.387851	2.20061	0.109979	0.872525	0.0924746	0.240269	0.691	0.769932	0.110007	0.691473	2.33152	0.0168542	-1.30174	-6.88083	0.00174305	1	-0.00233269	-0.00455784	0.598692	0.785781	-0.388064
Q9FBQ9	SCO5287	Q9FBQ9_STRCO Putative MarR-family transcriptional regulator OS=Streptomyces coelicolor (strain ATCC BAA-471 / A3(2) / M145) OX=100226 GN=SCO5287 PE=4 SV=1									5	5	5	43.9	43.9	43.9	18.06	0	64.027	1220600000	95		0.518271	0.565036	0.536514	1.09378	0.704821	0.139357	0.2575	1.09439	0.00383654	0.994179	-0.00340716	-0.00911202	0.451111	0.810741	0.123184	0.607115	1.12041	0.102416	0.355912	1.74478	0.20475	1	0.255234	0.468404	0.0779378	0.853747	-0.0952415
Q9ADG7	SCO6096	Q9ADG7_STRCO Putative lipoprotein OS=Streptomyces coelicolor (strain ATCC BAA-471 / A3(2) / M145) OX=100226 GN=SCO6096 PE=4 SV=1					ko02010				10	10	10	43.1	43.1	43.1	38.483	0	195.12	7743200000	380		0.574074	0.520019	0.535586	1.18735	1.31253	0.0597891	0.283673	1.71928	0.169475	0.796795	0.135385	0.355901	0.0443841	0.972329	-0.0241979	-0.0878989	0.870248	0.107073	0.519424	1.66013	0.0683278	1	0.118505	0.177012	0.417248	0.694074	-0.470828
Q93IV0	SCO5105	Q93IV0_STRCO Putative membrane protein OS=Streptomyces coelicolor (strain ATCC BAA-471 / A3(2) / M145) OX=100226 GN=SCO5105 PE=4 SV=1									5	5	5	22.2	22.2	22.2	44.757	0	40.051	385480000	65	WT_ERY2_WT_noa;WT_TIA8_WT_noa	0.23539	0.803474	-0.261558	-0.521586	1.06189	0.0431408	-0.680614	-2.16311	1.18506	0.0379549	-0.996307	-2.70804	0.591125	0.543505	-0.582085	-1.2383	NaN	1	0	NaN	0.43944	1	0.747075	1.00929	0.0131137	0.981293	0.00848452
O50496	SCO5778	O50496_STRCO Two-component system regulator OS=Streptomyces coelicolor (strain ATCC BAA-471 / A3(2) / M145) OX=100226 GN=SCO5778 PE=4 SV=1									9	9	9	48.7	48.7	48.7	24.982	0	131.1	582180000	90		1.12	0.175695	0.670922	2.26565	0.380941	0.265699	0.292709	0.755046	0.0103793	0.988603	-0.00932566	-0.0245962	0.355338	0.767147	0.260892	0.697946	0.52275	0.185636	0.734255	1.16582	0.193103	1	-0.464715	-0.486884	1.46028	0.791529	-0.914517
Q8CK16	SCO1816	Q8CK16_STRCO Uncharacterized protein OS=Streptomyces coelicolor (strain ATCC BAA-471 / A3(2) / M145) OX=100226 GN=SCO1816 PE=3 SV=1									25	25	25	68.6	68.6	68.6	54.409	0	259.69	7323200000	575	dARE5sco+EpARE5sco_LIN8_dARE5sco+EpARE5sco_noa;WT_ERY2_WT_noa;WT_TIA8_WT_noa	0.100504	0.935009	0.110191	0.234942	2.80392	0.0266142	-0.320094	-2.84021	1.18309	0.0479165	-0.647804	-2.3588	1.4394	0.286599	0.621016	2.8004	2.33562	0.0269598	0.706031	4.76592	0.623547	1	0.789316	1.37459	0.141816	0.784578	0.0959943
Q9KZZ6	SCO4430	Q9KZZ6_STRCO Putative secreted protein OS=Streptomyces coelicolor (strain ATCC BAA-471 / A3(2) / M145) OX=100226 GN=SCO4430 PE=4 SV=1									3	3	3	16.9	16.9	16.9	19.593	0.0016653	2.0389	420420000	49	WT_TIA8_WT_noa	0.116917	0.934803	0.0748272	0.235419	1.13179	0.0486822	-0.451907	-1.96391	0.710703	0.0887222	-1.19694	-1.65545	1.4343	0.379756	0.304989	1.90415	0.231872	0.469195	-0.67639	-0.586856	0.0178142	1	-0.107831	-0.0540313	0.159993	0.716573	0.407788
Q9L1C3	metN	METN_STRCO Methionine import ATP-binding protein MetN OS=Streptomyces coelicolor (strain ATCC BAA-471 / A3(2) / M145) OX=100226 GN=metN PE=3 SV=2					ko02010	Environmental Information Processing	Membrane transport	C 02010 ABC transporters [PATH:sco02010]	17	17	17	65	65	65	37.18	0	277.39	9062900000	514	dARE5sco+EpARE5sco_LIN8_dARE5sco+EpARE5sco_noa	0.777009	0.339813	0.61273	1.57964	1.60242	0.0764885	0.200039	1.51289	0.0815238	0.909824	0.0630264	0.176766	0.831496	0.482437	0.340923	1.37605	1.9305	0.0274754	1.024	4.83206	0.0227053	1	0.0327002	0.0590952	0.588911	0.789227	-0.410575
Q9X7T6	SCO7264	Q9X7T6_STRCO Putative oxidoreductase OS=Streptomyces coelicolor (strain ATCC BAA-471 / A3(2) / M145) OX=100226 GN=SCO7264 PE=4 SV=1									6	6	6	29.8	29.8	29.8	32.531	0	6.8943	300830000	27		0.0185293	0.987235	0.0563927	0.0535106	0.447047	0.178498	-0.472072	-0.948247	0.193865	0.673374	-0.691262	-0.505877	0.11546	0.905276	-0.292407	-0.304209	NaN	1	0	NaN	0.983771	1	1.9546	2.49241	0.74332	0.924964	1.14481
Q9ZBX5	SCO3957	Q9ZBX5_STRCO Possible integral membrane protein OS=Streptomyces coelicolor (strain ATCC BAA-471 / A3(2) / M145) OX=100226 GN=SCO3957 PE=4 SV=1									7	7	7	15	15	15	30.731	0	31.199	3506700000	162		0.536599	0.559124	0.492068	1.10388	0.231055	0.734185	0.0600662	0.309981	0.125805	0.851157	-0.106226	-0.273027	0.276144	0.826975	-0.182357	-0.533482	0.96001	0.0569198	-1.392	-2.30731	0.0752358	1	0.0743567	0.174406	0.332407	0.660369	-0.332844
Q9RKA6	SCO3182	Q9RKA6_STRCO UTP--glucose-1-phosphate uridylyltransferase OS=Streptomyces coelicolor (strain ATCC BAA-471 / A3(2) / M145) OX=100226 GN=SCO3182 PE=3 SV=1					ko00040;ko00052;ko00500;ko00520	Metabolism;Metabolism;Metabolism	Carbohydrate metabolism;Carbohydrate metabolism;Carbohydrate metabolism	C 00040 Pentose and glucuronate interconversions [PATH:sco00040];C 00052 Galactose metabolism [PATH:sco00052];C 00500 Starch and sucrose metabolism [PATH:sco00500];C 00520 Amino sugar and nucleotide sugar metabolism [PATH:sco00520]	17	17	17	81.8	81.8	81.8	33.127	0	259.73	45719000000	885	dARE5sco+EpARE5sco_LIN8_dARE5sco+EpARE5sco_noa	0.586454	0.510318	0.524281	1.2022	0.87112	0.109702	0.249989	1.23556	0.0438582	0.94767	0.0354214	0.0985167	0.382817	0.803723	0.15888	0.622036	1.80774	0.0449664	0.41773	2.7349	0.0109971	1	0.0160777	0.0289933	0.34647	0.662076	-0.338799
Q9F3P9	eno2	ENO2_STRCO Enolase 2 OS=Streptomyces coelicolor (strain ATCC BAA-471 / A3(2) / M145) OX=100226 GN=eno2 PE=3 SV=1			WblC		ko00010;ko00680;ko03018	Metabolism;Genetic Information Processing;Metabolism;Metabolism	Carbohydrate metabolism;Energy metabolism;Folding. sorting and degradation;Overview;Overview	C 00010 Glycolysis / Gluconeogenesis [PATH:sco00010];01200 Carbon metabolism;C 00680 Methane metabolism [PATH:sco00680];C 01230 Biosynthesis of amino acids [PATH:sco01230];C 03018 RNA degradation [PATH:sco03018]	17	17	17	61.8	61.8	61.8	45.533	0	269.91	3658600000	394	WT_TIA8_WT_noa	0.747918	0.300831	1.03238	1.70066	1.77617	0.017756	0.666819	3.55858	0.539801	0.228899	0.314858	0.984231	0.12682	0.931079	0.0791531	0.252233	0.249365	0.536086	-0.210279	-0.517693	0.849972	1	-0.661898	-1.74515	0.709344	0.854909	-0.407308
O54136	SCO5870	O54136_STRCO ABC-transporter ATP binding protein OS=Streptomyces coelicolor (strain ATCC BAA-471 / A3(2) / M145) OX=100226 GN=SCO5870 PE=4 SV=1									5	5	5	30.9	30.9	30.9	24.787	0	26.902	424720000	47	WT_TIA8_WT_noa	0.475991	0.551846	-1.04543	-1.12602	2.14315	0.0124724	-0.965687	-5.29607	0.569778	0.128975	-1.14914	-1.33751	0.392776	0.751171	-0.266197	-0.751718	0.0258376	0.946494	-0.0604045	-0.0720584	0.117161	1	-0.398675	-0.316799	0.353744	0.668578	-0.450248
P0A463	rplK	RL11_STRCO 50S ribosomal protein L11 OS=Streptomyces coelicolor (strain ATCC BAA-471 / A3(2) / M145) OX=100226 GN=rplK PE=3 SV=1					ko03010	Genetic Information Processing	Ribosome	C 03010 Ribosome [PATH:sco03010]	6	6	6	56.9	56.9	56.9	15.394	0	76.322	59228000000	321	dARE5sco+EpARE5sco_LIN8_dARE5sco+EpARE5sco_noa;WT_TIA8_WT_noa	0.808645	0.324285	0.594842	1.62262	2.28886	0.0394924	0.272307	2.27677	0.0533179	0.937007	0.0548903	0.126562	0.307415	0.883124	0.0769196	0.399799	2.19366	0.0270631	0.877725	5.14582	0.0736612	1	0.115744	0.187231	0.248044	0.667927	-0.315994
O70005	SCO5829	O70005_STRCO Histidine kinase OS=Streptomyces coelicolor (strain ATCC BAA-471 / A3(2) / M145) OX=100226 GN=SCO5829 PE=4 SV=1									9	9	9	21.4	21.4	21.4	60.376	0	31.804	1412900000	82	dARE5sco+EpARE5sco_LIN8_dARE5sco+EpARE5sco_noa;WT_ERY2_WT_noa;WT_TIA8_WT_noa	0.893505	0.302981	-0.506184	-1.68322	1.1865	0.0457848	-0.448997	-2.03614	2.73581	0.010784	-1.14627	-7.68267	0.299353	0.748612	-1.14046	-0.758283	2.2803	0.0218571	-4.5272	-10.5492	0.17805	1	-0.260123	-0.422948	0.555587	0.82086	-0.642487
Q9X8N8	nadB	NADB_STRCO L-aspartate oxidase OS=Streptomyces coelicolor (strain ATCC BAA-471 / A3(2) / M145) OX=100226 GN=nadB PE=3 SV=1					ko00250;ko00760	Metabolism;Metabolism	Amino acid metabolism;Metabolism of cofactors and vitamins	C 00250 Alanine. aspartate and glutamate metabolism [PATH:sco00250];C 00760 Nicotinate and nicotinamide metabolism [PATH:sco00760]	22	22	22	55.5	55.5	55.5	61.273	0	297.09	5269100000	670	dARE5sco+EpARE5sco_LIN8_dARE5sco+EpARE5sco_noa	0.698886	0.384597	0.664771	1.4688	1.4724	0.0547928	0.28863	1.86976	0.13224	0.851166	0.0933107	0.27241	0.424067	0.71883	0.306953	0.82455	1.51171	0.0459237	0.526146	2.70503	0.183279	1	0.26857	0.434654	0.0651281	0.882232	-0.0727425
Q9L2K3	SCO0705	Q9L2K3_STRCO Uncharacterized protein OS=Streptomyces coelicolor (strain ATCC BAA-471 / A3(2) / M145) OX=100226 GN=SCO0705 PE=4 SV=1									12	12	11	55.1	55.1	51.8	30.602	0	252.3	7142700000	465	dARE5sco+EpARE5sco_LIN8_dARE5sco+EpARE5sco_noa;WT_TIA8_WT_noa	0.891562	0.219121	1.03835	2.02455	1.21815	0.0317148	0.78477	2.59555	0.751567	0.11567	0.517712	1.46724	1.00664	0.390069	0.45229	1.78406	1.51482	0.0375814	0.683903	3.07535	0.0158394	1	0.02753	0.042802	0.235305	0.689032	-0.181832
Q9KXW1	SCO4280	Q9KXW1_STRCO Putative reductase OS=Streptomyces coelicolor (strain ATCC BAA-471 / A3(2) / M145) OX=100226 GN=SCO4280 PE=4 SV=1									8	8	8	82.2	82.2	82.2	21.285	0	14.507	640020000	67		0.466633	0.615444	0.437809	0.964783	0.107651	0.874943	-0.0418739	-0.18082	0.442846	0.365597	-0.232766	-0.78116	0.396165	0.758106	-0.218843	-0.712359	0.933651	0.10203	0.506187	1.7468	0.272853	1	-0.342117	-0.612338	1.11646	0.945794	-0.482023
Q9XAB7	pgl	6PGL_STRCO 6-phosphogluconolactonase OS=Streptomyces coelicolor (strain ATCC BAA-471 / A3(2) / M145) OX=100226 GN=pgl PE=3 SV=1				SigR	ko00030	Metabolism;Metabolism	Carbohydrate metabolism;Overview	C 00030 Pentose phosphate pathway [PATH:sco00030];01200 Carbon metabolism	12	12	12	62.5	62.5	62.5	27.21	0	59.176	2498600000	283	dARE5sco+EpARE5sco_LIN8_dARE5sco+EpARE5sco_noa;WT_TIA8_WT_noa	0.561509	0.500106	0.665979	1.21823	1.27485	0.0393794	0.507156	2.28677	0.155332	0.825092	0.105378	0.313309	0.662728	0.55634	0.373658	1.20466	1.76003	0.0309738	0.745138	3.73453	0.505567	1	-0.510487	-1.06138	0.746637	0.921698	-0.696527
Q9K4F9		Y4179_STRCO UPF0678 fatty acid-binding protein-like protein SCO4179 OS=Streptomyces coelicolor (strain ATCC BAA-471 / A3(2) / M145) OX=100226 GN=SCO4179 PE=3 SV=1			WblC						13	13	13	92.7	92.7	92.7	21.694	0	251.46	15677000000	585	dARE5sco+EpARE5sco_LIN8_dARE5sco+EpARE5sco_noa;WT_TIA8_WT_noa	0.980785	0.182837	0.969484	2.19961	1.38764	0.0295935	0.620822	2.70319	0.866256	0.151269	0.242959	1.21392	0.917877	0.477871	0.300856	1.39741	3.34562	0.0178776	1.41988	10.9078	0.0525568	1	-0.0748666	-0.133351	0.197172	0.706849	-0.203449
Q93J66	SCO0977	Q93J66_STRCO N-acetyltransferase domain-containing protein OS=Streptomyces coelicolor (strain ATCC BAA-471 / A3(2) / M145) OX=100226 GN=SCO0977 PE=4 SV=1									3	3	3	37.9	37.9	37.9	12.529	0	4.26	165070000	8	dARE5sco+EpARE5sco_LIN8_dARE5sco+EpARE5sco_noa;WT_TIA8_WT_noa	1.20185	0.11008	1.43558	3.00408	1.35115	0.0168051	2.64655	3.90288	0.649869	0.106152	1.20252	1.52026	NaN	1	0	NaN	1.32206	0.0335163	1.72807	3.51745	NaN	1	0	NaN	NaN	1	0
Q93J81	SCO2816	Q93J81_STRCO Bac_luciferase domain-containing protein OS=Streptomyces coelicolor (strain ATCC BAA-471 / A3(2) / M145) OX=100226 GN=SCO2816 PE=4 SV=1				SigR					14	14	14	58.2	58.2	58.2	38.819	0	102.24	1602100000	98	WT_TIA8_WT_noa	0.919555	0.230438	0.813997	1.9795	2.10141	0.0181878	0.506289	3.48398	0.126517	0.864817	0.0782191	0.250902	0.189086	0.88282	-0.161275	-0.40091	0.304858	0.341766	-0.844487	-0.752484	0.0617324	1	0.202749	0.172931	0.453502	0.761938	-0.867088
Q9XA64	SCO3813	Q9XA64_STRCO Putative membrane protein OS=Streptomyces coelicolor (strain ATCC BAA-471 / A3(2) / M145) OX=100226 GN=SCO3813 PE=4 SV=1									5	5	5	19.2	19.2	19.2	34.509	0	17.705	784930000	42		0.423322	0.583949	-1.2768	-1.03431	0.9675	0.103142	-0.233713	-1.27265	0.716894	0.151191	-0.324306	-1.21388	0.200758	0.884795	0.136051	0.398454	0.0993443	0.790047	-0.40124	-0.27515	0.560049	1	1.0146	1.29689	0.167154	0.707524	0.406785
Q9RJ81	SCO1620	Q9RJ81_STRCO Glycine betaine transport system permease protein OS=Streptomyces coelicolor (strain ATCC BAA-471 / A3(2) / M145) OX=100226 GN=SCO1620 PE=3 SV=1					ko02010	Environmental Information Processing	Membrane transport	C 02010 ABC transporters [PATH:sco02010]	34	34	34	45.1	45.1	45.1	95.027	0	323.31	39828000000	1554	dARE5sco+EpARE5sco_LIN8_dARE5sco+EpARE5sco_noa	0.744698	0.363243	0.607868	1.51954	1.31792	0.0854833	0.210585	1.42357	0.0542103	0.941933	0.0370693	0.115184	0.103074	0.941221	0.060091	0.202616	1.56111	0.0458896	0.505011	2.72279	0.0251328	1	0.031985	0.0637661	0.443501	0.683256	-0.336884
O86511	cimA	CIMA_STRCO (R)-citramalate synthase OS=Streptomyces coelicolor (strain ATCC BAA-471 / A3(2) / M145) OX=100226 GN=cimA PE=3 SV=1					ko00290;ko00620	Metabolism;Metabolism;Metabolism	Amino acid metabolism;Carbohydrate metabolism;Overview;Overview	C 00290 Valine. leucine and isoleucine biosynthesis [PATH:sco00290];01210 2-Oxocarboxylic acid metabolism [PATH:sco01210];C 00620 Pyruvate metabolism [PATH:sco00620];C 01230 Biosynthesis of amino acids [PATH:sco01230]	15	15	15	42.9	42.9	42.9	57.526	0	69.657	3685400000	319		0.345936	0.697239	0.452928	0.771016	0.187934	0.689786	0.104097	0.351447	0.222533	0.708933	-0.197213	-0.471097	0.741497	0.611742	-0.239576	-1.09477	0.0932619	0.899498	0.030002	0.144443	0.190645	1	-0.178965	-0.413384	0.830159	0.936488	-0.616147
Q9RKU6	SCO6246	Q9RKU6_STRCO Transcriptional regulator for glyoxylate bypass OS=Streptomyces coelicolor (strain ATCC BAA-471 / A3(2) / M145) OX=100226 GN=SCO6246 PE=4 SV=1									9	9	9	44.4	44.4	44.4	28.423	0	117.83	2464000000	223		0.412138	0.644048	0.482487	0.893691	0.554752	0.268282	0.153847	0.752371	0.133082	0.846953	-0.102438	-0.280873	0.778474	0.719662	0.133642	0.821639	0.128022	0.861723	0.0383784	0.189268	0.0715923	1	0.07455	0.168348	0.822908	0.854432	-0.296347
Q9FCE6	SCO4224	Q9FCE6_STRCO Uncharacterized protein OS=Streptomyces coelicolor (strain ATCC BAA-471 / A3(2) / M145) OX=100226 GN=SCO4224 PE=4 SV=1									7	7	7	30.9	30.9	30.9	44.784	0	6.7943	336880000	24	WT_TIA8_WT_noa	0.30476	0.739146	-0.315134	-0.654364	0.947896	0.0411017	-1.26157	-2.23768	0.782186	0.0732532	-1.34172	-1.84934	0.0785975	0.9435	-0.111613	-0.195757	NaN	1	0	NaN	0.151122	1	0.240758	0.368297	0.19426	0.681632	-0.603439
Q9RKJ4	SCO4092	Q9RKJ4_STRCO ATP-dependent helicase OS=Streptomyces coelicolor (strain ATCC BAA-471 / A3(2) / M145) OX=100226 GN=SCO4092 PE=4 SV=1			WblC						62	62	62	59.5	59.5	59.5	150.57	0	323.31	15761000000	1262	dARE5sco+EpARE5sco_LIN8_dARE5sco+EpARE5sco_noa;WT_TIA8_WT_noa	0.279176	0.771515	0.260152	0.589189	1.64567	0.0260593	0.526602	2.91652	0.663328	0.144238	-0.424829	-1.25421	1.05959	0.382629	0.467143	1.88538	2.19363	0.0332901	0.466244	3.39117	0.397085	1	0.470221	0.863997	0.284193	0.669286	-0.197488
Q9ZBQ2	smc	Q9ZBQ2_STRCO Chromosome partition protein Smc OS=Streptomyces coelicolor (strain ATCC BAA-471 / A3(2) / M145) OX=100226 GN=smc PE=3 SV=1									21	21	21	25.2	25.2	25.2	128.72	0	48.685	715580000	103		0.762234	0.345663	0.625334	1.56151	0.0756965	0.875047	-0.080335	-0.178298	0.341787	0.528199	-0.206277	-0.635644	0.51766	0.69301	0.298958	0.940524	0.36399	0.264799	1.41945	0.912042	0.333531	1	-0.492566	-0.759541	0.281157	0.666497	-0.275776
Q9L101	SCO1458	Q9L101_STRCO Putative asnC-family regulatory protein OS=Streptomyces coelicolor (strain ATCC BAA-471 / A3(2) / M145) OX=100226 GN=SCO1458 PE=4 SV=1									4	4	4	26.7	26.7	26.7	16.548	0	7.4109	971560000	96		0.292129	0.725232	0.509718	0.687124	0.034827	0.943232	0.0374514	0.0846111	0.118212	0.843215	0.168727	0.287804	0.274332	0.832652	-0.157684	-0.508045	0.0900124	0.825951	0.178933	0.234218	0.211863	1	0.152068	0.426025	0.849466	0.925707	-0.493055
Q9K4A6	SCO5213	Q9K4A6_STRCO Putative integral membrane protein OS=Streptomyces coelicolor (strain ATCC BAA-471 / A3(2) / M145) OX=100226 GN=SCO5213 PE=4 SV=1									3	3	3	21.2	21.2	21.2	24.942	0	75.068	453720000	43		1.492	0.0606407	1.75096	4.14836	0.0837139	0.814994	0.457064	0.238687	0.825589	0.0627118	1.47076	1.97964	0.401411	0.704958	0.448682	0.863635	NaN	1	0	NaN	0.295066	1	-0.808159	-0.729222	0.406639	0.719397	-0.822364
O50524	SCO5850	O50524_STRCO Uncharacterized protein OS=Streptomyces coelicolor (strain ATCC BAA-471 / A3(2) / M145) OX=100226 GN=SCO5850 PE=4 SV=1									6	6	6	33	33	33	34.427	0	13.352	455770000	25		0.206398	0.810228	0.413432	0.507023	0.321584	0.364212	0.225626	0.626864	0.526527	0.149015	-0.99891	-1.22483	0.332737	0.734186	-0.66756	-0.789988	0.974889	0.0693004	0.816167	2.0972	0.261628	1	-0.0758839	-0.36883	0.354339	0.674289	-0.599795
Q9S2A4	SCO1726	Q9S2A4_STRCO Putative ATPase OS=Streptomyces coelicolor (strain ATCC BAA-471 / A3(2) / M145) OX=100226 GN=SCO1726 PE=4 SV=1			WblC						13	13	13	47	47	47	39.338	0	144.43	937570000	134	WT_ERY2_WT_noa;WT_TIA8_WT_noa	0.960535	0.162108	-1.85527	-2.40843	1.08173	0.0471941	0.507237	1.98253	1.63762	0.0195068	-2.43742	-5.11564	0.61327	0.61071	0.332525	1.09617	1.245	0.0514619	0.610057	2.4202	0.302746	1	0.337264	0.66014	0.486095	0.752258	0.515477
Q9L138	SCO7421	Q9L138_STRCO Uncharacterized protein OS=Streptomyces coelicolor (strain ATCC BAA-471 / A3(2) / M145) OX=100226 GN=SCO7421 PE=4 SV=1									2	2	2	36.3	36.3	36.3	14.109	0	15.533	380790000	46	WT_ERY2_WT_noa;WT_TIA8_WT_noa	0.971019	0.157412	2.08269	2.47409	1.16739	0.0256952	1.54253	2.94239	1.15982	0.0324514	1.56763	2.92826	0.228305	0.818773	-0.622445	-0.575048	0.602546	0.129754	1.67578	1.46466	0.336182	1	-1.33309	-0.847182	0.511222	0.832915	-1.59022
Q8CJR7	SCO5332	Q8CJR7_STRCO Uncharacterized protein OS=Streptomyces coelicolor (strain ATCC BAA-471 / A3(2) / M145) OX=100226 GN=SCO5332 PE=4 SV=1									17	17	17	56.5	56.5	56.5	56.627	0	103.44	1712700000	256	WT_ERY2_WT_noa;WT_TIA8_WT_noa	0.207661	0.873867	-0.105338	-0.374511	1.03372	0.0433606	-0.739783	-2.16202	1.2196	0.0323665	-1.17102	-2.91739	1.07898	0.423	-0.337082	-1.65281	0.621341	0.204911	0.319579	1.09172	0.373152	1	0.382018	0.79116	0.576898	0.754633	-0.315598
Q9KXX1	SCO4270	Q9KXX1_STRCO Putative transcriptional regulator OS=Streptomyces coelicolor (strain ATCC BAA-471 / A3(2) / M145) OX=100226 GN=SCO4270 PE=4 SV=1									2	2	2	15.6	15.6	15.6	22.104	0	10.215	118040000	32	WT_TIA8_WT_noa	0.408168	0.65013	0.459394	0.878828	2.14162	0.0298068	-0.349797	-2.69325	1.03192	0.056594	-0.719594	-2.14082	0.149455	0.896672	-0.154189	-0.336488	NaN	1	0	NaN	0.768443	1	-0.69868	-1.61524	0.671625	0.907451	-0.749198
Q93JI3	SCO1979	Q93JI3_STRCO Putative DNA-binding protein OS=Streptomyces coelicolor (strain ATCC BAA-471 / A3(2) / M145) OX=100226 GN=SCO1979 PE=4 SV=1									5	5	5	25.9	25.9	25.9	32.278	0.00057488	2.6784	262800000	21		0.0030576	0.996241	-0.00970395	-0.0090015	0.239281	0.380267	-0.731385	-0.606497	0.381206	0.270308	-0.847094	-0.908934	0.188982	0.844865	0.520145	0.483685	0.248733	0.424811	-0.914462	-0.637419	0.285194	1	0.571226	0.683806	0.311275	0.663308	-0.681775
Q9RJQ0	SCO0590	Q9RJQ0_STRCO Putative oxidoreductase OS=Streptomyces coelicolor (strain ATCC BAA-471 / A3(2) / M145) OX=100226 GN=SCO0590 PE=4 SV=1									6	6	6	36	36	36	29.899	0	14.882	293740000	51		1.11368	0.127369	1.4766	2.75899	0.720331	0.0658236	0.999317	1.63201	0.605029	0.130007	0.749959	1.32676	0.0057922	0.998067	0.00952085	0.0156565	0.339943	0.310864	-0.678791	-0.80563	0.117302	1	-0.0988045	-0.255452	0.986723	0.910637	-1.27176
Q9KZK2	SCO3043	Q9KZK2_STRCO Uncharacterized protein OS=Streptomyces coelicolor (strain ATCC BAA-471 / A3(2) / M145) OX=100226 GN=SCO3043 PE=3 SV=1			WblC						8	5	5	21	13.1	13.1	49.584	0.0016644	2.0337	131800000	8	WT_ERY2_WT_noa	0.0674877	0.958286	-0.0828412	-0.164771	0.173847	0.555918	0.505582	0.450179	1.67145	0.0187801	-1.55372	-4.70108	NaN	1	0	NaN	NaN	1	0	NaN	NaN	1	0	NaN	NaN	1	0
Q9RJ15	SCO1853	Q9RJ15_STRCO Precorrin-2 C20-methyltransferase OS=Streptomyces coelicolor (strain ATCC BAA-471 / A3(2) / M145) OX=100226 GN=SCO1853 PE=3 SV=1					ko00860	Metabolism	Metabolism of cofactors and vitamins	C 00860 Porphyrin and chlorophyll metabolism [PATH:sco00860]	11	11	11	65.4	65.4	65.4	25.101	0	266.41	4336000000	348	dARE5sco+EpARE5sco_LIN8_dARE5sco+EpARE5sco_noa	0.684649	0.367587	0.820364	1.50469	0.918203	0.0605623	0.475823	1.68574	0.271898	0.638444	0.200407	0.542271	0.0979324	0.947586	0.0501556	0.184357	2.61405	0.0268048	0.573909	4.47131	0.151144	1	-0.193172	-0.354959	0.760657	0.899988	-0.443751
Q9L0C8	rplE	RL5_STRCO 50S ribosomal protein L5 OS=Streptomyces coelicolor (strain ATCC BAA-471 / A3(2) / M145) OX=100226 GN=rplE PE=3 SV=1					ko03010	Genetic Information Processing	Ribosome	C 03010 Ribosome [PATH:sco03010]	16	16	16	73	73	73	20.853	0	323.31	268730000000	1612	dARE5sco+EpARE5sco_LIN8_dARE5sco+EpARE5sco_noa	0.887647	0.273325	0.648534	1.80496	1.67839	0.0525014	0.266887	1.91634	0.0757177	0.918368	0.0617968	0.1672	0.494888	0.716992	0.224795	0.828341	2.17966	0.0315476	0.569333	3.88554	0.262356	1	0.163606	0.499712	0.25334	0.685988	-0.161002
Q9RKF7	SCO3480	Q9RKF7_STRCO Putative racemase OS=Streptomyces coelicolor (strain ATCC BAA-471 / A3(2) / M145) OX=100226 GN=SCO3480 PE=1 SV=1									9	9	9	48.2	48.2	48.2	39.378	0	61.668	2079600000	149		0.27925	0.771197	0.26494	0.591723	0.267186	0.587201	0.101725	0.425548	0.552502	0.268437	-0.2414	-0.912219	0.280675	0.886372	0.0815996	0.39496	0.683224	0.108671	1.43784	1.63001	0.0720295	1	0.0819906	0.172651	0.819692	0.895317	-0.36814
Q9RK33	SCO0683	Q9RK33_STRCO Uncharacterized protein OS=Streptomyces coelicolor (strain ATCC BAA-471 / A3(2) / M145) OX=100226 GN=SCO0683 PE=4 SV=1									4	4	4	40.8	40.8	40.8	17.771	0	9.9161	141000000	24		NaN	1	0	NaN	NaN	1	0	NaN	NaN	1	0	NaN	0.7819	0.383297	-1.78623	-1.91429	0.762271	0.106371	0.870033	1.67953	NaN	1	0	NaN	NaN	1	0
Q9KXS7	SCO4314	Q9KXS7_STRCO Uncharacterized protein OS=Streptomyces coelicolor (strain ATCC BAA-471 / A3(2) / M145) OX=100226 GN=SCO4314 PE=4 SV=1									12	12	12	66.1	66.1	66.1	24.409	0	112.95	4566900000	382	WT_TIA8_WT_noa	0.75387	0.300924	0.957357	1.69168	1.62466	0.0203689	0.71169	3.36281	0.59065	0.176835	0.38409	1.11526	0.254227	0.861648	-0.116261	-0.436545	1.30672	0.0541363	0.527545	2.37906	0.0299715	1	-0.0455685	-0.0782799	0.127339	0.773497	-0.159243
Q9XA45	SCO3568	Q9XA45_STRCO Uncharacterized protein OS=Streptomyces coelicolor (strain ATCC BAA-471 / A3(2) / M145) OX=100226 GN=SCO3568 PE=4 SV=1									6	6	6	35.6	35.6	35.6	26.509	0	7.0799	328210000	46		0.038688	0.974834	-0.0478554	-0.0965631	0.035672	0.948583	-0.0274709	-0.0794945	0.499262	0.249631	-0.331128	-0.945438	0.94351	0.460519	0.332321	1.49084	0.249584	0.516671	-0.252038	-0.540048	1.78717	1	0.463147	2.89629	0.0758828	0.911436	-0.0231953
Q9KZM3	SCO3021	Q9KZM3_STRCO Putative integral membrane protein OS=Streptomyces coelicolor (strain ATCC BAA-471 / A3(2) / M145) OX=100226 GN=SCO3021 PE=4 SV=1									3	3	3	14.2	14.2	14.2	32.815	0	5.01	185760000	15		0.2505	0.769364	-0.390944	-0.586221	0.030606	0.94893	-0.0431836	-0.0788454	0.487777	0.556414	0.117215	0.614786	0.60979	0.478483	0.926324	1.38275	NaN	1	0	NaN	0.417823	1	1.0503	1.00504	NaN	1	0
Q9ADH8	SCO6085	Q9ADH8_STRCO APH domain-containing protein OS=Streptomyces coelicolor (strain ATCC BAA-471 / A3(2) / M145) OX=100226 GN=SCO6085 PE=4 SV=1									8	8	8	44.8	44.8	44.8	31.279	0	23.256	455550000	36	dARE5sco+EpARE5sco_LIN8_dARE5sco+EpARE5sco_noa;WT_TIA8_WT_noa	1.10469	0.110909	2.39503	2.94167	0.858028	0.0436491	1.62681	2.08968	0.712065	0.0851475	1.53629	1.71089	0.641499	0.43734	1.53691	1.54365	1.81058	0.0218697	2.38275	5.95945	0.587425	1	-0.415861	-1.13581	0.290018	0.662909	-1.2719
O86769	SCO5628	O86769_STRCO Phosphatidate cytidylyltransferase OS=Streptomyces coelicolor (strain ATCC BAA-471 / A3(2) / M145) OX=100226 GN=SCO5628 PE=3 SV=1					ko00564;ko04070	Metabolism	Lipid metabolism	C 00564 Glycerophospholipid metabolism [PATH:sco00564]	3	3	3	14.8	14.8	14.8	41.199	0	9.0336	354470000	36		0.366733	0.665169	-0.591596	-0.841901	0.502263	0.111642	-1.573	-1.22734	1.12012	0.0592306	-0.534461	-2.08601	0.651145	0.749759	0.133602	0.756491	0.664943	0.114262	1.39589	1.58209	0.00317407	1	0.0057532	0.00873489	0.771334	0.914692	-1.2732
Q9L2H7	SCO2506	Q9L2H7_STRCO Putative metal transport ABC transporter OS=Streptomyces coelicolor (strain ATCC BAA-471 / A3(2) / M145) OX=100226 GN=SCO2506 PE=4 SV=1					ko02010	Environmental Information Processing	Membrane transport	C 02010 ABC transporters [PATH:sco02010]	7	7	7	38.3	38.3	38.3	26.933	0	46.632	783190000	93		0.924512	0.335387	0.40074	1.58922	0.164903	0.720663	0.102533	0.322706	0.182388	0.810282	-0.0954138	-0.335009	0.398407	0.704333	0.542967	0.888157	0.123188	0.784644	-0.129417	-0.281919	0.0781527	1	-0.134837	-0.200942	1.08198	0.911727	-0.878089
Q9X7U8	SCO7251	Q9X7U8_STRCO APH domain-containing protein OS=Streptomyces coelicolor (strain ATCC BAA-471 / A3(2) / M145) OX=100226 GN=SCO7251 PE=4 SV=1									12	12	12	47.2	47.2	47.2	37.125	0	72.327	616780000	79		0.117699	0.909671	-0.184765	-0.291145	0.780056	0.560579	-0.056317	-0.44576	0.373825	0.323228	-0.496126	-0.83191	0.358217	0.729977	0.476467	0.79909	0.1086	0.827837	0.0839958	0.232162	0.583313	1	1.00646	1.34401	0.463038	0.762283	0.940666
Q9XAC9	SCO1927	Q9XAC9_STRCO Aminoglycoside N(3)-acetyltransferase OS=Streptomyces coelicolor (strain ATCC BAA-471 / A3(2) / M145) OX=100226 GN=SCO1927 PE=3 SV=1									10	10	10	43.9	43.9	43.9	27.93	0	14.357	310620000	28	WT_ERY2_WT_noa	0.325088	0.701445	-0.546768	-0.755644	0.509508	0.124313	-0.871876	-1.16935	2.20885	0.00983942	-1.78614	-7.40843	0.473117	0.589578	1.20963	1.13656	NaN	1	0	NaN	0.760114	1	1.25348	1.77991	0.679445	0.915777	1.04869
Q9Z527	rbfA	RBFA_STRCO Ribosome-binding factor A OS=Streptomyces coelicolor (strain ATCC BAA-471 / A3(2) / M145) OX=100226 GN=rbfA PE=3 SV=1			WblC	SigR					9	9	9	63.1	63.1	63.1	17.39	0	157.48	4736600000	332	dARE5sco+EpARE5sco_LIN8_dARE5sco+EpARE5sco_noa;WT_TIA8_WT_noa	0.761157	0.330732	0.709838	1.60731	1.3743	0.0380504	0.46979	2.35202	0.185854	0.819609	0.0839399	0.323071	1.87397	0.282016	0.470546	3.03667	1.83817	0.0222271	2.04059	5.85425	0.311637	1	0.398094	0.695743	0.15455	0.743742	0.1705
[truncated: 3,069 more rows]
[truncated: 77 more columns]

## Sheet: Antibiotics at 84h_108h
Protein IDs	Gene name	Fasta headers	BGC	WblC	SigR M.Kim 2012	KEGG	KEGG ID	KEGG NAME	KEGG GENES	KEGG Category	KEGG B	KEGG C	Peptides	Razor + unique peptides	Unique peptides	Sequence coverage [%]	Unique + razor sequence coverage [%]	Unique sequence coverage [%]	Mol. weight [kDa]	Q-value	Score	Intensity	MS/MS count	-Log Student's T-test p-value WT LIN 8_WT noa	Student's T-test q-value WT LIN 8_WT noa	Student's T-test Difference WT LIN 8_WT noa	Student's T-test Test statistic WT LIN 8_WT noa	-Log Student's T-test p-value WT TIA 8_WT noa	Student's T-test q-value WT TIA 8_WT noa	Student's T-test Difference WT TIA 8_WT noa	Student's T-test Test statistic WT TIA 8_WT noa	-Log Student's T-test p-value WT ERY 2_WT noa	Student's T-test q-value WT ERY 2_WT noa	Student's T-test Difference WT ERY 2_WT noa	Student's T-test Test statistic WT ERY 2_WT noa	-Log Student's T-test p-value dARE5+EpARE5 LIN 8_dARE5+EpARE5 noa	Student's T-test q-value dARE5+EpARE5 LIN 8_dARE5+EpARE5 noa	Student's T-test Difference dARE5+EpARE5 LIN 8_dARE5+EpARE5 noa	Student's T-test Test statistic dARE5+EpARE5 LIN 8_dARE5+EpARE5 noa	-Log Student's T-test p-value dtiaA+EptiaA TIA8_dtiaA+EptiaA noa	Student's T-test q-value dtiaA+EptiaA TIA8_dtiaA+EptiaA noa	Student's T-test Difference dtiaA+EptiaA TIA8_dtiaA+EptiaA noa	Student's T-test Test statistic dtiaA+EptiaA TIA8_dtiaA+EptiaA noa	Student's T-test Significant WT LIN 8_WT noa	Student's T-test Difference WT LIN 8_WT noa	Student's T-test Significant WT TIA 8_WT noa	Student's T-test Difference WT TIA 8_WT noa	Student's T-test Significant WT ERY 2_WT noa	Student's T-test Difference WT ERY 2_WT noa
[truncated: 4,185 more rows]
[truncated: 30 more columns]

[truncated: 1 more sheets: Fisher's exact test]
