# Supplementary material for: ABCF protein-mediated resistance shapes bacterial responses to antibiotics based on their type and concentration
Source: mBio. 2025 Aug 12;16(9):e01568-25. doi: 10.1128/mbio.01568-25 (PMC12421871; doi:10.1128/mbio.01568-25)
Supplement: Data S3 — Metabolomic analysis. [file mbio.01568-25-s0003.xlsx]

## Sheet: Searched metabolites
Name of the compound	M+H	MS/MS fragment match with GNPS library (*) or in silico prediction by CFM ID (#) or Mona (~)
Germicidin D	169.086	68.05, 79.05, 83.04, 91.05, 95.08, 105.07, 123.08, 153.05, 154.06, 169.08 (*)
Germicidin B	183.102	67.05, 79.05, 91.05, 94.08, 103.05, 107.05, 137.09, 153.05, 167.07, 168.08, 183.101(*)
Germicidin A	197.118	69.03, 77.04, 97.02, 105.06, 125.05, 135.04, 153.05, 167.07, 168.078, 197.117 (*)
gancidin W	211.145	58.02, 70.06, 72.04, 98.05, 138.13, 154.07, 211.14 (~)
phaeochromycin G	217.086	107.04, 115.05, 131.05, 133.02, 159.04, 173.06 (#)
cyclo(leucylphenylalanyl)	261.16	86.09, 91.05, 93.06, 103.05, 118.06, 120.08, 141.07, 231.11 (#)
tryptophandehydrobutyrine diketopiperazine (TDD)	284.14	103.05, 115.05, 117.06, 118.06, 130.06, 142.06, 144.08, 153.06, 253.09(#)
Kalafungin	301.071	85.03, 93.03, 121.03, 133.03, 149.02, 175.04, 177.01, 181.05, 187.03, 189.05, 201.06, 217.05 (#)
Coelimycin P1	349.122	68.04, 117.05, 150.04, 176.05, 190.07, 204.05, 218.06 (*)
Desferrioxamin B	561.361	84.08, 102.09, 144.10, 165.10, 201.12, 202.12 (*)
Desferrioxamine E	601.356	84.08, 100.04, 120.07, 138.09, 165.10, 183.11, 201.12, 401.24 (*)
Desferrioxamine G1	619.367	100.04, 154.08, 165.10, 184.10, 201.12, 401.24 (*)
CDA3b	1483.53	55.05, 69.06, 85.06, 113.06, 118.06, 130.06, 132.08, 1281.43, 1298.46, 1310.42, 1311.45, 1338.46, 1354.45, 1371.47, 1391.51, 1413.49, 1423.51, 1437.52, 1447.56, 1465.52 (#)
CDA4b	1497.54	55.05, 60.04, 85.06, 118.06, 130.06, 132.08, 1298.46, 1310.46, 1322.46, 1325.46, 1340.47, 1354.49, 1385.49, 1406.52, 1427.50, 1433.53, 1451.54, 1461.52, 1478.53 (#)
undecylprodigiosin	394.286	159.05, 208.08, 224.08, 238.10, 240.11, 252.11, 280.15, 322.19, 350.22 (#)

## Sheet: Statistics
Metabolite	Mass [M+]	Student's T-test significant	-Log T-test p-value WT_TIA8_WT_noa	Student's T-test q-value WT_TIA8_WT_noa	Student's T-test Difference WT_TIA8_W_ noa	Student's T-test Test statistic WT_TIA8_WT_noa	-Log Student's T-test p-value WT_LIN8_WT_noa	Student's T-test q-value WT_LIN8_WT_noa	Student's T-test Difference WT_LIN8_WT_noa	Student's T-test Test statistic WT_LIN8_WT_noa	-Log Student's T-test p-value WT_ERY2_WT_noa	Student's T-test q-value WT_ERY2_WT_ noa	Student's T-test Difference WT_ERY2_WT_noa	Student's T-test Test statistic WT_ERY2_WT_noa	-Log Student's T-test p-value tiaAconst_TIA8_tiaAconst_noa	Student's T-test q-value tiaAconst_TIA8_tiaAconst_noa	Student's T-test Difference tiaAconst_TIA8_tiaAconst_noa	Student's T-test Test statistic tiaAconst_TIA8_tiaAconst_noa	-Log Student's T-test p-value ARE5scconst_LIN8_ARE5scconst_noa	Student's T-test q-value ARE5scconst_LIN8_ARE5scconst_noa	Student's T-test Difference ARE5scconst_LIN8_ARE5scconst_noa	Student's T-test Test statistic ARE5scconst_LIN8_ARE5scconst_noa	Student's T-test Difference tiaAconst_TIA8_tiaAconst_noa	Student's T-test Test statistic tiaAconst_TIA8_tiaAconst_noa	-Log Student's T-test p-value ARE5scconst_LIN8_ARE5const_noa	Student's T-test q-value ARE5scconst LIN8_ARE5scconst_noa	Student's T-test Difference ARE5scconst LIN8_ARE5scconst_noa	Student's T-test Test statistic ARE5scconst_LIN8_ARE5scconst_noa	Student's T-test Significant ARE5scconst LIN8_ARE5scconst_noa	Student's T-test Significant WT _TIA8_WT_noa	Student's T-test Significant WT_LIN8_WT_noa	Student's T-test Significant WT_ERY2_WT_noa	Student's T-test Significant tiaAconst_TIA8_tiaAconst_noa	WT noa 1	WT noa 2	WT noa 3	WT TIA 8_1	WT TIA8_ 2	WT TIA8_ 3	WT LIN8_ 1	WT LIN8_ 2	WT LIN8_ 3	WT ERY2_ 1	WT ERY2_ 2	WT ERY2_ 3	tiaAconst noa 1	tiaAconst noa 2	tiaAconst noa 3	tiaAconst TIA8_ 1
Germicidin D	169.086	ARE5scconst LIN8_ARE5scconst noa;WT ERY2_WT noa;WT LIN8_WT noa;WT TIA8_WT noa	1.52542	0	-0.510175	-5.66006	1.1102	0.0435	-0.722188	-3.37767	1.78456	0	-1.06553	-7.70688	0.58167	0.455333	0.156819	1.54658	1.23962	0	0.434398	3.98467	0.156819	1.54658	1.23962	0	0.434398	3.98467	+	+	+	+		-0.179126	-0.297756	-0.547532	-0.748298	-0.925956	-0.880686	-1.3103	-0.923601	-0.957079	-1.52105	-1.23223	-1.46773	0.783549	0.409215	0.97006	0.741031
Germicidin B	183.102		0.549297	0.283667	-0.111141	-1.45759	0.175726	0.566	-0.157468	-0.499055	0.562814	0.148	-0.48036	-1.49454	0.39375	0.51	-0.0704227	-1.05001	0.0917849	0.772	-0.0324245	-0.274438	-0.0704227	-1.05001	0.0917849	0.772	-0.0324245	-0.274438						-0.528093	-0.774157	-0.961047	-0.76301	-0.900558	-0.933152	-1.29586	-0.765514	-0.674325	-1.61977	-1.121	-0.963609	1.24985	0.952375	1.38292	1.08306
Germicidin A	197.118	ARE5scconst LIN8_ARE5scconst noa;WT TIA8_WT noa	0.911283	0	0.326297	2.58554	0.295531	0.325067	0.893324	0.802713	0.238631	0.4	0.243043	0.659696	0.658457	0.5464	-0.15064	-1.76531	1.1528	0	-0.691796	-3.56861	-0.15064	-1.76531	1.1528	0	-0.691796	-3.56861	+	+				-0.754739	-1.06711	-1.40637	-0.555732	-0.865922	-0.827673	-1.46397	-0.710179	1.62591	-1.17818	-0.762939	-0.557969	1.37672	1.01526	1.44072	1.10755
Gancidin W	211.144	ARE5scconst LIN8_ARE5scconst noa;WT LIN8_WT noa	0.645184	0.149091	-0.591225	-1.72667	1.80722	0	1.53115	7.91565	0.480327	0.271385	0.781203	1.27332	0.252656	0.589538	0.0847397	0.69506	1.08782	0	1.03583	3.28059	0.0847397	0.69506	1.08782	0	1.03583	3.28059	+		+			-0.4046	-1.0821	-1.64347	-1.61558	-1.61575	-1.67252	0.746786	0.57502	0.141469	-0.837673	0.153413	-0.102301	0.0146597	-0.0324514	0.408788	-0.10602
Phaeochromycin G	217.085	tiaAconst TIA8_tiaAconst noa;WT ERY2_WT noa;WT LIN8_WT noa;WT TIA8_WT noa	1.84528	0	-1.16091	-8.27844	1.84528	0	-1.16091	-8.27844	1.84528	0	-1.16091	-8.27844	1.87531	0	-2.83909	-8.57596	NaN	1	0	NaN	-2.83909	-8.57596	NaN	1	0	NaN		+	+	+	+	-1.11521	-0.658431	-0.743631	-2	-2	-2	-2	-2	-2	-2	-2	-2	0.686437	1.47337	0.357466	-2
cyclo(leucylphenylalanyl)	261.16	WT LIN8_WT noa;WT TIA8_WT noa	0.738584	0.0386667	0.281548	2.00693	1.118	0.0497143	0.844556	3.41199	0.321706	0.327429	0.32283	0.86834	0.363729	0.526182	1.19751	0.97401	0.659329	0.1265	0.37159	1.76786	1.19751	0.97401	0.659329	0.1265	0.37159	1.76786		+	+			-0.732648	-0.810206	-1.17065	-0.713257	-0.484168	-0.671438	-0.314681	0.0301052	0.104738	-1.10709	-0.362382	-0.275543	0.265792	0.0198414	0.436011	0.0853733
Tryptophandehydrobutyrine diketopiperazine (TDD)	284.14	WT LIN8_WT noa	0.100283	0.76675	0.10826	0.297999	0.755966	0.029	0.77297	2.06137	0.0278501	0.9185	0.053242	0.088013	0.379613	0.492	-0.397272	-1.01415	0.325852	0.309778	0.538222	0.878741	-0.397272	-1.01415	0.325852	0.309778	0.538222	0.878741			+			-0.789022	-0.515317	-1.91704	-0.768983	-0.987526	-1.14009	-0.291558	-0.208662	-0.40225	-1.53795	-0.845351	-0.678351	0.730652	1.11403	1.11034	0.0452729
Desferrioxamin B	561.361	WT LIN8_WT noa;WT TIA8_WT noa	0.836174	0	-1.72106	-2.32314	0.836174	0.0316364	-1.72106	-2.32314	0.836174	0.129818	-1.72106	-2.32314	0.565746	0.407429	0.406718	1.50259	NaN	1	0	NaN	0.406718	1.50259	NaN	1	0	NaN		+	+			0.97779	-0.227605	-1.587	-2	-2	-2	-2	-2	-2	-2	-2	-2	-0.927032	-2	0.735361	-0.0075434
Desferrioxamine E	601.356	WT LIN8_WT noa;WT TIA8_WT noa	0.955394	0	-1.91519	-2.74831	0.955394	0.0348	-1.91519	-2.74831	0.955394	0.158667	-1.91519	-2.74831	0.374019	0.5048	-0.751474	-1	NaN	1	0	NaN	-0.751474	-1	NaN	1	0	NaN		+	+			1.05758	0.0354198	-1.34742	-2	-2	-2	-2	-2	-2	-2	-2	-2	-2	-2	0.254422	-2
Desferrioxamine G1	619.368	WT LIN8_WT noa;WT TIA8_WT noa	1.12971	0	-2	-3.4641	1.12971	0.058	-2	-3.4641	1.12971	0.06	-2	-3.4641	NaN	1	0	NaN	NaN	1	0	NaN	0	NaN	NaN	1	0	NaN		+	+			0.88489	0.199993	-1.08488	-2	-2	-2	-2	-2	-2	-2	-2	-2	-2	-2	-2	-2
CDA3b	1483.53	ARE5scconst LIN8_ARE5scconst noa;WT LIN8_WT noa	0.354965	0.391385	-0.197978	-0.951919	1.04847	0.0386667	-0.938644	-3.11515	1.06779	0.102857	-1.3636	-3.19555	0.0870782	0.8008	-0.082044	-0.261287	1.21084	0	-1.09018	-3.84256	-0.082044	-0.261287	1.21084	0	-1.09018	-3.84256	+		+			0.438513	1.26779	1.33864	0.533349	1.17926	0.738402	0.0834807	0.167427	-0.0218964	-0.074425	-0.461598	-0.509835	0.937665	0.897295	0.0730664	0.228002
CDA4b pubchem	1497.54	ARE5scconst LIN8_ARE5scconst noa;WT ERY2_WT noa;WT LIN8_WT noa	0.173939	0.577714	0.0375349	0.494422	2.39519	0	-0.294535	-15.7138	1.73196	0	-0.322083	-7.24228	0.164606	0.674286	0.134794	0.470145	1.49731	0	-0.677163	-5.47134	0.134794	0.470145	1.49731	0	-0.677163	-5.47134	+		+	+		0.589622	0.749153	0.713702	0.769341	0.669468	0.726273	0.312725	0.474447	0.381701	0.353971	0.402036	0.330221	0.666175	0.678085	0.113272	0.276974
Coelimycin P1	349.122	ARE5scconst LIN8_ARE5scconst noa;WT ERY2_WT noa;WT LIN8_WT noa;WT TIA8_WT noa	1.44615	0	-1.19523	-5.14242	1.41514	0.0696	-1.96106	-4.95175	1.53077	0	-1.79387	-5.69664	0.264228	0.614333	0.0498192	0.724166	2.52276	0	-1.37639	-18.2138	0.0498192	0.724166	2.52276	0	-1.37639	-18.2138	+	+	+	+		0.68583	0.607383	0.5857	-0.973786	-0.337684	-0.395304	-2	-1.26797	-0.736284	-1.71696	-1.02133	-0.764418	1.22484	1.1471	1.15615	1.14233
Undecylprodigiosin	394.286	ARE5scconst LIN8_ARE5scconst noa;tiaAconst TIA8_tiaAconst noa;WT LIN8_WT noa	0.168929	0.5392	0.174362	0.481407	0.624062	0.0267692	0.383323	1.66592	0.838687	0.1428	-0.823189	-2.33163	1.48754	0	-1.85751	-5.40709	2.23273	0	-2.27375	-13.0152	-1.85751	-5.40709	2.23273	0	-2.27375	-13.0152	+		+		+	0.509888	0.387221	-0.203039	0.438536	0.094298	0.684323	0.60002	0.609954	0.634064	-0.869096	-0.535241	-0.371159	0.815405	1.71455	1.69127	-0.357668
Actinorhodin	635.14	tiaAconst TIA8_tiaAconst noa;WT TIA8_WT noa	0.713939	0.0348	-1.59839	-1.93101	0.361629	0.323429	-1.42417	-0.968712	1.03842	0.135	-2.18441	-3.07393	1.40851	0	-2.46933	-4.91182	NaN	1	0	NaN	-2.46933	-4.91182	NaN	1	0	NaN		+			+	0.9692	0.818193	-1.23416	-2	-0.898618	-1.34331	-2	-2	0.280713	-2	-2	-2	-0.524434	1.09867	0.833752	-2
Kalafungin	301.071	tiaAconst TIA8_tiaAconst noa;WT ERY2_WT noa;WT LIN8_WT noa;WT TIA8_WT noa	2.95791	0	-2.69927	-30.1019	2.83569	0	-2.56071	-26.1438	2.95791	0	-2.69927	-30.1019	1.50554	0	-1.56716	-5.52602	NaN	1	0	NaN	-1.56716	-5.52602	NaN	1	0	NaN		+	+	+	+	0.744952	0.826614	0.526233	-2	-2	-2	-2	-1.58434	-2	-2	-2	-2	0.657141	0.988511	0.44836	-1.24825
[truncated: 8 more columns]
