# Supplementary material for: ABCF protein-mediated resistance shapes bacterial responses to antibiotics based on their type and concentration
Source: mBio. 2025 Aug 12;16(9):e01568-25. doi: 10.1128/mbio.01568-25 (PMC12421871; doi:10.1128/mbio.01568-25)
Supplement: Data S4 — Data related to uORF search and a phylogenetic analysis of ARE5 proteins. [file mbio.01568-25-s0004.xlsx]

## Sheet: Fig. 5a 
Strain used for the phylogenetic analysis	Strain used for MIC testing	Accession number	ARE5 Clade	Sequence
Streptomyces_ghanaensis_ATCC_14672		WP_004980351.1	Are5sc	MSTSITCTSLSFTWPDGTPVIEGLDVSFGPGRTGLIGVNGAGKSTLLKLIAGELTPTGGAVRVAGEVGYLPQNVTLDTALRVDEALGIAARRAALHAIEAGDVAEEHFETVGDDWDVEERALATLGELGLGHIGLDRTVGEVSGGESVLLRLAALLLRRPDVLLLDEPTNNLDLYARRRLYTAVANWPGVMVVVSHDRELLELVDQIADLRRVSTAARGTSVEGGGGRRVGEVVWYGGNFSAYEEALAVEQEAAERMVRVAEADFRKQKRELADAQVKLARRKRYGQRMWDQKREPKIVMGARKRAAQESAGKHRLLHEERLAGARERLDEAVEAVRDDDEIRVDLPYTAVPPGRTVLTLLDLELAYGARVNGGFDLRGPERVALVGRNGAGKTTLLRT…
Streptomyces_viridosporus_T7A		WP_004980351.1	Are5sc	MSTSITCTSLSFTWPDGTPVIEGLDVSFGPGRTGLIGVNGAGKSTLLKLIAGELTPTGGAVRVAGEVGYLPQNVTLDTALRVDEALGIAARRAALHAIEAGDVAEEHFETVGDDWDVEERALATLGELGLGHIGLDRTVGEVSGGESVLLRLAALLLRRPDVLLLDEPTNNLDLYARRRLYTAVANWPGVMVVVSHDRELLELVDQIADLRRVSTAARGTSVEGGGGRRVGEVVWYGGNFSAYEEALAVEQEAAERMVRVAEADFRKQKRELADAQVKLARRKRYGQRMWDQKREPKIVMGARKRAAQESAGKHRLLHEERLAGARERLDEAVEAVRDDDEIRVDLPYTAVPPGRTVLTLLDLELAYGARVNGGFDLRGPERVALVGRNGAGKTTLLRT…
Streptomyces_ambofaciens_ATCC_23877	Streptomyces_ambofaciens_OSC2*	WP_053139900.1	Are5sc	MSLSLTCTSLSFAWPDGTPVFDGLDAAFGPGRTGLVGVNGSGKSTLLKLLAGQLTPADGTVRVSGEVGHLPQNVTLDTASRVDEALGIAARRTALHAIEAGDVAEEHFEAVGDDWDVEERALATLGELGLGHVGLDRTVGEVSGGESVLLRLAALLLRRPDVLLLDEPTNNLDLYARRRLYTAVETWPGPMVVVSHDRELLELVDQIADLRSGAITWYGGRFSAYEEALAVEQEAAERMVRVAESDLRKQKRELTDAHVTLARRRRYGQKMYDNKREPRAVMRLRKRSAQESAGKYRLLHEEKLTEARERLDEAVEAVRDDDEIRVDLPYTAVPAGRSVLTVRELELAYGRRVKGGFDLHGPERIALTGRNGAGKTTLLRTIAGELEPVSGEATVHVPL…
Streptomyces_avermitilis_MA-4680_=_NBRC_14893	Streptomyces_avermitilis_DSM46492_MA-4680_=_NBRC_14893	NP_822865.1	Are5sc	MTASITCTSLSFAWPDGTVVFDDLQATFGPGRTGLVGVNGSGKSTLLKLIAGQLSPADGTVRVAGEAGYLPQNVALDTALRVDEALGIAATRAALHAIEAGDVAEEHFTAVGDDWDVEERAIATLGELGLGHIELDRTIGEVSGGESVLLRLAALLLRRPDVLLLDEPTNNLDLYARRRLYAAVEAWSGVMVVVSHDRELLELVDQIADLRSGEVTWFGGNFSAYEEALATEQEAAERMVRVAESDLKKQKRELIDAQVKLARRKRYGQKMYEQKREPKIVMGARKRAAQESAGKHRILHEERLTEARERLDEAAEAVRDDDEIRVDLPYTAVPPGRSVLTLQDLELTYGARVDGGLELRGPERIALIGRNGAGKTTLLRTIAGELQAVSGEARAHVPL…
Streptomyces_coelicolor_A3_2	Streptomyces_coelicolor_M145	NP_630793.1	Are5sc	MSTSPTSLTCTSLSFAWPDGTEVFDGLDVAFGPGRTGLVGLNGAGKSTLLKLIAGRLTPADGTVRVAGQVGYLPQNVTLDTALRVDEALGIDGRRAALHAIEAGDVREEHFETVGDDWDVEERALATLGELGLDHIGLDRTVGEVSGGESVLLRLAALLLRRPDVLLLDEPTNNLDVYARRRLYAAVESWPGVMVVVSHDRELLDRVDQIADLRAGSVTWYGGNLTAYEEALAVEQEAAERMVRVAESDLRRQKRELADAQVVLARRRRYGQKMYDTKREPRAVMKLRARTAQQSAGKYRIMHEEKLAGAKERLDDAVEAVRDDDEIRVDLPYTAVPPGRTVLTLRALELAYGARVAGGLDLHGPERIALLGRNGAGKTTLLRTVAGELAPVAGEATAH…
Streptomyces_griseoflavus_JCM4479	Streptomyces_griseoflavus_NRRL_B-5312_JCM4479	WP_190100912.1	Are5sc	MSPSLTCSSLAFTWPDGTAVFEGLDVAFGPGRTGLVGVNGSGKSTLLRLIAGELTPAGGTVRIAGEVGYLPQNVTLDTTLRVDQALGIAARRAALHAIEAGDVAEEHFETVGDDWDVEERALATLGELGLGHIGLDRTVGEVSGGESVLLRLAALLLRRPDVLLLDEPTNNLDLYARRRLYGAVADWPGVMVVVSHDRELLDLVDQIADLRAGGITWYGGNYSAYEEALAVEQEAAERMVRVAEADLRKQKRELVDAQVKLARRKRYGQKMFEQKREPKIVMGARKRAAQVSAGKHRIMHEEKLSDARERLDDAVEAVRDDDEIRVDLPHTAVPPGRGVLTLMDLELAHGARVGGGFDLRGPERVALIGRNGAGKTTLLRTIAGELEPVSGEARVQVPL…
Streptomyces_griseoflavus_Tu4000	Streptomyces_griseoflavus_Tu4000	WP_004922468.1	Are5sc	MTPSITCTSLAFTWPDGTAVFEGLDVAFGPGRTGLVGVNGSGKSTLLKLIAGALRPADGSVRVAGEVGHLPQNVTLDTALRVDEALGIAARRAALHAIESGDVAEEHFETVGDDWDVEERALATLGELGLGHIGLDRTVGEVSGGESVLLRLAALLLRRPDVLLLDEPTNNLDLYARRRLYTAVENWPGVMVVVSHDRELLQLVDQIADLRSREVTWYGGNFSAYEEALAVEQEAAERMVRVAEADFRKQKRELADAQVKLARRKRYGQKMFEQKREPKIVMGARKRAAQESAGKHRIMHEERLAEARGRLDDAVEAVRDDEEIRVDLPYTAVPPGRDVLTLMDLELAYGARVKGGFDLRGPERVALIGRNGAGKTTLLRTIAGELEPVSGGATAHVPL…
Streptomyces_hygroscopicus_subsp._limoneus_KCTC_1717	Streptomyces_hygroscopicus_subsp._limoneus_KCTC_1717	ALO97517.1	Are5sc	MSASLTCTSLSFTWPDGTAVFDGLDIAFGPGRTGLVGVNGSGKSTLLKLMAGELAPADGTVKAAGEIGYLPQNVTLDTALRVDQALGIAGRRAALHAIEAGDVAEEHFETVGDDWDVEERALVTLGELGLGHIGLDRTVGEVSGGESVLLRLAALLLRRPDVLLLDEPTNNLDLYARRRLYQTVASWPGVLVVVSHDRELLDLVDQIAELRSGEVAWFGGNFSAYEEALAVEQEAAERMLRVAEADVRKQKRELADAQVKLARRKRYGQKMYEQKREPKIVMGARKRAAQESAGKHRIMHEERLAEARDRLDEAAEAVRDDDEIRVDLPYTAVPPGRQVLTLEKLETAYQARVPGILDLRGPERIALVGRNGAGKTTLLRTVAGELAPVSGTATAHVPL…
Streptomyces_lincolnensis	Streptomyces_lincolnensis_ATCC25466	WP_067442948.1	Are5sc	MSLSITCTSLTYAWPDGTAVFEDLDVAFGPGRTGLVGINGSGKSTLLKLIAGELAPADGTVKVAGPVGYLPQNVTLDTGLRVDEALDIAAKRAALHAIEAGDVSDEHFETVGDDWDVEERALATLGELGLGHIELDRTIGEVSGGESVLLRLAALLLRRPDILLLDEPTNNLDLYARRRLYAAVESWSGVLVVVSHDRELLDLVDQIADLRSGEVTWYGGNFSAYEEALATEQEAAERMVRVAEADLKKQKRELTDAHVKLARRRRYAQKMYDTKREPRAVMKLRKRSAEVSAGKHRIMHEEKLTEAKERLDEAVEAVRDDDEIRVDLPYTAVPPGREVLMLLDLELAYGARVAGGLDLRGPERIALIGRNGAGKTTLLRTIAGELEPVSGEARVHVPL…
Streptomyces_lividans_TK24	Streptomyces_lividans_OS_45.6*	WP_003972276.1	Are5sc	MSTSPTSLTCTSLSFAWPDGTEVFDGLDVAFGPGRTGLVGLNGAGKSTLLKLIAGRLTPAAGTVRVAGQVGYLPQNVTLDTALRVDEALGIDGRRAALHAIEAGDVREEHFETVGDDWDVEERALATLGELGLGHIGLDRTVGEVSGGESVLLRLAALLLRRPDVLLLDEPTNNLDVYARRRLYAAVESWPGVMVVVSHDRELLDRVDQIADLRAGSVTWYGGNLTAYEEALAVEQEAAERMVRVAESDLRRQKRELADAQVVLARRRRYGQKMYDTKREPRAVMKLRARTAQQSAGKYRIMHEEKLAGAKERLDDAVEAVRDDDEIRVDLPYTAVPPGRTVLTLRALELAYGARVAGGLDLHGPERIALLGRNGAGKTTLLRTVAGELAPVAGEATAH…
Streptomyces_prasinus_ATCC_13879	Streptomyces_prasinus_NRRL_B-12521_ATCC13879	WP_055605678.1	Are5sc	MTTSVTCTALSFTWPDGTPVLEALDVAFGPGRTGLIGVNGAGKSTLLKLIAGELRPNDGTVRVTGGVGYLPQNVTLDTTLKVDEALGIAARRAALHAIEAGDVAETHFETVGDDWDVEERALATLGELGLEGIGLDRTIGELSGGESVLLRLAALLLRHPDVLLLDEPTNNLDLYARRRLYAAVGNWPGVMVVVSHDRELLELVDQIADLRSGGVTWYGGNYTAYEEALAVEQEAAERMVRVAEADLRKQKRELADAQVKLARRKRYGQKMWDQKREPKIVMGARKRAAQESAGKHRTMHEEKLAGARERLDEAVEAVRDDDEIRVDLPHTAVPPGRTVLTLTDLELAHGARVDGGFELRGPERVALIGRNGAGKTTLLRTVAGELPPVSGEATARVPL…
Streptomyces_viridochromogenes_DSM_40736		WP_003994342.1	Are5sc	MPASITVTSLSFTWPDGSPVFEGLDVAFGPGRTGLVGVNGSGKSTLLKLIAGELAPADGTVRVAGEVGYLPQNVTLDTTLRVDEALGIADRRAALHAIEAGDVSEAHFETVGDDWDVEERALATLGELGLGHVQLDRTIGEVSGGESVLLRLAALLLRRPDVLLLDEPTNNLDLYARRRLYTAVQSWPGVMVVVSHDRELLELVDQIADLRRVNSAARSASVEGGGGRRVGEITWYGGNYSAYEEALAIEQEAAERMVRVAESDFRKQKRELTDAQVKLARRKRYGQKMWDQKREPKIVMGARKRAAQESAGKHRIMHEEKLAEARERLDEAVEAVRDDDEIRVDLPYTAVPPGRTVLTLQDLGLRYGARVKGGFELRGPERVALIGRNGAGKTTLLRT…
Streptomyces_mobaraensis_NBRC_13819_=_DSM_40847		WP_004952869.1	Are5sc	MSHPSPASSVSVACSSLTHEWRDGTTVFDGLDVSFGPGRTGLIGVNGSGKSTLLKLIAGEIRPSGGSVRVAGEVGYLPQNVTLDTAPRVEDVLGIAATRAALHAIEAGDAREEHFAAVGDDWDVEERATAVLAGLGLGHIGLDRTTGELSGGESVLLRLAALLLRRPDVLLLDEPTNNLDLYARRRLYAAVEAWSGVLIVVSHDRELLERVDRIADLRAGGVAWYGGGYSAYEEAVAAEQEAAERMVRVAESDLRKQRRELADAHVVLARRKRYGQKMRDSKREPKIVMGMRKRQAEVSAGKHRILHEERVAEARERLDKAVEAVRDDDEIRVDLPHTAVPPGRSVLTLRELVLPHGARVDGELELRGPERVALVGRNGSGKTTLLRTVAGELGAVSGT…
Streptomyces_bottropensis_ATCC_25435		WP_005484660.1	Are5sc	MSTPLSLTCTSLSFAWPDGTPVLEDLQVAFGPGRTGLVGVNGSGKSTLLKLIAGELTPTDGTVRVAGEVGYLPQNVTLDTGLRVDETLGIAAARAALHAIEAGDVAEEHFATIGDDWDVEERALATLGQLGLGHVDLDRTIGEVSGGESVLLRLAALLLRRPDVLLLDEPTNNLDLFARRRLYEAVEAWSGVMVVVSHDRELLDLVDQIADLHAGEVTWYGGNFSAYEEALATEQEAAERMVRVAETDLKKQKRELIDAQVKLARRKRFGQKMQDQKRVPKIVAGARKRAAQESAGKHRILHEERLAGAKERLDEAVEAVRDEDEIRVELPYTAVPPGRTVLTLLDLELRYGARVKGGLDLRGPERIALIGRNGSGKTTLLRTIAGELEPVSGETTAHV…
Streptomyces_gancidicus_BKS_13-15		WP_006129903.1	Are5sc	MSASLICHSLSFTWPDGTAVFEDLDAAFGPGRTGLVGVNGSGKSTLLKLIAGELTPTEGSVKVSGEVGRLPQTVTLDTALRVDEALGIAAKRAALHAIEAGDVAEEHFETVGDDWDVEERALVTLGELGLGHIGLDRTVGEVSGGESVMLRLAALLLSRPDVLLLDEPTNNLDLFARRRLYAAVESWQGVLIVVSHDRELLDLVDQIADLRPGGITWYGGNFTAYEEALAVEQEAAERMVRVAEADLRKQKRELADAQVKLARRKRYGQKMWDQKREPKIVMGARKRAAQESAGKHRIMHEEKLAEARERLDDAVEAVRDDDEIRVDLPYTAVPPGRQVLTLMDLEPAYGARVKSLDLRGPERVALIGRNGAGKTTLLRTVAGELPPVSGEATAHVPLR…
Streptomyces_griseoaurantiacus_M045		WP_006139860.1	Are5sc	MHTSLTCISLSFSWPDGTPVLDGLDAAFGPGRTGLVGVNGSGKSTLLKLLAGELTPSGGTVRVTGELGYLPQNITLDTSLRVDEALGIAAVRAALHAIEAGDVDEAHFTAVGDDWDVEERALAVLGELGLGHIGLDRTLGEVSGGESVLLRLAALLLRRPDVLLLDEPTNNLDLHARRRLYEAVDTWSGPGALVVVSHDRELLDRVDRIADLRAGELTWYGGNLSAYEEALAVEQEAAARMVRVAESDLRKQKRELVEAQQKLARRKRYGQKMWDSKREPKIVMGARKRAAQESAGKHRILHEERLSAARERLDEAADAVREDDEIRVELPHTAVPPGRTVFTLRALEVAHGALREGALDLHGPERVALTGRNGAGKTTLLRTLAGELPPVRGEADVHV…
Streptomyces_turgidiscabies_Car8		WP_006383733.1	Are5sc	MSATTSVAVTSLSFAWPDGTAVFDALDVAVGPGRTGLVGVNGSGKSTLLKLIAGQLRPADGTVRVAGDVGYLPQSVTLDTTLRVEDVLGISAQRAALHAIETGDVGEEHFETIGDDWDVEERALVTLGELGLGHIDLDRTVGEVSGGEAVLLRLAALLLDRPDVLLLDEPTNNLDLYARRRLYTAVSSWPGVMIVVSHDRELLDLVDQIADLRSGEVTWYGGNFSAYEEALATEQEAATRMVRVAEADLKKQKRELADAQVKLARRKKYGQKMFEQKREPKIVMGARKRSAQESAGKHRILHEERLAGAKERLDEAVDAVRDDDEIRVDLPYTAVPPGRNVLTLLDLELAYGASVGSFDLRGPERVALIGRNGAGKTTLLRTIAGELAPVSGEAQAHVP…
Streptomyces_sviceus_ATCC_29083		WP_007386104.1	Are5sc	MSTSITCTSLAFSWPDGTPVLDGLDIAFGPGRTGLVGVNGSGKSTLLKLIAGELTPADGAVRVAGEVGYLPQNVTLDTGLKVEEALGIAARRAALHAIEAGDVSEEHFETVGDDWDVEERALATLGELGLGHIGLDRGIGEVSGGESVLLRLAALLLRRPDVLLLDEPTNNLDLYARRRLYSAVASWPGVMVVVSHDRELLDLVDQIADLRSGEVTWYGGNFSAYEEALAVEQEAAERMVRVAESDFRRQKRELVDAQVKLAHRKRYAQKMYDTKREPRAVMKLKSRAAQVSAGKHRIMHEEKLAEAKDRLDEAVEAVRDDDEIRVDLPYTAVPQGRTVLTLMDLHLAHGARVKGGLDLRGPERVALIGRNGTGKTTLLRTIAGELSPVSGEAAVHVPL…
Streptomyces_zinciresistens_K42		WP_007498573.1	Are5sc	MPTSISCTSLAFSWPDGSPLFEGLDVTFGPGRTGLVGVNGSGKSTLLKLIAGELTPAEGVVRVSGEVGHLPQNITLDTGLRIDEALGIAAKRAALHAIEAGDVAEEHFETLGDDWDVEERALAMLGQLGLGHIGLDRTAGEVSGGESVLLRLAALLLRRPDVLLLDEPTNNLDLYARRRLHEAVASWPGVMVVVSHDRELLDLVDQIADLRAGEVTWFGGNYSAYEVALTAEQDAAERMVRVAEADLRKQKRELVDAQVKLARRKRYGQKMSEQKREPKIVMGLRKRAAQESAGKHRILHEGRLAEARERLDEAVDAVRDDDEIRVDLPYTAVPPGRSVLTLRDLELAHGTRVSGGLDLHGPERIALIGRNGAGKTTLLRTIAGELDPVAGEVTVHVPL…
Streptomyces_chartreusis_NRRL_12338		WP_010042878.1	Are5sc	MPTSITVTSLAFTWPDGTPVFEGLDVAFGPGRTGLVGVNGSGKSTLLKLIAGELAPADGTVRVAGEVGYLPQNVTLDTTLRVDEALGIADRRAALHAIEAGDVSEAHFETVGDDWDVEERALATLGELGLGHVGLDRTIGEVSGGESVLLRLASLLLRRPDVLLLDEPTNNLDLYARRRLYAAVESWPGVMVVVSHDRELLDLVDQIADLRSGEITWYGGNYSDYEEALAIEQDAAERMVRVAEADFRKQKRELADAQMKLARRKRYGQKMWDQKREPKIVMGARKRAAQESAGKHRIMHEEKLAEARERLDEAAEAVRDDDEIRVDLPYTAVPPGRNVLTLLDLRLRYGARVDGGFDLRGPERVALIGRNGAGKTTLLRTITGELAPESGEVTAHVPL…
Streptomyces_acidiscabies_84-104		WP_010354456.1	Are5sc	MSHSITASALSFAWPDGTPVFEDLDLAFGPGRTGLVGVNGSGKSTLLKLIAGELTPADGAVRIAGEVGYLPQNVTLGTALKVDEALGIAARRAALHAIEGGDASEEHFEVLGDDWDVEERALATLGELGLGHVGLDRTIGEVSGGESVLLRLAALLLRRPDVLLLDEPTNNLDLHARARLYAAVSAWSGVLVVVSHDRELLDLVDQIADLRAGEVTWYGGNFSAYEAALAVEQDAAERMVRVAEADVRRQKRELSDAQVKLAKRKKFGQKMQDQKREPKIVMGLRKRSAQESAGKHRILHQERLAEAKERLDEAAEAVREDDEIRVDLPYTAVPPGRGVLTLLDLEIVYGARVGNLDLRGPERVALVGRNGAGKTTLLRTVAGELAPVAGEAAVHVPMR…
Streptomyces_prunicolor_NBRC_13075		WP_019058878.1	Are5sc	MHSSVTCTSLSFAWSDGTSVFEDLDAAFGPGRTGLVGVNGSGKSTLLKLIAGRLAPADGAVRVAGEVGHLPQNVTLDTALRVDETLGIAARRAALHAIEAGDAAEEHFETLGDDWDVEERALATLGELGLGHLDLDRTIGEVSGGESVLLRLAALLLGRPDVLLLDEPTNNLDLYARKRLYSAVASWSGVMIVVSHDRELLDLVDQIADLRSGEITWYGGNYSAYEEALTTEQDAATRMVRVAEADFRKQKRELSDAQVKLARRKKYGQKMFEQKREPKIVMGARRRSAQESAGKHRILHEERLAEAKERLDEAVEAVRDDDEIRVDLPYTAVPPGRQVLTLMDLELAYGARAGGLDLRGPERIALIGRNGAGKTTLLRTVAGELEPVSGEAVTHVPLR…
Streptomyces_canus_299MFChir4.1		WP_020122183.1	Are5sc	MSASLTCASLAFSWPDGTPVFDGLDIAFGPGRTGLVGVNGSGKSTLLKLIAGELTPADGAVRVAGEVGHLPQNVTLDTGLRVDEALGIAARRAALHAIEAGDVSEEHFETVGDDWDVEERALATLGELGLGHIGLDRRIGEVSGGESVLLRLAALLLRRPDVLLLDEPTNNLDLYARRRLYSAVASWPGVMVVVSHDRELLDLVDQIADLRSGEVTWYGGNFSAYEEALAVEQEAAERMVRVAESDFRRQKRELVDAQVKLAHRRRYAQKMYDTKREPRAVMKLRSRAAQVSAGKHRIMHEEKLAEAKDRLDEAVEAVRDDDEIRVDLPCTAVPQGRTVLTLMDLHLAHGARVKGGLDLRGPERVALIGRNGTGKTTLLRTIAGELPPVSGEATAHVPL…
Streptomyces_afghaniensis_772		WP_020271759.1	Are5sc	MPTSITVTSLAFTWPDGTPVFEGLDVAFGPGRTGLVGVNGSGKSTLLKLIAGELAPADGTVRVAGEVGYLPQNVTLDTTLRVDEALGIAGKRAALHAIEAGDVSEAHFETVGDDWDVEERALATLGELGLGHVELDRTIGEVSGGESVLLRLAALLLRRPDVLLLDEPTNNLDLYARRRLYGAVESWPGVMVVVSHDRELLDLVDQIADLRSGEITWYGGNYSAYEEALAIEQEAAERMVRVAESDFRKQKRELADAQMKLARRKRYGQKMWDQKREPKIVMGARKRAAQESAGKHRIMHEEKLAEARERLDEAVDAVRDDDEIRVDLPYTAVPPGRNVLTLMDLRLRYGARVDGGFDLRGPERVALIGRNGAGKTTLLRTISGELAPESGEVTAHVPL…
Streptomyces_roseochromogenes_subsp._oscitans_DS_12.976		WP_023545340.1	Are5sc	MSSSLTCTSLSFAWPDGTAVFDGLDIAFGPGRTGLVGVNGSGKSTLLKLLAGELGPADGTVKVSGEVGYLPQNVSLDTALRVDQALGIAEQRAALHAIEAGDAAEAHFETVGDDWDVEERALVTLGELGLGHIGLDRTVGEVSGGESVLLRLAALLLRRPDVLLLDEPTNNLDLYARRRLYQAVAAWPGVLVVVSHDRELLDLVDQIAELRSGEVTWYGGNFSAYEEALAVEQEAAERMVRVAEADVRKQKRELADAQVKLARRKRYGQKMWDNKREPKVVMGERKRQAQVAAGKHRIMHEEKLAEARERLDEAVDAVRDDDEIRVDLPYTAVPPGRQVLTLENLTMAYGARIEGILDLRGPERIALVGRNGAGKTTLLRTVAGELAPVAGEARAHVPL…
Streptomyces_resistomycificus		WP_030042013.1	Are5sc	MSTSITCTSLAFAWPDGTPVLEDLDVAFGPGRTGLVGVNGSGKSTLLKLIAGELAPADGTVRVAGEVGYLPQNVTLDTGLRVDEVLGIAARRAALHAIEAGDVAEEHFETVGDDWDVEERALATLGELGLGHVELDRTTGEVSGGESVLLRLAALLLRRPDVLLLDEPTNNLDLYARRRLYSAVASWPGVMVVVSHDRELLDLVDQIADLHAGEVTWYGGNFSAYEEALATEQEAAERMVRVAESDLKKQKRELADAQVKLARRKRYGQKMWDQKREPKIVMGARKRAAQESAGKHRIMHEERLAEAKERLDEAVDAVRDDDEIRVDLPYTAVPPGRTVLTLLDLELAYGARVQGGFDLRGPERIALIGRNGAGKTTLLRTIAGELGAVSGEARTHVPM…
Streptomyces_peruviensis		WP_030053960.1	Are5sc	MSTSITCTSLSFTWPDGTPVLEGLDVAFGPGRTGLVGVNGSGKSTLLKLIAGELTPADGAVRVAGEVGYLPQNVALDTGLKVDEALGIADRRAALHAIEAGDVAEEHFETVGDDWDVEERAVATLGELGLGHVELDRTIGEVSGGESVLLRLAALLLRRPDVLLLDEPTNNLDLYARRRLYAAVASWPGVMVVVSHDRELLDLVDQIADLRSGEVTWFGGNFSAYEEALAIEQEAAERMLRVAEADLRKQKRELVDAQVKLARRKRYGQKMWEQKREPKIVMGARKRAAQESAGKHRIMHEERLAEAKERLDEAVDAVRDDDEIRVDLPYTAVPPGRNVLTLLDLELAYGARVSGGIDLRGAERVALVGRNGAGKTTLLRTIAGELPPVSGEATAHVPH…
Streptomyces_violaceorubidus		WP_030190470.1	Are5sc	MSSSPASLTCTSLSFAWPDGTAVFEGLDVAFGPGRTGLVGVNGAGKSTLLKLIAGRLTPADGTVRVSGEVGYLPQNVTLDTALRVDEALGIDKRRAALHAIEAGDVGEAHFETVGDDWDVEERALATLGELGLGHIGLDRTVGEVSGGESVLLRLAALLLRRPDVLLLDEPTNNLDVYARGRLYAAVESWPGVLVVVSHDRELLDRVDQIADLRSGSVTWYGGNLTAYEEALAVEQEAAERMVRVAESDLRRQKRELADAQVVLARRRRYGQKMYDTKREPRAVMKLRARTAQQSAGKYRVMHEEKLAEAKERLDDAVEAVRDDDEIRVDLPYTAVPPGRTVLTLRDLELAHGARVRGGLDLHGPERIALVGRNGAGKTTLLRTVAGELAPVAGEATAH…
Streptomyces_roseoverticillatus		WP_030369644.1	Are5sc	MSASPAFITCTSLSYAWPDGTTVFDGLQVAFGPGRSGLIGLNGSGKSTLVKLIAGELTPTGGTVRVAGEIGYLPQNATLDTALRVEDVLGIAGTRAALHAIEAGDVREEHFTAVGDDWDVEERATATLAGLGLARIGLDRTIGEVSGGESVLLRLAALLLRRPGVLVLDEPTNNLDLYARRRLYAAVEAWSGVMVVVSHDRELLDRVDQIADLRAGEVSWYGGNFSAYEEALAAEQEAAERLVRVAESDLRKQKRELADAHVKLARRKRYGQKMWDSKREPKIVMGDRKRQAQVSAGKHRIMHEEKLAGAKERLGKAEEAVRDDDEIRVDLPHTAVPPGRSVLTLRDLRLKYGARVDGGFELRGPERIALVGRNGAGKTTLLRTIAGELEALSGEAAVH…
Streptomyces_aureocirculatus		WP_030560768.1	Are5sc	MSHSPSTTSITCTALSFSWPDGTAVFDGFQAAFGPGRTGLIGRNGSGKSTLLKLIAGELTPGDGAVRTAGDIGYLPQNITLDTALRVDEVLGIAGRRAALHAIEAGDASEEHFAAVGEDWDVEERATATLAQLGLGHIGLDRTTGEVSGGESVLLRLAALLLRRPGVLLLDEPTNNLDLHARRRLYAAVDAWSGVLVVVSHDRELLDRVDQVADLRDGEVHWYGGNFSAYEEALAVEQEAAERMVRVAESDLRRQKRELSDAQVKLARRKRYGQKMWDQKREPKVVMGNRKRAAQESAGKHRILHEEKLAEAKDRLGVAVEAVRDDDDIRVDLPYTAVPPGRTVLTLLDLQLRYGARLKGGFELRGPERIALVGRNGTGKTTLLRTISGELEPRSGQAL…
Streptomyces_sclerotialus		WP_030581912.1	Are5sc	MSASITCTSLSFAWPDGTPVFDELQLAFGPGRTGLVGVNGSGKSTLLKLIAGEIAPADGTVRVAGEVGYLPQNVTLDTGLRVDQALGIAGVRAALHAIETGDVAEEHFTTVGDDWDVEERARATLGELGLGHIDLDRTIGEVSGGESVLLRLAALLLRRPDVLLLDEPTNNLDLYARRRLYDAVASWSGVMIVVSHDRELLDRVDQIADLRDGEVTWYGGNYSAYEETLATEQEAAERMVRVAEADLKKQKRELADAQVKIARRKRYGQKMWDSKREPKIVMGARKRAAQESAGKHRIMHEERLAEAKDRLDEAVEAVRDDDEIRVDLPYTSVPPGRNVLTILDLELRYGAKVGGLLDLRGPERIALLGRNGAGKTTLLRTIAGELEPVAGEVTVHVPL…
Streptomyces_fulvoviolaceus		WP_030600415.1	Are5sc	MSTSITLTSLAFSWPDGTPVFEGLDAAFGPGRTGLVGVNGSGKSTLLKLIAGELAPADGTVRVAGEVGYLPQNVTLDTDLKVDQALGIADRRAALHAIEAGDVAEEHFETVGDDWDVEERALATLGELGLGHIELDRTIGEVSGGESVLLRLAALLLRRPEALLLDEPTNNLDLYARRRLYAAVASWPGVMVVVSHDRELLELVDQIADLRSGEVTWHGGNFSSYEEALAVEQDAAERMVRVAEADFRKQKRELADAQVKLARRKRYGQKMFEQKREPKIVMGARKRAAQESAGKHRIMHEERLSEAKDRLDEAAEAVRDDDEIRVDLPHTAVPPGRTVLTLLDLELAYGARVRGGFDLRGPERIALIGRNGAGKTTLLRTIAGELEPVSGEAKAHVPM…
Streptomyces_achromogenes_subsp._achromogenes		WP_030618244.1	Are5sc	MSASLTCTSLSFAWPDGTAVFDGLDIAFGPGRTGLVGVNGSGKSTLLKLLAGELAPADGTVKATGEIGYLPQNVTLDTALRVDEALGISERRAALHAIEAGDVSEEHFETVGDDWDVEERALVTLGELGLGHIGLDRTVGDVSGGESVLLRLAALLLRRPGILLLDEPTNNLDLYARRRLYQAVTAWPGILVVVSHDRELLGLVDQIADLRAGEVTWYGGNFSAYEEALAVEQEAAERMVRVAEADVRRQKRELSDAHMKLARRKRYGQKMYDSKREPKIVMGARKRAAQESAGKHRILHEERLAEARERLDEAVEAVRDDDEIRVELPYTAVPPGRQVLTVENLETVCHTRVPGILDLRGPERIALVGRNGSGKTTLLRTIAGQLAPMSGTVTAHVPL…
Streptomyces_flaveus		WP_030643245.1	Are5sc	MSASLTCTSVSFTWPDGTAVFDGLDIAFGPGRTGLVGVNGSGKSTLLKLMAGELTPADGTLKAAGEIGYLPQNVTLDTALRVDQALGIADRRAALHAIEAGDVAEEHFETVGDDWDVEERALVTLGELGLGHIGLDRTVGEVSGGESVLLRLAALLLRRPDILLLDEPTNNLDLYARRRLYQTVASWPGVLVVVSHDRELLDLVDQIAELRSGEVAWFGGNFSAYEEALAVEQEAAERMLRVAEADVRKQKRELADAQVKLARRKRYGQKMYEQKREPKIVMGARKRAAQESAGKHRIMHEERLAEARERLDEAVDAVRDDDEIRVDLPYTAVPPGRQVLTLEKLETAYRARVPGILDLRGPERIAVVGRNGAGKTTLLRTVAGELAPVSGTATAHVPL…
Streptomyces_cellulosae		WP_030676842.1	Are5sc	MSIAITCTSLAFAWPDGTPVFEGLDVAFGPGRTGLVGVNGSGKSTLLKLIAGELAPADGTVRIAGEVGYLPQNVTLDTMLKVDDALGIAAQRAALHAIEAGDVAEKHFETVGDDWDVEERALATLGELGLGHIELDRTIGEVSGGESVLLRLAALLLRRPDVLLLDEPTNNLDLYARRRLYAAVDAWPGVMVVVSHDRELLELVDQIADLRGGEITWYGGTYSAYEEVLATEQEAAERMVRVAEADLKKQKRELTDAQVKLARRKRYGQKMWDQKREPKIVMGARKRAAQESAGKHRIMHEERLAEAKDRLDEAVEAVRDDDEIRVDLPYTAVPPGRTVLTLLDLHLAYGARVEGGFDLRGPERVALIGRNGAGKTTLLRTIAGELEPLSGEAQAHVPL…
Streptomyces_lavenduligriseus		WP_030788720.1	Are5sc	MSASLTCTSLSFAWPDGTPVFDGLDIAFGPGRTGLVGVNGSGKSTLLKLLAGELVPADGTVKATGEIGYLPQNVTLDTALRVDQALGIAERRAALHAIEAGDVSEEHFETVGDDWDVEERALATLGELGLGHLGLDRTVGEVSGGESVLLRLAALLLRRPGILLLDEPTNNLDLYARRRLHQAVTAWPGVLVVVSHDRELLDLVDQIADLRAGEVTWYGGNFSAYEKALAVEQEAAERMLRVAGADVRRQKRELSDAHMKLARRKRYGQKMYDSKREPKIVMGARKRAAQESAGKHRILHEERLAEARERLDEAVEAVRDDDEIRVELPYTAVPPGRQVLTLENLETACHTRVPGILDLRGPERIALVGRNGAGKTTLLRTIAGQLAPSAGTVTAHVPL…
Streptomyces_olivaceus		WP_031044687.1	Are5sc	MSTAITCTSLSFSWPDGTPVFEGLDTSFGPGRTGLVGANGAGKSTLLKLLAGRLTSTDGAVRVRGEVGHLPQNVTLDTALRVDEALGIARRRAALHAIEAGDVGEEHFETVGDDWDVEERALAMLGELGLGRIGLDRTVGEVSGGESVLLRLAALLLRRPDVLLLDEPTNNLDVYARRRLYAAVESWPGVLVVVSHDRELLELVDQIADLRAGSVTWYGGNLSAYEEALAVEQEAAERMVRVAESDLRKQKRELADAQVVLARRRRYGQKMYDTKREPRAVMKLRARTAQQSAGKYRIMHEEKLAEAKERLDDAAEAVRDDDEIRVDLPYTAVPPGRTVLTLRDLVPAYGARLTGGLDVHGPERIALVGRNGAGKTTLLRTVAGELEPVAGEATAHVPL…
Streptomyces_flavovariabilis		WP_031135071.1	Are5sc	MSTSITVTSLAFTWPDGSPVFEGMDVAFGPGRTGLVGVNGSGKSTLLKLIAGELAPADGTVRVAGEVGYLPQNVTLDTTLRVDEALGIAGQRAALHAIEAGDVCEAHFETVGDDWDVEERALATLGELGLGHVELDRTVGEVSGGESVLLRLAALLLRRPDVLLLDEPTNNLDLYARRRLYTAVQSWPGVMVVVSHDRELLDLVDQIADLRSGGITWYGGNYSDYEEALETEQEAAERMVRVAESDFRKQKRELADAQVKLARRKRYGQKMWDQKREPKIVMGARKRAAQESAGKHRIMHEEKLAEAKERLDEAVEAVRDDDEIRVDLPYTAVPPGRTVLTLQDLGLRYGARVEGGFDLRGPERVALIGRNGAGKTTLLRTITGELAPESGEVRAHVPL…
Streptomyces_durhamensis		WP_031167908.1	Are5sc	MSSSLTCTSLSFTWPDGTAVFDGLDVAFGPGRTGLVGVNGSGKSTLLRLLAGELTPSDGTVKAVGEVGCLPQNVTLDTALRVDQALGIAERRAALHAIEAGDVAEEHFETVGDDWDVEERALVTLGELGLGHIGLDRTVGEVSGGESVLLRLAALLLRRPDVLLLDEPTNNLDLYARRRLYQAVAAWPGVLVVVSHDRELLDLVDQIAELRSGEVTWYGGNFSAYEEALAVEQEAAERMVRVAEADVRKQKRELADAQVKLARRKRYGQKMWDSKREPKIVMGARKRAAQESAGKHRIMHEEKLADARDRLDEAVEGVRDDDEIRVELPYTAVPPGRQVLTLENLATAYGARIEGVLDLRGPERIALVGRNGSGKTTLLRTVAGELAPVAGEARAHVPL…
Streptomyces_seoulensis		WP_031183591.1	Are5sc	MSSPASSLSATSLTFAWPDGTPVLDGLDISFGPGRTGLVGANGSGKSTLLKLLSGALVPTGGTVRVSGEVGLLPQNVTLDTALRVDDALGIAAKRAALHAIEAGDAAEEHFETLDEDWDVEERALVTLGELGLGHIGLDRTVGEVSGGESVLLRLAALLLRRPDVLLLDEPTNNLDLYARRRLHAAVASWPGVLVVVSHDRELLDLVDQIADLRAGEVAWYGGNYSAYEEALAVEQEAAERTVRAAEADVRKQRRELTDAHMKLARRKRYGQKMSDSKREPKIVMGARKRAAQESAGKHRIMHEERLAEARERLDEAVEAVRDDDEIRVDLPYTAVPPGRQVLTLEKLKTVHGPGVPGLLDLRGPERIALVGRNGAGKTTLLRTIAGELPPVAGLAEAH…
Streptomyces_bicolor		WP_031481000.1	Are5sc	MPTSISCTSLSFSWPDGTAVFEGLDVAFGPGRTGLVGVNGSGKSTLLKLIAGELTPADGSARVAGEVGYLPQNVTLDTALKVDEALGIADRRAALHAIEAGDVAEEHFETVGDDWDVEERALATLGELGLGHVELDRTIGEVSGGESVLLRLAALLLRRPDVLLLDEPTNNLDLYARRRLYAAVESWPGVMVVVSHDRELLDLVDQIADLRSGEITWYGGNYSAYEEALAVEQEAAERMVRVAEADLKKQKRELVDAQVKLARRKRYGQKMWDQKREPKIVMGARKRAAQESAGKHRIMHEEKLAEAKERLDEAVEAVRDDDEIHVELPYTAVPPGRGVLTLRDLELVYGARVTGGFDLHGPERIALIGRNGSGKTTLLRTIAGELAPVAGEATAHVPL…
Streptomyces_alboflavus		WP_033264303.1	Are5sc	MSPTTSITCTSLAFNWPDGTSVFDGFQVAFGPGRTGLIGRNGSGKSTLLKLVAGELTPAEGAVRTAGDVGYLPQNVTLDTTLRVDEVLGIAATRAALHAIEAGDASEQHFTAVGDDWDVEERATATLDQLGLGHIGLDRTTGEVSGGESVLLRLAALLLRRPDVLLLDEPTNNLDLHARRRLYAAVDAWSGVLVVVSHDRELLDRVDHIADLRDGEVTWYGGNFSAYEEALAVEQEAAERMVRVAESDLRKQKRELVDAQVKLARRKRYGQKMNDQKREPKIVMGARKRAAQVSAGKHRIMHEEKLSEAKERLDDAVEAVRDDDEIRVDLPYTAVPPGRTVLTLLDLTLRYGARVKGGFDLRGPERIALVGRNGAGKTTLLRTIGGELEPLDGEARAHV…
Actinospica_acidiphila		WP_033277604.1	Are5sc	MSASLTCHSLSFTWPDGTVVFEELDAAFGPGRTGLVGLNGSGKSTLLKLIAGELTPTEGSVKVSGEVGRLPQTVTLDTALRVDEALGIAAKRAALHAIEAGDVAEEHFETVGDDWDVEERALATLGELGLGHIGLDRTVGEVSGGESVMLRLAALLLSRPDVLLLDEPTNNLDLYARRRLYAAVENWQGVLVVVSHDRELLDLVDQIADLRPGGIHWYGGNYTAYEEALAVEQEAAERMVRVAEADLRKQKRDLTEAQVKLARRRRYGQKMFEQKREPKIVMGARKRAAQVSAGKHRIMHEEKLAEAKERLDDAVEAVRDDDEIRVDLPYTAVPPGRQVLTLMDLEPVYGARVKGLDLRGPERVALIGRNGAGKTTLLRTIAGELTPASGEATAHVPLR…
Streptomyces_yerevanensis		WP_033327142.1	Are5sc	MSTSPTAITCTSLRFAWPDGSTVFDDLQVAFGPGRTGLVGVNGSGKSTLLKLIAGQLTPTDGTVRVAGEVGYLPQNVTLDTSLRVDEALDIAAKRAALHAIEAGDVAEHHFDVVGDDWDVEERAVATLGELGLDHIELDRTIGEVSGGESVLLRLAALLLRRPDVLLLDEPTNNLDLYARRRLYAAVEAWSGVMVVVSHDRELLELVDQIADLHSGEVTWYGGNFSAYEEALATEQEAAERMVRVAEADMKKQKRELVDAQVKLARRKRYAQKMYDTKREPRAVMKLKSRSAQVSAGKHRIMHEDKLAEAKERLDEAVDAVRDEDEIRVELPYTAVPPGRTVLTLLDLELRYGARVAGGFDLRGPERIALIGRNGAGKTTLLRTIAGELDAASGEAQAH…
Streptomyces_galbus		WP_033529612.1	Are5sc	MSTPLSLTCASLSFAWPDGTPVFDDLQIAFGPGLTGLVGVNGSGKSTLLKLMAGELTPTDGTVRVAGEVGYLPQNVTLDTGLKVDEALGIATARAALHAIEAGDVAEEHFAAVGDDWDVEERALATLGQLGLGHVDLDRTIGEVSGGESVLLRLAALLLRRPDVLLLDEPTNNLDLYARRRLYDAVEAWSGVMVVVSHDRELLDLVDQIADLHSGEVTWYGGNYSAYEEALATEQEAAERMVRVAESDLKKQKRELVDAQVKLARRKKFGQKMQDQKRVPKIVAGGRKRAAQESAGKHRILHEERLAGAKERLDEAVEAVRDEDEIRVELPYTAVPPGRGVLTLLDLELKYGARVKGGLDLRGPERIALVGRNGSGKTTLLRTIAGELEPVAGETTVHV…
Streptomyces_scabiei_87.22		YP_003487071.1	Are5sc	MSTPLSLTCTSLSFAWPDGTPILDDLQIAFGPGRTGLVGVNGSGKSTLLKLIAGELVPTDGTVRVAGEIGYLPQNVTLDTGLRVDEALGIAAARAALHAIESGDVAEEHFAAVGDDWDVEERALATLGQLGLGHVDLDRTIGEVSGGESVLLRLAALLLRRPDVLLLDEPTNNLDLYARRRLYEAVASWSGMMVVVSHDRELLDLVDQIADLHDGEVTWYGGNFSAYEEALAGEQEAAERMVRVAESDLKKQKRELVDAQVKLARRKRFGQKMQDQKRVPKIVAGARKRAAQESAGKHRILHEERLAGAKERLDEAVEAVRDEDEIRVELPYTAVPPGRTVLTLLDLELRYGARIEGGLDLRGPERVALIGRNGSGKTTLLRTIAGELEPVAGETRTHV…
Streptomyces_davawensis_JCM_4913		YP_007520206.1	Are5sc	MSSSITCTSLAFTWPDGTPVFEGLDTAFGPGRTGLVGVNGSGKSTLLKLIAGELPPADGSVRVAGEVGYLPQNVTLDTALRVDEALGIAAQRAALHAIEGGDVAEEHFETVGDDWDVEERALVTLGELGLGHIQLDRTVGEVSGGESVLLRLAALLLHRPDVLLLDEPTNNLDLYARRRLYAAVASWPGVLVVVSHDRELLDLVDQIADLRSGEITWYGGNFSAYEEALAVEQDAAERMVRVAEADLKKQKRELVDAQVKLARRKRYGQKMWDQKREPKIVMGARKRAAQESAGKHRIMHEERLAEAKDRLDEAVEAVRDDDVIRVDLPYTAVPPGREVLTLLDLELAYGARVAGGFDLRGPERIALIGRNGAGKTTLLRTIAGELQPVSGEARTHVPM…
Streptomyces_collinus_Tu_365		YP_008389747.1	Are5sc	MSSSLTCTSLSFAWPDGTPVLDGLDIAFGPGRTGLVGVNGSGKSTLLKLIAGELTPADGTVRVTGEIGYLPQNVTLDTTLRVEDALGIAARRAALHAIEAGDASEEHFETIGDDWDVEERALVTLGELGLAHIGLDRTVGEVSGGESVLLRLAALLLRRPDVLLLDEPTNNLDLYARRRLYAAVASWSGVLVVVSHDRELLDLVDQIAELRSGEVTWYGGNFSAYEEALAVEQEAAERTLRVAEADVRKQKRELADAHVKLARRKRYGQKMYEQKREPKIVMGARKRAAQESAGKHRIMHEERLSEARDRLDEAADAVRDDDEIRVDLPYTAVPPGRQVLTLEKLRMAYGARVEGILDLRGPERIALVGRNGSGKTTLLRTVAGELAPVSGEALTHVPS…
Nocardiopsis_prasina_DSM_43845	Nocardiopsis_prasina_DSM_43845	WP_017543312.1	D	MSKTSTTTSPVACSDLAFQWKDGTVVFDGLSLTLGRGRTGLVGTNGAGKSTLLRLLAGQLRPARGSVTVGGSLAYLPQNVTLDTGMRVDQAMGIADTRAALHAIEAGDASEQHFETVGDDWDIEERTLATLGSLGLGGIGLDRSVGQLSGGETVLLRLATVLLERPDVLLLDEPTNNLDLVARRRLYETVETWRSGSLVVVSHDLELLERVDRIAELRTGSVTIYGGGWTAYQEALAVQQEAAERTLRAADADVRRQKRELEETQVKLARRQRTAKKAAIDGGIPKIVQGALKRAAQESAGKLRGTHEDRLDEARERREEAADAVRDDAEIRVELPRTEVPNGRDVLSLRGVRPRFGRLVSGDLLVRGPERIALVGRNGAGKTTLLRAVAGQESPVEGE…
Streptomyces_catenulae	Streptomyces_catenulae_DSM40258	WP_030289140.1	D	MSRPPAPQASVTCSGVTFRWPDGRTVLDRLSFVVGRGRTGLVGDNGTGKSTLLRLLAGQLRPAEGAVSVTGTLGYLPQNLTLDTGLRVEAALGIADRRAALRAIESGDTDEAHFGTLGDDWDIEERALATLGSLGLGSLDLDRTVGEMSGGETVLLRLAALLLDRPDVLLLDEPTNNLDVFARRRLHEAVASWRSGALIVVSHDRELLERVDRIAELRSTAVTWYGGGWSAYREAVDAQQDAAARTLRTAEADVRRQQRELEESRVKAARRRRQSAKLDAQRRAPRIVAGERKRSAQESADRVRGIHEDRLQEARERREEAADAIRDDAEIRVDLPHTAVPAGRTVLRLTALRPRHGLLREGDLEVRGPERIALIGRNGAGKTTLLRTLAGQLEPLSGE…
Streptomyces_globisporus_C-1027	Streptomyces_globisporus_DSM40991*	WP_010062439.1	D	MSHPTAPGASLAASSLTFQWPDGTNLFDGLSLTVPRGRTGLAGANGAGKSTLLRLFAGLLRPASGSVTVGGNLAYLPQNITLDTGLRVDAALGIAERRAALRAIESGDVQEEHFETVGDDWDVEERALATLGSLGLGAVELDRTVGQLSGGETVLLRLAALLLERPDVLLLDEPTNNLDLFARRRLYDAVDSWRTGILIVVSHDRDLLERVDRIAELRSGSVSWYGGGWSAYQEALATQQEAAGRMLRAADADVRRQQRELEETRIKVARRQRHDKKLDGQRKAPRIVAGERKRSAQESGDRLRGLHEDRLDEARERREEAAEAIRRDAEIKVSLPHTAVPAGRTVLRVRDLSLPYGRLREGSLHVQGPERIALIGRNGAGKTTFLRTLTGELAPSTGE…
Streptomyces_griseus_subsp._griseus_NBRC_13350	Streptomyces_griseus_CCM3178*	YP_001821818.1	D	MSHPTAPGASVAASNLTFRWPDGTHLFDGLSLTVPRGRTGLAGANGAGKSTLLRLFAGLLRPSQGSVTVGGNLAHLPQNITLDTSLRVDAALGIGERRAALRAIESGDVREEHFETVGDDWDVEERALATLGSLGLGAVELDRTVGQLSGGETVLLRLAALLLERPDVLLLDEPTNNLDLFARRRLYDAVDSWRTGILIVVSHDRDLLERVDRIAELRSGSVSWYGGGWSAYQEALATQQEAAGRMLRAADADVRRQQRELEETRIKVARRQRHDKKLDGQRKAPRIVAGERKRSAQESGDRLRGLHEDRLDEARERREEAAEAVRRDAEIKVSLPHTAVPSGRTVLTVRDLSLPYGRLREGSLHVQGPERVALVGRNGAGKTTFLRTLTGELPPSTGE…
Streptomyces_niveus_NCIMB_11891	Streptomyces_niveus_DSM40088*	WP_031230577.1	D	MSTALPPSTPSASLTCSALSFRWPDGTPVFDGLSLSIGRGRTGLVGTNGTGKTTLLQLLAGALRPSGGSVTVGGSLAYLPQNITLDTALRVDQALGVAERRAAVRAIESGDVREEHFETVGEDWDVEERAVAMLGSLGLGAIDLDRTVGEISGGETVLLRLAALLLERPDVLLLDEPTNNLDLPARDRLYEAVDSWRSGVLVVVSHDRELLERVDRIAELRSGSVNWYGGGWSAYEDALATEQEAAGRMLRTAEADVRRQKRELEETQIKNARRQRQDKKLNAQRKASRIVAGGLKRAAQESAGKSRVLAEERLSDARERREEAADAIRDDDEIRVSLPRTAVPAGRTVLTLTEVRPRFGRLREGTLDVRGPERIALVGRNGSGKTTLLRTLTGDLAPL…
Streptomyces_roseosporus_NRRL_15998		WP_006129439.1	D	MSHPTAPGASVAASNLTFPWPDGTNLFDGLSLTVPRGRTGLAGANGAGKSTLLRLFAGLLRPASGSVTIGGNLAYLPQNITLDTGLRVDAALGIAERRAALRAIESGDVREEHFETVGDDWDVEERALATLGSLGLGDVELDRTVGQLSGGETVLLRLAALLLERPDVLLLDEPTNNLDLFARRRLYEAVDSWRTGILIVVSHDRDLLERVDRIAELRSGSVSWYGGGWSAYQEALAVQQEAAGRMLRAADADVRRQQRELEETRIKVARRQRHDKKLDGQRKAPRIVAGERKRSAQESGDRLRGLHEDRLDEARERREEAAEAIRRDAEIKVSLPHTAVPAGRTVLTVRDLSLPYGRLREGSLHVQGPERIALIGRNGAGKTTFLRTLTGELAPSTGE…
Streptomyces_himastatinicus_ATCC_53653		WP_009718427.1	D	MTDTTTPGAAVTCSNLSFQWPDGTTLFDGLSLTVGRGRTGLVGTNGTGKSTLLRLLAGQLRPARGSVTIGGSLAYLPQNITLDTALRVDRALGIAERRAALRAIEAGDVSTEHFETVGDDWDVEERALATLGSLGLGGLELDRTVGEMSGGETVLLRLAALLLERPDVLLLDEPTNNLDLFARRRLYEAVDSWRSGVLIVVSHDRDLLERVDRIAELRSGEVNWYGGGWSAYQEALAVQQEAAGRALRVAEADVRKQRREMEENQIKLARRERRGKKMEAERRVPRIVAGNRKRAAQESAAGLRGVHEDRLREARERREEAAEAVREDAEIRVDLPHTAVPTGRTVLSLSALRPRHGRLRGGDLQVHGPERIALVGRNGAGKTTLLRTLAGELAPLSGE…
Streptomyces_sulphureus_L180		WP_016908315.1	D	MNTAPNPFLTCSALTFRWPDGTGVLEDLSLTVGRGRTGLVGANGSGKSTLLRLFAGELRPAGGSVTVGGSLAHLPQHVTLDTGLRVDEALGVAERRAALHAIESGDVDEAHFETVGDDWDVEERALATLGSLGLDHLQLDRSVGEMSGGETVLLRLAALLLARPDVLLLDEPTNNLDLFARRRLHEVVESWRSGVLVVVSHDVELLERVDRTAELRSGSVDWYGGGWSAYQEALAARQAAAGRTLRAAEADVRRQKREVEEAQVKSARRQRQSKKLDAQRRAPRIVAGGKKRAGQESAGKLRGLQESRLRDAEERREEAAGAVRSDEEIRVSLPGTVVPSGRTVLRLDGVRPRFGSADVIDLTVRGPERLALVGRNGAGKTTLLRTLTGELPPLAGAVE…
Nocardiopsis_valliformis_DSM_45023		WP_017580237.1	D	MPKTSTTTSAAAAVACSDLSFQWKDGSVVFDGLSLTLGRGRTGLVGTNGAGKSTLLRLLAGQLHPSRGSVTIGGSLAYLPQNVTLDTGVRVDQAMGIAEKRAALHAIEAGDASEQHFETVGDDWDIEERTLATLGSLGLDGVELDRNVGQLSGGETVLLRLATVLLARPDVLLLDEPTNNLDLFARRRLYDTVETWRSGSLVVVSHDLELLERVDRIAELRTGSVAIYGGGWTDYQEALAVQQEAAERTLRAAESDVRRQKRELEETQIKLARRQRTAKKAAIDGGIPKIVQGALKRAAQESAGKLRGTHEDKLDEARERREEAAEAVRDDAEIRVDLPHTEVPNGRSVLSLSGVRTRFGRLRCGDLLVSGPERIALVGRNGAGKTTLLRAIAGLEPPL…
Nocardiopsis_ganjiahuensis_DSM_45031		WP_017586459.1	D	MPKTTTTSAAVACSDLSFQWKDGTVVFDGLSLTLGRGRTGLVGTNGAGKSTLLRLLAGRLRPARGSVTVGGSLAYLPQNVTLDTGMRVDQALGIAGKRAALHAIEAGDVAEKHFETVGDDWDVEERTLATLGSLGLGGIELDRTVGELSGGETVLLRLAAVLLERPDVLLLDEPTNNLDLFARRRLYDTVETWRSGSLVVVSHDLELLERVDQIAELRTGSVTIYGGGWTAYQEALAVQQEAAERTLRAAESDVRRQKRELEETHIKLARRQRTAKKAAAERGIPKIVQGALKRAAQESAGKLRGTHEDRLDEARERREEAADAVRDDAEIRVDLPHTEVPNGRSVLSLSGVRTRYGRLRSGDLLVSGPERIALVGRNGAGKTTLLRAVAGQQAPVEGE…
Nocardiopsis_lucentensis_DSM_44048		WP_017601962.1	D	MSHPAVTGASVAVSAMGFAWADGTPVFDDLSLTVGRGRTGLVGTNGSGKSTLLRLLAGTLRPASGSVAVHGRLAYLPQNITLDTGLRVDRVLGIADTRTALRAIESGDVSEEHFETVGDDWDVEERALAALGGLGLDGIGLDRTVGEISGGEAILLRLAALLLERPDVLLLDEPTNNLDLFARKRLYDAVDGWRTGTLIVVSHDIDLLERVDRVAELRSGSVTWYGGGWSDYQEALAVQQEAAERALRAADADMRRQKRELEETRAKLARRLKQNRRVQAQGGIPKIAAGNLRRWSQESSAKLKDVHEDRLQEARERREEAAEAVRSDAEIRVELPGTAVPSGREVLRAEGLTPVHGALSGADLWVRGPERIALVGRNGAGKTTLLRTLLGELEPARGS…
Nocardiopsis_alkaliphila_YIM_80379		WP_017602754.1	D	MHHPVTCDVSVTCSDLTFRWPDGTTLFDGLSMSVARGRTGLVGANGSGKSTLLRLIAGLSHPAQGSVTVHGRLAYLPQDITLETEARVDQALGIADERAALHAIESGDASETNFDIIGDDWDVEERALATLGTLGLDTIGLDRSVGELSGGQAVLLRLAALLMERPDVLLLDEPTNNLDLFARRRLYEAVESWRWGALIVVSHDLELLERVDRTAELRKGEVTWYGGGWSAYQEALGVQQEAARRTLRAAESDLRKQKKEMEATRIRLARRQRQSKKLDAQGGIPKIVANAHKKAAQVSAGKLKGLHQDRLQEAQERKEEAADAVRQDTQIRVELPHTVVPGGRDVARLSGLRLYHGRLTDADLLVRGPERIALVGRNGAGKTSLLRTLVGDLEPLEGE…
Streptomyces_baarnensis		WP_030080627.1	D	MSHPTAPGASVAASNLTFQWPDGTKLFDGLSLTVPRGRTGLAGVNGAGKSTLLRLFAGLLRPASGSVTVGGNLAHLPQNITLDTALRVDAALGIAERRAALRAIESGDVREEHFETVGDDWDVEERALATLGSLGLGDVELDRTVGQLSGGETVLLRLAALLLERPDVLLLDEPTNNLDLFARRRLYDAVDSWRTGILIVVSHDRDLLERVDRIAELRSGSVSWYGGGWSAYQEALAVQQEAAGRMLRAADADVRRQQRELEETRIKVARRQRHDKKLDGQRKAPRIVAGERKRSAQESGDRLRGLHEDRLDEARERREEAAEAIRRDAEIKVSLPHTAVPAGRTVLTVRDLSLPYGRLREGSLQVKGPERIALIGRNGAGKTTLLRTLIGELEPSTGE…
Kitasatospora_papulosa		WP_030123005.1	D	MSHPTAPAASLTCSALSFRWPDGTEVFDGLSLAVGRGRTGLVGTNGSGKSTLLRLLAGRLKPSAGSVAVGGHLAYLPQNLTLDTDLRVEDALGITERRTALRAIEAGDVAEKHFETVGDDWDVDERALATLGSLGLTDIGLDRTVGQMSGGETVLLRLAALLLERPDVLLLDEPTNNLDVFARRRLYEAVESWRSGVLVVVSHDRDLLERVDRIAELRTGTVSWFGGGWSAYEEAVATQQEAAGRMVRSAESDVRRQKRELEEARIKVARRQRHNKKLDAQRRAPRIVAGAHKRSSQEAAGKLRGLHEDRLQEARERRDAASEAVRDDDEIRVRLPHTAVPAGRTVLSAQGLRLRFGSLRDGTLHVQGPERIALIGRNGAGKTTLLRTLTGELAPASGE…
Streptomyces_puniceus		WP_030188694.1	D	MSHPTAPGASLTVSDVSFQWPDGTGLFDGLSLTFPRGRTGLAGSNGAGKSTLLRLFAGLLRPSAGSVTVGGTLAHLPQNITLDTSLRVDAALGIAERRAALRAIEAGDVREEHFETVGDDWDVEERALATLGSLGLGGIDLDRTVGRLSGGETVLLRLAALLLERPDVLLLDEPTNNLDLFARRRLYDAVDSWRSGILVVVSHDRDLLERVDRIAELRAGSVSWYGGGWSAYQEALATQQEAAGRMLRAADADVRRQQRELEEARTKVARRRSHDKKLDGRRKAPRIVAGERKRSAQESGDRLRGLHEDRLDEARERREEAAEAVRRDAEIKVSLPHTAVPAGRTVLTVRDLSLPYGRLTGGSLHVQGPERIALVGRNGAGKTTLLRTIAGELAPTTGE…
Streptomyces_scopuliridis_RB72		WP_030352079.1	D	MATPTTPSASLTCSGLSFQWPDGTTVFDGLSLTIGRGRTGLVGANGTGKSTLLRLLAGLLRPSQGSVSAGGSLAHLPQNVTLDTALRVDEALGIAERRGALRAIEAGDVRDTHFETIGDDWDVEERALATLGSLGLGDVELDRTVGQMSGGETVLLRLAALLLERPEILLLDEPTNNLDLSARRRLYEAVDSWRSGVLVVVSHDLELLERVDRIAELRAGSVSWYGGGWSAYQDALATEQEAAGRMLRAAEADVRRQKRELEETHIKLARRQRHSKKMDAQRRAPRIVAGERKRSAQESGDKLRGLQEDRLHEARERREEAADAIRHDAEIRVSLPHTAVPAGRTVLSLRELRPRFGRLREGNLHVHGPERIALVGRNGAGKTTVLRTLTGELAPLSGE…
Streptomyces_cyaneofuscatus		WP_030565349.1	D	MSHPTAPSASVAVSHLTFRWPDGTSLFDGLSLTVPRGRTGLVGTNGTGKSTLLRLLAGQLRPAEGSVTVSGNLAYLPQNITLDTELRVDGALGIAERRAALRAIESGDVREEHFETVGDDWDVEERALATLGSLGLGAVELDRTVGQLSGGETVLLRLAALLLERPDVLLLDEPTNNLDLFARRRLYDAVDSWRTGILIVVSHDRDLLERVDRIAELRSGAVSWYGGGWSAYQDALATQQEAAGRMLRSAEADVRRQQRELEETRTKVARRQRHDKKLDGQRKAPRIVAGERKRSAQESGDRLRGLHEDRLDEARERREEAAEAVRRDAEIKVSLPHTAVPAGRTVLTVRDLSLTYGRLREGSLQVKGPERIALAGRNGAGKTTLLRTLTGELAPSSGE…
Streptomyces_anulatus		WP_030591885.1	D	MSHPTAPSASVAVSNLTFRWPDGTNLFDGISLTVPRGRTGLAGDNGAGKSTLLRLFAGLLRPSAGSVTVGGNLAYLPQNITLDTGLRVDAALGIAERRAALRAIESGDVREEHFETVGDDWDVEERALATLGSLGLGAVELDRTVGQLSGGETVLLRLAALLLQRPDVLLLDEPTNNLDLFARRRLYDAVDSWRTGILIVVSHDRDLLERVDRIAELRSGSVSWYGGGWTAYQEALTTQQEAAGRMLRAADADLRRQQRELEETRIKVARRQRHDRKLDGRRKAPRIVAGERKRSAQESGDRLRGLHEDRLDEARERREEAAEAIRRDAEIKVSLPHTAVPAGRTVLTVRDLSLPYGRLREGSLQVRGPERIALVGRNGAGKTTLLRTLTGELAPSTGE…
Streptomyces_flavovirens		WP_030634663.1	D	MSHPTTPAASLTCSGLSFRWPDGTEVFDGLSLAVGRGRTGLVGTNGSGKSTLLRLLAGRLKPSAGSVAVGGHLAYLPQNLTLDTDLRVEDTLGITERRTALRAIEAGDVAEKHFETVGDDWDVDERALATLGSLGLTDIGLDRTVGQMSGGETVLLRLAALLLERPDVLLLDEPTNNLDVFARRRLYEAVESWRSGVLVVVSHDRDLLERVDRIAELRTGTVSWFGGGWSAYEEAVATQQEAAGRMVRSAESDVRRQKRELEDARIKVARRQRHNKKLDAQRRAPRIVAGAHKRSSQEAAGKLRGLHEDRLQEARERLDAASEAVRDDDEIRVRLPHTAVPAGRTVLSAEGLRLRFGSLRDGTLHVQGPERIALIGRNGAGKTTLLRTLTGELAPASGE…
Streptomyces_mediolani		WP_030805288.1	D	MSHPTAPGASLAASSLTFQWPDGTYLFDGLSLTVPRGRTGLAGANGAGKSTLLRLFAGLLHPASGSVTVGGNLAYLPQNITLDTALRVDAALGIAERRAALRAIESGDVQEEHFETVGDDWDVEERALATLGSLGLGAVELDRTVGQLSGGETVLLRLAALLLERPDVLLLDEPTNNLDLFARRRLYDAVDSWRTGILIVVSHDRDLLERVDRIAELRSGSVSWYGGGWSAYQEALAVQQEAAGRMLRAADADVRRQQRELEETRIKVARRQRHDKKLDGQRKAPRIVAGERKRSAQESGDRLRGLHEDRLDEARERREEAAEAIRRDAEIKVSLPHTAVPAGRTVLTVRDLSLPYGRLREGSLHVQGPERIALIGRNGAGKTTFLRTLTGELAPSTGE…
Streptomyces_fulvoviridis		WP_030876256.1	D	MSHPTAPAASLTCSALSFRWPDGTEVFDGLSLAVGRGRTGLVGTNGSGKSTLLRLLAGRLKPSAGSVAVGGHLAYLPQNLTLDTDLRVEDALGITERRTALRAIEAGDVAEKHFETVGDDWDVDERALATLGSLGLTDVGLDRTVGQMSGGETVLLRLAALLLERPDVLLLDEPTNNLDVFARRRLYEAVESWRSGVLVVVSHDRDLLERVDRIAELRTGTVSWFGGGWSAYEEAVATQQEAAGRMVRSAESDVRRQKRELEEARIKVARRQRHNKKLDAQRRAPRIVAGAHKRSSQEAAGKLRGLHEDRLQEARERLDAASEAVRDDDEIRVRLPHTAVPAGRTVLSAQGLRLRFGSLRDGTLHVQGPERIALIGRNGAGKTTLLRTLTGELAPASGE…
Streptomyces_alboviridis		WP_032759609.1	D	MSHPTAPSASVAASHLTFRWPDGTSLFDGLSLTVPRGRTGLVGANGTGKSTLLRLLAGHLRPSEGSVTVGGNLAYLPQNITLDTALRVDGALGIAERRAALRAIESGDVREEYFETVGDDWDVEERALATLGSLGLGSVELDRTVGQLSGGETVLLRLAALLLERPDVLLLDEPTNNLDLFARRRLYDAVDSWRTGILIVVSHDRDLLERVDRIAELRSGSVSWYGGGWSAYQEALATQQEAAGRMLRSAEADVRRQQRELEETRTKVARRQRHDKKLDGQRKAPRIVAGERKRSAQESGDRLRGLHEDRLDEARERREEAAEAVRRDAEIKVSLPHTAVPAGRTVLTVRELSLPYGRLREGSLQVKGPERIALVGRNGAGKTTLLRTLTGELTPSSGE…
Streptomyces_violaceusniger_Tu_4113		YP_004815047.1	D	MAATPTPTPSASVTCSAMSFQWPDGTTVFDGLSLGIGRGRTGLVGTNGSGKSALLGLIAGRLRPVQGSVTVGGSLAYLPQNITLDTTLRVDQALGIAERRAALSAIEAGDVDEAHFETIGDDWDVEERALATLGSLGLGDVELDRTVGHLSGGETVLLRLAALLLERPDVLLLDEPTNNLDLFARRRLYDAVDSWRSGVLVVVSHDRELLERVDRIAELRSGSVTWYGGGWSAYREALATQQESAARMLRVAEADVRRQKRELEETHIKLARRQRNSKKMDVERRAPRIVAGARKRSAQESAGKLRDLQEDRLHEARERREEAAEAVRDDAEIRVSLPHTAVPAGRTVLSLSELRPRYGALHDATLHVQGPERIALVGRNGAGKTTLLRTLTGQLSPLS…
Streptomyces_pratensis_ATCC_33331		YP_004924249.1	D	MSHPTTPAASLTCSGLSFRWPDGTEVFDGLSLAVGRGRTGLVGTNGSGKSTLLRLLAGRLKPSAGSVAVGGHLAYLPQNLTLDTDLRVEDALGITERRTALRAIEAGDVAEKHFETVGDDWDVDERALATLGSLGLTDIGLDRTVGQMSGGETVLLRLAALLLERPDVLLLDEPTNNLDVFARRRLYEAVESWRSGVLVVVSHDRDLLERVDRIAELRTGTVSWFGGGWSAYEEAVATQQEAAGRMVRSAESDVRRQKRELEDARIKVARRQRHNKKLDAQRRAPRIVAGAHKRSSQEAAGKLRGLHEDRLQEARERLDAASEAVRDDDEIRVRLPHTAVPAGRTVLSAEGLRLRFGSLRDGTLHVQGPERIALIGRNGAGKTTLLRTLTGELAPASGE…
Nocardiopsis_alba_ATCC_BAA-2165		YP_006643764.1	D	MSFPVTSDVSVTCSDLTFRWADGTTVFDGLSMAVGRGRTGLVGVNGSGKSTLMRLMAGVLTPAHGAVTVHGHLSYLPQNITLDTDLTVDRALGIADKRAALNAIESGDASETNFEIIGDDWDVEERAMATLGTLGLDGIGLDRTVGRLSGGETVLLRLAALLMERPDVLLLDEPTNNLDLFARRRLYDAVDSWRSGTLIVVSHDLDLLERVDRTAELRKGEITWYGGGWSAYQEALDVQREAAERTLRAAESDLRKQKKEMEETQIKLARRRRQSKKLDAQGGIPKIVAGNLKRSAQESAGRLKGLHEDRLQQARDRKEEAEGAIRKDAEIRVELPHTVVPAGRDVARVSGLRPRYGRLSGADLTIRGPERIALVGRNGAGKTSFMRTLAGELEPAEGE…
Streptomyces_fulvissimus_DSM_40593		YP_007928919.1	D	MLFAYEAPLFPRFRLREPTMSHPTAPSASVAASHLTFRWPDGTSLFDGLSLTVPRGRTGLVGGNGTGKSTLLRLLAGHLRPSEGSVTVGGNLAHLPQNITLDTALRVDGALGIAERRAALRAIESGDVREEYFETVGDDWDVEERALATLGSLGLGSVELDRTVGQLSGGETVLLRLAALLLERPDVLLLDEPTNNLDLFARRRLYDAVDSWRTGILIVVSHDRDLLERVDRIAELRSGSVSWYGGGWSAYQEALATQQEAAGRMLRSAEADVRRQQRELEETRTKVARRQRHDKKLDGQRKAPRIVAGERKRSAQESGDRLRGLHEDRLDEARERREEAAEAVRRDAEIKVSLPHTAVPAGRTVLTVRELSLPYGRLREGSLQVKGPERIALVGRNGA…
Streptomyces_rapamycinicus_NRRL_5491		YP_008795608.1	D	MAASTTPSASVTCSAVSFQWADGTPVFDGLSLGIGRGRTGLVGTNGSGKSTLLRLIAGRLRPTEGSVTVGGSLAHLPQNITLDTTLRVDQALGIAERRAALRAIEAGDVDEAHFETIGDDWDVEERALATLGSLGLGDVELDRTVGHLSGGETVLLRLAALLLERPDVLLLDEPTNNLDLFARRRLYDAVDSWRSGVLIVVSHDRELLERVDRIAELRSGSVTWYGGGWSAYQEALATQQEAAARMLRAAEADVRRQKRELEETHIKLARRQRHSKKMDVERRAPRIVAGARKRAAQESAGKLRDLHEDRLHEARERREEAADAVRDDVEIRVSLPHTAVPAGRTVLSLSELRPVYGALRDATLHVHGPERIALVGRNGAGKTTLLRTLTGELDPLSGE…
Streptomyces_alboflavus		WP_030356641.1	TiaA	MSHTAAVVCSNVSFAWPDDTPVFHDLSFTVPTGRTGLVAPNGAGKSTLLKLIAGELKPVTGSLTVSGTLGHLPQSLPLTGGLTVAEVLGVDAVIRAIDAVEAGDVAEEHFATIGDDWDIEERTRGHLDRLGLAGLALDRRLSTLSGGQVVSLGLAAQLVKRPDVLLLDEPTNNLDLEARHKLYDVLSDFSGCLLLVSHDRELLDRMERIAELGSDELRLYGGDFTAYEEAVRAEQEVAEKNVRNAEQDLKREKRELQQARERAERRASNAAKNLKNAGLPKIFAGNMKRGAQEAAGKSGTMHASRVSEAKARLDEAGRALRDEQRLALELPDTQVPAGRNLFLGQGAQVRLGGIDVFAPGGVDLTVRGPERIALTGPNGAGKTTLMRLITGELTPDSGD…
Streptomyces_ruber		WP_030356641.1	TiaA	MSHTAAVVCSNVSFAWPDDTPVFHDLSFTVPTGRTGLVAPNGAGKSTLLKLIAGELKPVTGSLTVSGTLGHLPQSLPLTGGLTVAEVLGVDAVIRAIDAVEAGDVAEEHFATIGDDWDIEERTRGHLDRLGLAGLALDRRLSTLSGGQVVSLGLAAQLVKRPDVLLLDEPTNNLDLEARHKLYDVLSDFSGCLLLVSHDRELLDRMERIAELGSDELRLYGGDFTAYEEAVRAEQEVAEKNVRNAEQDLKREKRELQQARERAERRASNAAKNLKNAGLPKIFAGNMKRGAQEAAGKSGTMHASRVSEAKARLDEAGRALRDEQRLALELPDTQVPAGRNLFLGQGAQVRLGGIDVFAPGGVDLTVRGPERIALTGPNGAGKTTLMRLITGELTPDSGD…
Kitasatospora_phosalacinea	Kitasatospora_phosalacinea_CCM4152	WP_033221865.1	TiaA	MSDVAVVCSHLSFSWPDDTPVFHDLSFSVPPGRTGLVAPNGSGKSTLLRLIAGELKPSAGSLTVSGTLGYLPQTLPLAADLTVARVLGVDAVIRALDAVESGDVAEEHFAVIGDDWDVEERTRAQLDRLGLGGLALDRRLGTLSGGQVVSLGLAAQLLRRPSVLLLDEPTNNLDLAARHRLYDVLTEFRGSLLLVSHDRALLDRMDRIAELDGGELRLYGGDFTAYQEAVRAEREVAERNVRSAEQRLKREKRELQQARERAERRAGNAARNLKSAGLPKIFAGTMKRGAQESAGRSGQVHAARVDEARARLDEAGRAVREEQRLSLELPDTQVPAGRTLFHGAGLRAELGGAEVFGPDGVDLIVRGPERIALTGPNGAGKTTLMRLVSGDLPPLGGEL…
Streptomyces_ambofaciens_ATCC_23877	Streptomyces_ambofaciens_OSC2*	WP_053141119.1	TiaA	MSDAAVRCSHLSFSWPDDTPVFEDLSFTVGTGRTGLVAPNGSGKSTLLKLIAGELRPGTGAVSVSGALGYLPQSLPLTGDLTVAEVLGVASVIRAIDAVESGDVAEEHFTTIGDAWDIEERTRAQLDRLGLDDLTLDRTLGTLSGGQVVSLGLAAQLLKRPDVLLLDEPTNNLDVDARHKLHDVLADYTGCLLLVSHDRALLDRMDRIAELGRDELRFYGGNFTEYEEAVRAEQEVAEKNVRNAEQELKREKREMQQARERAERRASNAARNLKNAGLPRIFAGTMKRGAQESAGRAGQTHAHRVGEARARLDEAERSLRDEQRITLDLPETHVPSGRNLFLGQGLRVRLGDREVFPGQGVDLTVRGPERIALTGPNGAGKSTLLRLVDGDLEPAGGEV…
Streptomyces_coelicolor_A3_2	Streptomyces_coelicolor_M145	NP_624946.1	TiaA	MSDAAVRCSDLSFSWPDDTPVFRNLSFTVGVGRTGLVAPNGAGKSTLLKLIAGELRPTGGSVTVSGVLGHLPQALPLTGGPTVAEVLGVDAVIRAIDAVESGDVAEEHFATIGDDWDIEERTRAQLDRLGLGALAPDRRLSTLSGGQIVSLGLAAQLLKRPDVLLLDEPTNNLDVAARDRLQDVLMDYTGCLLLVSHDRELLDRMERIAELDRGELRFHGGNFTAYEEAVRAEQDVAEKNVRSAEQELKREKRELQQARERADRRASNAARNLKNAGLPRIFAGNMKRGAQESAGRAGQTHANRVGEAKARLDEAERSLREEQRITLDLPETRVPAGRTLFLGERLRIRLGDRDVFGDRGVDLTVRGPERIALTGANGTGKSTLLRLVDGDLDPEGGDI…
Streptomyces_lividans_TK24	Streptomyces_lividans_OS_45.6*	WP_003978226.1	TiaA	MSDAAVRCSDLSFSWPDDTPVFRNLSFTVGVGRTGLVAPNGAGKSTLLKLIAGELRPTGGSVTVSGVLGHLPQALPLTGGLTVAEVLGVDAVIRAIDAVESGDVAEEHFATIGDDWDIEERTRAQLDRLGLGALAPDRRLSTLSGGQIVSLGLAAQLLKRPDVLLLDEPTNNLDVAARDRLQDVLMDYTGCLLLVSHDRELLDRMERIAELDRGELRFHGGNFTAYEEAVRAERDVAEKNVRSAEQELKREKRELQQARERADRRASNAARNLKNAGLPRIFAGNMKRGAQESAGRAGQTHANRVGEAKARLDEAERSLREEQRITLDLPETRVPAGRTLFLGERLRIRLGDRDVFGDRGVDLTVRGPERIALTGANGTGKSTLLRLVDGDLDPEGGDI…
Streptomyces_clavuligerus_ATCC_27064		WP_003955180.1	TiaA	MSNASVVCSNLSFSWPDGTPVFENLSFSLGEGRTGLVAPNGSGKSTLLRLIAGELRPRAGSVQVAGALGHLPQNLPLTSDLTVAEVLGIAAVVRAIDAVESGDVAEEHFTTIGDDWDIEERTRAQLDRLGLGGLALDRRLGTLSGGRIVSLGLAAQLLKRPAVLLLDEPTNNLDLAARHRLYDVLTEFTGCLLLVSHDRALLDRMERIVELERRELRFYGGDFTAYEATVRAEQDVAEKNVRNAEQELKREKREMQQARERAERRQSNAARTLKNAGLPRIFAGNMKRGAQESAGRAGQTHAGRVGEARARLDEAGRALRDEQRLTLDLPDTDVPAGRTLFIGEELRVRLGDRPVFGEEGVGLTVRGPERIALTGPNGAGKSTLLRLITGDLAPDSGGI…
Streptomyces_rimosus_subsp._rimosus_ATCC_10970		WP_003980316.1	TiaA	MSDASVVCSNLSFSWPDDTPVFQDLSFTVGTGRTGLVAPNGSGKSTLLKLIAGELRPTAGSVSVSGVLGYLPQSLPLAAGLTVAEVLGVADVIRALDAVESGDVSEEHFTTIGDDWDIEERTRAQLDRLGLTGLALDRGLSTLSGGQIVSLGLAAQLLKRSDVLLLDEPTNNLDLDARHKLYDVLGDWNGCLLLVSHDRALLDRMDRIAELDRGALRVYGGNFTAYEEAVQAEQEVAEKNVRNAEQELKREKRELQQARERAERRASNASRNLKNAGLPRIFAGNMKRGAQESAGRAGQMHASRVSEAKARLDEAGRAVREEQRITLDLPATQVPAGRNLFLGEGLLVRHGERPLFAGDGVDLTIRGPERIALTGPNGAGKTTLLRLLNGELEPDAGQI…
Streptomyces_mobaraensis_NBRC_13819_=_DSM_40847		WP_004939106.1	TiaA	MSDVTVICSRLSFSWPDDTPVFDDLSFTVGAGRTGLVAPNGSGKSTLLRLIAGELRPTAGSVTVHGTVGYLPQTLPLTGEPTVAEVLGVDAVIRAIDAVESGDASEEHFTTIGDDWDVEERTRAQLDRLGLGGLALDRTLGTLSGGQIVSLGLAAQLLKRPDVLLLDEPTNNLDADARHKLYDVLSEWNGSLLLVSHDRALLDRMERIAELDRGELRLYGGTFTEYEQAVRAEREAAERSVRNAEQEVKREKREMQQARERAERRASNAARNLKNAGLPRIFAGTMKRGAQESAGRAGQTHATRVHEAQARLDEAGRALRDEQRLVLELPDTDVPAGRTLILGERLRVRHGGRELFAGDGVDLTIRGPERIALTGPNGAGKTTLLRLVSGDLAPDGGTV…
Streptomyces_pristinaespiralis_ATCC_25486		WP_005320650.1	TiaA	MSHAIVCSNLSFAWPDDTPVFHDLSFTMSTGSTGLVAPNGSGKSTLLKLIAGELRPTTGSVTVSGTLGHVPQTLPLTGDLTVAEVLGVSEVIRALDAVESGDVSEEHFTTIGDDWDVEERTRAQLDRLGLAGLALDRSLNTLSGGQVVSLGLAAQLLKRPDVLLLDEPTNNLDRDARHKLYDVLADFNGLLVLVAHDRALLDRMDSIAELGSSQLRFYGGNFTAYEEAVRAEREVAEKNVRNAEQELKREKRELQQARERAERRASNAARNLKNAGLPRIFAGNMKRGAQESAGRAGQTHASRVGEARGRLDEAERALREEQRITLDLPDTQVPAGRNLFLGEGMQVRHGGEDVFAEGGVDLLVRGPERIALTGPNGAGKTTLLRLITGELAPKSGEIK…
Streptomyces_tsukubaensis_NRRL18488		WP_006344697.1	TiaA	MSDAFVVCTGLSFSWPDDTPVFTDLSFAFGTGRTGLVAPNGSGKTTLLKLIAGELRPTAGTLAVSGTLGYLPQSLPLTAGLTVAEVLGIEATVRALNAVESGDVAEEHFTVIGDDWDIEERTRAHLDRLGLPGLALDRRLGALSGGQAVLLGIAAQMLKNPDVLLLDEPTNNLDLDARHRLYDVLEGFTNCLLLVSHDRALLDRMESIAELGPGELRLYGGNFAAYEDAVDAERETAEKNIRNAEAELKREKRELQQARERAERRAGNAARNLKSAGLPRIFAGNMKRGAQEAAGRAGRMHADRVTEARSRLDEAGRALRDDQRITVDLPETDVPAGRTLFTGEHLRARLGDRTLFTGDGVDLTIRGPERIALTGPNGAGKTTLLRLIGGDLTPDGGQT…
Streptomyces_sviceus_ATCC_29083		WP_007379536.1	TiaA	MSDAAIVCSNLSFAWPDDTPVFQDLSFTVPTGRTGLVAPNGSGKSTLLKLIAGELEPATGSVSVSGTLGHLPQSLPLTGDLTVAEVLGVATVIRALDAVESGDVDEKHFATIGDDWDIEERTRAQLDRLGLAGLTLDRSLSTLSGGQVVSLGLAAQLLKRPDVLLLDEPTNNLDVEARHKLYDVLSDFTGCLLLVSHDRALLDRMERIAELGSDELRLYGGNFTAYEEAVRAEQEVAEKNVRNAEQELKREKREMQQARERAERRMSNASKNLKHAGLPKIFAGNMKRGAQEAAGRSGTMHASRVGEAKARLDEAGRALRDEQRLTLELPDTQVPAGRNLFLGKDMQVRLGNRNVFAEGGVDLTVRGPEHIALTGPNGAGKTTLMRLITGELAPDSGEI…
Streptomyces_albulus_CCRC_11814		WP_016570273.1	TiaA	MSDAAVICSNLSFAWPDDTPVFQDLSCTVGTGRTGLVAPNGSGKSTLLKLIAGELRPGTGSVSVAGTLGYLPQSLPLTGDLTVAEVLGVAAVIRALDAVESGDVGEEHFTTIGDDWDVEERTRAQLDRLGLTDVTLDRRLHTLSGGQVVSLGLAAQLLKRPDVLLLDEPTNNLDLGARHRLYDVLEDFNGCLLVVSHDRALLDRMTRIAELDRGELRFHGGNFTAYEEAVRAEQDVAEKNVRNAEQQLKREKREMQQARERAERRASNAARNLKSAGLPRIFAGNMKRGAQESAGRAGQTHANRVGEAKARLDEAGRALREDQRITLELPDTDVPAGRTLFLGEQLRIRLGDRDVFTGQGVDLTVRGPERIALTGPNGAGKSTLLRLLQGDLVPEGGEI…
Streptomyces_viridosporus_T7A		WP_016828656.1	TiaA	MSHASVICSNLSFTWPDDTPVFQDLSFTLGSGRTGLVAPNGTGKSTLIKLIAGELRPGTGSVSVSGTLGHLPQSLPLTGDLTVAEVLGVAAVIQAIDAVESGDVDEKHFTTIGDDWDIEERTRAQLDRLGLAGLALDRGLSTLSGGQVVSLGLAAQLLKRPDVLLLDEPTNNLDLDARHKLYDVLEDFTGCLLLVSHDRALLDRMERIAELDRDELRFHGGNFTEYEQAVQAEQEAAERNVRNAEQELKREKREMQQARERAERRQSNAARNLKNAGLPRIFAGTMKRGAQAAAGRAGHVHAGRVSEAQARLEESGRALREEQRITLDLPDTDVPAGRTLFLGEQLRVRLGDKDVFAGQGVDLTIRGPERIALTGPNGAGKSTLLRLINGELTPGGGQI…
Streptomyces_canus_299MFChir4.1		WP_020120277.1	TiaA	MSDAAIVCSNLSFAWPDDTPVFQDLSFTVTTGRTGLVAPNGSGKSTLLKLIAGELEPATGSVSVSGTLGHLPQSLPLTGDLTVAEVLGVAAVIRALDAVESGDVDEKHFATIGDDWDIEERTRAQLDRLGLAGLTLDRGMSTLSGGQVVSLGLAAQLLKRPDVLLLDEPTNNLDVEARHKLYDVLSDYTGCLLLVSHDRALLDRMERIAELGSDELRLYGGNFTAYEEAVRAEQEVAEKNVRNAEQELKREKRELQQARERAERRMSNASKNLKNAGLPKIFAGNMKRGAQEAAGRSGTMHASRVGEAKARLDEAGRALRDEQRLALELPDTQVPAGRNLFLGKDMQVRLGGRDVFAEGGVDLTVRGPDRIALTGPNGAGKTTLMRLITGDLAPDSGET…
Streptomyces_albulus_CCRC_11814		WP_020931060.1	TiaA	MSDASVICSQLTFSWPDDTPVFDGLSFTVGAGRTGLVAPNGSGKSTLLKLIAGELRPAAGSLSVHGTIGYLPQTLPLTGEPTVAEVLGVDAVIRAIDAVESGDVSEEHFTTIGDDWDVEERTRAQLDRLGLAHLALDRTLGTLSGGQVVSLGLAAQLLKRPDVLLLDEPTNNLDLEARHKLYDVLSDWNGSLLLVSHDRALLDRMERIAELDRGELRLYGGNFTQYEQAVQAEQEVAEKNVRNAEQELKREKREMQQARERAERRASNAARNLKNAGLPRIFAGNMKRGAQESAGRAGQMHATRVHEARARLDEAGRALRDEQRLALELPDTDVPAGRTVILGEGTQVRHGRRNLFAGDGVDLTIRGPERIALTGANGAGKTTLLRLMAGELAPDGGSI…
Streptomyces_violaceorubidus		WP_030186605.1	TiaA	MSDAAIVCSNLSFAWPDDTPVFHDLSFSVTPGRTGLVAPNGSGKTTLLKLIAGELKPLTGSVSISGTLGYLPQSLPLTVDLTVGEVLGVADVIRALDAVESGDVDEKHFTTIGDDWDIEERTRAQLDRLGLADLTLDRSLATLSGGQVVSLGLAAQLLKRPDVLLLDEPTNNLDAEARHKLYDVLSDFTGCLLLVSHDRALLDRMERIAELGSDELRLYGGNFTEYEEAVRAEQEVAEKNIRSAEQELKREKREMQQARERAERRASNAQKNLKNAGLPRIFAGNMKRGAQEAAGKSGTMHAARVSEAKARLDEAGRALREEVKLSLELPDTQVPAGRNLFLGEGMQVRLGDADVFAASGVDLSVRGPERIALTGPNGAGKTTLMRLITGDLVPDGGEI…
Streptomyces_purpeofuscus		WP_030395417.1	TiaA	MSGASVVCTNLSFSWPDDTPVVQDLSFAVGPGRTGLVAPNGSGKSTLLRLLAGELRPSAGSVTVDGVLGHLPQTLPLTAGLTVAEVLGVAEVIRAIDAVESGDVDERHFTTIGDDWDIEERTRDRLDRLGLGHLALDRDLGTLSGGQIVSLGLAGQLLRRPDVLLLDEPTNNLDRDARHRLYDALDDFHGCLLLVSHDRELLDRTDRIAELDRGGLHFFGGNFTAYEEAVRAEQEAAERTVRSAEQDLKREKRELQQARERAERRQSNAARNLKNAGLPKIFAGTMKRGAQESAGRSGQVHAGRVGEAKARLDEAGRALREEQRIVVELPDTQVPAGRTLFLGERLRVRLGGRELFAEPGVDLTVRGPERIALTGSNGSGKSTLLQLLDGSLTPDGGTV…
Microtetraspora_glauca		WP_030497144.1	TiaA	MSHATVVCSELSFSWPDDTPVFHDLSFSLTAGRTGLVAPNGAGKSTLLKLIAGELRPTDGSVTVGGTLAYLPQDLPLTAGLSVADVLGVADVIRALDAVESGDVAEEHFAVIGDDWDIEERTRAQLDRLGLGGLALDRTLGTLSGGQVVSLGLAAQLLKRPDVLLLDEPTNNLDGDARHTLYDALSDFDGLLLVVAHDRALLDRMDGIAELGASRLRFHGGNFTAYEEAVRAEQEVAEKNVRNAEQELKREKRELQQARERADRRASNAARNLKSAGLPRIFAGNMKRGAQESAGRAGQTHASRVGEAQARLDQAERALRDEQRLVLDLPDTQVPAGRDLFLGEGLRVRHDGRDVFAGDGVDLSVRGPERIALTGPNGSGKTTLMRLVTGELAPDEGRI…
Streptomyces_aureofaciens		WP_030550420.1	TiaA	MSFASIVASQLSFAWPDDTPVFQNLSFTVGPGRTGLVAPNGSGKSTLLKLIAGQLRPAAGSVTVTGTAGYLPQDLPLTADLTVAEVLGVAEVIRAIDAVEAGDVAEEHFTTIGDDWDIEERCRAQLERLGLGALRLDRGLAALSGGQIVQLGLAAQLLKRPDVLLLDEPTNNLDLGARHRLYDALEDFGGCLLLVSHDRALLDRMDRIAELDSHELRLYGGDFTAYEQAVQAEREVAEKNVRNAEQELKREKREMQQARERAERRAGNAARNLKSAGLPRIFAGNMKRGAQESAGRAGQMHAARVDEAKARLDEAGRAVRDEQRLTLDLSGTKVPNGRDLFIGEHLQVLRGGAPLFAGGGVDLTVRGPERIALSGANGAGKTTLLRLLVGDLTPDGGQV…
Streptomyces_flaveus		WP_030656504.1	TiaA	MSDAAVVCSNLSFAWPDDTPVFHDLSFTVTTGRTGLVAPNGSGKSTLLKLIAGELKPATGSVSVAGTLGYLPQSLPLTGNLTVAEVLGVAAVIRAIDAVESGDVSEEHFTTIGDDWDIEERTRAQLDRLGLADLTLDRSLSTLSGGQVVSLGLAAQLLKRPDVLLLDEPTNNLDLEARRKLYDVLGDFNGCLLLVSHDRALLDRMERIAELGSDELRFYGGNFTEYEEAVRAEQEVAEKNVRNAEAELKREKREMQQARERAERRASNAAKNLKNAGLPKIFAGNMKRGAQEAAGKAGTMHASRVSEAKARLDEAGRALRDEQRLTLELPDTQVPAGRNLFLGEGMQVHHAGKAVFADGGVDLTIRGPERIALTGPNGAGKTTLLRLITGDLAPDGGEI…
Streptomyces_varsoviensis		WP_030891867.1	TiaA	MSDARVVCSNLSFSWPDDTPLFQGLSFTVGAGRTGLVAPNGTGKSTLLKLIAGELRPSAGSVSVTGTLGYLPQALPLTGDLTVAEVLGVAAIIRAIDAVESGDVDERHFSAIGDDWDIEERTRAQLDRLGLAALTLDRRLDTLSGGQIVSLGLAAQLLKRPDVLLLDEPTNNLDRDARLKLYAALDDFTGCLLLVSHDRALLDRMTRIAELDRGELRLYGGDFTAYEEAVRAEREVAEKNVRNAEQELKREKRELRQARERAERRQSNAARNLKSAGLPRIFAGNMKRGAQESAGRAGQVHAGRVGEAQARLDEAGRALREEQRITLDLPETDVPAGRNLFLGEHLRVRLGDTDIFPGQGVDLTVRGPERIALTGPNGAGKSTLLRLVSGDLTPHGGEI…
Streptomyces_olivaceus		WP_031031602.1	TiaA	MSDAAVRCSHLSFSWPDDTPVFRDLSFTVGTGRTGLVAPNGAGKSTLLKLIAGELRPAAGSVSVPGVLGHLPQTLPLTGDLTVAEVLGVDAVIRAIDAVESGDVAEEHFTVIGDDWDVEERTRAQLDRLGLGGLGLDRRLSTLSGGRIVSLGLAAQLLKRPDVLLLDEPTNNLDVAARRRLHDVLTEYNGCLLLVSHDRELLDRMERTAELDQGELRFYGGNFAAYENAVRAEQEVAEKNVRNAEQELKREKRELQQARERADRRASNAARNLKSAGLPRIFAGTMKRGAQESAGRAGQTHADRVGEARARLDEAERSLREEQRITLDLPETDVPAGRTLFAGERLRIRLGGRDVFAGAGADLTVRGPERIALTGANGTGKSTLLRLVNGDLAPEGGEL…
Streptomyces_peucetius		WP_031189901.1	TiaA	MSDASVVCSNLSFSWPDDTPVFQDLSFTVGTGRTGLVAPNGSGKSTLLKLIAGELRPTAGSVSVSGVLGYLPQSLPLAPGLTVAEVLGVADVIRALDAVESGDVSEEHFTTIGDDWDIEERTRAQLDRLGLTGLALDRGLSTLSGGQIVSLGLAAQLLKRPDVLLLDEPTNNLDLDARHKLYDVLGDWNGCLLLVSHDRALLDRMDRIAELDRGALRMYGGNFTAYEEAVQAEQEVAEKNVRNAEQELKREKRELQQARERAERRASNASRNLKNAGLPRIFAGNMKRGAQESAGRAGQMHASRVSEAKARLDEAGRAVRDEQRITLDLPATQVPAGRNLFLGEGLLVRHGERPLFAGDGVDLTIRGPERIALTGPNGAGKTTLLRLLNGDLEPDAGQI…
Kitasatospora_setae_KM-6054		YP_004902867.1	TiaA	MSDVAVVCSRMSFSWPDDTPVFRDLSFSVPPGRTGLVAPNGSGKSTLLRLIAGELKPTEGSLSVSGTLGYLPQSLPLTAGLSVAQVLGVDAVIRALDAVESGDVAEEHFAVIGDDWDVEERTRAQLDRLGLGGLALDRTLGTLSGGQVVSLGLAAQLLRRPDVLLLDEPTNNLDSAARSRLYDVLAEFNGSLLLVSHDRALLDRMERIAELDGGELRLYGGDFTAYQETVRAEREVAERNVRNAEQHLKREKRELQQARERADRRAGNAARNLKSAGLPKIFAGTMKRGAQESAGRAGQVHAARVDEARARLDEAGRAVREEQRLSLELPDTHVPAGRTLFQGEGMRAVLGGAEVFGPGGVDLTVRGPERIALTGPNGAGKSTLLRLIGGDLPLAGGEL…
Streptomyces_bingchenggensis_BCW-1		YP_004958659.1	TiaA	MSDAAIVCSNVSFTWPDDTPVFQDLSVTVGTGRTGLVAPNGSGKSTLLKLIAGELRPGAGSVSLQGTLGYLPQSLPLTGELTVAEVLGVAAVIRAIDAVESGDVDEKHFTTIGDDWDIEERTRAQLDRLGLTDLTLDRRLGTLSGGQVVSLGLAAQLLKRPDVLLLDEPTNNLDLDARHKLYDVLGDFNGCLLLVSHDRALLDRMERIAELDSDELRFHGGNFTEYEEAVRAEQEVAEKNLRSAEQELKREKREMQQARERAERRAGNAARNLKNAGLPRIFAGNMKRGAQESAGRAGQMHASRVSEAKSRVDEAGRALRDEQRITLDLPDTVVPAGRTLFLGEAMQVRHGERPVFTGKGVDLTIRGPERIALTGTNGAGKSTLLRLINGDPAMDSGEI…
Streptomyces_davawensis_JCM_4913		YP_007518727.1	TiaA	MSDAAVVCSNLSFAWPDDTPVFHDLSFTVPPGRTGLVAPNGSGKSTLLKLIAGQLKPATGSVTVSGTLGHLPQSLPLTGDLTVAEVVGVAEVIRALDAVESGDVSEEHFTTIGDDWDIEERTRAQLDRLGLTDLTLDRRLNTLSGGQVVSLGLAAQLLKRPDVLLLDEPTNNLDLEARYKLYDVLSDFTGCLLLVSHDRALLDRMERIAELGSDELRLHGGNFTAYEEAVRAEQEVAEKNVRNAEQELKREKREMQQARERADRRASNAARNLGNAGLPRIFAGNMKRGAQESAGRAGQMHAARVSEAKARLDEAGRALRNEQRITLDLPDTHVPAGRNLFLAEGMQVRLGDRAVFTEGGVDLTVRGPERIALTGPNGAGKTTLMRLITGELAPDSGEI…
Streptomyces_brasiliensis		WP_030113939.1	VarM	MSTDARVSCVSLSFRRPDGGEVFSGLDFSVGPGRTGLIGLNGCGKSTLIRLIAGELTPHAGTVSVRGGLGHLPQTVVPDTALRVDQVLGIAERRAALDAVESGDVRAEHFAVIGDDWDVEERSLAALDGLGLGHIGLDRAVGEMSGGECVLLRLAALLLRDPGVLLLDEPTNNLDAYARRRLYDVVDAWTGTLLVVSHDRELLERVDRIADLREGEVTWYGGNLPAYEEALAVEQEAARRTVRAAESDVQRQKRELASAHVTLARRRRYGQKMWDTKREPKVVMGQRRRAAQVSAGKHRVLHTERLAAAEERLGEAEAAVRQDEEIRIKLPGTRVHPGTEVLLLRDPVPPYGPPLRGELTVRGPERIALTGRNGAGKTALLRTVAGELSPLSGEAGPLV…
Streptomyces_purpeochromogenes		WP_030113939.1	VarM	MSTDARVSCVSLSFRRPDGGEVFSGLDFSVGPGRTGLIGLNGCGKSTLIRLIAGELTPHAGTVSVRGGLGHLPQTVVPDTALRVDQVLGIAERRAALDAVESGDVRAEHFAVIGDDWDVEERSLAALDGLGLGHIGLDRAVGEMSGGECVLLRLAALLLRDPGVLLLDEPTNNLDAYARRRLYDVVDAWTGTLLVVSHDRELLERVDRIADLREGEVTWYGGNLPAYEEALAVEQEAARRTVRAAESDVQRQKRELASAHVTLARRRRYGQKMWDTKREPKVVMGQRRRAAQVSAGKHRVLHTERLAAAEERLGEAEAAVRQDEEIRIKLPGTRVHPGTEVLLLRDPVPPYGPPLRGELTVRGPERIALTGRNGAGKTALLRTVAGELSPLSGEAGPLV…
Streptomyces_globisporus_C-1027	Streptomyces_globisporus_DSM40991*	WP_032747937.1	VarM	MSCTSLSFSWPDGTEAFTDFDLAVGPGRTGLIGLNGCGKSTLLRLIAGELTPASGTVRIRGELGHLPQSVVLDTALRVDEVLGVAERRAALDAVESGDVRAEHFAVIGDDWDIEERSLATLDGLGLGHIGLDRTVGEMSGGECVLLRLAALLLDRPGVLLLDEPTNNLDAYARRRLYDAVDAWTGALLVVSHDRELLERVDRIADLREGSVTWYGGNLSAYEEALAVEQEAARRMVRAAESDVQRQKRELSAAHVTLARRKRYGQRMWDTKREPKVIMGQRKRAAQVSAGKHRILHTERLTAAEERLDEAESAVREDEEIRIELPDTRVHPGSEVLLLRDPVPPYGPPLHGELTVRGPERIALTGRNGAGKTALLRTIAGELKPLSGEASPWVATGLLP…
Streptomyces_griseus_subsp._griseus_NBRC_13350	Streptomyces_griseus_CCM3178*	YP_001822517.1	VarM	MSAADTHISCTSLAFSWPDGEEVFTGLDLTVGPGRTGLVGLNGCGKSTLLRLIAGDLTPQAGAVRTRGGLGHLPQNLTLDTALRVDEVLGVAGRRTALDAVESGDARPEHFAVIGDDWDIEERSLATLDGLGLGHIGLDRTVGEVSGGECVLLRLAALLLERPGVLLLDEPTNDLDAYARRRLYDAVDAWTGALLVVSHDRELLERVDRIADLREGSVTWYGGNLSAYEEALAVEQEAARRTVRAAESDVQRRKRELSAAHVTLARRQRYGQKMWDTKREPKVIMGQRKRAAQVSAGKHRVLHTERLAAARERLDEAELAVREDEEIRVELPGTRVRPGSEVLLLRDPVPPYGPPLRGALMVRGPERIALTGRNGAGKTALLRLIAGQLAPVSGEATPL…
Streptomyces_niveus_NCIMB_11891	Streptomyces_niveus_DSM40088*	WP_031228890.1	VarM	MSTSPQLTCSALSFAWPDGSVVFEDFQLAVGPGRTGLVGVNGSGKSTLLKLFAGALTPTAGRTNAVGEIGYLPQDAVLDTGLRVDQALGIAAARAALLAVEAGDTRAEHFAAIGDDWDVEERARATLDQLGLGRIGLDRTIGEVSGGECVLLRLAALLLARPSVLLLDEPTNNLDLYARGRLYEAVDAWSGVLVVVSHDRELLDLVDRIADLRDGEVTWYGGNFSAYEEALAVEQEASIRMVRVAESDVQRQKRELADAQVKLARRKRYGQKMWDTKREPKAIMQERKRQAQVSAGKHRIMHTAKLAEARIRLDEAVEAVRDDDEIRIELPATQVHSGIGVLRLRELELRYGARATGEFAIHGPERIAVVGRNGAGKTTLLRTVAGELAPVSGEAEALV…
Streptomyces_clavuligerus_ATCC_27064		WP_003962465.1	VarM	MATPSAHVLCGGLSFAWPDGTEVFDGFQLSVGPGRTGLIGLNGSGKSTLLKLMAGELAPTGGQVRAAGEVGLLPQNVVLDTALRVDEVLGIDRARAALHAIEAGDADEAHFAAVGDDWDIEERARATLDQLGLDTIGLDRAIGELSGGEGVLLRLAALLLARPDVLLLDEPTNNLDRHARQRLYEAVGSWSGVMVVVSHDRELLELVDQIADLRNGEVTWYGGNLSAYEEALAVEQEAAERMVRNAEADVQRQRRELVDTQVKLARRKRFGQKAQENKRVPKIVANNRKRSAQVSAGKLRVTHTERLDRARERLDDAVAAVRDDDEIRIELPYTTVHPGRGVLRLTGLTPRHFAGPPIDLEVRGPERIALVGRNGAGKTTLLRTLTGELDPVAGEAVAE…
Streptomyces_pristinaespiralis_ATCC_25486		WP_005309072.1	VarM	MSTSPTYLTCSALGFTWPDGTVVFEDFHLAVGPGRTGLIGLNGSGKSTLLRLLAGELVPSEGSVRTMGEIGYLPQNVVLATGMRVDEVLGIARTRAALHAIEAGDPSEEHFTAVGDDWDVEERAHATLDQLGLGHIGLDRTIGEVSGGEAVLLRLAALLLARPDVLLLDEPTNNLDLYARRRLYDAVTRWSGVLVVVSHDRQLLELVDQIADLRDGEVAWYGGNYSAYEEALAVEQEAAERMVRVAEADVQRQKRELADAHIKLARRKRYGQKMYDTKREPRIVMRSRKRTAQESAGKHRIMHTEKLAEAKERLDEAVEAVRDDDEIRIELPSTQVHPGRGVLRLKDLRLQYGAEVKGEFEVRGPERIALVGRNGAGKTTLLRTIAGELEPVAGEAVPD…
Streptomyces_tsukubaensis_NRRL18488		WP_006345462.1	VarM	MTTASTHLSCTDLAFSWPDGTPVFDGFQLAVGPGRTGLIGLNGSGKSTLLKLLSGELTPASGTVRAVGEIGRLPQNLTLDTGLRVDEVLGIAAPRAALHAIESGDTDERHFAAVGDDWDVEERARAALDRLGLGRIGLDRTIGEVSGGEGVLLKLAALLLAGPDVLLLDEPTNNLDRYARRRLYDAVAGWSGVMVVVSHDRELLELVDQIADLRDGEVAWYGGNYTAYEEAVAAEQEAAERMVRVAEADVRRQKRELIDAQSKLAKRRRYAHKAQVEKRVPKVVANTLKGAAQQSAGKHRAVHAERLAGARERLDEALEAVRDDDEIRIELPYTTVHPGREVLRLKELRLRYGAEVRGEFDIRGPERIALVGRNGAGKTTLLRTIAGELAPVEGEAETL…
Streptomyces_purpureus_KA281		WP_019890596.1	VarM	MSTVPTFITCTDVSFSWPDGTEVFDGLKVAVGTGRTGLVGLNGSGKSTLLKLVAGELAPSEGTIRTAGEVGYLPQNLVLDTALRVDRALGIDVTRAALHAIEAGDVSEANFAAVGDDWDVEERARATLDQLGLGHVGLDRTIGELSGGESVLLRLAALLLARPDVLLLDEPTNNLDLYARRRLYAAVESWSGVLVVVSHDHELLELVDQIADLRDGEVTWYGGSFSAYERALAAEQDAAERMVRVAEADVQRQKRELSDTQMKLARRKRYARKSFENKVVPKIVANNRRSEAQVSAGKHRAVQAERLAEARERLDEAVEAVRDDDEIRVELPYTTVHPGREVLSLRDLALPYGAWVRGELELRGPERIALVGRNGAGKTTLLRAIAGELEPVSGEAVTH…
Streptomyces_exfoliatus_DSM_41693		WP_024761519.1	VarM	MAHHPTFITCSSLSFSWPDGTEVLDDFRLAVGPGRTGLVGLNGSGKSTLLKLVAGELTPVSGTVRVTGELGYLPQNLVLDTSRRVDEILGIAAKRAALHAIEAGDPAEEHFTALADDWDVEERARATLDQLGLSGVGLDRTVGEVSGGESVLLRLAALLLARPDVLLLDEPTNNLDRHARARLYEAVENWSGVLVVVSHDRELLERVDQIADLRDGEVTWYGGPWSAYETALAAEQDAAERMVRVAEADVQRQKRELSDAQVKLVRRKRFAQKSYENKVVPKIVANGRKSDAQVAAGKHRALHTERLSEARERLDAAVEAVRDDDEIRVELPRTSVPPGREVLFLRDLELRYGARVGGEFALRGPERIALVGRNGAGKTTLLRTIAGEVEPLSGEADAR…
Streptomyces_lavendulae		WP_030016197.1	VarM	MSNAPTFITCSALSFDWPDGTPVFDGFQLTVGPGRTGLIGLNGCGKSTLLKLIAGELAPTEGQSSVAGTVGYLPQNVTLDTALRVDEALGIHTARAALHAIEAGEATEANFTAVGDDWDVEERALATLDQLGLARIGLDRTVGELSGGESVLLRLAALLLARPDVLLLDEPTNNLDLRARSRLYAAVESWSGVMLLVSHDRELLERVDQIADLRDGEVRWYGGNFTAYEDMLAAEQESAERMVRVAEADVQRQKRELADAQVKLARRKRYGQKMYDNKREPKIVMGARKRAAQESAGKHRIMHTEKLVQAKERLDQAVEAVRDDDEIRIQLPATQVPPGRQVLTLSDLHLAHGASVRGEWELRGPERIALVGRNGSGKTTLLRTIAGQLPPVSGAVEAH…
Streptomyces_flavotricini		WP_030027750.1	VarM	MSHAPAFITCSALSFDWPDGTPVFDGFHLAVGPGRTGLIGLNGSGKSTLLKLIAGELKPSEGQSSVAGSVGYLPQTVTLDTALRVDEALGIRTARAALHAIEAGEATEANFAAVGDDWDVEERALATLDELGLARIGLDRTVGELSGGESVLLRLAALLLARPDVLLLDEPTNNLDLRARGRLYAAVESWSGVMLLVSHDRELLERVDQIADLRDGEVRWYGGNFSDYEDMLAAEQEAAGRMVRVAEADVQRQKRELADAQVKLARRKRYGQKMFENKREPKIVMGARKRAAQESAGKHRIMHTEKLAQAKERLDQAVEAVRDDAEIRIQLPATMVPPGRRVLTLSDLRLPHGAAVPGEWELRGPERIALVGRNGSGKTTLLRTIAGQLAPEAGTAVTH…
Streptomyces_baarnensis		WP_030076323.1	VarM	MSASDTHISCASLAFSWPDGSEVFTGFDLTVGPGRTGLIGLNGCGKSTLLRLIAGELAPQEGVITVRGELGYLPQTLALDTALRVDEVLGIADRRAALDAVESGDVRDGHFEVIGDDWDIEERSLATLDGLGLGHIGLDRTIGEMSGGECVLLRLAALLLDRPGVLLLDEPTNNLDAYARRRLYDAVDAWTGALLVVSHDRELLERVDRIADLREGSVTWYGGNLSAYEEALAVEQEAAQRMVRAAESDVQRQKRELAAAHVTLARRKRYGQKMWDTKREPKVVMGQRKRAAQVSAGKHRILHTERLAAAEERLDEAESAVREDEEIRIELPGTRVHPGGEVLLLRDPVPPYGPSLRGELMVRGPERIALTGRNGAGKTALLRTIAGDLTPLSGEASPL…
Streptomyces_bikiniensis		WP_030215704.1	VarM	MAHHPTFLTCSSLSFSWPDGTEVFDDFRLAVGPGRTGLVGLNGSGKSTLLKLLAGELTPTSGTVRVTGELGYLPQNLVLDTSRRVDEILGVHAKRAALHAIEAGDPAEEHFTALADDWDVEERARATLDQLGLGGIGLDRTVGEISGGESVLLRLAALLLARPDVLLLDEPTNNLDLHARARLYEAVEKWSGVLVVVSHDRELLERVDQIADLRDGEVAWYGGSWSDYEAALAAEQEAAERMVRVAEADVQRQKRELADTQTKLARRKRYGQKSFENKVASKLVANSQKRNAQVTAGKQRTLHAERLSEARERLDAAVEAVRDDDEIRVELPRTSVPPGREVLHLRDLELRYGARVEGAFELRGPERIALVGRNGAGKTTLLRTVAGELEASAGEVDAR…
Streptomyces_griseoluteus		WP_030221504.1	VarM	MAHHPTFITCTSLSFSWPDGTEVLDDFRLTVGPGRTGLVGLNGSGKSTLLKLIAGELTPASGTVRVTGELGYLPQNLVLDTSRRVDEILGIAAKRAALHAIEAGDPAEEHFTALADDWDVEERARATLDQLGLGGVGLDRTVGEVSGGESVLLRLAALLLARPDVLLLDEPTNNLDRHARARLYEAVENWSGVLVVVSHDRELLERVDQIADLRDGAVTWYGGAWSDYEEALAAEQEAAERMVRVAEADVQRQKRELGDAQVKLARRKRYAQKSFENKVVPKIVANGLRSNAQVAAGKHRALHAERLSEARERLDAAVEAVRDDDEIRVELPRTSVPPGREVLFLRGLELRYGARVAGEFELRGPERIALVGRNGAGKTTLLRTIAGELPPLSGEAEAR…
Streptomyces_katrae		WP_030292813.1	VarM	MSHTPAFITCSALSFDWPDGTPVFEGFDLAVGPGRTGLIGLNGCGKSTLLKLVAGELTPSDGQLSVAGTIGHLPQSVTLDTALRVDEALGIRAIRTALHAIEAGEASEANFATVGDDWDVEERALATLDQLGLARIGLDRTVGELSGGECVLLRLAALLLARPDVLLLDEPTNNLDLRARRRLYAAVESWSGVLLLVSHDRELLERVDQIADLHDGEVRWYGGNFTAYEEQLAAEQDAAERMVRVAEADVQRQKRELSDAHMKLARRKRYGQKMYDSKREPKIVMGARKRAAQESAGKHRIMHTEKLAQAKERLDQAVEAVRDDDEIRIRLPATQVPPGRRVLTLSDVHLVHGARAAGEWELRGPERIALVGRNGSGKTTLLRTIAGLLAPASGEALTH…
Streptomyces_flavochromogenes		WP_030313604.1	VarM	MAHHPTFITCTSLSFSWPDGTEVVDDFRLTVGPGRTGLVGLNGSGKSTLLKLIAGELTPASGTVRVTGELGYLPQNLVLDTSRRVDEILGIDAKRAALHAIEAGDPAEEHFTALADDWDVEERARATLDQLGLGAVGLDRTVGEVSGGESVLLRLAALLLARPDVLLLDEPTNNLDLHARARLYEAVENWSGVLVVVSHDRELLERVDQIADLRDGAVAWYGGAYSDYEAALAAEQDAAERMVRVAEADVQRQKRELADSQMKLARRKRYGQKSFENKVVPKIVANNRRSEAQVSAGKHKALHAERLSEARERLDAAVEAVRDDDEIRVELPRTSVPPGREVLFLRNLELRYGARVAGEFELRGPERIALVGRNGAGKTTLLRTIAGELAPVSGETEAR…
Microtetraspora_glauca		WP_030495627.1	VarM	MSHRPVFLSAPSLSFSWPDGTEVFDDLRVTVGPGRTGLVGSNGSGKSTLLRLLAGELAPTAGTVRAAGRIGHLPQNLVLDTGRRVDEILGVGRKRAALRAVEAGDAAEEHFAVIGDDWDVEERALAVLDLLGLGAIGLDRTVGEVSGGESVLLRLAALLLARPDVLLLDEPTNNLDLYARSRLYETVESWPGVLVVVSHDRELLERVDRIADLHDGGLSWYGGPWSAYEEALAAEQEAAERMVRVAEADVRRQRRELADAGMRLARRRRYAQKSFENKVLPKVVAHTRRGAAQVSAGKHRALHEERLAQARERLDLAVEAVRDEDGIRVELPGTSVPPGREVLRIRDLELRYGARVDGGFELRGPERVGLVGRNGAGKTTLLRTVAGELAPVAGEVETL…
Streptomyces_cyaneofuscatus		WP_030571642.1	VarM	MSASDTHISCTSLSFSWPDGTEVLSGFDLTVGPGRTGLIGLNGCGKSTLLRLIAGELTPLEGEIRTRGGLGYLPQTVTLDTALEVDRVLGIADRRAAIDAVEAGDVREELFAVIGDDWDVEQRARAALDGLGLGHIGLDRTVGEMSGGECVLLRLVALLLDRPGVLLLDEPTNNLDAVARKRLYDAVDAWTGALLVVSHDRELLERVDRIADLREGAVTWYGGNLSAYEEALAVEQEAAQRMVRAAESDVQRQKRELADAHMKLARRRRYGQKMWDTKREPKVIMGQRKRSAQVSAGKHRILHTERLAEARERLDEAESAVREDEEIRIELPTTRVHPGNEVLLLRDPAPPYGPPLRGELTVSGPERIALTGRNGAGKTALLRTIAGELAPLSGEATTP…
Streptomyces_anulatus		WP_030591699.1	VarM	MPASDTHISCTSLAFSWPDGSEVLSGFDLAVGPGRTGLIGLNGCGKSTLLRLIAGELAPQEGVIKVRGELGYLPQTLVLDTALRVDEVLGVADRRAALDAVESGDVRAEHFAVIGDDWDVEERSLATLDGLGLGHIGLDRTIGEMSGGECVLLRLAALLLDRPGVLLLDEPTNNLDAYARRRLYDAVEAWTGALLVVSHDRELLERVDRIADLREGSVTWYGGNLSAYEEALAVEQEAAQRMVRAAESDVQRQKRELSEAQVKLARRRRYGQKMWDTKREPKVVMGQRKRSAQESAGKHRILHTERLAAARERLGEAELAVREDEEIRVELPGTRVHPGSEVLLLREPVPPYGPPLRGELMVRGPERIALTGRNGAGKTALLRTIAGELTPLSGEASPL…
Streptomyces_flavovirens		WP_030636664.1	VarM	MSASTTHILCSSLSFAWPDGSEVFDGFQLTVGGGRTGLIGLNGCGKSTLLRLIAGELDPTDGHIRTAGDIGYLPQDITLDTALRVDQVLGVATARAALLAIEAGDADEAHFAAVGDDWDVEERARAVLDQLGMSAVGLDRTVGELSGGECVLLRLAALLLARPSVLLLDEPTNNLDLYARRRLYDAVDAWAGVLVVVSHDRELLERVDRIADLRDGSVTWYGGPLSAYEEALAVEQEAAERMVRVAEADVRRQRRELADAQVKLSRRKRYGQKMWDTKREPKAVMGQRKQTAQESAGKHRIMHTERLADAEGRLDEAVEAVRDDEAIRIELPHTRVHPGRGVLVLRDLELAHGARLRGEWDLRGPERIALIGRNGAGKTTLLRTIAGELEPASGDAVAQ…
Streptomyces_mediolani		WP_030800824.1	VarM	MSSTGTHVSCTSLSFSWPDGTEVLTGFDLAVGPGRTGLIGLNGCGKSTLLRLIAGELTPASGTVRIRGRLGHLPQSVVLDTALRVDEVLGIAERRAALDAVESGDVRAEHFAVIGDDWDIEERSLATLDGLGLGHIGLDRTVGEMSGGECVLLRLAALLLERPGVLLLDEPTNNLDAYARRRLYDAVEAWTGALLVVSHDRELLERVDRIADLREGSVTWYGGNLSAYEEALAVEQEAARRMVRAAESDVQRQKRELSAAHVTLARRKRYGQKMWDTKREPKVIMGQRKRAAQVSAGKHRILHTERLAAAEERLDEAESAVREDEEIRIELPDTRVHPGSEVLLLRDPVPPYGPPLHGELMVRGPERIALTGRNGAGKTALLRTIAGELEPLSGEASPL…
Streptomyces_virginiae		WP_030825706.1	VarM	MSHAPAFITCSALSFDWPDGTPVFDGFQLAVGPGRTGLIGLNGSGKSTLLKLIAGELKPSEGQSSVAGSVGYLPQTVTLDTALRVDEALGIRTARAALHAIEAGEATEANFAAVGDDWDVEERALATLDQLGLARIGLDRTVGELSGGESVLLRLAALLLARPDVLLLDEPTNNLDLRARGRLYAAVESWSGVMLLVSHDRELLERVDQIADLRDGEVRWYGGNFSDYEDMLAAEQEAAERMVRVAEADVQRQKRELADAQVKLARRKRYGQKMFENKREPKIVMGARKRAAQESAGKHRIMHTEKLAQAKERLDQAVEAVRDDAEIRIQLPATLVPPGRRVLTLSDLRLPHGAAVPGEWELRGPERIALVGRNGSGKTTLLRTIAGQLAPESGTAVTH…
Streptomyces_xanthophaeus		WP_031153773.1	VarM	MSHAPAFITCSALSFDWPDGTPVFEGFQLAVGPGRTGLIGLNGCGKSTLLKLVAGELTPSEGQFSVAGTVGYLPQNVTLDTELRVDEALGIHPARAALHAIEAGEATEANFTAVGDDWDVEERALATLDQLGLARIGLDRTVGELSGGECVLLRLAALLLARPDVLLLDEPTNNLDLRARRRLYAAVESWTGVMVLVSHDRELLERVDQIADLRDGEVRWYGGNFTDYEAMLAAEQESAERMVRVAEADVQRQKRELADAQVKLARRKRYGQKMYENKREPKIVMGARKRAAQESAGKHRIMHTEKLAEAKDRLDQAVEAVRDDDEIRIELPATRVPPGRRVLTLTDLHLAHGAAVRGGWELRGPERIALVGRNGSGKTTLLRTIAGQLAPMSGEAVAH…
Streptomyces_erythrochromogenes		WP_031157908.1	VarM	MSHAPAFITCSALSFDWPDGTPVFDGFQLAVGPGRTGLIGLNGSGKSTLLKLIAGELTPSEGQSSVAGSVGYLPQTVTLDTALRVDEALGIRTARAALHAIEAGEATEANFAAVGDDWDVEERALATLDQLGLARIGLDRTVGELSGGESVLLRLAALLLDRPDVLLLDEPTNNLDLRARGRLYAAVESWSGVMLLVSHDRELLERVDQIADLRDGEVRWYGGNFTDYEEMLAAEQDAAERMVRVAEADVQRQKRELADAQVKLARRKRYGQKMYENKREPKIVMGARKRAAQESAGKHRIMHTEKLAQAKERLDQAVEAVRDDAEIRIELPATLVPPGRRVLTLSDVHLPHGGRVRGEWELRGPERIALVGRNGSGKTTLLRTIAGQLAPESGTAETH…
Streptomyces_alboviridis		WP_032756916.1	VarM	MSTSDTHISCTSLSFSWPDGTEVLSGFDLAVGPGRTGLIGLNGCGKSTLLRLIAGELAPLEGQIRTRGGLGYLPQTVTLDTALRVDQVLGIADRRAAIDAVEAGDVREELFAVIGDDWDVEQRARATLDGLGLGRIGLDRTAGEMSGGECVLLRLAALLLARPGVLLLDEPTNSLDTVARGRLHDAVDAWTGALLVVSHDRELLERVDRIADLRDGSVTWYGGNLSAYEEALAVEQEAAQRMVRAAESDVQRQKRELAEAHMKLARRRRYGQKMWDTKREPKVVMGQRKRSAQESAGKHRILHTERLAEARERLGEAELAVREDEEIRIELPTTRVHPGTEVILLRDPVPPYGPPLRGELTVRGPERIALTGRNGAGKTALLRTIAGELAPLSGEATTL…
Streptomyces_roseosporus_NRRL_15998		WP_032771664.1	VarM	MSCTSLSFSWPDGTEVLTGFDLAVGPGRTGLIGLNGCGKSTLLRLIAGELTPASGTVRIRGELGRLPQSVVLDTALRVDEVLGVAERRAALDAVESGDVRAEHFTVIGDDWDIEERSLATLDGLGLGHIGLDRTVGEMSGGECVLLRLAALLLERPGVLLLDEPTNSLDAYARRRLYDAVDAWTGALLVVSHDRELLERVDRIADLREGSVTWYGGNLSAYEEALAVEQEAARRMVRAAESDVQRQKRELSAAHVTLARRKRYGQKMWDTKREPKVIMGQRKRAAQVSAGKHRILHTERLAAAEERLEEAESAVREDEEIRIELPDTRVHPGSEVLLLRDPVPPYGPPLHGELMVRGPERIALTGRNGAGKTALLRTIAGELKPLSGEVSPWVATGFLP…
Streptomyces_wedmorensis		WP_033202895.1	VarM	MAHHPTFITCSSLSFSWPDGTEVLDDFRLTVGPGRTGLVGLNGSGKSTLLKLIAGDLTPVSGEVRVTGELGHLPQNLVLDTARRVDEILGVAAKRAALHAIEAGDPAEEHFTALADDWDVEERARATLDQLGLEHIGLDRTVGEISGGESVLLRLAALLLARPDVLLLDEPTNNLDLHARARLYEAVENWSGVLVVVSHDRELLDRVDQIADLRDGGVTWYGGNWSAYETALAAEQEAAERMVRVAEADVQRQKRELVDTQVKSARRKRYGQKSFENKVASKIVANGRKRDAQVTAGKQRTLHAERLSEARERLDAAVEAVRDDDEIRVELPRTSVPPGREVLFLRDLELRYGARVAGDFELRGPERIALVGRNGAGKTTLLRTIAGELEPLSGETEAR…
Streptomyces_fulvoviridis		WP_033249395.1	VarM	MLCSSLSFAWPDGSEVFDGFQLTVGGGRTGLIGLNGCGKSTLLRLIAGELDPTDGHIRTAGDIGHLPQDITLDTALRVDQVLGVATARAALLAIEAGDADEAHFAAVGDDWDVEERARAVLDQLGMSAVGLDRTVGELSGGECVLLRLAALLLARPSVLLLDEPTNNLDLYARRRLYDAVDAWAGVLVVVSHDRELLERVDRIADLRDGSVTWYGGPLSAYEEALAVEQEAAERMVRVAEADVRRQRRELADAQVKLSRRKRYGQKMWDTKREPKAVMGRRKQTAQESAGKHRIMHTERLADAEGRLDEAVEAVRDDEAIRIELPHTRVHPGRGVLVLRDLELAHGARLRGAWDLRGPERIALIGRNGAGKTTLLRTIAGELEPVSGDAVAQVPTGFLP…
Streptomyces_pratensis_ATCC_33331		YP_004921667.1	VarM	MSASTTHILCSSLSFAWPDGSEVFDGFQLTVGGGRTGLIGLNGCGKSTLLRLIAGELDPTDGHIRTAGDIGHLPQDITLDTALRVDQVLGVATARAALLAIEAGDADEAHFAAVGDDWDVEERARAVLDQLGMSAVGLDRTVGELSGGECVLLRLAALLLARPSVLLLDEPTNNLDLYARRRLYDAVDAWAGVLVVVSHDRELLERVDRIADLRDGSVTWYGGPLSAYEEALAVEQEAAERMVRVAEADVRRQRRELADAQVKLSRRKRYGQKMWDTKREPKAVMGRRKQTAQESAGKHRIMHTERLADAEGRLDEAVEAVRDDEAIRIELPHTRVHPGRGVLVLRDLELAHGARLRGAWDLRGPERIALIGRNGAGKTTLLRTIAGELEPVSGDAVAQ…
Streptomyces_venezuelae_ATCC_10712		YP_006881946.1	VarM	MAHHPTFITCTSLSFSWPDGTEVLDDFRLAVGPGRTGLVGLNGSGKSTLMKLIAGELTPASGSVRVTGELGYLPQNLVLDTSRRVDEILGIAGKRTALHAIEAGDPAEEHFTALADDWDVEERARATLDQLGLGGVGLDRTVGEISGGESVLLRLAALLLARPDVLLLDEPTNNLDLHARARLYEAVESWSGVLVVVSHDRELLERVDQIADLRDGSVTWYGGAWSDYEAALAAEQEAAERMVRVAEADVQRQKRELSDTQMKLARRRRYGQKSFENKVASKLVANSNKREAQVTAGKQRTLHAERLSEARERLDAAVEAVRDDDEIRVELPRTSVPPGREVLFLRDLELRYGARVAGEFELRGPERIALVGRNGAGKSTLLRTIAGEVEPLSGETEAR…
Streptomyces_fulvissimus_DSM_40593		YP_007935260.1	VarM	MSTSDTHISCTSLSFSWPDGTEVLSGFDLAVGPGRTGLIGLNGCGKSTLLRLIAGELAPLEGQIRTRGGLGYLPQTVTLDTALRVDQVLGIADRRAAIDAVEAGDVREELFAVIGDDWDVEQRARATLDGLGLGRIGLNRTAGEMSGGECVLLRLAALLLARPGVLLLDEPTNNLDTVARGRLYDAVDAWTGALLVVSHDRELLERVDRIADLRDGSVTWYGGNLSAYEEALAVEQEAAQRMVRAAESDVQRQKRELAEAHMKLARRRRYGQKMWDTKREPKVVMGQRKRSAQESAGKHRILQTERLAEARELLGEAELAVREDEEIRIELPTTRVHPGTEVILLRDPVPPYGPPLRGELTVRGPERIALTGRNGAGKTALLRTITGELAPLSGEATTL…
Nocardia_carnea	Nocardia_carnea_CCM2756	WP_033241568.1		MADISLSDLCFSWPDGTPVFDGLDAVLGPGHLGLVGSNGAGKSTLLRLLAGELRPVRGSITVTGGLGYLRQDLGLAVGQRVDTVLGIADTRKSLHRIESGSGGEADFDLVGNRWDIEERAVALFGRLGLDYLAGSVAQLDRRLETLSGGETVLLGLVAELLREPQVLLLDEPTNNLDSAARARLYDVVDQFTGTVLLVSHDRELLERMGAIAELRGGRLRLFGGNYSDYEHIVEQEQEAARAAIRDARSDMRKQSRELVEARIKLDRRQRYGQKMYENKREPKIVMGQRKRQAEVSAGKLRNSHIEKVHEAKDRLEQAEESLRDDREIRVELPDTRLYPGQHVVALEAVRLANGPVVSLAVDGPERVAITGRNGAGKTTLLRRLTAEPPRVPWRMLPQR…
Nocardia_carnea	Nocardia_carnea_CCM2756	WP_033245988.1		MADAFIVCSNLSFSWPDDTPVFTDLSFTVPGGRTGLVAPNGAGKSTLLRLIAGDLRPVAGSVTVDGVLGYLPQTLPLTGNMTVAELLGVAPVLAALEAIELGDTAEEHFATIGSEWDIEERTRAQLERLGIGELELTRRLDTLSGGQVVSLGLAAQLLRRPDVLLLDEPTNNLDRDARHRLYDLLGEWNGCLLLVSHDRALLDRMDRIAELHAGEIGYHGGNFTEYEQAVRAAREVAEKNIRNAEQEVKREKRELQQARERAARRASTAARNLGNAGLPKIFAGTMKRNAQESAGRAAGTHNARVDAARARLDQAERTLRADHKVALQLPGTNVPAGRTVFLGESIRYSIGNRQIFAEPGVDLAIRGPERIALTGPNGAGKSTLLRLLHGDLSAESGEI…
Streptomyces_capuensis		WP_003982153.1		MSTSSTSSATSAAIVCTGLGFAWPDGTPVLEDFDLAVGPGRTGLIGLNGAGKSTLLKLFAGELQPAEGDVKVTGEIGYLPQNAALDTRTRVDAALGIAGTRAALHAIENGDASEANFTAVGDDWDVEERARAALDQLGLHAIDLDRTVGEVSGGESVLLRLAALLLRRPDVLLLDEPTNNLDLAARRRLYAAVDGWSGALVVVSHDRELLDRVDRIADLRGGEIHWYGGNFTAYEQALAMEQEAAERMLRVAEADVARQRRELSDAQVKLARRVRYGNKMYAQKREPKIVMNSRKAAAQVSAGKHRTMHAEKLKEARERLGEAAEAVRDDDEIRVDLPRTEVPPGREVLTVRGLRARYGAYANLELRGPERVALTGRNGSGKTTLLRTLAGEIPPEEGT…
Streptomyces_rimosus_subsp._rimosus_ATCC_10970		WP_003982153.1		MSTSSTSSATSAAIVCTGLGFAWPDGTPVLEDFDLAVGPGRTGLIGLNGAGKSTLLKLFAGELQPAEGDVKVTGEIGYLPQNAALDTRTRVDAALGIAGTRAALHAIENGDASEANFTAVGDDWDVEERARAALDQLGLHAIDLDRTVGEVSGGESVLLRLAALLLRRPDVLLLDEPTNNLDLAARRRLYAAVDGWSGALVVVSHDRELLDRVDRIADLRGGEIHWYGGNFTAYEQALAMEQEAAERMLRVAEADVARQRRELSDAQVKLARRVRYGNKMYAQKREPKIVMNSRKAAAQVSAGKHRTMHAEKLKEARERLGEAAEAVRDDDEIRVDLPRTEVPPGREVLTVRGLRARYGAYANLELRGPERVALTGRNGSGKTTLLRTLAGEIPPEEGT…
Nocardia_asteroides_NBRC_15531		WP_019049231.1		MSTSIVLRGVTFEWPDGTVALHDVDGAFSAGRTGLVGRNGAGKSTLLRLIAGILTPTSGRIETTGDVGYLPQTLTLGRDATIAELLGIADKLAAVRAIEAGRVDEALFDTVGDDWDIEPRADEALHEIGFGAADLDRRVGAISGGQAVLVAITGLRLRRTPITLLDEPTNNLDRETRSALTRFVDSWPGTLVVVSHDLDLLEHMDATAELHGTTLTTFGGPYSAWRQQLDQEQAAAQQAARTAEQALKTEKRQRIEAETTLARRERTGKATQRNGGIPRILAGNRASKAQGSAGALRTTLDAKVRAAQEVLDATAARVRREEHIHLDLADPEVPRGKRIADLSDGDRTVLIQGPERVAVVGPNGAGKSTLLENLLHGRAGVLHTDRVGYLPQRLDGLDE…
Pilimelia_anulata		WP_019049231.1		MSTSIVLRGVTFEWPDGTVALHDVDGAFSAGRTGLVGRNGAGKSTLLRLIAGILTPTSGRIETTGDVGYLPQTLTLGRDATIAELLGIADKLAAVRAIEAGRVDEALFDTVGDDWDIEPRADEALHEIGFGAADLDRRVGAISGGQAVLVAITGLRLRRTPITLLDEPTNNLDRETRSALTRFVDSWPGTLVVVSHDLDLLEHMDATAELHGTTLTTFGGPYSAWRQQLDQEQAAAQQAARTAEQALKTEKRQRIEAETTLARRERTGKATQRNGGIPRILAGNRASKAQGSAGALRTTLDAKVRAAQEVLDATAARVRREEHIHLDLADPEVPRGKRIADLSDGDRTVLIQGPERVAVVGPNGAGKSTLLENLLHGRAGVLHTDRVGYLPQRLDGLDE…
Nocardia_asteroides_NBRC_15531		WP_022566421.1		MVSVSLSDLTFSWPDGTVVFDGLDAVLGPGHVGLVGGNGAGKSTLLRLITGALRPARGSVTVPGRLGYLRQDLGMQTGQRVDAVLGIAEVRAALGRIESGLGEPDDFDVVGTSWQIEDEAIALLGKLGLDYVAGSAADLDRTLDTLSGGETVLLGLVAELLREPDVLLLDEPTNNLDSVARARLYEVIRQFAGTVLVVSHDRDLLDRMDGIAELRAGEIRMFGGNFGEYERIVEQEQEAARAAVRDARSDVRRQARELVEARTKLDRRARFAQKMQDNKRVPKIVAGLRKNAAEVSAGKLRNSHIDKLDTARETLGQAEELVRADREVRIELPGTRLYPGQDVVVLERARLANGPVVDLRVSGPERIALTGRNGAGKSTLLRRIVAEGPKVPWRLLPQR…
Pilimelia_anulata		WP_022566421.1		MVSVSLSDLTFSWPDGTVVFDGLDAVLGPGHVGLVGGNGAGKSTLLRLITGALRPARGSVTVPGRLGYLRQDLGMQTGQRVDAVLGIAEVRAALGRIESGLGEPDDFDVVGTSWQIEDEAIALLGKLGLDYVAGSAADLDRTLDTLSGGETVLLGLVAELLREPDVLLLDEPTNNLDSVARARLYEVIRQFAGTVLVVSHDRDLLDRMDGIAELRAGEIRMFGGNFGEYERIVEQEQEAARAAVRDARSDVRRQARELVEARTKLDRRARFAQKMQDNKRVPKIVAGLRKNAAEVSAGKLRNSHIDKLDTARETLGQAEELVRADREVRIELPGTRLYPGQDVVVLERARLANGPVVDLRVSGPERIALTGRNGAGKSTLLRRIVAEGPKVPWRLLPQR…
Streptomyces_brasiliensis		WP_030117081.1		MSHPTAPGASLTVSDVSFQWPDGTGLFDGLSLTLPRGRTGLAGSNGAGKSTLLRLFAGLLRPSAGSVTVGGTLAHLPQNITLDTSLRVDAALGIAERRAALRAIEAGDVREEHFETVGDDWDVEERALATLGSLGLGGIDLDRTVGRLSGGETVLLRLAALLLERPDVLLLDEPTNNLDLFARRRLYDAVDSWRSGILVVVSHDRDLLERVDRIAELRAGSVSWYGGGWSAYQEALATQQEAAGRMLRAADADVRRQQRELEEARTKVARRRSHDKKLDGRRKAPRIVAGERKRSAQESGDRLRGLHEDRLDEARERREEAAEAVRRDAEIKVSLPHTAVPAGRTVLTVRDLSLPYGRLTGGSLHVQGPERIALVGCNGAGKTTLLRTIAGELAPTTGE…
Streptomyces_californicus		WP_030117081.1		MSHPTAPGASLTVSDVSFQWPDGTGLFDGLSLTLPRGRTGLAGSNGAGKSTLLRLFAGLLRPSAGSVTVGGTLAHLPQNITLDTSLRVDAALGIAERRAALRAIEAGDVREEHFETVGDDWDVEERALATLGSLGLGGIDLDRTVGRLSGGETVLLRLAALLLERPDVLLLDEPTNNLDLFARRRLYDAVDSWRSGILVVVSHDRDLLERVDRIAELRAGSVSWYGGGWSAYQEALATQQEAAGRMLRAADADVRRQQRELEEARTKVARRRSHDKKLDGRRKAPRIVAGERKRSAQESGDRLRGLHEDRLDEARERREEAAEAVRRDAEIKVSLPHTAVPAGRTVLTVRDLSLPYGRLTGGSLHVQGPERIALVGCNGAGKTTLLRTIAGELAPTTGE…
Streptomyces_purpeochromogenes		WP_030117081.1		MSHPTAPGASLTVSDVSFQWPDGTGLFDGLSLTLPRGRTGLAGSNGAGKSTLLRLFAGLLRPSAGSVTVGGTLAHLPQNITLDTSLRVDAALGIAERRAALRAIEAGDVREEHFETVGDDWDVEERALATLGSLGLGGIDLDRTVGRLSGGETVLLRLAALLLERPDVLLLDEPTNNLDLFARRRLYDAVDSWRSGILVVVSHDRDLLERVDRIAELRAGSVSWYGGGWSAYQEALATQQEAAGRMLRAADADVRRQQRELEEARTKVARRRSHDKKLDGRRKAPRIVAGERKRSAQESGDRLRGLHEDRLDEARERREEAAEAVRRDAEIKVSLPHTAVPAGRTVLTVRDLSLPYGRLTGGSLHVQGPERIALVGCNGAGKTTLLRTIAGELAPTTGE…
Mycetocola_saprophilus		WP_030143253.1		MSQHPQPAISLFDLSLTRPDGTVTLDGLSGTIGLGRTGLIGANGSGKSTLLRLIAGELTPTRGRVVTGGAVGYLPQTLTLDTDATLADILGIGPQLRAFRAIESGDVDPRHFDVLGDRWDVEAQGSRALAECGLPETDLDRRIGTVSGGEAMLVAIAGLRLARAPITLLDEPSNNLDRDARSTLYRMVETWPGTLVVVSHDTVLLDRMEQTAELFAGSLTVFGGPYSAWRAHHEQEQAAAIQAERSADLAVKKERRQRQEAETLLARRLRAGKKASEQRRGDKIVMNQRASEAQESAGKLRGNLENRVEAATEARDRAAERVRREESIHLELPDPRVARSRRIAEFELSGRTLVIQGPERVALIGGNGVGKTTLLRELLDSTALRRARLLTDRVGYLAQ…
Salana_multivorans		WP_030143253.1		MSQHPQPAISLFDLSLTRPDGTVTLDGLSGTIGLGRTGLIGANGSGKSTLLRLIAGELTPTRGRVVTGGAVGYLPQTLTLDTDATLADILGIGPQLRAFRAIESGDVDPRHFDVLGDRWDVEAQGSRALAECGLPETDLDRRIGTVSGGEAMLVAIAGLRLARAPITLLDEPSNNLDRDARSTLYRMVETWPGTLVVVSHDTVLLDRMEQTAELFAGSLTVFGGPYSAWRAHHEQEQAAAIQAERSADLAVKKERRQRQEAETLLARRLRAGKKASEQRRGDKIVMNQRASEAQESAGKLRGNLENRVEAATEARDRAAERVRREESIHLELPDPRVARSRRIAEFELSGRTLVIQGPERVALIGGNGVGKTTLLRELLDSTALRRARLLTDRVGYLAQ…
Streptomyces_aureofaciens		WP_030281506.1		MAQPTTAVLCTDLAFEWPDGKSVLDGFHLAVGPGRTGLIGLNGAGKSTLLRLLAGELTPTGGTVRIAGELGYLPQGLTLDTGLRVDEALGIRAAREALHAIESGDTDQRHFDAVGDDWDVEERARATLDRLGLHRLGLDRTTGELSGGEAVLLRLAALLLRRPDVLLLDEPTNNLDRAARERLYEAVAGWHGVMVIVSHDRELLRHVDQIADLRDGEVTWYGGNFDDYERTLAAQQETAERLLRNAEAEVQRQKRDLVDARSKLERSASYGRKRSVTRNDPHIFAGMLKRKGQETAGRLTGMHTERLEEARARLTAAEEAVRDDAEIRVDLPRTAVPAGRGVLTLQKVRLPGLPGLPEGVTVDLDLRGPERIALVGRNGSGKTTLLRTIAGELAPLDGM…
Streptomyces_avellaneus		WP_030281506.1		MAQPTTAVLCTDLAFEWPDGKSVLDGFHLAVGPGRTGLIGLNGAGKSTLLRLLAGELTPTGGTVRIAGELGYLPQGLTLDTGLRVDEALGIRAAREALHAIESGDTDQRHFDAVGDDWDVEERARATLDRLGLHRLGLDRTTGELSGGEAVLLRLAALLLRRPDVLLLDEPTNNLDRAARERLYEAVAGWHGVMVIVSHDRELLRHVDQIADLRDGEVTWYGGNFDDYERTLAAQQETAERLLRNAEAEVQRQKRDLVDARSKLERSASYGRKRSVTRNDPHIFAGMLKRKGQETAGRLTGMHTERLEEARARLTAAEEAVRDDAEIRVDLPRTAVPAGRGVLTLQKVRLPGLPGLPEGVTVDLDLRGPERIALVGRNGSGKTTLLRTIAGELAPLDGM…
Streptomyces_griseolus		WP_030628997.1		MSQPLAPATSLTCSALSFRWPDGTEVFDGLSLTVGPGRTGLVGTNGSGKSTLLRLLAGRLRPSAGSVTVGGRLAYLPQNLTLDTSLRVDAALGIAERRAALRAIESGDVAVEHFETLADDWDVEERALATLGTLGLDGIGLDRTVGQLSGGESVLLRLAALLLERPDVLLLDEPTNNLDVFARRRLYEAVDSWRSGILLVVSHDRDLLERVDRIADLRAGSVSWYGGGYLAYEEALATQQEAAGRMLRAAESDVRRQKRELEEARTKIARRQRHNKKMDAQNRAPKIVAGAHKRSSQEAAGKLKGLHEDRLQEARERLDEASDAIRDDAEIRVRLPRTSVPAGRTVLTVEGLRPRFGALREGSLQVRGPERVALIGRNGAGKTTLLRTLTGELAPLEGE…
Streptomyces_halstedii		WP_030628997.1		MSQPLAPATSLTCSALSFRWPDGTEVFDGLSLTVGPGRTGLVGTNGSGKSTLLRLLAGRLRPSAGSVTVGGRLAYLPQNLTLDTSLRVDAALGIAERRAALRAIESGDVAVEHFETLADDWDVEERALATLGTLGLDGIGLDRTVGQLSGGESVLLRLAALLLERPDVLLLDEPTNNLDVFARRRLYEAVDSWRSGILLVVSHDRDLLERVDRIADLRAGSVSWYGGGYLAYEEALATQQEAAGRMLRAAESDVRRQKRELEEARTKIARRQRHNKKMDAQNRAPKIVAGAHKRSSQEAAGKLKGLHEDRLQEARERLDEASDAIRDDAEIRVRLPRTSVPAGRTVLTVEGLRPRFGALREGSLQVRGPERVALIGRNGAGKTTLLRTLTGELAPLEGE…
Streptomyces_carneus		WP_033241568.1		MADISLSDLCFSWPDGTPVFDGLDAVLGPGHLGLVGSNGAGKSTLLRLLAGELRPVRGSITVTGGLGYLRQDLGLAVGQRVDTVLGIADTRKSLHRIESGSGGEADFDLVGNRWDIEERAVALFGRLGLDYLAGSVAQLDRRLETLSGGETVLLGLVAELLREPQVLLLDEPTNNLDSAARARLYDVVDQFTGTVLLVSHDRELLERMGAIAELRGGRLRLFGGNYSDYEHIVEQEQEAARAAIRDARSDMRKQSRELVEARIKLDRRQRYGQKMYENKREPKIVMGQRKRQAEVSAGKLRNSHIEKVHEAKDRLEQAEESLRDDREIRVELPDTRLYPGQHVVALEAVRLANGPVVSLAVDGPERVAITGRNGAGKTTLLRRLTAEPPRVPWRMLPQR…
Streptomyces_carneus		WP_033245988.1		MADAFIVCSNLSFSWPDDTPVFTDLSFTVPGGRTGLVAPNGAGKSTLLRLIAGDLRPVAGSVTVDGVLGYLPQTLPLTGNMTVAELLGVAPVLAALEAIELGDTAEEHFATIGSEWDIEERTRAQLERLGIGELELTRRLDTLSGGQVVSLGLAAQLLRRPDVLLLDEPTNNLDRDARHRLYDLLGEWNGCLLLVSHDRALLDRMDRIAELHAGEIGYHGGNFTEYEQAVRAAREVAEKNIRNAEQEVKREKRELQQARERAARRASTAARNLGNAGLPKIFAGTMKRNAQESAGRAAGTHNARVDAARARLDQAERTLRADHKVALQLPGTNVPAGRTVFLGESIRYSIGNRQIFAEPGVDLAIRGPERIALTGPNGAGKSTLLRLLHGDLSAESGEI…
Amycolatopsis_keratiniphila_subsp_keratiniphila	Amycolatopsis_keratiniphila_subsp_keratiniphila_NRRL_B-24117	WP_063270800.1		MSDAFVVVSALSFAWPDDTQVFDDLSFTVPGGRTGLVAPNGAGKSTLLKLIAGELRPLSGSVSVQGVLGYLPQSLPLTADLDVAEVLGIAPQLAALSAIESGDASDEHFTTIGTDWDIEERTRAQLDRLGLDGISLDRSLRTLSGGQIISLGLAAQLLKRPDVLLLDEPTNNLDLDARRKLYGVLEDWSGCLLLVSHDRELLDRMDRIAELDRGDLRYHGGNFTQYEAAVKAEQEVAERNVRSAEQEVKREKREMQQARERAARRAGNAARNLGNAGLPKIFAGTMKRNAQESAGKANETHAARVSDAKNRLDEAERSLRDDHKIALILPGTNVPAGRTMFHGEHIQVRYGDRNIFAGDGVDLTIRGPERIALTGGNGTGKSTLLRVLNGDLVPDSGVL…
Amycolatopsis_keratiniphila_subsp_keratiniphila	Amycolatopsis_keratiniphila_subsp_keratiniphila_NRRL_B-24117	WP_063277015.1		MSSSFTLSDVTFTWPDGAPAFERLSLTLGTGRTGLVGTNGSGKSTLLRLLAGELRPTTGSITTPGELGYLPQNLVLDTGRRVDDVLGVTAIRAAIRAVEDGSATEAHFATIGDNWDVEERIRAILDRLGLGAVRLDRRAGELSGGELTLLGLAALLLRRPAALLLDEPTNNLDLRARELVHREVAGWGGILVVVSHDRELLRLVDRIAEVRDHEVTLYGGDLAAYEHAVEVAQEAARRHLRAAESDVKRQKRELVEAGIKLARRARYGQQMWDRKREPKVRMRKRQEDAQIAAGKYRILHTDRLEDAVEALKAAEELVREDAEIRVELPETTVARGTDVLRIDAVPRFGPAVDLHVMGPERIALVGPNGSGKTTLLRTITGELPPKSGEVGLFVPARLL…
Kitasatospora_phosalacinea	Kitasatospora_phosalacinea_CCM4152	WP_033213152.1		MAQPTTSILCTDLGFEWPDGRPVLSGFHLAVGPGRTGLVGLNGAGKSTLLRLIAGELTPATGTVRVAGELAYLPQDLTVAAGQRVDETLGIRAQREALHAIESGDVDERHFTAVGDDWDVEERARATLDRLGLAELDLDRTTGELSGGQAVLLHLAALLLRRPDVLLLDEPTNNLDVQARARLYDAVAAFPGVLLLVSHDRELLDRVDQIADLRDGEVTWYGGNFSAYQEALETEQEAAERLVRNAGADVKRQKRDLVEAGQRLAKSAAYGKQRSVRRNDPKALADKLQAKGEETAGRLRGMHAERLNEAKERLATAEEAVRDDAEIRIDLPRTAVPAGRTVLTLEGVRLAHGGRGRVDLDLRGPERIALTGRNGSGKTTLLRTIAGELAPAEGMVTTP…
Nocardia_tenerifensis_DSM_44704	Nocardia_tenerifensis_DSM_44704	WP_040736179.1		MSTSTITLRNLTFEWPDGTVALAGVDGAFTAGRTGLVGRNGAGKSTLLRLVAGLLTPTAGRIERTGEVGYLPQTLTLGRDATIAELLGIAGKLAALRAIEAGEGAAEHFDAIGEDWDIEARADQALHEIGFGAADLDRTVGAISGGEAVLIAVTGLRIQRTPITLLDEPTNNLDRETRARLTELVDSWPGTLVVVSHDLELLEHMDATAELHGATLEVFGGPYSAWREHVAQEQEAAAQAARTAEQALKVEKRQRVEAETKLARRERTGRATQQHGGIPRILAGNRASKAQASAGAMRTTLDAKVRAAQDVLDAAAARVRREEHIHLELPDPDVPRGRRIAELRDGDRTVIIQGPERVALIGPNGAGKSTLLESLLSGRDPERAALLTDRVGYLPQRLD…
Nocardia_tenerifensis_DSM_44704	Nocardia_tenerifensis_DSM_44704	WP_040736565.1		MANLSFSDLTFAWPDGTPVFDGLDGGLGPGHIGLVGSNGAGKSTLLRLIAGELTPTRGSITVTGHLGYLRQDLGLGAGQRVDAVLGIAETRKALHRIESGSAEESDFDLVGSRWDVEERAVALLGRLGLHYVADSADQLDRTLETLSGGETTLLGLVAELLAEPEILLLDEPTNNLDRLARERLYEVVAQFSGTVVTVSHDRELLERMGAIAELRQGELRMFGGNFSEYERIIEAEQEAARAAIRDARSDVRRQARELVETRIKLDRRQRYGQKMWDTKREPKIIMSERKRQAQVSAGKLRNNHIDKLETAKDQLQQAQELLRDDREIRVELPDTRLYPGQDVIELHEDRLACGPTVSLRISGPERIALTGRNGVGKTTLLRRIAAAGPKVPWRLLPQR…
Streptomyces_albus_J1074	Streptomyces_albus_J1074	WP_003946832.1		MSDAFVTVSHLSFAWPDGTPVLDGLSFTVGAGRTGLVAPNGAGKSTLLKLIAGELRPRSGSVQVSGTLGYLPQSLPFAEELTVAEVLGVAPVIAALDAVESGDVSEEHFTTIGDDWDIEERTRAQLDRLGLGHLALDRSLATLSGGQIVSLGLAAQLLRRPDVLLLDEPTNNLDLDARRHLYGVLEEWNGCLLLVSHDRALLDRMDRIAELDAGRVRFFGGNFTAYEEAVRGEQEVAEKNVRSAEQELKREKRELQQARERAERRQSNAARNLKSAGLPKIFAGNMKRGAQESAGRAGQTHAARLGEAKARLDEAGRAVRDEQRIVLELPDTQVPAGRTVFQGERLCVGHGDRQLFAGDGLDLTIRGPERIALTGPNGAGKSTLLRLLDGTLEPESGEA…
Streptomyces_albus_J1074	Streptomyces_albus_J1074	WP_003952041.1		MPPSLRVVRRRVSNREALISTTALTCADLSFSWPDGTRVLNGLQLTFGPGRTGLTGDNGCGKSTLLKLATGELTPSSGTVQVFGELAHLPQHVTLDTSLRVDEALGIREVRAALHAIEAGHATEDHFATVGDDWDVEERALALLGSLGLGHIGLDRTVGEVSGGESVLLRLTALLLARPGVLLLDEPTNNLDLAARHRLYAAVESFPGVLVVVSHDRELLARVDRIAELRDGEVTWYGGNYDAYQEAVAAEQEAAGRAVRAAGNDVRRQRRELAGAQATLARRRRYGQKMNDTKREPKIVMNARKRAAQVSAGKHRALHEDRLATARQRLDAAEEAVRNDEVIRVDLPATALPAGRTVLTLSKLRLRHGARAERTFEVRGPERIALVGRNGAGKTTLLR…
Streptomyces_albus_subsp._albus_NRRL_B-2513	Streptomyces_albus_subsp._albus_ATCC39897*	KUJ69612.1		MSDASVVCSNLSFTWPDDTPVFQDLSFALGSGRTGLVAPNGTGKSTLLRLIAGELRPGGGAVSVAGALGYLPQSLPLTGDLTVAEVLGVAAIIKAIDAVESGEVDEEHFTTIGDDWDIEERTRAQLDRLGLAGLTLDRGLRTLSGGQVISLGLAAQLLRRPDVLLLDEPTNNLDLDARHRLYDALEDFTGCLLLVSHDRALLDRMERIAELDHGELRFHGGNFTDYQEAVRAEQEVAEKNVRNAEQELKRERREMQQARERAERRQSNAARNLKSAGLPRIFAGNMKRGAQQSAGRAGQMHAGRVSEAKARLDEAGRALRDEQRLTLDLPDTSVPAGRDLFVGERLRVRLGDREVFAGHGVDLAVRGPERIALTGPNGAGKSTLLRLLNGDLAPLSGGI…
Streptomyces_albus_subsp._albus_NRRL_F-4371	Streptomyces_albus_subsp._albus_ATCC39897*	KWT57830.1		MTTSSSSSTSSATSAAIVCTGLGFAWPDGTPVLEDFDLSVGPGRTGLIGLNGAGKSTLLKLIAGELRPAEGDVKVTGEIGYLPQNAALDTRTRVDAALGIAKTRAALHAIENGDVSEANFAAVGDDWDVEERARAALDQLGLHAIGLDRTVGEVSGGESVLLRLVALLLRRPDVLLLDEPTNNLDLAARRRLYSAVDGWSGALVVVSHDRELLDRVDRIADLRGGEVHWYGGNFTAYEQALAVEQEAAERMLRVAEADVARQRRELSDAQVKLARRVRYGNKMYAQKREPKIVMNSRKAAAQVSAGKHRTMHAEKLKEARERLGEAAEAVRDDDEIRVDLPRTEVPPGREVLTVRGLRARYGAYANLELRGPERVALTGRNGSGKTTLLRTLAGEIPPE…
Streptomyces_albus_subsp._albus_NRRL_F-4371	Streptomyces_albus_subsp._albus_ATCC39897*	KWT61938.1		MSDASVVCSNLSFSWPDDTPVFQDLSFTVGTGRTGLVAPNGSGKSTLLKLIAGELRPTAGSVSVSGVLGHLPQSLPLAAGLTVAEVLGVADVIRALDAVESGDVSEEHFTTIGDDWDIEERTRAQLDRLGLAGLALDRGLSTLSGGQIVSLGLAAQLLKRPDVLLLDEPTNNLDLDARHRLYDVLGDWNGCLLLVSHDRALLDRMDRIAELDRGALRVYGGNFTAYEEAVQAEQEVAEKNVRNAEQELKREKRELQQARERAERRASNASRNLKNAGLPRIFAGNMKRGAQESAGRAGQMHASRVSEAKARLDEAGRAVRDEQRITLDLPATQVPAGRNLFLGEGLLVRHGERPLFAGEGVDLTIRGPERIALTGPNGAGKTTLLRLLNGDLEPDAGQI…
Streptomyces_antibioticus_DSM40234	Streptomyces_antibioticus_ISP5234_DSM402334	KUN18382.1		MSDAAIVCSNLSFAWPDDTPVFQDLSFSVTPGRTGLVAPNGSGKSTLLKLIAGELKPATGSVSVGGTLGYLPQSLPLTGHLTVAEVLGVAAVIRALDAVESGDVAEEHFATIGDDWDIEERTRAQLDRLGLADLTLDRSLSTLSGGQVVSLGLAAQLLKRPDVLLLDEPTNNLDLQARHKLYDVLGDFTGTLLLVSHDRALLDRMERIAELGSDELRLYGGNFTEYEEAVRAEQEVAEKNIRNAEQELKREKREMQQARERAERRMSNASKNLKNAGLPKIFAGNMKRGAQEAAGKSGTMHASRVSEAKARLDEAGRALRDEQRLTLELPDTQVPAGRNLFLGEGMQVRLGERDVFTPGGVDLTVRGPERIALVGPNGAGKTTLMRLITGELTPASGEI…
Streptomyces_antibioticus_DSM40234	Streptomyces_antibioticus_ISP5234_DSM402334	KUN23458.1		MSAALTCTSLAFSWPDGTPVFEDLDIAFGPGRTGLVGVNGSGKSTLLKLIAGDLTPADGTVRVAGEIGHLPQNVTLDTTLRVDEVLGIAAQRAALHAIEAGDVSEAHFETVGDDWDAEERALATLGELGLGHIGLDRTVGEVSGGESVLLRLAALLLRRPDVLLLDEPTNNLDLYARKRLYTAVASWSGVMVIVSHDRELLELVDQIADLHAGEVTWYGGNFSAYEESLATEQEAAERMVRVAEADLKRQKRELVEAHSKLAQRTRYANKMYENKREPRAVMKLKRRSAQVSAGKHRIMHEGKLADAKERLDEAVEAVRDDDVIRVDLPYTAVPPGRDVLTLMDLELAYGARVKGGFDLRGPERVALIGRNGAGKTTLLRTIAGELAPVSGEAHAQVPL…
Streptomyces_caelestis_DSM_40084	Streptomyces_caelestis_ATCC15084_DSM40084	MBB5799067.1		MPTSITVTSLAFTWPDGTPVFEDLDVAFGPGRTGLVGVNGSGKSTLLKLIAGELAPADGTVRVTGDVGYLPQNVTLDTTLRVDEALGIADRRAALHAIEAGDVAEAHFETVGDDWDVEERALATLGELGLAHVELDRTIGEVSGGESVLLRLAALLLRRPDVLLLDEPTNNLDLYARRRLYAAVESWPGVMVVVSHDRELLDLVDQIADLRRVNTAARSASVEGGGGRRVGEITWYGGNYSDYEEALAIEQEAAERMVRVAEADFRKQKRELTDAQVKLARRKRYGQKMWDQKREPKIVMGARKRAAQESAGKHRIMHEEKLAEARERLDEAAEAVRDDDEIRVDLPYTAVPPGRTVLTLQDVGLRYGARVAGGFELRGPERVALIGRNGAGKTTLLRT…
Streptomyces_hygroscopicus_subsp._limoneus_KCTC_1717	Streptomyces_hygroscopicus_subsp._limoneus_KCTC_1717	ALO99074.1		MSDAAVVCSNLSFAWPDDTPVFHDLSFTVTNGRTGLVAPNGSGKSTLLKLIAGELKPATGSVSVAGTLGYLPQSLPLTGNLTVAEVLGVAAVISAIDAVESGDVSEEHFTTIGDDWDIEERTRAQLDRLGLADLTLDRSLSTLSGGQVVSLGLAAQLLKRPDVLLLDEPTNNLDLEARHKLYDVLGDFNGCLLLVSHDRALLDRMERIAELGSDELRFYGGNFTEYEEAVRAEQEVAEKNVRNAEAELKREKREMQQARERAERRASNAAKNLKNAGLPKIFAGNMKRGAQEAAGKAGTMHASRVSEAKARLDEAGRALRDEQRLTLELPDTQVPAGRNLFLGEGMQVHHAGKAVFADGGVDLTIRGPERIALTGPNGAGKTTLMRLITGDLAPDSGEI…
Streptomyces_lincolnensis	Streptomyces_lincolnensis_ATCC25466	WP_067425694.1		MADASIVCTNLSFSWPDETPVFDGLSFALGAGRCGLVGPNGAGKSTLLRLAVGELTPTAGSITAQGHVGYLPQSLPLIDGTVDEALEIASIRAALHAIESGDVDEAHFTTVGDHWDIEERTTIVLDRLGLGDVSLDRPLRSLSGGQVLAIGLAAQLLKRPDVLILDEPTNNLDLAARQRLYQVVEEWKGALLVVSHDRELLDRVDTIAELQASELRLYGGNFTAYTEAVELEQENVQRAVRGAEQELRRHKREAQAAQERAQRRASNAKRNKASSGVPRIHAGALQRQAQESAGRAASVHQDRVSQAKAKLDEASQGMREEARLAITLPQTSVPAGRTVLTCHEANVRYGERTLFTGSGVDLGIRGPERIALLGPNGSGKSTLLKLIAGELEPSSGTVT…
Streptomyces_scabrisporus_DSM_41855	Streptomyces_scabrisporus_DSM_41855	WP_020550594.1		MSFPTAPAIVCSDLSFAWPDGTPVCTGLDLAIGNGRTGLVGVNGAGKSTLLKLIAGILRPTSGSITVGSDLGYLPQHLPLDAARRVDDVLGIARTRAALLAIEGGDADVRHFDAVGDDWDVEERARAQLDRLGLPHVDLDRTVGTLSGGESVLLGLAALLLRRPDVLLLDEPTNNLDASARERLYDAVQGYPGVLLVVSHDRVLLDLVDRIVELLPDRARAYGGNLSAYLEVLEQERATAERLVRTAQTDLRKQKRELAEAQVRLARRVRTGRKAQLEGGLPKIVAGNLKRAAEVSAGKLKGTHEGRLDDARTRLSEAKDAVREDKEIRIELPETEVPAGRTVLVAEGLNTADGLYGPNGLDLIVRGPERIALIGDNGSGKTSLLRLLTGAEQPAEGTV…
Streptomyces_scabrisporus_DSM_41855	Streptomyces_scabrisporus_DSM_41855	WP_026218052.1		MSTFTMSIVCTDLGFAWPDGGTLFDDFQMAVGPGRTGLVGLNGAGKSTLLRLMAGHLAPTRGSVRVTGEIGYLPQDLTLDTTARVDSVLGIAAQRAALHAVEAGEVDEAHFAAIGDDWDVEERAIATLDRLGLAHLDLDRTTGELSGGESVMLALAGRLLRRPDVLLLDEPTNNLDLVARERLYDAVEAWPGVLVVVSHDRGLLELVDRVADLRDGEVRWYGGTFSAYRNSLEVEQEAAERMVRVAESDVRRQKRELTEAHDKLARRKRYGQKMWDNKREPKVIMAQRKRSAQVAAGKHRTMHGERLADARERLTEAERAVRDDDVIRVDLPLTEVPEGRQVVALPGVGLRFGPRVKLDVRGPERIALLGRNGSGKTTLLRTIAGLTEPRTGEVRREVP…
Corynebacterium_ammoniagenes_DSM_20306		WP_003846608.1		MLNLILGKHLPSAGHIEAPSRVGYLPQDLGLKTDATIADVFGVSEILSAIESIEAGHYSEELLAVIGNDWDVEERTQPFIGALDIRRTIGTLSGGEAVSVALGAVFAQRPDLVLLDEPTNNLDSEAKDQLISMLRTSSIPAIVVSHDRDLLAHMDEIAELFNGRLRQFSGNYEDYRAAIAQEQEAAQQKVRDAKSTVKKEKQERAALQTNIARGAKQGKKNAINRKKSRIALGNDKVRAQMTAAKQTRIHEQNLAKAEESLDSAQRSVRKEAQVYIAVPPTHLAAGTKVLHLQLPANAESRSEFIMVGPEHLRIAGKNGSGKTTLINHILGADEDDGVDYVIDSVGYLRQRIEFDPQLTVMDTVAARLPALSQQELRDQLAQLLFHKDTVNQQMGQLSG…
Mycobacterium_fortuitum_subsp._fortuitum_DSM_46621		WP_003885513.1		MSFAWPDDVELFSDLSFTVGPGRTGLVAPNGAGKSTLLKLIAGEYQPSAGSVSVDGTVGYLPQSLPFTADLTVAAVLGVAPVLDALAALAAGDAGEEVFTAIGDDWDIEERSRAQLDRLGLHELVLDRRLGTLSGGEVVSLGLAAQLLKRPSVLLLDEPTNNLDSEARHRLYDALDSYTGCLLVVSHDRVLLDRMDQIAELYRGEMIFYGGSFTAYQESVAAAQAVAEGNIRNAEQQLKREKRQMQEARERAARRSSNAARNLKDAGLPKIVAGKLKRDAQESAARADDVHTKRVDDARTRLDEAERMLREDKVIALDLPDTVVPAGRTVFTGQGLQISRGGRKVFAGNGIDLSIRGPERIALTGPNGAGKSTLLRIVDGALEPDAGAVQRADGRIAAL…
Mycobacterium_phlei_RIVM601174		WP_003888909.1		MSSIVVSTLSFSWPDDTPLFDGLSVTIGPGRTGLVGANGAGKSALLRLIAGELTPSAGSVTVDGRVGYLPQTLPIAGPDRRVADLLGIAPVLDALAALAEGDASEAVFAAIGEDWDVEERARAQLDRLGLDHIALDRRLATLSGGEIITIGLAGQLLGRPDVLLLDEPTNNLDTEARHRLYTALDEFTGCLLLVSHDRVLLDRMDTIAELRNGEITLYGGNFTAYTDTVDAMQRRAETRIRTAEQQLRREKREKQLARERAARRANTAARNLKDAGLPKIVAGAMKRRAQESAGRIDGVNAERVAEAQDRLREAERELRDDDTLVLDLPDTDVPAGRDVLITNGLRASRGDRVLFDGVDLTVRGPERIALTGRNGSGKTTLLRILNGDLPPDTGTVRRA…
Mycobacterium_thermoresistibile_ATCC_19527		WP_003925020.1		MSIVFSDVSFAWPDGTALFTDLSFTIGPGRTGLVAPNGAGKSTLLDLIAGARRPTSGSVTVDGTVGHLPQHLPFMPEATVGDVLGITPVLTALDALAAGDASEAVFAAIGDDWDVEERCRGMLDRLGLGEVAVDRRLGSLSGGEVVAVGLAAQLLRRPEVLLLDEPTNNLDADARRRLHAALDDYPGTLLVVSHDRVLLDRMERIAELYRGEMLFYGGNFTTYQRQLAADQQSARNDVRHAEQSLRREKRERQQARERAARRSGTAARTVKDAGLPRIVAGAMKRRAQESAGRTDEVRAARIAAGRARLEEAEKRLRDDDAMVLDLPDTTVPAGRTVFAGSGLTVGNVLRGIDLTVRGPERIALTGANGVGKTTLLRVIGGRLAPDAGTVTRADGRIAY…
Mycobacterium_vaccae_ATCC_25954		WP_003931046.1		MSSVVCTHLSFSWPDDTAVFTDLSFTAGAGRAGLVAANGAGKSTLLRLIAGELRPTAGAVTVDGVVGHLPQTLPLLDDRSVAELLGVAAAIDALNALAAGDASDAVFAAIGDDWDVEERTRAQLDRLGLGHLDLDRSLRTLSGGEVVSLGLARELLRRPDVLLLDEPSNNLDGDARRRLYDALDDFAGCLLVVSHDRVLLDRMDRIAELYRGEVRWFGGNFTAYSEAVGEAQRAAQDAVRSAEQALRREKHQRQQARERADRRAGTAARTIKDAGLPKILAGARKRRAQETAGRSDDVHARRIDDARNRLDDAEGALRDDDALTLELPETELPAGRMVLQCTGIRFSRNGRDVLAGVDLAVRGPDRIALTGPNGAGKTTLLRILLSEIKPDTGTVEVAA…
Gordonia_terrae_NBRC_100016		WP_004022630.1		MPSSIVLSDVSFAWPDGTVVFDHLDLALGAETYALIGANGAGKSTLLGLIAGRLRPASGSVTLAGGASTTEVGVVAQDPQSDPSSTVAQALGIHEIRCAIARIENGSVDPADFDAVGDDWGVEERAVGLLEQMGLPRDLDRPVGAMSGGEATLLAIVAALLANPTILLLDEPTNNLDTDSRARLFDAITAFTGTVVVASHDLELLERVDATVELYHGRVRLFGGPYSQYREIVDAEQEAAEAALATAAGDLRKQRREMSEALIKLDRRARTGATAEREKRVPKIVAHNRKSEAQVSAGKLRNAHRDDVASAATRLDEAREDIRADRTARIVVPTPEVAPRAQIIVDDRLRVDGPERVALVGPNGSGKSTLIADVIARESVVVPYASVPQRIAFPDPARS…
Amycolatopsis_vancoresmycina_DSM_44592		WP_004558488.1		MSEIVLSGLSFSWPDDTPVFDHLSATVPAGRTGLVAPNGSGKTTLLKLVAGVLRPSGGSAVVDGLLGYLPQDLPLSGEPSVAEILGVAPVLRALAAVESGDVGEEHFTTIGTDWDIEERTRAQLDRLGLAGLALDRTLGTLSGGQIVSLGLAAQLLKRPDVLLLDEPTNNLDLEARRKLYAVLDDWSGCLLVVSHDRALLDRMDRIAELDRGEIRFHGGNFTAYEEAVRAAREVAEKNIRSAEQEVKREKRELQQARERAARRASTASRNLGNAGLPKIFAGTMKRNAQESAAKADGTHAARVGAAKAKLDQAERELRSEQKISLQLPQTAVPAGRTLFLGAGLRVRDLFGDGADLAIRGPERIALTGPNGAGKSTLLQLVAGLLAPSAGTVTRAEGRA…
Streptomyces_ghanaensis_ATCC_14672		WP_004994195.1		MSHASVICSNLSFTWPDDTPVFQDLSFTLGSGRTGLVAPNGTGKSTLIKLIAGELRPGTGSVSVSGTLGHLPQSLPLTGDLTVAEVLGVAAVIQAIDAVESGDVDEKHFTTIGDDWDIEERTRAQLDRLGLAGLALDRGLSTLSGGQVVSLGLAAQLLKRPDVLLLDEPTNNLDLDARHKLYDVLEDFTGCLLLVSHDRALLDRMERIAELDRDELRFHGGNFTEYEQAVQAEQEAAERNVRNAEQELKREKREMQQARERAERRQSNAARNLKNAGLPRIFAGTMKRGAQAAAGRAGHVHAGRVSEAQARLEESGRALREEQRITLDLPDTDVPAGRTLFLGEQLRVRLGDKDVFAGRGVDLTIRGPERIALTGPNGAGKSTLLRLINGELTPGGGQI…
Microbacterium_laevaniformans_OR221		WP_005050576.1		MPHASPAVVLDRVTFTWPDGTVALDDVSGAFADVRTGLIGRNGAGKSTLLGLIAGALIPASGTVVRSGTVDVMPQRLTADTRVAALLGVDAALDAVRAIASGDVDQRHFDAVGDDWDIEARATAALAEAGLPEDALDRRVGALSGGEAVLAALVGVRLRGAPIALLDEPTNNLDRDARARVHDLVRSWRGTLIVVSHDTALLELMDETAELYASSLSTFGGAYSAWGAAHEEQQAAARQAEAAARQQVRREKRDRIHQEQVLATRAAIGRKSAADRRAPKIVLGEKKRAAQASAGRLRVEAHDKEAEARAVLDATERRVRDDEPVHIELPDPDVAAGRRIATIGDGERSWTVQGPERVALIGPNGAGKTTLLERLVAGGAGTPAGGLAVDGVHNSASTD…
Mycobacterium_chelonae_1518		WP_005085191.1		MSAVISCGALTYTHPDGSVALDGLDMLVPAGRSGLVGVNGSGKSTLLKLIAGELRPTSGMVHASGEIGYLPQDLTIRADQSVPDLLGLTPVLAAIEAIENGSTDQTDFDTVGDDWDLAERVRAELDRLGLPAAVLDRSLGELSGGEVIRLGLARLLLRRPDVLLLDEPTNNLDGESRRHLYDVVSAWQRTLLVVSHDRELLEHVERIGDLRDGGVTWYGGGYSDYAAAVAAEQEAAAQAISTAKAEVRRERRDLAEAERVIAQRRRYGAKMQANKREPKIVMGLRKRAAQESAAALKQTQTDRLDKARENLGEAQTRLRADRSIRIDLPGTEVPAGRVVLTTEQLVLRHGVPAHLDLRGPQRVGLVGPNGSGKTTLLHTIAGRIPAAEGSATVHVPLGL…
Amycolatopsis_azurea_DSM_43854		WP_005161013.1		MSDAFVVVSALSFAWPDDTQVFDDLSFTVPGGRTGLVAPNGAGKSTLLKLIAGELRPTSGSVSAQGVLGYLPQSLPLTAELNVAEVLGIAPQLAALSAIESGDASDEHFTTIGTDWDIEERTRAQLDRLGLDGISLDRSLRTLSGGQIISLGLAAQLLKRPDILLLDEPTNNLDLDARRKLYGVLEDWSGCLLLVSHDRELLDRMDRIAELDRGDLRYHGGNFTQYEAAVKAEQEVAERNVRSAEQQVKREKREMQQARERADRRAGNAARNLGNAGLPKIFAGTMKRNAQESAGKANETHAARVSDAKNRLDEAERSLRDDQKIALILPGTNVPAGRTMFHGEHLQVRYGDRNVFAGDGVDLTIRGPERIALIGGNGTGKSTLLRVLNGDLSPDGGVV…
Amycolatopsis_azurea_DSM_43854		WP_005168092.1		MSSSLTLSDVSFTWPDGVPVFERLSLTIGTGRTGLVGTNGSGKSTLLRLLAGRLRATTGSVTAPGELGYLPQNLVLDTDRRVDDVLGVTAVRAAIKAVESGTATEEHFATIGDNWDVEERTRAILDRLGLDAVRLDQRAGELSGGELTLLGLAALLLRRPAALLLDEPTNNLDLRARELVHREVAAWGGILVVVSHDRELLRLVDRIAEVRDHEVTLYGGDLAAYEHAVEVAQEAARRHLRAAESDVKRQKRELIEAGIKLARRARYGQKMWDQKREPKVRMRKRQEDAQIAAGKHRNLHAGRLDDAVEALKAAEDLVREDAEIRVELPETTVPRGTDVLRIDAVPRFGPPVNLHVMGPERIALVGPNGSGKTTLLRTITGELPPKSGEAELFVPARLL…
Gordonia_aichiensis_NBRC_108223		WP_005175666.1		MLTSHEQLRLVSRSRVDPTPHAPTDLSELLMASPSSIDLTPSITLSDVSYAWPDGTPVFDDLSFSVPRAAYSLVGANGAGKTTLLRLIAGELVPTSGTITTGDVALVPQHAFADATETVASALGIEAIRSAIAAIEAGSVDEAHFETVGDDWDIEARAVSELAALGLPTDLDRTVGTLSGGEATLLAIVSRVIHRPAVLLLDEPTNNLDTVSRTRLCDLIEHFPGTVLLVSHDLELLERVDSTLELYHGQVRVFGGPYSHYRETIDAEQTTAEAAVANAANDLRRQRKEMTQAQITLDRRARTAAKAEREKRVPKIISHLRRDAAEKSAGRFHNEHRDDVAAASGRLDAARDEVRADRTTRITMPSVTLPRSAQVIVDDRLRVDGPERVALTGPNGAGK…
Gordonia_amarae_NBRC_15530		WP_005186296.1		MSENYSVPASSAALIVSDLSFSWPDGTPVFTGLSFSVDRRTHSLVGSNGAGKTTLLRLIAGDLRPASGSVSTVGDVEFVTQHPQADPSRTVGDVLEITPVLAALSRVESGSVDPADFEIIGDDWDIEERARAILAESGLPHEDLHRTVGTLSGGEATLLTICGALLRRPAVLLLDEPTNNLDTRARTSLFRMIDQFSGVLLVVTHDLELLERVEATLELHDRSIRLFGGPYSVYRKILDAEHEAALAAVADARSDLAKQKREKEEANIKLARRARTARKAEREKRVPKIIMGLRQNDAEVAAGKLANRHRDDVIAADDRLREARDGVRADASARITLPEVSLASRAQVVDDDRLTLLGPERVAVAGPNGSGKTTLLRSLMSTDDSICVPHAYLPQRLRF…
Gordonia_rubripertincta_NBRC_101908		WP_005200974.1		MSTPLPLSSQPSVVLSDVSFVWPDGTAVFDRLNLALGASTYSLIGANGAGKSTLLGLISQRLRPASGSVSISGATSAPEVGIVPQDPQSDPESTVSAALGIDGIRSAIGRIEGGSVDADDFDAVGDDWNVEERAIGLLAQMGLPTDLDRRVGAMSGGEATLLSIVAALMRRPSVLLLDEPTNNLDTSSRARLFDATDAFAGTVIVVSHDLELLERVDATLELYRGRVRVFGGPYSHYREIVDAEQEAAEAAVATAAGDLRKQRRELVDAQIKLDRRARTASTAEREKRVPKIIAHLRRGEAQVSAGKLRNAHQDDVAAAAARLDGAREEVRKDRTARIVVPEADLASRAQVVTDDRLRINGPERIALVGPNGSGKSTLIADLVAREAIVVPYAYVPQQI…
Gordonia_sputi_NBRC_100414		WP_005207199.1		MSTPSSVDLAPSITLSDVSYRWPDGTSVFDELSFSVPRAVYSLVGANGAGKTTLLRLIAGHLVPASGSITTTGDVALVPQHAFSDTSLTIASALGIEPIRAAISAIEAGSVDAAHFDVVGDDWDIEARAASELATLGLPTDLDRSVGTLSGGEATLLAIVSRIVHRPAVLLLDEPTNNLDTDSRDKVFELIDRFAGTVLAVSHDLELLERVDTTLELYHGDVRVFGGPYSFYREVVDAEQTTAQAAVANAANDLRKQRREMVNAQITLDRRARTAAKAEPEKRVPKIIAHLRRDAAEKSAGRFRNEHRDDVTAAAGRLESVRDDVRSDRGARITMPYVALGSSAQVIVDERLRMDGPERVALTGRNGSGKTSLIADLIDEDRIVVPYAYVPQQITFDDP…
Corynebacterium_accolens_ATCC_49726		WP_005281584.1		MRLFSGNYHAYREAIETEQRAAEAETREAKAEHRKQVREREAMQVRISRDQRRGKAFSHNNRKPGMAMGNDKNRSQNTAAKRSAQAAGSVKEAFDAYQAAQNKIRPDEHVHLDLPGTQLPNGTRVLTSSIVDLTGPEHVRLMGPNGSGKTTFLNKVARGDVGYSLDCGYLRQKIPLPENRTILEMVTEANPTAHPQFIRDQLAQLLFRDDQVHRRTDQLSGGERFRAEFARVLLAEPSPQFLLLDEPTNNLDITTIKWLVQILESYEGAYLLVSHDEGFCKQLSLSAQVHI
Corynebacterium_pseudogenitalium_ATCC_33035		WP_005322728.1		MPILLNDLSLVWPDGTTCFSGLNGAFSGPLTALIGDNGAGKTSLLNVILGKILPTAGTVEKPESIAYLPQDLAWNENDVVADIFGVTQVLTAISAVEAGEYEPELYELIGEQWDVGERIAAALSAAGLDIPLDRPIKSLSGGEAVRVALVAVFLSEPDFIILDEPTNNLDGTAKKHLKDMLVNAAAPVLVVSHDKDLLDVVSEVAELRDGNLRFFQGNYSDYLATINAEQEVAQKAVSTAKATYKQQLREQQAMQTRIARDARRGKKFAESKRKPGMTMKLDKQRSEKTASRRAQIHSDAVEAAQRSLARAARNIRDDDSVYIELPQTELPEGKRVISIPGLTIVGPERVRLSGPNGSGKTTLLNRINSGEVGYVIGNSGYLRQRIGLDPSLSVWDVVT…
Corynebacterium_tuberculostearicum_SK141		WP_005328060.1		MPILLNDLSLVWPDGTTCFSGLNGAFSGPLTALIGDNGAGKTSLLNVILGKILPTAGTVEKPESIAYLPQDLAWNENDVVADIFGVTQVLTAISAVEAGEYEPELYELIGEQWDVGERIAAALSAAGLDIPLDRPIKSLSGGEAVRVALVAVFLSEPDFIILDEPTNNLDGTAKKHLKDMLVNAAAPVLVVSHDKDLLDVVSEVAELRDGNLRFFQGNYSDYLATINAEQEVAQKAVSTAKATYKQQLREQQAMQTRIARDARRGKKFAESKRKPGMTMKLDKQRSEKTASRRAQIHSGAVEAAQRSLARAERNIRDDDSVYIELPQTELPEGKRVISIPGLTIVGPERVRLSGPNGSGKTTLLNRINSGEAGYVIGNSGYLRQRIGLDPSLSVWDVVT…
Saccharomonospora_cyanea_NA-134		WP_005458640.1		MSASIVCSRVSFHWSDDTPLFTDLSFSIGTGRTGLVAPNGAGKSTLLKLVVGEYTPTSGTVSVNGVCGYLPQTLPLESELTVAEALGVAPVLAALTAVESGDVDEKHFTTIGNDWDIEERTRAELDRLGLDGITLDRPLHTLSGGQVVSVGLAAQLLKRPDVLLLDEPTNNLDLDARHRLYDALENWNGCLVVVSHDRELLDRLDRIAELDGDELRFFGGNFTAYENTVRAEQEVAERNLRQAELEVKREKRDMQLARERAARRTSNAARNIRDAGIPKIVAGAMKRRAQESAGKADDIHSARVRQAQERLDEAGRALRDEQRIVVDLPETAVPSGRTLFEGRRLQVHHDGRALFAGDGLTLDVRGPERIALTGANGSGKSTLLRLISGELRPEGSLTR…
Corynebacterium_amycolatum_SK46		WP_005511339.1		MPISFSHLSFAWPDGTPCFSDLSATFTAPFTGLVGANGSGKSTLAKVLAGIYQPTSGTVEAPKIGYLDQDLGLKVTDTIADVFKAREILDAIAEIEAGNYSEELADIVADNWDLKERIQAALSASELNFSLTRSVGSLSGGEAVAVALTALFFSQPEMIVLDEPTNNLDAAAKERLLHMIDASQVPMVVISHDRELLNHADEIAELYHGSLRMFSGNFEHYRQTIDHEQEAVRAEVSEARASYHKEVRQRAEMQTRLARDARRGRKFATSKRKPGMAMGNDKNRSQVSSAKRASDAAASVSQARASYDLAQLRLREDTHVHIELPDTSLPNATRVLDSEMLTIVGPERVRLAGANGSGKTTFLNRIASGEVDYALPCGYLRQRITLPAEKSVWELVAES…
Rhodococcus_equi_ATCC_33707		WP_005514687.1		MSASAITLRDLTFEWPDGTVALDRVSGTFTTGRTGLVGRNGAGKSTLLRLIAGLLRPTSGRVDTVGEVGYLPQTLTTRKDSTVAELLGVDRIVAALRAIESGDPDPRHFDTVGDDWDIEARAEEALHEIGFTTVDLDRRVDTLSGGEAMLIAITGLRVRRTPVTLLDEPTNNLDRPTRARLAEMIDNWTGTLVVVSHDLELLEHMDATAELHDSRIEVFGGPYSAWKEHREQEQAAAVQAARSADQALKVEKRQRIEAETKLARRERTAKKTQKDGGIPKILAGNRASKAQASAGAMRGTLDDKVESAKAAADAAARRVREDEHIHLTLPDPDVPRSRRIAEFHDGERTIVVQGPERIALVGPNGAGKSTLLDHLLRGTEGDPGRVRGALLTERVGYLP…
Rhodococcus_equi_ATCC_33707		WP_005517467.1		MAHPSASVTLSDLTFAWPDGSPALDGLDAVFGSGRTGLVGLNGCGKSTLLKLIAGRLQPARGSVTAHGTVGYLPQDLTLDPGVRVDAILGISDIRRALARIESGAGTDDDFDTVGAAWDIEERAVSILHRLGLRRIVADVADLDRTVGELSGGETTLLGLTAQLLGEPDVLLLDEPTNNLDGASRSLLDAAVRQFPGTVLLVSHDRDLLASVDTIAELRDGRIRLFGGNFGDYQQAIEAEQQAALAAVRDARSDVRKQGRELIEAQIKLDRRARYGKKMFENKREPKIIMGMRKRAAQESAGKLRGNHIEKVDDAKKALTEAQDRVRDDREIRIDLPDTAVHPGQQVIEIEGVRLRSGQSLDLTVTGPERIALTGRNGIGKTTALQEIVRAGAKVPFGF…
Corynebacterium_striatum_ATCC_6940		WP_005527622.1		MPISFTDLTIVWPDGKPCFSNLNGTFSAQFTGLVGTNGSGKSTLAKVLAGILEPTSGTVSAPSVGYLDQDLGLKVSDTVADVFHAREVLEAIEQIEAGHYTDELVEVVGERWDLKEKISAALAASEFPISLDRSIGSLSGGEAVTVALTALFFSEPDVIILDEPTNNLDAQSKELLLSLIADSPAQVLVISHDRDLLNHADCIAELYHGSLRMFTGNYASYEEAIDQEQDAALADVHQAKAALRKEVRQRSAMQTRLARDERRGKKYAASKRKPPLAMGLDKNRSQNTAAKRSHEAAQSVASAQQEYDKAQLRLRDDSAVHIELPSTQLPNATHVLRSELLSIVGPERVRLAGPNGSGKTTFLNRVANGDVDYALACGYLRQRITLPGNKSVWELVTES…
Rhodococcus_wratislaviensis_IFP_2016		WP_005569197.1		MAQSYLSLSDLTFTWPDGEPVFDSLDAVFGPGRTGVVGLNGSGKSTLLRLIAGRLHADRGSVTAQGEVAYLPQDITLDPALKVDRILGIADLRAALHRIESGDGTPEDFDAATGRWDIEERAVSTLHRLGLERVLGSTSDLDRTVGTLSGGETVLLGLTAQLLKEPEVLLLDEPTNNLDSASRSKLYEVVQQFPGTLLVVSHDRDLLDLMNSVAELRGGEIRMFGGNFSAYQEIVEAEQEAARAAVRDARSDVQKQKRELVEARIKIDRRKRYGQKMFENKREPKIVMGLRKRQAQESAGKLRNNHIAKVDGARESLTEAESALREDREVRIDLPATEVHSGQEVVSVRDVSLLSGQEVSLDVVGPERIALVGRNGVGKTTLLDAVVAAGPRVPFKALP…
Mycobacterium_hassiacum_DSM_44199		WP_005626263.1		MSSAVISISGLSFAWPDDTPLFTELSMHVGAGRTGLVGANGTGKSTLLRLIAGELIPTGGAVTVVGRAGYLPQTLPYRADHTVADVLGVGPVLDALAALVRGDTRDEVFTAIGDDWDIEERTRAELDRLGLGHIGLDRRLGTLSGGEIVSLGLAGQLLARPDVLLLDEPTNNLDRQSRHRLYAALDEYPGSLLAVSHDRALLDRMDRIAELRDGEITVYGGNFSAYADAVREAQRAAQQQLRSAEQQLRRQRRERQQARERMARRTRTAARNSKDAGLPRIVAGALRRSAQESAGRVDGVHAARIAAAADRLDEAERALRDDVLDPAEVDGLRLPDPAVPAGRTLVELRGVRVRHGGRRVLDGVDLTVRGPERIAVVGRNGTGKTTLLRVVSGDLLPDE…
Saccharomonospora_xinjiangensis_XJ-54		WP_006239641.1		MSSSLVLSHVSFRWPDGTPLFTDLSFSIGAGRTGLVAPNGAGKSTLLKLIVGEYTPSGGSVSVNGVCGYLPQNLPLEKELTVAEALGIAPVLDALAAVESGDADERHFTTIGNDWDIEERTRAHLDRLGLGELAFDRRLGTLSGGQVSFVGLTAQLLKRPDVLLLDEPTNNLDLHARRRLYDAIESWNGCLVVVSHDRELLDLMQRIAELDGDELRFFGGNFTAYDSAVRAERELAERTLRQAELEVKREKRDRQLARERAARRASTGARHGREAGLPKIVAGALKRRAQESAGKADDTHSARVRQAQERLDEADRNLRDEQKITVDLPETTVPSGRTLFEGRHLQVHHDGRALFDGDGLTLSIRGPERIALTGANGSGKSTLLRMICGELRPDGVLSR…
Gordonia_rhizosphera_NBRC_16068		WP_006329542.1		SAGKLRNTHRDDVTGAADRLESARDDIRDDRTTRITVPEAEVAPRTRIIDDERLRVDGPERVAIAGPNGSGKTTLIADLIAGGRIVVGYAYVPQRIAFDDPTATIAGWVAAAHPEIPIQQVRAHLARFLFRGKQADRSIGELSGGERLRVALASAMLADPVPKLLILDEPTNNLDIDTTEQLVSALREWAGALLLVSHDPGFLDRVGIDRTIELPTG
Gordonia_rhizosphera_NBRC_16068		WP_006332861.1		MAHPSPIASSTTQPSPSITLSDLTFAWPDGTPVFDGISLSIPDAVYSLVGANGAGKTTLLRLIAGELAPRSGSVAIRGEVAMVRQHPHDDPSSTIADVLGIAGIRAALRHIESGSVDERDFGIVGDDWDVEDRAIGQLSALALPTDLDRIVADLSGGEATLLAIVAALLTGPAVLLLDEPTNNLDAAARARLFEVIGRFPGTVVVVSHDLELLEQVDTTLELYRGEVRQFGGPYSFYRETVAAEQQTAEAAVATAANDLRRQRREMIEAQIKLDRRARYAATAQREKRVPKIVAGMRRNAAQ
Gordonia_alkanivorans_NBRC_16433		WP_006357886.1		MVLSDVSFVWPDGTAVFDRLNLALGASTYSLIGANGAGKSTLLGLISQRLRPASGSVSISGATSAPEVGIVPQDPQSDPESTVSAALGIDGIRSAIGLIEGGSVDADDFDAVGDDWDVEERAIGLLAQMGLPTDLDRRVGAMSGGEATLLSIVAALMRRPSVLLLDEPTNNLDTSSRARLFDAIGAFAGTVIVVSHDLELLERVDATLELYRGRVRVFGGPYSHYREIVDAEQEAAEAAVATAAGDLRKQRRELVDAQIKLDRRARTASTAEREKRVPKIIAHLRRGEAQVSAGKLRNAHQDDVAAAASRLDGAREEVRKDRTARIVVPEADLASRTQVVTDDRLRINGPERIALVGPNGSGKSTLIADLVAREAIVVPYAYVPQQIVFDNPSMSIAGL…
Gordonia_polyisoprenivorans_NBRC_16320_=_JCM_10675		WP_006369546.1		MASPLHPSGSITLSGVSFAWPDGTTVFDDLSMNVPPGISSLVGANGAGKTTLLQLILGALSPTTGSISVSGECALVPQHPQAHSDDTVADVLGIATIRNALRRIESGSVQPDDYDTVGDDWDVEERALAQLSALGLVADLDRTVGTLSGGESTMLAIAARLLRRPDVLLLDEPTNNLDTDSRTALFEALDAFSGTVLLVSHDLELLDRVDTTIELYRGRVRLFGGPYTLYREVLDTEQAAAEAAVANAAGDLRAQKRDLADAQIALDRRARTAAKAEREKRVPKIVAHGRRNAAQVSAGKYRTSHREDVAAAAGRLESARADVRADRTARISMPEPDLASHAQVIADDRLRLDGPERVALVGANGSGKTTLIADLIAGDRILVPYALVPQHITFADPSQ…
Streptomyces_turgidiscabies_Car8		WP_006383382.1		MRSSGPPSRCDYDKLSPEAALSTPTTASVVCADVFVTLPDGTPVLKELSWTAGHGHTGLIGVNGSGKSTLLRTIVGLRTPDTGAVRVNGRIGYLPQDFSVEPSLRVDEVLGIARIRTSVRAIESGDVRDEHFAEVGDDWDVDERAQATLAQLGLGHIGLDRAVGDMSGGEMVLLRLTALLLDRTDVLLLDEPTNNLDSRARDYLYHALARHRGIMITVSHDRDLLSRVDHIAELNADGLRTFGGNLDAYEACISTEQEAAARFVRNAQGEVSREQRALADAQTRQARSARYGKTQSAQNRFDKGTTQYKKRAAQVSAGKRQGGHEERLASARERLVGAQDQLRETTVMRTDLPGTVVPAERAVLSLYKARLRTGTYLGDIRVHGPERIALTGYNGAGKT…
Gordonia_amicalis_NBRC_100051_=_JCM_11271		WP_006437049.1		MSTALPSSAQSPSSPGSSIVLSDVSFSWPDGTVVFDHLNLTLGASTYSLIGANGAGKSTLLGLIAQRLRPASGSVSIAGTGPAPEVGIVPQDPQSDPGSTVSAALGIDGIRDAIRRIEGGSVDPADFDAVGDDWDVDERAIGLLEQMRLPADLDRRVGALSGGEATLLSIVAALMRRPSVLLLDEPTNNLDTGSRTRLFDAIDTFAGTVVVVSHDLELLERVDATLELYRGRVRVFGGPYSHHRDIVDAEQEAAEAAVANAAGDLRRQRRELVDARIKLDRRARTAATAEREKRVPKIIAHKRRSEAQVSAGKLRNTHRDDVAAAASRLDGAREEIRDDRTAGIVVPEVELAPRTQVVTDDRLRIDGPERIALVGPNGCGKSTLIADLIAREAIAVPYA…
Actinomyces_urogenitalis_DSM_15434		WP_006547947.1		MPQHPSHPRSHAPFAGPASSRAAVTLDALTFAWPDGETALSAVSGTFPVGRSGLIGRNGSGKSTLLRLIAGELAPTSGRVGTEGEVAYLPQTLTLEQETTIADLLGIAPVLAAIRAVEAGDASTEHFEAIGEDWDIEARADQALSLIGFSAADLGRRVATLSGGEAMLVAITGLRLRGAEVTLLDEPTNNLDRPTRQRVAEMVDSWPGTLVVVSHDLELLEHMEHTVELYDGELTTFGGPYSAWKEHHEAEQAAAQQAARNAKQALKVEKRQRVETETKLARRARTARKAARDGGVARIVAGNLQRNAQVSAAGLRSTMDSKVAAAHAALDAADARVRDEEAIHLELPELELPRGRRLLEICAEEGDVVIQGPERVALTGPNGSGKTALLRQLLSGEQA…
Rhodococcus_pyridinivorans_AK37		WP_006552712.1		MSSSGITLSALSYAHPDGTIAVQDLDAVVPAGRIGLVGRNGSGKTTLLRLIAGELRPTSGSSTVRGRVAYLPQDVTLDPTVPVDSVLGIGDIRKSLRRIESGSFDDRDFEVVADRWDIEDRALALMHRVGLDRILHDVGDFDRTVGQLSGGETVLLAFTARLLDEPDALLLDEPTNNLDADGRARLQDALDRFPGTVLVAGHDRELLDRMDSIAELRNGALRLFGGGFGEYERIVAEEQEAARAAVRDARNDVRRQARELAAAHVTLARRQRYGQKMYEQKREPKIVMGARKRQAQESAGRFRREHEEDLTTARENLDRAKDAVRDDPEIRIDLPGTAVPPGRRVADAPLEIVGPERIALRGPNGSGKTTLLHRIVEAEPHVPFALLPQRLDIFDDDRS…
Streptomyces_auratus_AGR0001		WP_006607666.1		MSTHPTSASIVCTALGFAWPDGSPVLENFPLTVGPGRTGLIGLNGAGKSTLLKLIAGELTPTAGSIKVAGEIGYLPQHAPLDTQLRVDEVLGIARARAALHAIEGGDAREEHFTAVGDDWDVEERARATLDQLGLPGIDLDRTIGEVSGGECVLLRLAALLLRRPDVLLLDEPTNNLDRAARERLYAAVTGWSKVLVVISHDRELLQLVDRIADLRDGEVHWYGGNFSAYEQALAVEQEAAERMLRVAEADVQRQKRELADAQVKLARRVRYGNKMNATKREPKIVMNERKREAQVSAGKHRTLHTERLKEARERLGEAAEAVRDDDEIRIDLPHTAVPPGRTVLSLEALHTRYGAPADLEVRGPERIALTGRNGSGKTTLLRTVAGELPPAGGTVEAH…
Corynebacterium_casei_UCMA_3821		WP_006823855.1		MSTFLNSSFSHVTFNKVSLTWSNGTPCLRDISGTLSAPLTGLIGDNGSGKSTLLKLILGEHSPTSGNLEVPENVGYLPQDLGLNTSATIADVFGITEILNAIEAVESGEYSEQLLATIGDDWNVEEHVQQFIGALDIRRTIGTLSGGEAVSVALGAVFAQQPDLVLLDEPTNNLDTEAMQKLVSMLRSSTIPVIVVSHDRQLLAHVSEIAELFNGQLRQFSGNYQNYLDAIEQEQHTAQQKVRDAKSVLKKEKDERAALATQIAHDAAKGKKNIANRRKSRLALGNDKARAQNTAAKQTHKHAQGIADAALDLDSAQRRVRKDSQIYVSLPPTQLAAGTKVLQLQLPPNAEGRTEFIMAGPEYLRIAGANGSGKTTLINHIFAASQNCAANQESTLTAD…
Gordonia_namibiensis_NBRC_108229		WP_006867405.1		MSTPLSFSSQPSIVLSDVSVIWPDGTAVFDHLNLTLGASTYSLIGANGAGKSTLLGLISQRLRPASGSVSIAGITSPPEVGVVPQDPQSDPESTVSAALGIDSIRSAIRRIEGGSVDADDFDAVGDDWDVEERAIGLLAQMGLPTDLDRRVGAMSGGEATLLSIVAALMRRPSVLLLDEPTNNLDTSSRTRLFDAIDAFSGTVIVVSHDLELLERVDATLELYRGRVRVFGGPYSHYREIVDAEQEAAEAAVATATGDLRKQRRELVDTQIKLDRRARTAATAEREKRVPKIISHLRRGEAQVSAGKLRNAHQDDVAAAASRLDEAREEVRKDRTARIVVPEADVPSRAQVVTDDRLRIDGPERIALVGPNGSGKSTLIADLIAREAVVVPYAYVPQQI…
Gordonia_sihwensis_NBRC_108236		WP_006897283.1		MPHTSTTPESSVTIVSLSFSWPDGSVALSGVDGSFGAGRTGLVGRNGSGKSTLLRLIAGRLTPSSGRIETAGDVGYLPQTVTLTGDSTVAELLGIADVLEALRAIESGDADARHFETIGDDWDVEARAAESLDRLGFSAADVDRSVAELSGGEAMLIAVAGLRMHRTAITLLDEPTNNLDRPTRARLAEMIDDWPGALIVVSHDLELLEHMDATAELHDGALETFGGPYSAWKAHADQEQAAAVQAARAAQQVLKTEKRQRAEAETKLARRERTAKKAQRDGGVPRIVAGMLADSAQGSAGAMRSVLDQKVRVAQAALDAADARVRDDDRISLDLPDPAVPRSRRIAELTAGERSVFVQGPERLAIVGPNGSGKSTLLGHMISGAEPTAGRPGGRLFTD…
Gordonia_paraffinivorans_NBRC_108238		WP_006900467.1		MSASTSPFRNPSTASSVLLSDVSFAWPDGTAVFDHLDLTLNAGTYSLIGANGAGKSTLLALLAGRLEPASGSITLSAGADAEVGLVTQDPQSDPRATVDAALGIADVRSALRRIENGSVDPDDFEIVGDEWDVEERALALLAQMGLPPDLDRAVGSMSGGEATLLSIVAALMRRPSLLLLDEPTNNLDTDSRARLFDAIEHFAGTVVVVSHDLELLERVDATLELYRGEVRVFGGPYSHYREVVDAEQQAAAAAVANAAGDLRKQRRELVEAQIKLDRRARTAATAEREKRVPRIIAHKRRSEAQVSAGKLRNMHRTDVDEAATRLDAAREEVRDDRTARIVVPEVEVAPRAQVVVDDRLRVDGPERIALTGPNGAGKSTLIADLIDRERIVVPYAFVP…
Amycolatopsis_decaplanina_DSM_44594		WP_007032184.1		MSDAFVVVSALSFAWPDDTPVFDDLSFTVPGGRTGLVAPNGAGKSTLLKLIAGELRPASGSVSSQGVLGYLPQSLPLTADLNVAEVLGIAPQLAALSAIESGDASDEHFTTIGNDWDIEERTRAQLDRLGLDGISLDRNLRTLSGGQIISLGLAAQLLKRPDILLLDEPTNNLDLDARRKLYGVLEDWSGCLLLVSHDRELLDRMDRIAELDRGDLRYHGGNFTQYEAAVKAEQEVAERNVRSAEQEVKREKREMQQARERAARRAGNAARNLGNACLPKIFAGTMKRNAQESAGKANETHAARVSDAKNRLDEAERSLRDDQKIALILPGTNVPAGRTMFHGEHIQVRYGERNVFAGEGIDLTIRGPERIALTGGNGTGKSTLLRVLNGDLSPDGGVV…
Aeromicrobium_marinum_DSM_15272		WP_007077077.1		MRPSLSCSNLTVVHPDGTPALTGLDLAVGPGLHGLVGRNGSGKSTLLRVLAGALSPTSGSVAVQGRVGHLPQDPATDTAATVASVLGIADTLRALAAVETGSTDPADFDTVGDDWDVAERAAAHLGRLGLDHLDLGRRAGEVSGGELVLLTLAGVLLQRPDVLLLDEPTTHLDGAARGRVRDLVRTWSGTLLVVSHDRELLNLVDDIGEMRDHTVRWYGGGFDAYEAAVAAESEVAERAVRTATTDLRRQQRDLADTQVVLARRRRYGARAAAEKRVPKIVAGHLRRSAQESAGALRGVHEDRLDGARERLEAAEARLRTDREITIDLPDTRVPSRRDVLTLDRVRPGFGDAVVDLDLRGPERVALVGPNGIGKTSVLRAITGELPPRAGSVRVHVPWR…
Arthrobacter_gangotriensis_Lz1y		WP_007270887.1		MQHLNPIIVDGLGFSWPNGGTVFEGLSATFTRGTTGLIGPNGSGKSTLLRLIAGELAPVRGAIHVDSPPAYLAQDLVRDTHRSVAELMGISATMAALHRVLGNTTEDLERDMETIGDDWDLEERSAALLNGYLQGQVTPEFLARTVATLSGGETMAVGLAGIELRRAGIMLLDEPTNNLDRSARHRLYDMVQRYAGTMVVSTHDKTLLRLLDSLAELRPVNVRALKAEKFDLVRFGDWDSRAEALGHESESAARRLSDARSKLAIENRQRREAETKIARRSKQGKKAAESMPKILANALRNKAEVSAAKNRGIMKSHEDDAAAELAAARDAVPVDLRIAINLPDTRVPAGRSIVEIPVAEIFRGVVFEDAQPMDADALLEIRGPERIGLAGANGVGKST…
Rhodococcus_imtechensis_RKJ300_=_JCM_13270		WP_007299221.1		MAQSYLSLSDLTFTWPDGEPVFDSLDAVFGPGRTGVVGHNGSGKSTLLRLIAGRLHADRGSVTAQGEVAYLPQDITLDPALKVDRILGIADLRAALHRIESGDGTPEDFDAATGRWDIEERAVSTLHRLGLERVLGSTSDLDRTVGTLSGGETVLLGLTAQLLKEPEVLLLDEPTNNLDSASRSKLYEVVQQFPGTLLVVSHDRDLLDLMNSVAELRGGEIRMFGGNFSAYQEIVEAEQEAARAAVRDARSDVQKQKRELVEARIKIDRRKRYGQKMFENKREPKIVMGLRKRQAQESAGKLRNNHIAKVDEARESLTEAESALRDDREVRIDLPATEVHSGQEVVSVRDVSLLSGQEVSLDVVGPERIALVGRNGVGKTTLLDAVVAAGPRVPFKALP…
Gordonia_effusa_NBRC_100432		WP_007318754.1		MESLMSTSPISAVNPSAPASITLSDVTFTWPDGTSVFSHLSSTIPSGVTSIVGANGAGKTTLLRLIAGDLRPTSGSITVPGTIGLVDQHPQDNQAHTVADVLGITQRVAALRRIESGSVDPDDYTLIGDDWDIEARAIAEMSGIGLDTLELDRAVGEISGGEATLLAIAARLLDRPDVLILDEPTNNLDQRARRLLFDAVDRFSGSVLLISHDLELLERVETTVELYRGELRAFGGPYSLYRQTIESEQSSVAAAVVTASNDLRKQKREMIDAQTKLAHRARTARKAEAEKRVPKIIAHGRRSAAQVSAGKLRTDVIADVDAARGRLDDVAADVRKDLTAKILLPEISMATRREVVVDDQLAVDGPERIRIAGANGSGKTTMLRRIIDESAIRVPYCFV…
Gordonia_araii_NBRC_100433		WP_007323267.1		MSIPHNPAVVLSDLSFSWPDGTPVFTGVDAAFGAGRTGLIGTNGSGKSTLLRLVAGELTPSSGRIDIDGVVGYLPQQLTLKTNATVADLLGIRVRLDALRAIESGDTDPRRFDELGDDWDAESRARAALDVLGLSSIGLDRPVSQLSGGETVLAALAGLRLAGDEVVLLDEPTNNLDRQARHGLYDAVTAWSGALIVVSHDVTLLDLLDETAELRSGSMTVFGGPFSAYREYVAAEQAAAQQAVRSAEQELKKEKRQRVEAETKLARRSRYAKTDFENKRKPKIIMNMLKGSAQVSAGKLRGQLDGRVEAAREELDSQEARLRDDARIRIDLPDPGVSTGRRLAELHDGRHDPIVIAGPERVALTGRNGIGKTRLLESLFADDESDEDRVRAIAQTGRI…
Micromonospora_lupini_str._Lupac_08		WP_007458200.1		MSDAFIVCSNLSFSWPDDTPVFSELSFTVPGGRTGLVAPNGAGKSTLLRLIAGELTPTGGSVTVDGLLGYLPQTLPLVGDLAVAQVLGVAERIAALHAIEAGDAGEEHFATIGDDWDIEERTRAELDRLGLGDLALDRRLHTLSGGQVISLGLAAQLLRRPDVLLLDEPTNNLDVEARHKLYDVLSDWSGCLLLVSHDRELLDRMDRIAELERGEINWYGGNFTAYTEAVQAAREVAESNLRNAEQEVKREKREMQQARERADRRASNASKNLKNAGLARIVAGGLKRSAQESAGKAQGTHSARLGEAKARLDEAGRAVRDEDTITVDLPDTTVPAGRTVFSGQGMRARFDDRELFGGDGADLVIRGPERIALTGANGVGKSTLLRLVDGDLAPAGGEI…
Rhodococcus_triatomae_BKS_15-14		WP_007536058.1		MPSLVLSDLSFSWPDGDSVLTGVDAVFPSGRTGLVGRNGAGKSTLLRLIAGRLTPDRGSITVSGDLAYLRQDLTLDPSRTVDAVLGIDAQRKALHRIESGDGTEEDYATVGSHWDVEERALATLDRLGLAHVASDPADLDRTVGTLSGGETILLGLTAALLAEPDVLLLDEPTNNLDLAAKARLYEAVQRFAGIVVVVSHDRTLLDLMDTTAELRDGEIRFFGGNFAHYTQVIDAESEAARAAVRDARNDVRRQGRELVEAQVKLDRRQRYAKKTESSIPKILAGKRKSEAQVSAGKLRGTHQEKLDDARRTLDEAQDALREDREIRIDLPDSVVHPGQRVVDVDALLRTGQHVEFAVTGPERIALIGRNGVGKTTLLQAIVDAPPAVPWRVLPQRLDV…
Gordonia_soli_NBRC_108243		WP_007620909.1		MAITHPSVTLSDVAFAWPDGTAVFDGLSVSIADAVHSLVGSNGAGKSTLLEIIAGRRQPTRGSVSVRGEVGLVAQNAQARPDASIATALGVAERLSALRRIEAGSVESADFDTVGDDWDVESRAVAALSALGLPAGDLDRRVGSLSGGEATLLALAAELLRRPEVLLLDEPTNNLDHHARHRLFDALDGVTGTVVVVSHDLELLERVDTTLELYRGAVRVFGGPYSLYRDTVLAEQEIAEAAATTAANDLRKQRRELVDAQIKLDRRARTARKAEANKTLPKIVMHLRRGEAEVSAGKLRNAHQDDVTAAAGRLDDAREDIRDDLTSRIRLPETSVASRGGVVDHPRLHLDGPERVALVGANGSGKSTLIGALIADEAILVPFAYIPQHIDFGVDEDVT…
Dietzia_cinnamea_P4		WP_007632121.1		MSSLVLSDVAYAFPDDTPLFDGLDLNLGPGLTSLVGRNGAGKSTLLRLIAGELRPTRGSISIGGEPALPPTVAYLPQLLADAPAERTLADELGVGGKLAALERIEAGEGDDDDFARLADDWSIAERTGALLAELGLPTDLGRSVLALSGGERTLAALAGRLLGQPRVLLLDEPTNNLDSRARARLFASIDRFVAGGQRIALVVSHDLGLLERAGTTVEMRAGRCRVFGGPYSHYREVIESEQAAALQSLTGARNDLRAQKRDKVEAQVVLARRERYGRKMEANKREPKIVMGMRKRQAQESAARYRATHAKGVEQAQERMREADAAVRREEMLRVDLPDPGLPAGRVVLDADDPVAGRIHLVGPARVRLAGPNGSGKTTLLRRLFGEGVAGPGSRGTGR…
Rhodococcus_qingshengii_BKS_20-40		WP_007731426.1		MSDTYIVCSNLSFAWPDDTPVFDELSFTVPGGRTGLVAQNGVGKSTLLRLIAGQLRPRAGSVSVDGVLGYLPQDLPLTGDLTIAEVLGIAPTLAALDAVESGDTREEHFTTIGSDWDIEERTRAQLGRLGLADMTFDRRLDTLSGGQVVSLGLAAQLLRRPDVLLLDEPTNNLDLDARRRLYDVLDDWSGCLLVVSHDRGLLDRMDRIAELHSGEISFYGGNFTDYEAAARSAREVAEKNIRNAEQEVKREKRELQQARERASRRASNAARNLGNAGLPKIFAGTMKRNAQESAGKANETHLARVDAAKDRLDKAGRALRDDQTISLELPGTHVPAGRTVFLGERMQFAFGDHAIFADSGIDLAIRGPERIALTGPNGVGKSTLLRIVNGDVAPTSGEI…
Rhodococcus_qingshengii_BKS_20-40		WP_007734465.1		MTQSHLSLSLSDLTFIWPDGESVFSHTNFVFPSGRVGLVGLNGSGKSTLLRLIAGELSPESGSVTASGEVGYLRQDITLDPSVRVDDILGIHELRNALHRIETGDGSESDFALVDNNWDIEESALSTLHRLGLEKVVPDTAALSRTVGTLSGGETVLLGLTATLLKNPQVLLLDEPTNNLDRDARSRVHAAVQQFPGTVLIVSHDRELLDTAEYTIELRRGDLRVFGGNYSHYQEVVTAEQENALATVRDAKADLAKQSRELIDARTKLDRRKRYGQKMFENKRMPPIIAQTRKRQAQVSAGKLALNHIGKVDEAKSVLSEAEELLRDDREIRLDLPATEVHPGQQVARLDEVPLQSGQVVSLQITGPERIAIVGRNGIGKTTLLDALAASTPFVASRA…
Rhodanobacter_spathiphylli_B39		WP_007805684.1		MSDARIRVVNLVFSWPDGTPVLDGLSFALGPVRTGLVAPNGAGKSSLLKLLAGELSPRSGQVAIDGVVGYLPQSVSLDGQATVAEVLGIAARLQALDAIAAGQVDPVHFDAVDGDWQVRERSVAALARLGLVDVALERRLDTFSGGEAMSLGLAAQLMRRPDVLLLDEPTNNLDRASRLRLYAVLQEWKGCLLVASHDRELLERMDQIAELTPSALRLYGGGFAFYRETLETEQRAVEQQVRNLRSEWKREQRDMQQARERAARRSGNASRHLADAGLPRIVAGNRRSAAQASAARVDATHAARMEQAGSRLQDARHALNDAAVPDFSLPATRVAADRLLFSAEGLQVVQGGRDLFGRHGLSFTIHGPQRIALCGANGVGKTTLLRVIAGECRPGRGDV…
Nocardioidaceae_bacterium_Broad-1		WP_008361330.1		MSTPSAITLRDLTFEWPDGTVALDQVNGTFGTDRTGLIGRNGTGKSTLLRLIAGELSPSSGQIDTGGEVGYLPQTLTLRRETTIAELLGIDATLTAIRAIESGEVDQRHFDTIGDDWDIESRADEALDQIGFSAADLDRRVAEISGGEGMLIAITGLRIRRTPITLLDEPTNNLDRATRARLAEFVDQWPGTLVIVSHDLELLEHMDSTTELYAGTLSTFGGPYSAWKEHQEQEQAAALQTARSAQQALKVEKRQRIEAETKLARRERTAKKTQKDGGIPKILAGNRASKAQASAGSLRSTLDDKVKAAQAAVDAAGARVRSEEHIHLTLPDPGVPRGRRIAELEDEGRTVVVQGPERVALVGANGSGKSTLLAHLVQGSDPVAGRPHGRLLTDQVGLL…
Gordonia_malaquae_NBRC_108250		WP_008378586.1		MSTPQNSAVTLRDLSFAWPDGAIALSHVDGTFTQGRTGLVGRNGSGKSTLLRLIAGLLTPTAGRIDTAGDVGYLPQTLTLTTETTVAELLGIDRTLAALRAIEAGEVDEAHFETVGDDWDIEARAAQALDRIGFTADDLDRRVAEVSGGEAMLIAVTGLALRRTPITLLDEPTNNLDRPTRAKLAAMVDDWPGTLIVVSHDLELLEHMDSTAELYNGEVTVFGGPYSEWRSHLDAEQAAAEQAARTAQQTLKAEKRQRVEAETRLAHRAKVGKKAQVDGGLPKILAGARKRRAQESAGALRTTLDDKIADAQAAADSADARIRDDDHISLVLPAPDLPRSRHLAEFTGADSTASGTVVVAGPERVAIVGPNGSGKTTLLTQLVSGAQPEGGRASGRLLT…
Brevibacterium_casei_S18		WP_009377082.1		MTAAISISGLGYRLGDDTEILDSLTATIPTGRVGLVGDNGIGKSTLARLLTGELTPTTGTVIGSAGAVHIDQLLPHTDVPVETVLGIGTVRSALHRTLAGHGEDEDFAVIGDDWDIEERALSALAEVGLRLESRDLDRRLRTFSGGEAMRIGLARAALAGSAWLILDEPSNNLDAAGRRLLGELLDRRSGPSLIISHDRDLLETMDAIVEMTDELRVYGGGYSAYEEMVAAEEEAKRSRLTDAKKTLTIEKRQRIELETTLARADRKAATDTANKRRPKIVMNGLSDFAQKSAAKRRGDKAADETRAEADVQRAKDALRRDPSITLHLPETEVHAGKRVLEIDSAGLERPWTIVGAERIRLTGPNGAGKSSLLAALRGGSASAPVVELFPGLSTAVHVP…
Gordonia_neofelifaecis_NRRL_B-59395		WP_009680545.1		MTLHAVSFSWPDGSTALSHVDGSFGSGRTGLVGRNGSGKSTLLKLIAGLLTPTAGHIDTAGDVGYLPQTLTLAAEATVAELLGIHRVLAALRAIESGDADPAHFDVIGDDWDIEARADEALDRLGFSAADLDRRVAELSGGEAVLIAVVGLRLRRTAITLLDEPTNNLDRPTRARLAEMIDDWPGALVVVSHDLELLERMDATAELHDGVLTTFGGPYSEWKAHVDQEQAAAVAAARTAQQTLKTEKRQRVEAETKLARRERTAKKAQRDGGIPRIVAGMLANSAQGSAGAMRTTMDQKVQAAQAALDAADARVRDDDHISLDLPDPAVPRSRRIAEFADGERTVVVQGPERVAVVGPNGAGKSTLIEQMVSGAEPTPGRPRGLLLTERAGFLPQRLDG…
Gordonia_neofelifaecis_NRRL_B-59395		WP_009680678.1		MSTDPSAFSAPPAVVLSNLSFTWPSGAELLTRINVAFTAGSTGLVGANGSGKSTLLRLIAGRLTPTSGSVSVRGTVASAPQDLGLRSADTVGDLLGVRSRIDAVRAVENGSCDPSLFDLIADDWDVERRAEGALAEAGLDGLDVDRPVGTVSGGEAVRVGLAGLRMTDHRITLLDEPTNSLDRYSRSAVYEAIRTWSGTLIVVSHDVRLLDSMDRTADLHDGTLSTFGGGWSDYRAQLADGQHAAERALRSAEETLKVERRQRAVAEVALARRQRYARTDFDIKRRPKSIMQTRRMQAQVSAGKLRRRLDSRVDAARSAVDDRADSVRRDDRIRVDLPSPGVPAGRRLAEFTSCRGETFELWGAERVGVIGPNGVGKTTLISMLADGSPHGRAMRSTAV…
Brevibacterium_linens_BL2		WP_009881498.1		MTAAISLSKLGYRLGDDTEIFTALTASIPASLVGLVGDNGIGKSTLARIIAGQLRPSAGSVTGAEDAVYIDQLLPHTDLSVASTLGISEIRSALSKALAGDADFADFDVIGDDWDIEERALSALADLGLTLDAAALDRRLSTFSGGQAMRIGLARAALAGDRWLILDEPSNNLDEVGRRRLASLLRDRTGPTLVISHDRALLAEVTTIVEMTDQLRIYGGDFDDYERMVAAEEEAKLAHLVDAKKSLAIEKRQRIELETKLARADRKAAKDKENKRRPKIVMNGLTDFAQKSAAKRRGDKADDEEAARSSVRTAKDALRRDSSIRLDLPETVIHSAKRVLEVSGPVLEQPRTIVGPERIRLTGANGSGKSTMLSAIAGRYDTGAPINELFPDLTFTVPV…
Corynebacterium_nuruki_S6-4		WP_010119205.1		MLSTHPSVVLDDLTVTWPDGTPVLDHLTAAFPAGCTGLTGANGTGKSTLLRVLTGELSPTSGHLSVPGSGPPHDVGYLPQRLTPDTDVTVADLLGVRGILDALDRIGHGSTDPADFDTVGDDWDIGDRCLADLAAAGLDGIALTRRVRTLSGGQTVLTALVGLRRSRHELVLLDEPTNNLDRHAREYLYDAVAGHTSWAPTLIVVSHDVELLDLMDHTAELHTGSLTVFGGPYSAYREQRAVQQAAAEQALSTAEQALKTEQRQQVEAQTRLARRLRYAKKDFANKRRPKQIMNNRKQEAQVSAGKLRTAMAGDVESAQAAVEKKAAAVRCDDHVRIDLPDPGVPASRVIAELPTPSGGVILQGPERLAVTGDNGCGKTRLLEDLVHGRRGCLHTDRVG…
Leucobacter_chromiiresistens_JG_31		WP_010156353.1		MSASSAISLHRLSYTWPDGSPGLRDVTGTFPTGRTGLTGRNGSGKSTLLRMISGALAPSSGTISVGGEVAALPQLLTLHRETTVASLLGIDRTLAGLRAIEAGDVDPRHFDAVGDDWDIEARAAVALDRIGFSALDLDRSVATVSGGEAMLIAITGLRLRRAPITLLDEPTNNLDRAARARLGAFVDDWPGTLLVVSHDAELLERMEHTAELHDGALTVFGGPFSAWRAHQEAEQAAAEQAARAAQQALKVEKRQRIEAETKLARRERAGRQTQLGGGIPKILAGRRASSAQEAAGSLRTTLDDQVRAAQAAVDDADARVRRDERVSIDLPDPAVPRGRRLIEFAGAEREIVVQGPERVALVGANGTGKSSLLERLVRSRGADGEAPGSGQGPHGVPGA…
Nesterenkonia_sp._F		WP_010523744.1		MPSPTTLGVTDLTVRRPDGVPILDGLTFTLGPGRHGLVGDNGAGKSTLLAVLAGKLAPSSGGVHVAGETGLLPQDPAADPRLTVAGLLGVEQTVTALAAIERGSVRPADFDAVGDDWDVAERVEAMLDRVGLADLALDRPATSLSGGELVLTSLVGLLLRRPSVLLLDEPTNTLDARARQRLVAVLDEFPGVLVVVSHDRGLLARVDSVGELRGGRLGWYGGNLEHYEQAVAVEQRAAEQAASTARAEVRRRRRELVDQQTKQARRDRRGRGRAENQAPIIAHAEKRRAQETAGRLTAVHRDRLEEARQFAGEAERRVRDGAEIRIDLPDTRVPARREVLRAEGLASAHGAVPLDLMLRGPERVALTGPNGVGKTSLLRCLAGEERPVGGTGEILVPHQ…
Dietzia_alimentaria_72		WP_010540918.1		MSSLVLSDVAYAFPDNTQLFNGLDVTVGPGLTALVGRNGAGKSTLLRLIAGERRPTRGSISVDGDPAGPPTVGYLPQLLADAPARRTLADELGVGGRLEALTRIEAGEGDDDDFVLVGDDWAVAERKIALLDDLGLPTELDRPVVALSGGERTLAAVAGRLLGRPQVLLLDEPSNNLDGRARERLFAAIDGFVGGGDRVVLVVSHDLELLDRAGRTVELRAGRCRVFGGSYAHYREVVEAEQGAALQSLTGARNDLRAEKRGRVERVEKANRRAAQGRRVQAAGGMPKIFLNARRASAQEAAGRLRAVHEQGVEQAREHMREVDAAVRREERLRVELPDPGLPAGRVVLDVDDRVAGRVHIAGPARVRLAGPNGSGKTTLLRRLLSDVARVDDEVVHVP…
Saccharopolyspora_spinosa_NRRL_18395		WP_010693304.1		MSDAFITCSNLSFSWPDDTPVFQDLSFTVAGGRTGLVAPNGAGKSTLLKLIAGEYRPTGGSASVEGVLGYLPQSLPLDGDPTVAELLGIAPVLRALAAIESGDASEENFAVVGNDWDIEERTRAQLERLGLGDVSLTRRLHTLSGGQVVSLGLAAQLLKRPDVLLLDEPTNNLDVDARRKLYGVLEDWQGCLLLVSHDRTLLDRMDRIAELDQGEIRYYGGNFTVYEETVRAEREVAEKNIRSAEQEVKREQREMQQARERAQRRASNAARNIESAGLPKILAGARKRRAQESAGKADETHAARLNEAKARLDEAERALRDEQRIALQLPGTNVPAGRTVFLGEGMRIRRGERDLFAGEGIDLAIRGPERIALTGPNGAGKSTLLSVINGDLEGGSTKR…
Rhodococcus_rhodnii_LMG_5362		WP_010838330.1		MTLRNLSFEWPDGTIALAGIDGTFGIGRTGLIGRNGAGKSTLLRLVAGELHPTSGHIDTLGEVGYLPQTLTLRHDTTVADLLGIRPTLDALKAIESGAVDQRHFDAVGDDWDIESRADEALHRIGFSAADLDRRVTEISGGEAMLVAITGLRIRRTPITLLDEPTNNLDRATRATLAEFVDQWPGTLVVVSHDLELLEHMDATAEVYDGGLTTFGGPYRVWKEHREQEQAAATAAARSAQQALKVEKRQRVEAETTLARRERTGKKTQKDGGIPKILAGNRASKAQASAGTLRSTLDDKVRAAQAAADAADARVREEEHIHLVLPDPDVPRGRRLMELEDEDRTIVVQGPERVALVGANGSGKSTLIAQLVQRTEPIPGRPRGRLLVDVVGFLPQRLDG…
Rhodococcus_rhodnii_LMG_5362		WP_010838372.1		MSTPAVALSDLTFTTTEGDPVLSGVDATFTTGSTGVVGLNGSGKSTLLQMISGDLAPTRGSVSITGRVGVLRQDITTDPSLRVSEVLGIAAVRSALTRIEAGSTDPADFGAVDDLWDVDERALSVLHRLGLAKLVPTVAELDRTVGTLSGGETVLLGLSALLLDRPDVLLLDEPTNNLDDAARARLESAIADHPGAVIVASHDRALLDRMDAIAEVRDHGVRMFGGNFSHYEEVVADEQRAARSAVRDARSDVARQKRDLDNARTTIAHRERYGRRMSENKREPKIIMGARKRAAQVSAGKLRGEHEENLEDARAALDTAQGAVRDDGHIRIDLPDTVVHASQRVVEVEDETLRTGQTVSLTLVGPERMTLSGHNGVGKTTLLDLLAQRSTVPCRSLHQ…
Streptomyces_violaceoruber		WP_011031132.1		MSTSPTSLTCTSLSFAWPDGTEVFDGLDVAFGPGRTGLVGLNGAGKSTLLKLIAGRLTPADGTVRVAGQVGYLPQNVTLDTALRVDEALGIDGRRAALHAIEAGDVREEHFETVGDDWDVEERALATLGELGLDHIGLDRTVGEVSGGESVLLRLAALLLRRPDVLLLDEPTNNLDVYARRRLYAAVESWPGVMVVVSHDRELLDRVDQIADLRAGSVTWYGGNLTAYEEALAVEQEAAERMVRVAESDLRRQKRELADAQVVLARRRRYGQKMYDTKREPRAVMKLRARTAQQSAGKYRIMHEEKLAGAKERLDDAVEAVRDDDEIRVDLPYTAVPPGRTVLTLRALELAYGARVAGGLDLHGPERIALLGRNGAGKTTLLRTVAGELAPVAGEATAH…
Rhodococcus_rhodochrous_BKS6-46		WP_016694519.1		MSSSGITLSALSYVHPDGTVAVQDLDAVVPAGRIGLVGRNGSGKTTLLRLIAGELRPTAGSSTVRGRVAYLPQDVTLDPTVPVDSVLGIGEIRKSLRRIESGSFDDRDFEVVADRWDIEDRALALMHRVGLDRILPDAGDFDRTVGQLSGGETVLLAFTARLLDEPDVLLLDEPTNNLDADGRARLQDALDRFPGTVLVAGHDRELLDHMDSIAELRNGALRLFGGGFGEYERIVAEEQEAARAAVRDARNDVRRQARELAAAHVTIARRQRYGQKMYEQKREPKIVMGARKRQAQESAGRFGREHEEDLTTARENLDRAKDAVRDDPEIRIDLPGTAVPPGRRVADAPLEIVGPERIALRGPNGSGKTTLLHRIVEAEPHVPFALLPQRLDIFDDDRS…
Actinoalloteichus_spitiensis_RMV-1378		WP_016700287.1		MSDAAITCSDLSFSWSDGTTVLQGLSCTLGAGRTGLVAPNGAGKSTLLRLIAGEHQPTGGSVTTRGVVGYLPQTLPLSGNVTVGEVLGVAPKLAALAAIEAGDTREELFDTLGDDWDIPERTRTELDRLGLHDVRPDHRLDTLSGGQIVSLGLAARLLARPDVLLLDEPTNNLDRDARRRLSEVLDTWQGCLVVVSHDRALLDRMDRIAELDRGRLRVHGGNFTSYERAVRAERETAQRQLRSAEQEVRREKREMQQARERAERRASNAARNLGNAGLPKIVAGELKRGAQESAGRARETHTARVAEARTRLEEAERAVRDDQRISLDLPATHLPAGRTVFTGQGLRVRRGDRDLFDGQGVDLTVRGPERIALTGANAAGKSTLLRLISGEWRPDEGTT…
Kocuria_atrinae_C3-8		WP_016996687.1		MPHSQQTLITFSSLSVTWADGTECFTDLSGSIPRGVTGLVGDNGSGKSTLLRVLTGQLDPTTGSLHRAASIAYVPQDITAQSESTMDQLLGIDHILKSLRAIEAGSVDEAEYDVVGDDWDIEERARAELATRGLPTDLERRVAELSGGEIVRAALAGAVLRRAQLTVLDEPTNNLDTAAREDLFATVRGWRASLLIVSHDRQLLELVDQIVELRDGQLTEFGGTYSEYEAYLATQQEAALREVSRAEAEAKKQKRERIEEETKLSHRVTRGEKFKRQKRKPGMAMGNDAMSAQVQAGKLRGVLSDRERAASEAAADARDAMRTDRHIRIELPQTAVANGTKVLELERVLPEGETERFDMAGPERVRLAGRNGSGKTTLIERAVGWTADSTEEPREADLA…
Microbacterium_barkeri_2011-R4		WP_017201662.1		MSHPAPLHASVILDRLTYTWPDGTTAIDAVSGAFGSGRTGLVGRNGAGKSTLLRLMAGELAPTSGFVTASGEVAYLPQQLTLDVDRRVAELLGVSAALDAVRAITAGDVDPAHFDAVGDDWDIEARAEAALAEAGLAPEFLDRRVGELSGGEAVLVAIAGIRLRRAPITLLDEPTNNLDRDARAKLAAMVQAWKGTLIVVSHDLSLLELMDETAELYGRTLSVFGGPYSEWRAWLDAEQDAARQAEATAAQTLRKEKRQRIEAEVKLAHRARTAKKAEIEKRVPKIAAHGRKMAAEVSAGKLRIEVGAKEEAARSVLDEAGRRVRSDASMKIELPDPQVSRSRRIATIAEEERAWVIQGPERVALIGRNGAGKTTLLERLVADARPFEGGLHAEAHTDL…
Nocardiopsis_synnemataformans_DSM_44143		WP_017562777.1		MSSAFSVVCTGLSFAWPDGTPVLTGLDAAFGTGRTGLVGRNGSGKSTLLRLVAGRLAPVSGTVSVDGDVGYLDQGLTLDTGRTVAELLGVDRTRAALHAIEAGEATEANFAAVGEDWDVEERALAQLERFGVALAGETPLDRPVGTLSGGEAVLVALAGLALRRPAVTLLDEPTNNLDRHARERLHDAVASWHGVLVVVSHDRELLERVDQIAELRDGRVRVWGGNYSAYTEQLAAEQDAARRMVRVAEADVRREKRQLADAQVKLARRVRYGKKMYDTKREPRVVMKQRKRDAQVAAGKHRIMQEAKLVGAREELDRAEDAVRDDDAIRIALPGTEVPAGHGVLELGTPDGGRLYLRGPERVALVGPNGSGKTTLLRAVVGRGSHPQAEVVHAVDRIG…
Nocardiopsis_synnemataformans_DSM_44143		WP_017566946.1		MSTKSAVTLTDLTFAWPDGTVAIDHVSGTLTTGRTGLVGRNGAGKSTLLRLVAGHLSPTSGRIDAVGDVGYLPQNLTLGTDTTVAELLGIDATLAALRAIEAGEVDERHFDAVGDDWDIEARADEALHEIGFTAADLDRRVAQVSGGEAVLIAVTGMRLRRTPVTLLDEPTNNLDRPARARLAAFVDTWPGTLVVVSHDLELLEHMDSTAELHAGSLDVFGGPYSAWREHLEQEQAAAVQAARSAQQALKVEKRQRVEAETKLARRERTARKTQRDGGIPKILAGNRASKAQASAGAMRSTLDDKVQAAQAAVDTADARVREDEHIRLTLPDPDVPRGRRLAELRAGDRTVVVQGPERVALVGPNGAGKSTLLEQLVHGGDAVPGRAHGTLLTDRVGYL…
Nocardiopsis_halotolerans_DSM_44410		WP_017572865.1		MSLSVVCTRLSFAWPDGTSVLNGLDAAFGTGRTGLVGRNGSGKSTLLRLVAGRLRPASGAVSVDGDVGYLDQGLTLDTGRTVAELLGIDRVRAALHAIEAGEATEDNFAAVGEDWDVEERALAQLERFGVALAGDAPLDRPVGTLSGGEAVLVALAGLALRRPAVTLLDEPTNNLDRRARERLHDAVGSWNGVLIVVSHDRELLERVDQIAELRDGGVRVWGGNYSAYTEQLAAEQDAARRMVRVAEGDVRREKRQLADAQVKLARRVRYGKKMYDTKREPRVVMKQRKRDAQVAAGKHRVMQEGRLSGAREELVRAEGAVRDDDTIRIALPGTEVPAGHGVLELGVPGGGRLYVRGPERVALVGPNGSGKTTLLRAVVGRGSHPRAEVVHAADRIGYL…
Nocardiopsis_ganjiahuensis_DSM_45031		WP_017587877.1		MTHPPDAIVCTGLGLTWPDGTVALSGLDAAFSAGRTGLLGRNGSGKSTLLELAAGRLSPTSGSISVRGDVAHLDQSLTLATRSTVAELLGVDRVRAALHAIEAGEATEANFAAVGEDWDIEERALAQLDRFGVLPTGGRFPLDRRVDTLSGGETVLTALAGIALRRPAVTLLDEPTNNLDRPARSRLYAAVESWPGVLVVVSHDRELLERVDRIAELRDGRLRTWGGNFTAYTEQLAVEQEAARRMVRAAGADVRREKRQLAEAQVKLARRVRFGKKKYDTKREPRVIMNQRRREAQVSAGKHRIMQEEKLAEARQDLGRAEDAVRDDAAIRISLPGTEVPAGHDVLELTRSERGLSEENPPEREEGALRDPEPPRETEPGEASGGPAATGTGPGPGPG…
Nocardiopsis_potens_DSM_45234		WP_017592174.1		MSNAPTHAPHAAVLTGVGYAWPDGTAVFDRLDAVFEAGRTGLIGRNGSGKSTLLKLVSGELRPESGAVSAPERTGLLDQSLPLDTGRTVAELLGIAPALAGLRAIEAGDASEANFTAVGDDWDIEERALAQLARFGIALDGPDPLGRTVGTLSGGEAVLAGIAGLVLRRPALTLLDEPTNNLDRRARGLLYEAVDAWPGALVVVSHDRELLDRMDRTAELRGGRIRMWGGNHTHYTERLAEEQEAARRAVRVAEAGVRKEKRQLAEARIKLDRRVRYGNKMYATKREPKVVMKQRKRDAQVAAGKHRIMQEARLDGAREELTAAEDAVRDDDAIRIALPGTEVPAGQDVLVLAAGERRLHLRGPERIALTGGNGAGKTTLLRAVVAAARGEEPPVRPAG…
Nocardiopsis_potens_DSM_45234		WP_017595517.1		MSHATAPVLCTGVSFAWSDGTPVLDGISWAAGDGRTGLIGRNGSGKSTLLRLIAGRLTPASGTVQTAGEVGYLPQDLTLDPSLRVDEVLGVADACAALRAIEAGSVREEHFTALGDRWDVEERTGAVLARLGLGHIGLDRTVGEVSGGEAVLLRLAALLLARPAVLLLDEPTNNLDREARRHLRRALAEYRGASITVTHDRELLEEVDRIAELRGGAVRTFGGNLTAYEEAVAAEQEAAEQAHATARADVARQRRDLDAARTRQARSSRYGKKMFADNRLDKIAAQAKKRAAQVSRGKQQAVHEQRLADAEERLEAAEGLLREDDAVRIDLPDTAVPARRSVLTLDGLRLRTGRRIEDLQVSGPERIALTGRNGTGKTTLLRTVTGELAPAEGRAEVHV…
Nocardiopsis_chromatogenes_YIM_90109		WP_017627420.1		MSSTRTARALVCTGVGFAWPDGTPVLDGLDAVFEPGRTGLIGLNGSGKSTLLRLAAGELSPDTGRIDAPGEVGRLDQGLTLDTGRTLAELLGIDRTLAALRAIEAGEASEANFAAVGDDWDIEERALAQLERFGIAPGGADPLDRTVGTLSGGEAVLGALAGLMVRRPAVTLLDEPTNNLDRRARDLLYEAVEGWNGVLVAVSHDRELLELVDRIAEMREGRIRVWGGNYTAYTEQLAAEQEAAERMVRVAEADLRREKRQLAEARIKLDRRVRYGDKMYATKREPKVVMKQRKRDAQVAAGKHRTMHEGRLDDARKDLAAAESAVRDDDAIRVGLPDTEVPAGHTVLEIAAGDRRLYVRGPERIALTGDNGSGKTTLLRAVVGAANGEGAATASSGAV…
Dietzia_sp._UCD-THP		WP_017837792.1		MSSLVLSDVAYAFPDGTPLFTALDLALRPGVTAVVGRNGAGKSTLLRLIADELSPSAGSISVDGEPARPPTVAYLPQLLVDATARRTLADELGVGARLAALARIEAGRGDDDDFARVGDDWSVAERTRALLDDLGLPTDVDRPVVDLSGGERTLAALAGRLLAQPTVLLVDEPTNNLDHRARARVFAALERFVATGRRIAVVVSHDLELLERVDATVEVRSGRCRVFGGPYSLYREAIEAEQSAATQALSSARNEWRAEKRDRIEGMEKASRRLAQGRRVQAAGGMPKILMNARRSSSQESAGRRRAVHEHGVEQARARMQDADAALRREELLRIPMPDPGLPAGRIVLDTLDPVAGRIHLTGPARTRLTGPNGSGKTTLLRRLFGDGSAGAGDGRAAH…
Curtobacterium_flaccumfaciens_UCD-AKU		WP_017886409.1		MPTSPSVVLHDVTFAWPDGTVALDHLTAAFDRGRTGLVGRNGAGKSTLVRLATGRLHPTSGSIATSGPVDHLPQRLSPPARPDRRWRVDQEPAAWAHASADDTVADLLGVRPTLTALRAVLAGDATAAQLEAVGDDWDLEERAAAVLDRVGLDGTDLDRPVSTLSGGQSVLVAVAGVRLRARPIVFLDEPTNNLDRRARGLLLDLVDDWRGTLVLVSHDRELLEHVDETVELRAGSMTVFGGTFSAFEEHLAVQQAAVEREVRVAEQRHRTEKRQRIEAETKIARRAKAGEKAGRSMPKILANEQRKKAQETAGRLRVGYADDEAAALASKREAELRLRDDESIHVTLPDPDVPASRRIATVTVRGRDVIVQGPERIAVTGDNGVGKSTLLEQLVGDPA…
Actinopolyspora_halophila_DSM_43834		WP_017974535.1		MRDNGSVVCENLSFSWPDGTRVFDDLDWTAGTGRTGLIGLNGAGKSTLLKLLTRELAPQEGTVRITGEAGLLPQHIAADPTERVEDVLGVSRRRAALRSIERGLTDEDQFAVLGEEWDVEERSLAVLERLGLGGIGLDRSVVEISGGELVLLHLAAQLLRRPEVLLLDEPTNNLDRRARSLFQDAVRNYEGTLIAISHDRELLRTMDRISELRDGVITDYGGNLEHYERALETEREAAERAVRSADSELRRQRRKLAEQQEKQAKSKRYGLRTRAENRAPRIVLGERKRTAQDSAGKQRVMRERALEDARARLESAEERVRDDELVRIDLPTTAVPSGRRVLAVRGARNPRGEPIGDLELRGPERIALTGPNGAGKSTLLHTVAGRSAVGGGTVEAPVP…
Smaragdicoccus_niigatensis_DSM_44881_=_NBRC_103563		WP_018161682.1		MSTKPVITFRDLTFEWPDGTIALSQVNGTINPGRTGLIGRNGAGKSTLLRLISGELQPTAGHVDVSGEVGYLPQTLTLRPDATIAELLGIDPILAALKAIESGDVDPRHFELVHDNWDIESRADEALHRIGFSAADLGRRVVEVSGGESMLIAITGLRIRRTPITLLDEPTNNLDLATRARLAESVDHWPGALVVVSHDLELLEHMDNTTELYGGSLTTFGGPYSAWREYQEQEQRAAVQAARSAQQALKTEKRQRIEAETKLARRERTARKAQRDGGIPKVLAGNLANWAQVSAGSLRSTLDDKVQNAQAAVDAADANVREEEHIRLDLPDPDVPAGRRLAKFSDEDLTIVIQGPERVALIGANGSGKSTLVEQLVHGSPATNGHPRGRLLTEHIGYL…
Gordonia_kroppenstedtii_DSM_45133		WP_018177464.1		MEFTVSTPSAPITFADLTFVWPDGSTVLDGIAGTFASGRTGLVGRNGSGKSTLLRLIAGELTPTSGTIETAGPVGYLPQTASYDADSSVADLLGIGAVISAIQAIEAGDTEPRLFEIVGDDWDIEARAAEVLARIGFAGMRLDRRVDELSGGESMLIAIAGLRVRRTPISLLDEPTNNLDRAARARVSDLVDDWPGTLVVVSHDLDLLERMDNTAELYGGRLEVFGGPYSEWQAALEQEQAAAAAAVTSAKQTLKVEKRQRIEAETKLARRAQYAKKTQRDGGIPKIVAGRRAENAQVSAGAMRNRLDDKVASAHAAVRAADTRVRDDDHINLTLPDPDVSRGRRIAEITAGDRTTVVQGPERVALVGPNGSGKTALLRRLMGAADVDPARPHGRLLTE…
Microbacterium_paraoxydans_77MFTsu3.2		WP_018185625.1		MPTTLTSAVTLDRVTFAWPDGTVALSEVTGAFGGGRTGLVGRNGSGKSTLLKLIAGTLAPASGSITTAGRVDLLPQQLTLDTGRRVADLLGIGEVLGAVRAIERGDVDERHFDTVGDDWDVEARATAALAEVGLPEGALDRAIGELSGGEAVLAALVGVRLRGAEIALLDEPTNNLDRDARARVHDLVRTWRGTLIVVSHDTALLEELDDTAELYGSELSVFGGPYSAWKAWLDTEQSAAAQAETTARQVLKREKRDRQQIESAIATRDAHGKKLAARKAAPKIVLGAMKRSAQVTAGKLRVEANEKVDAARAAVDTAGRRVRDDDTVRIDLPDPDVGTGRRIATIGDGERSWIIQGPERVALIGPNGAGKTTLLERLVASAGAAPHVPSAGSADGGGP…
Leifsonia_sp._109		WP_018192473.1		MSTGTSAIVLSNVSFSWPDGQAALSGVSGSFTTGRTGLVGDNGAGKSTLLRLIAGELTPSTGSVSTAGDVGYLRQSLTWHDTATVADLLGIGPVLDAIRAVEGGDASVEHFDTIGDDWDIESRAEVQLQAIGFSAADLDRPVRTLSGGEVMLIAISGLRVRELPITLLDEPTNNLDRPTKALLAGMLDDWPGTLVVVSHDLDLLERMDQTAELYGGRLTTFGGPYSEWKAALDQQQQNAVQAAAAAQHAVKAEQRQRAEAESRLAKRARNAKTANENKKGSKILMNGLASRAEASAGKLRSGLDDRVDAAKAAREQAAARIRPDQRITLQLPDPDVPAGRRIAELHGSNRTYLLQGPERVAVVGANGVGKTTLLESLLHRRDAEPGRAGGVLHTDRVGY…
Streptomyces_vitaminophilus_DSM_41686		WP_018386818.1		MSHSFIICSNLHFSWPDDTPVFQDLSFTVGAGRTGLVAPNGAGKSTLLRLITGEYRPGSGTVSVEGVTGYLPQSLPLVGDLTVAEVLGIAPVIKALDAIESGDTSEEHFATIGDDWDVEERTRAQLDRLGLGEVSLARRLDTLSGGQVVSLGLAAQLLKRPDVLLLDEPTNNLDLDARRRLHAVLEDFTGCLLLVSHDRALLDRMDRIAELDRGELRSHGGNFTAYQEAVRAEQEVAERNIRNAEQEVKREKRDMQQARERAERRANNAARNIKNAGLPKIVAGAMKRNAQESAGKSQERQAARVSAATARLDEAGRALRDEQRISLDLPGTEVPSGRTVFLGERVRVRRGEREIFAGEGVDLVIRGPERIALTGPNGAGKSTLLRLLGGDLEPDGGLT…
Actinomadura_flavalba_DSM_45200		WP_018657977.1		MSFAIVCSDLSFSWPDGTVVLDGLDAAFGTGRTGLVGVNGAGKSTLLKLIAGELTPSAGTVSVAGETGYLPQDLPLGTATTVADLLGITPARTALHAIEAGEATEANFAAVGDDWDVEERTRAQLDRLGLAHVELDRTVGTLSGGETVMVGLAARLLARPDVLLLDEPTNNLDLAARHRLYDAIDAWSGVLVVVSHDRELLEHVDAVADLRGGGVRTFGGTLSQYEELLAVEKEAAERTVRAAETDVRRQKRELEEAQVKLARRERYGNKIQASRSQPKIVMGAWKRAAEVSAGKHRNLHEDRLADARDRLSEAEDAVREDEEIRVALPRTRVPAGRTVLTLGGLDAPEPEPETLTELIVRGPERIALTGDNGAGKTTLLRRVLDGGDDVRIGVPGVRY…
Microbacterium_yannicii_PS01		WP_019181475.1		MPAHTLTPSIVLDRVSFAWPDGTAALSDVSGSFGAGRTGLVGRNGSGKSTLLRLIAGELTPSAGHVTTTADVSYLPQRLTLDVTRPVADLLGVGDTLRALRAIESGDADPRHFDAVGNDWDVEARAHAALAEAGLRPDMLDRSVGQLSGGEAVLTAIAGIRLRGAPIALLDEPTNNLDRDARARLSEMVRGWRGALVVVSHDTALLELVDDTAELYADELSVFGGPYSEWRAWLDAEQGAARQAETAAAAALRREKRERIEAETTLSRRAAMGRKAQLEKRVPKIIAGGRKMAAQVSAGKLRGEKADREASARAALDAAERRVRDDDSIRIDLPDPGVPAGRRIATLGDGERSWTVQGRERVALIGPNGAGKTTLLERLVGVSGRNSGETDAYGAETAS…
Nocardiopsis_sp._CNS639		WP_019607495.1		MSTKSAVTLTDLTFAWPDGTVAIDHVSGTLTTGRTGLVGRNGAGKSTLLRLIAGLLRPTSGRVDAVGDVGYLPQTLTLGTEATVAELLGIDATLAALRAIEAGDADERHFDAVGDDWDIEARADEALHEIGFTAADLDRRVAQVSGGEAVLIAVTGMRLRRTPITLLDEPTNNLDRPTRARLAAFVDTWPGTLVVVSHDLELLEHMDSTAELHAGSLDVFGGPYSAWKEHLEQEQAAAVQAARSAQQALKVEKRQRVEAETKLARRERTARKTQKDGGIPKILAGNRASKAQASAGAMRSTLDDKVQAAQAAVDAADARVREDEHIRLTLPDPDVPRGRRLAEFHAEGRTVVVQGPERVALVGPNGAGKSTLLQQLVHGGDPVPGRAHGTLLTDRVGYL…
Nocardiopsis_sp._CNS639		WP_019609002.1		MSSAFSVVCTGLSFAWPDGTPVLTGLDAAFGTGRTGLVGRNGSGKSTLLRLVAGRLTPASGTVSVDGDVGYLDQGLTLDTGRTVAELLGVDRVRAALHAIEAGEATEANFAAVGEDWDVEERALAQLERFGVALTGDAPLDRPVGTLSGGEAMLVALAGLALRRPAVTLLDEPTNNLDRRARERLHDAVASWQGVLVVVSHDRELLERVDQIAELREGRMRVWGGNYSAYTEQLAAEQEAARRMVRVAEADVRREKRQLVDAQVKLARRVRYGKKMYDTKREPRVVMKQRKRDAQVAAGKHRVMQEAKLLGAREELGRAEDAVRDDDAIRVALPGTEVPAGHGVLELGTPDGGRLYLRGPERVALVGPNGSGKTTLLRAVVGRGRHPQAEVVHAADRIG…
Actinomadura_atramentaria_DSM_43919		WP_019634503.1		MSFSVVCTDVSFAWPDGTVVLDGVSTAFGTGRTGLIGANGAGKSTLLRVVAGELAPSSGSVSVAGTTGYLPQSLPLAASRTVADLLGVAEARTALLALERGEATEENFAAIGDDWDVEERAHAELARLGLGHLGLDRTVATLSGGEAVLTGLAALLLARPDVLLLDEPTNNLDLDARARLYAAVDAWPGVLIVVSHDRELLERVDAVTELREGGVRTFGGTLSEYEDVLAVEREAAERAVRAAGSDLRRQQRELEEAQVKLARRARAGRRVQESRSEPRIVMGLRKQAAEVSAGKHKALHEGRLADARERLAEAEDAVREAAEIRVSLPRTRVPDGRTVLTAVFPPPAAPEDADEEPRRTITELVVRGPERIALTGPNGSGKTTLLRAFAGGPAPDGVR…
Saccharomonospora_saliphila_YIM_90502		WP_019815339.1		MSDPRVVCSALSFSWPDGTPVFEDLSCTVGDGRTGLVAPNGVGKSTLLKLIVGEYRPDRGSVTVDGTVGYVPQDLPLTGDRTVAEVLGVAPVIAALDAIAAGDASEEHFTTIGDDWDIEERTTAELERLGLGGLSLTRRLDTLSGGQVTALGIAAQLLIRPDVLLLDEPTNNLDLDARRRLSGVLDDWSGCLVVVSHDRALLDRMDRITELDRDGIRFHGGDFSAYEQAVRAEREAVEADIRNAEQQVKREKREMREARERAARRAGAGAREARSGGIPTVLAGALKRRAQESAGKSREVHGQRLAEARAKLDEASSMLRDERTIAVRLPETAVPAGRTVVLAEGVHVRYDGHDLFDGTGIDLHIRGPERIALTGPNGTGKSTLLRVLGGAREPDAART…
Microbacterium_sp._11MF		WP_020097888.1		MPTTLTSAVTLDRVTFAWPDGTALLSEVTGAFGGGRTGLVGRNGSGKSTLLKLIAGTLAPASGSITTAGRVDLLPQQLTLDTGRRVADLLGIGEVLGAVRAIERGDVDERHFDTVGDDWDVEARATAALAEVGLPEGALDRAVGELSGGEAVLAALVGVRLRGAEIALLDEPTNNLDRDARARVHELVRTWRGTLIVVSHDTALLEELDDTAELYGSELSVFGGPYSAWKAWLDTEQSAAAQAETTARQVLKREKRDRQQIESTIATRDAHGKKLAARKAAPKIVLGTMKRSAQVTAGKLRVEANEKVDAARAAVDTAGRRVRDDDTVRIDLPDPDVGTGRRIATIGDGERSWIIQGPERVALIGPNGAGKTTLLERLVASAGAAPHVPRAGSADGGGP…
Nocardia_sp._348MFTsu5.1		WP_020105257.1		MPPYSESVISLRDVCLDWPDGTSALSNLTASFGVGHIGVVGANGSGKSTLLKVVAGKVVPTSGSVTVGGETAYLPQDLTLQTDATVTDLLGIRARLDALSAIEAGSTDPADYETLGDNWDVEARAHHVLAEAGIGSLGLDRDVDTLSGGEVMLTAIAGLRLRDAPITLLDEPTNNLDRAARTRLYSLIRNWPGTLLVVSHDTALLELMDTTAELRDNEITLFGGPLSEYREQVRLQQESAHQDLRSAQQDLKVQQRQRIDTETKVARRSRYGKNNTGLPKILLGARKRSAQETAGRLRSEGDNKINDARRAIESAAELIRDDKHIRIELPDPDVPAGRRLAEIHSGDSTIVVAGPERVALSGTNGSGKTTLLRTLWNPDPPEDGPYAVAHTDHIGYLAQ…
Rhodococcus_sp._114MFTsu3.1		WP_020112345.1		MSDLTFAWPSGDPVFDGLDAVFSSGRTGLVGSNGAGKSTLLKIVTGQYTPTRGSATIDGVVGYLPQDIALHTDRRVDDILGLRALREALHRIESGDGSENDFGVVGNRWDAEDQAVALLGQLGLGHIVSVRTDLDRVIGTLSGGESMLLALTAQLLAEPDVLLLDEPTNNLDLHARARLYQAVQSFDGVLVVTSHDVELLDLMDSTAELRADRSGPTRLRMFGGNYSHYRSVIDAEQEAARAALHDAKNDVRKQERELVEARTKIDRRARYGKKMYEQKREPKIVMGARKRAAQVSAGKLRNNHIEKVDDAQEVLAAAEERLRDDKEIRVDLPDTEVFAGQQITAVDELAIVGPERIALIGPNGSGKTTLLRAIDKAGPSVPWRYLPQRLDVFDESRTV…
Kribbella_catacumbae_DSM_19601		WP_020389453.1		MSYSLTCTDLFFAWPDGDVLFDGLTFVAGPVRSGLVGRNGAGKSTLLRLIAGRLTPQRGSIRVSGELGYLPQDLTLDTTLRVDQALGIAGIRAAISAIEAGDASEANFAIVGDGWDVEERAEATLGKLGLGSIGLDRSVGELSGGETILLGLAAELLKRPDVLLLDEPTNNLDLRARKHLYDAVDAFRGALLIVSHDRELLDRVDQIGDLRKGELTWYGGNLTAYEEAVALEQEAAERMVRSAESDLKKQKRELVEARMKMDRRRAAGQRAFEQGGIPKIVAGGLKRSAQVSAGKHLGMHSDRLDAAQEALADAEEKVHDDDKIRVDLPKTTVPAGRVVMRLEDYVLRTGLHADLEIRGPERIALTGPNGAGKSTLLHALTADELPLVPWRLLPQRLDL…
Amycolatopsis_sp._ATCC_39116		WP_020419303.1		MSESRIVVSGLSFSWPDDTPVFDQLSFSVPDGRTGLVAPNGAGKSTLLKLIAGELTPSDGGVSVDGLLGYLPQDLPLTGEPTVAEVLGIEPVLRALAAVESGDVAEEHFTTIGEDWDIEERTRAQLDRLGLEDITLDRTLGTLSGGQIVSLGLAAQLLKRPDVLLLDEPTNNLDLQARHQLYAVLDDWSGCLLVVSHDRALLDRMDRIAELDGGEIRYYGGNFTEYEQAVQAEREVAEKNIRSAEQEVKREKREMQQARERAAKRASNAQRNLSNAGLPKILAGARKRNAQESAGKADGTHAARVSAAKAKLDEAERSLREDQKITLELPQTAVPAGRTLFLGEGLRKRDLFGDGVDLAIRGPERLALSGANGSGKSTLLRMITGDLDPDGGEIKRADG…
Actinoplanes_globisporus_DSM_43857		WP_020511311.1		MSDIYVVGSHLSFSWPDDTPVFQDLSFSVPAGHTGLVAANGSGKSTLLRLIAGSLTPSSGSITVTGTLGFLPQDLPLSASLSVAEVLGVDTQIRALHAIEAGETDEEHFAVIGTDWDVEERSRAVLDRLGLADVGLDRLLATLSGGQVVSLGLAAQLLKRPDVLLLDEPTNNLDGYARSRLYDVLGDFGGCLLVVSHDRELLDRMDRIATLDRGELITFGGMFSAYEEAASASREAAEQKVRSAEQEVKREKREQQQARERAARRASTASRNLKSAGLPKIFAGNMKRGAEVAAGKAGETHAARVADARARLDEAERQLRDDDRIVIDLPGTAVPAGRTLFTGTDLRVRSLFAGLDLSVRGPERIALIGPNGSGKSTLLRLVAGDLTPDAGRARHAEGR…
Catelliglobosispora_koreensis_DSM_44566		WP_020524026.1		MSSFAVSALSFTWPNGDVLFDGLSFTANAGRTGLIGANGTGKSTLLKLIVGELTPASGSISTGGSVGYLRQDLTLDASAQVDKVLGIAPIRRALEAIERGSTDPDDYAVAGNDWDINERAVAMLGQLGLSHVDLDRRVGEISGGEAMLLGIAGQFLTRPGILLLDEPTNNLDVLARQRLYAAISKYTGAVIIISHDRALLELTDHIAELRDGEITMYGGNFSAYEEAVTAEQEAAERMVRSAEAEVRRQKRELIEARITLDRRARYGQKMWDTKREPKIVMGARKRSAQVSAGKYRNMHQEKLEQARERLSEAEEAMRDDGVIRISLPATLVPSGRTVAVLEEVKLRNGVTLTRDIRGPERIAVLGPNGSGKTTLLETLAGLLPPVAGEAEVRVPTRYL…
Amycolatopsis_alba_DSM_44262		WP_020634310.1		MSSSLTLSDVTFTWPDGVPVFERLSLTIGVGRTGLVGTNGSGKSTLLRLLAGRLKATTGSVTAPGELGYLPQNLVLDTERRVDDVLGVTAIRAAIRAVESGAATEEHFAAIGDNWDVEERTRAILDRLGLSAVRLDQRAGELSGGELTLLGLAALLLRRPAALLLDEPTNNLDLRARELVHREVAAWSGILVVVSHDRELLQLVDRIDEVRDGEVTTYGGNLADYEHAVEVAQEAARRHLRAAESDVKRQKRELVEAGIKLARRARYGQKMWDQKREPKVRMRKRQEDAQIAAGKHRNLHTDRLEGAVEALKAAEDLVREDAEIRVELPETTVPRGTDVLRIDAVPRFGPAVNLHVMGPERIALTGPNGSGKTTLLRTITGELPPKSGEVGLFVPARLL…
Amycolatopsis_alba_DSM_44262		WP_020635891.1		MSDAFVVVSALSFTWPDDTPVFDDLSFTVPGGRTGLVAPNGAGKSTLLKLIAGELRPVSGTVSAQGVLGYLPQSLPLTAGLNVAEVLGIAPQLAALSAIESGDASDEHFTTIGTDWDIEERTRAQLDRLSLDGISLDRSLRTLSGGQIISLGLAAQLLKRPDILLLDEPTNNLDLDARRKLYGVLEDWSGCLLLVSHDRELLDRMDRIAELDRGDLRYHGGNFTQYEAAVKAEREVAERNVRSAEQEVKREKREMQQARERAARRAGNAARNLGNAGLPKIFAGTMKRNAQESAGKANETHAARVSDAKNRLDEAERSLRDDQKIALILPGTNVPAGRTMFHGEHLQVRYGDRNVFAGDGVDLTIRGPERIALTGGNGTGKSTLLRVLNGDLAPDGGVL…
Amycolatopsis_benzoatilytica_AK_16_65		WP_020661623.1		MSDLRIVLSGLSFSWPDDTPVFDQLSATFPAGRTGLVAPNGAGKSTLLKLIAGQLKPAAGSVTVDGVLGYLPQDLPLTAERTVAEVLGVDAILKAITAVEGGDAAEEHFTTIGADWDVEDRTRAQLDRLGLGDVALDRLLGTLSGGQVVSLGLAAQLLRDPDVLLLDEPTNNLDQTARHQLRAVLDDWSGCLLVVSHDRALLDRMDRIAELGPDEIRFYGGNFTEYEQAVQAEREVAEKNIRNAEQEVKREKREMQQARERAAKRASNAQRNLSSAGLPKIFAGTMKRNAQESAAKADGAHASRVSAAKAKLDQAERSLREEQKISLELPKTAVPQGRTLFDGKHLKVRDLFAGEGADLSIRGPERIALTGPNGVGKSTLLRLVHGTLAPDAGEISRAD…
Amycolatopsis_nigrescens_CSC17Ta-90		WP_020671933.1		MSDAFVICSDLSFSWPDDTPVFQDLTCTVGGGRTGLVAPNGAGKSTLLKLIAGELRPSGGTVSVKGMLGYLPQSLPFAGELTVAEVLGIASVLEALGAIESGDASEEHFTTIGNDWDIEERTRAQLDRLGLGDVSLTRRLPTLSGGQVVSLGLAAQLLKRPDVLLLDEPTNNLDLDARRKLYSVLDDWTGCLLLVSHDRELLDRMDRIAELDRGEVRFYGGTFTEYQAAVRAAREVAEKNVRNAEQEVKREKREMQQARERAARRASNASRNLKNAGLPKIFAGTMKRNAQESAGKANETHAARVGDAKARLDEASRALRDEQKIALELPGTNVPAGRTVFIGKGMQVRYGERELFAGEGADLEIRGPERIALTGPNGSGKSTLLRVINGELEPSGGET…
Microbacterium_maritypicum_MF109		WP_021201183.1		MSTPTTLHASVILDRLTFTWPDGSVALDGVSGAFGSGRTGLVGRNGAGKSTLLRLMAGELEPTSGMVTASGEVAYLPQQLTLDVDRRVAELLGVSEALDAVRAISAGDVDPAHFDAVGDDWDIEARAEASLAEAGLAPDFLDRRVGELSGGEAVLVAIAGIRLRRAPITLLDEPTNNLDRDARAKLAAMVRAWKGTLIVVSHDLSLLELMDDTAELYAQTLSVFGGPYSEWRAWLDAEQDAAKQAEVTAAQVLRKEKRQRIEAEVKLAHRARTAKKAEIEKRVPKIVAHGRKMAAEVSAGRLRTEVGAKEDAARSVLDEAGRRVRSDSSMKIELPDPQVSRSRRIATVGDHERAWVIQGPERVALIGRNGAGKTTLLERLVATGVHSSGAMTPVGPQGR…
Actinomadura_madurae_LIID-AJ290		WP_021596144.1		MSFAIVCSDLSFAWEDGTVVLDGLDAAFGAGRTGLIGVNGSGKSTLLKIIAGELRPGSGGVAVEGEIGYLPQNLVLDGAATVSDLLGITATRAALHAIERGEATEENFAAVGDDWDVEERARAELDRLGLVHLDLDRTVPTLSGGEAVMVGLAARFLARPDVLLLDEPTNNLDLDARHRLYDAVASWTGVLVVVSHDRELLDRVDEIADLRDGEIRTFGGNLSAYEDLLAVEKEAAERTVRAAETDLRRQKRELEEVHIKLARRRRYGKKMQESKREPKIVMGARKRAAQESAGKHRIMHEERLADARTRLTEAEGAVREDAEIRVELPATRVPAGRTVMTVTGLAAPEPEPGTLTELIVRGPERIALVGPNGSGKTTFLRALTGDRVPAGVAVKIGVD…
Gryllotalpicola_ginsengisoli_DSM_22003		WP_022880758.1		MPSSPSVVLHDLSFSWPDGTPALDGVSGAFGRGRTGLIGANGAGKSTLLKLIAGQLSPTSGSVSVHGTVDHLPQHLTLATDASVGELLGIRPQLDAVRAVASGDASPELFDVIGDGWDVEERAEAALAQAGLPADVDRRVAELSGGEAMLAGVVGVLLRRASVALLDEPTNNLDGDARARLYELVRGWRGTLIVVSHDLELLELMDDTAELRGGGLTVFGGPYSAYRAWLEEQQDAARQVLRTAEQRLRVERRDRIAAEAKVARSARDGRKKRASGDFGKAAFDAMKNSGEKSGAKIRGMHADREAEARAAVEEAERLVRDDDRITVDLPDPRVARGRRLAVLTGADGREFVLQGPERVALTGPNGVGKTTLLEALVAGRGLATDRVAYLTQRIDTLEE…
Corynebacterium-like_bacterium_B27		WP_022897559.1		MPSSTSSAITLTDLSLRWPDGTVALQSLSGTFGTGRTGLVGANGAGKSTLLRLIAGLLPPTSGTITLAGDVGYLPQSLTLDVDATVADLLGIGPTLGALRAIENGDASVANFDAVGDDWDIEARADEALRAVGFGAGDLDRAVATVSGGEAMLVAITGLRIRRTAITLLDEPTNNLDRDARARLTALVDDWPGTLVVVSHDLALLEHMDDTAELHTGRLTVFGGPYSAWRAQLDGQQAAAVQAARSAEQAVKTEKRQRIEAETKLARRARGAQKSYDNRAGDKIVMNQRRSDAQVSAGKLRAGLADDVRSAQAALDAAEARVRDEEHIHLVLPDPDVSRSRRIAELRGGDREFVLQ
Curtobacterium_sp._B18		WP_022906968.1		MPISPSVVLNDLSFTWPDGTVALSHLTTAFGRGRTGLVGRNGAGKSTLVRLVTGRLHPTSGSVTTSGPVDHLPQRLQPQNDDAVADLLRIRPTLTALRAILGGDAAPEHFDVVGDDWDLEERAAAALDAIGVGAALGSDRDVLERPVHTLSGGQSVLVAVAGIRLRGLPIAFLDEPTNNLDRRARALLLGMVDDWHGTLVVVSHDRELLEHVNEVAELRAGGMTVFGGTFSAFEEHLAVQQAAVEREVRVAEQRHRTEKRQRIEAETKIARRARSGVKAAEGMPKMFANEMRKRGEQTAGRLRTGYAEDEAAALATKREAEGRLRADESIHVTLPDPAVPASRQIATIRVRGRESIVQGPERVAVTGDNGVGKTTLLEQLVGVPGARTHPLPDTTAVPH…
Streptomycetaceae_bacterium_MP113-05		WP_023528560.1		MSAPATSITCNRLTFAWPDGTSVLDGFGLAVGPGRTGLIGVNGTGKSTLLKLIAGELTPQEGSVRVAGEVGYLPQDLTLDTRLRVDEALGVAGTRSALHAIEAGDAREVHFTAVGDDWDVEERARATLDQLGLAHITLDRTIGEVSGGESVLLRLATLLLARPDVLLLDEPTNNLDLRARRRLYEAVASWNGVLVVVSHDRELLDLVDRIADLRDGEVRWYGGNLSAYEEAVATEQEAAERMVRVAEGDLRRQKRELAEAHNKLAKRVSYGNKQYADKREPRAVMKLRKRAAQESAGKHRIMHEQRMEEARGRVDEAASAVREDDEIRVDLPFTAVPPGRQVLTAREVELRYGARAHLDLHGPERVALTGRNGAGKSTLLRTVAGQIPPEGGELSTHVP…
Streptomyces_thermolilacinus_SPC6		WP_023590876.1		MSFPHAHPALSCAGLTFAWPDGTPVLDGLNLAVGPGRTGLIGRNGSGKSTLLKLLGGELPPVSGTVRAAGDIGYLPQDAALDTALRVDEALGIAATRAALHAIESGDVREEHFTAVGDDWDVEERARAMLDQLGLERVGLDRTTRELSGGECVLLRLAALLLARPAVLLLDEPTNNLDLHARRRLYAAVDAWQGVLVVVSHDRELLERVDRVAELRDGEVTWYGGPYSAYEEAVAAEQEAAERMVRAAESDVRRQRREMAEAQVKLAKRKRYGDKQAANKAVPPIVAGALKRAAQVSAGKHRAVHAQRLEQARERLDEAVEAVRDDDAIRVELPYTAVPPGRGVLLLRDLTLRHGARLDGDFEVRGPERVALVGRNGSGKSTLLRTVAGELEPVAGEAL…
Williamsia_sp._D3		WP_023957600.1		MRPNTESAVVLREISFDWPDGTPALSDVTATFGQGRTGLIGANGSGKSTLLGLMAGQMAPTSGSIDVIGETAYLPQTLTLQVRSTVADLLGIGTRVDALRAIEAGDTSPELFDVVGDAWDIDTRAEHALGQAGLQGIELDREVGTLSGGESMLVAIAGLWLAAAPITLLDEPTNNLDRDARRRLYDMVRAWPGTLLVVSHDPALLELMDTTAELRENRITLFGGPLSEYREYVRDRQEAARRDLRVAEQKLRTEQRQRVEAETKLARRARSGRKDAADGNLPKILLGKRKRAAENTAGRVRTQAADKVRGAREAIDAANESIRDDRHIRIELPDPDVPAGRRLAEIRSATETIVIQGPERVAITGPNGAGKTTLLRTLWGVEPAVGDAHMVAHTDRIGY…
Mycobacterium_iranicum_UM_TJL		WP_024448129.1		MPSIICSHLSFAWPDDTPLFTDLSFSAGPGRTGLVAPNGAGKSALLRLVAGELQPAEGVVTVDGVIGYLPQTLPLRDDRSVAEVLGIAAVIDALNALAAGDSSDSVFTAIGDDWDVEERARVQLDRLGLAHVGLNRSLRSLSGGEVVTLGLARELLRRPDILLLDEPTNNLDVDARQRLYEALDDFAGCLLLVSHDRVLLDRMDRIAELRRNEITYYGGNFTAYQNMVAESQRAAEDAVRNAEQTLKREKRQRQQARERADKKASTAARTVKDAGLPRIVAGAMKRRAQETSGRNDDVHARRVDDAASRLDAAERALRDDDALVVDLPETSVPSSRMVLEARGLRIVRGSRTLVDGLDLMVRGPERIALTGPNGAGKTTLLRALLGELAPDAGTVTVAG…
Leucobacter_sp._PH1c		WP_025134803.1		MSSSPAITLHDLSFSWPDGAPALDHVSGTLSAGRTGLVGRNGAGKSTLLRLIAGELAPSSGRIVASGEVGFLRQTLTLRADAPLAELLGIHRTLAALRAIEAGDVAQEHFDAVGDDWDIESRAGEALDQLGFAPADIDRRVGEVSGGEAMLIAIMGLRIRRTPITLLDEPTNNLDRRTRARLGELVDAWPGTLVVVSHDRELLERMEHTAELFAGRIESFGGPYSAWEAHHAQQQAAAEQAARSAQQALKVEKRQRVEAETKLARRERTAKQTQVSGGIPKILAGNRASKAQASAGALRGTLDSKVDAAQAAVDAADARVRVDERISLALPDPGVPRGRRLAEFRWDGRATVLQGPERTALVGANGSGKSTLLAQLVHGGEPAPGRPTATLLTDRVGFL…
Haloglycomyces_albus_DSM_45210		WP_025274665.1		MLTTVAAHRLSFSWPDGTSVFSNLDMALSHGVTALIGDNGSGKSTLLEVVAGLRPAGSGHVERTGRIAYVPQHQSVRSAPTVAHLLGVADVFHALAAVESGQTDAELFDRIGDDWDIVERTHRHLDRLGLGHIEPTRATDGLSGGERTLVALAGRLLQRPDILLLDEPSNNLDATARGYLYRAIETFGGTVLVVSHDRELLDRVDTIAELRSGRLRTFKGNFADYRRAIETEQNAIRRDVRDATAHFRKQKQEWIEAQTKLARRERTGRKRYNNAAEPRAVMRERQRAAQVSGGKHRIEKEDDLSEAKSALEDTKDRLRDDTSIRIDLPETHLAPSALAVRLNAWARHGVYDGTLTYGPDGVDLDIVGPERIAISGDNGSGKTTLVNELLQQSRVTAGY…
Kutzneria_albida		WP_025358915.1		MPDSRIVVSGLSFSWPDDTPVFDQLSLTVPDGRTGLVAPNGAGKTTLLKLIAGELRPTAGTVSVDGLLGYLPQDLPLTGEPSVAEVLGIEPVLRALEAVESGDVAEEHFTTIGTDWDIEERTRAQLDRLGLGEVTLDRRLSTLSGGQIVSLGLAAQLLKRPDVLLLDEPTNNLDLEARRKLYAVLEDWSGCLLVVSHDRALLDRMDRIAELDAGEVHYYGGNFTEYEEAVQAEREVAEKHIRNAEQEVKREKREMQQARERAAKRASNAQRNLANAGLPKILSGARKRNAQESAGKADGTHAARVSAAKAKLDEAERSLREDQKITLELPQTAVPAGRTLFLGEGLRKRDLFGGGVDLAIRGPERIALSGANGSGKSTLLRMITGDLEPDGGEVKRADG…
Brevibacterium_sp._VCM10		WP_025780569.1		MSTAITVSELDYRLGDDTEIFSRLTATIPADLVGLVGDNGIGKSTFARILAGRLRASAGTVTGADGAVYIDQLLPHSTQRVDAALDIAPVRQALGRALAGEATGADFDLIGDDWDIEERALAALSELGLQLSVSDLDRSLSSFSGGQATRIGLARAALVGDTWLILDEPSNNLDEDGRALLTTLLTDRRGPTLVISHDRTLLTHMTSIIEMTDRLRVYGGNFDDYEAMVAAEEEAKQQKVTDAKKSHQIEKRQRIELETKLARADRKAKKDKENKRRPKIVMNGLTNFAEKSAAKRRGDKAADEAAARDQLTNAKDALRRSSSVRLDLPDTQVHATKRVLEISTAASAKSERPQTIVGPERIRLTGPNGAGKSTLLAAILAAANGQDGQNSQDGLDEDT…
Corynebacterium_lubricantis_DSM_45231		WP_026196180.1		MPITFQNLSLTWPNGTPCFTDLSGAFTRPMTGLIGDNGTGKSSLLKVLVGQLEPTSGTMQTPDNIAYLPQDLGLDTASTIADIFGITPILAAIAKVEAGEYAPELLEIIGENWDVAEAVTVRLAEVGLELKLDRTVGTLSGGEAVSVALTAAFFTNPDFLVLDEPTNNLDSQAKATLIKLVTHSQVPVLVVSHDRDLLAHTTQIAELYHGQLRFFDGNYATYREAIDQEQAAAVQGVREAKAEERKQVREREAMQTRLARDARRGRKFAAEKRKPPIAMGMDKNKSERSSSKREMAAADSVAQARDNFDAAQRKVRDSDQVFIDLPATRLANGTRALAAEELTIVGPERVRIAGPNGSGKTTLLNAIDRGEVEYVIAARGYLRQRIELDPTKSVLALVL…
Sciscionella_marina_DSM_45152		WP_026197619.1		MSTNAVVCSRLGFAWPDGTRVLHELDAAFGAGRTGLLGENGSGKSTLLRLIAGQLTPTSGSVHSDGEVGRLPQEPHPAATLAELLGIAGKRAALQAVERGDAGALAELGEDWEVEERAAAMLHEFGVPAELDRTVATLSGGETVLAGIAGLLLRRPAITLLDEPTNNLDREARERLYAAVAEWPGVLLVVSHDRELLERVDRIAELRAGRLRTFAGTFTDYQAAVEAEQEAAQRRVRDAKAAVHREKRQLIEARTKLARRVRYAHTDFANKRRPKVIMKLRAQEAQVSAGKHRIMQEGKLADAESELDRAESGVRAQERIRVDLPETRVPSGQIVFRHGGLLVRGPERIAVLGPNGSGKTSLLRAILAAGVPVPAGYLAQRLELPEAQVSSGQSVLDTL…
Nonomuraea_coxensis_DSM_45129		WP_026215126.1		MPMSIVVDRVSFAWPDGTRVLDGLDAAFPAGRTGLIGVNGSGKSTLLKIIARELAPRSGSVTVSGEVGYLPQNVPLAAARTVSDLLEISGKRAALHAVESGDVAEEHFTTIGDDWDVEERARAELDRLGLAHLGLDRTVGTLSGGETVMVALAAQLLKRPDVLLLDEPTNNLDLEARERLHAAVSAWPGVLVVVSHDRALLELVDQIAELRDGGVRFYGGNLADYEEQAAAEQEVALRTVRAAEGEVRRQRRELAEARIRIDRDIRAGKKAAANNRAPKIVANGLKRKAQVTAGKQRALHLEKLEEARERLGEAEQAVRDEAEIRIELPGTEVPAGRTVLTLPLTPPPPAHRAATEGEAGEGGAVPLETLVVRGPERIALLGRNGSGKTTLLKRIAAGE…
Promicromonospora_sukumoe_327MFSha3.1		WP_026365562.1		MLSNPSVVLHDVTFAWPDGAVALDHVSGAFGRGRTGLTGLNGAGKSTLLRVVAGLLPPTSGRVSLSGTADYLPQRITLDVHATVADLLGITPVVRALRAIESGDVDEAHFDVVGDDWDVEERAVALLSATGLPTGLDRSVATLSGGETMLTAITGVRLRQSSGAASVALLDEPTNNLDGAARERLYELVRGWRGALVVVSHDLALLELMDDTAELRAGSLTTFGGPYSEYRAWLQVQQEAAAQTLRAAEQTLRREKRQRIEAEERIAHSERKGRKDVANSKYVKAVINDRRNSAEKSAGARRGMLDDKVDAARAAVDLAERAVRDDDRISVVLPDPDVPAGRRLAVLRGADGREVVVQGPERIALTGPNGVGKTTLLERLLSGADGGSVSGTDGGADGG…
Agrococcus_lahaulensis_DSM_17612		WP_026372922.1		MAHAAIALSRVSLTWPDGTVALDAVTGALGHGRTGLVGRNGSGKSTLLRLIAGELSPTTGELVVHGTVATLRQQLALGPGSVADALGIAPVLDAIAAIERGDVDEHRFDAVGDRWGIEADALGELAALGLAGDADLLRRPVSSLSGGEAMLVGLAAIRLQRADIALLDEPTNDLDARARARLHDAIGAWRGTLVVVSHDVALLERVDRIAELHGAAPVEGSSLRTFDGPYSTYRAAIDAEQAAAERAVRDAEQQLRRERRDRVEAELQLAGRSRIARKAYAEKREPRAVMKLKARSAQVSAAKHRDLHDDRRRRAESALEDAQAQLRADRAIRIELPGTVVPAGRDVLALRDAHGELLVRGPERIALTGPNGAGKTTLLEAIAGDARDGASGPADGAPT…
Actinomadura_rifamycini_DSM_43936		WP_026404194.1		MSHAIVCTDLSFAWPDGTTVLDGLDAAFGAGRTGLIGVNGAGKSTLLKLVAGELRPGSGSVTVEGEVGYLPQTLVLDGSATVSDLLGISGTRAALHAIERGEATEANFAAVGDDGWDVEERARAELDRLGLEDLGLDRPIPTLSGGEAMMVGLAALLLARPDVLLLDEPTNNLDLDARRRLYDAVAAWKGVLVVVSHDRELLDLVDDIADLRDGGVRSFGGNLSAYEELLAVEKEAAERAVRAAETDLRRQKRELEEAHVKLARRKRYGDKMYENKREPKIVMGERKRQAQVAAGKHRIMHEERLADARTRLDEAESAVREDDEIRVELPATRVPAGRTVVTVTGLSAPEPEPATLTELIVRGPERIGLVGPNGSGKTTLLRALVGESAPDGTTVKIGV…
Actinomadura_oligospora_ATCC_43269		WP_026411837.1		MSVSPIVVSGLSFTWPDDVPVFQNLTFSVEAERVGLVAPNGAGKSTLLRLISGGLTPSAGSVTVDGVLGYLPQDLPLTAGRTVADVLGIAEVISALDAIESGDTGEHHFAAIGDDWDVEDRARAELERLGLGHMSLRDPLDRLSGGQIVSLGLAALLLRRPDVLLLDEPTNNLDVAARHKLYDLLEGWRGCVLVVSHDRELLDRMERIAELSDGEVRFYGGNYTAYEEAVANEREAAERNLRNAEQELKREKREMQQARERAERRASNAAKNLKDAGLPKLFAGNMKRGAEKAAGSAQTMHASRVGDAKERADEAARAVRNDQSITLELPGTRVPAGRTLFVGENLRKRLGDTDIFAGDGADLTIRGPERVALSGANGAGKSTLLRLVHGDLEPDSGTV…
Actinomadura_oligospora_ATCC_43269		WP_026414992.1		MSFAIVCSDLSFAWQDGTVVLDGLDAAFGAGRTGLIGVNGSGKSTLLRLAAGELRPASGSVSVRGRVGYLPQSLPLGTARTVADLLGISEARAALHAIERGEATEENFTAVGDDWDVEERARAELDRLGLRHLDLDRTVGTLSGGETVLVGLAALLLARPDVLLLDEPTNNLDVDARRRLHDAVDAWTGVLVVVSHDRELLDRVDEIADLRDGRVRTFGGNLTAYEELLEVEREAAERMVRTAESDVRKQKRELVEAHTKLARRVRYGHKMYEQKREPRAVMKLRKRQQQVSAGKHRQLHEDRLEGARDRLAEAEELVRDDTEIRIELPATHVPAGRTVLTVGGLNAPEPVPGTLDELIVRGPERIALVGPNGSGKTTLLRSLMGERTGEGVEVKVGVD…
Actinokineospora_inagensis_DSM_44258		WP_026421951.1		MCPMNITCSHVEFSWPDDTPVFDGVSFTVGAGRTGLVGANGAGKSTLLKLIAGELLPLSGSIAVDGVVGYLPQTLPLGDDLSVAEVLGVADVLAALTAVESGDVRDEHFTTIGVDWDVEERTRAELSRLGLGELALDRRIDTLSGGQVVTLGLVGQLLRRPDVLLLDEPTNNLDAQARDRLYAVLADFSGCLLVVSHDRALLDRVDRIAEVDRGGIRVFGGNFTEYDAAVRAEREVAERNVREAEQEVKREKREMQQARERASRRAGNAARNLDNAGLARIVAGGLKRRAEVSAGRADGVHGARVSDAQARLDAAGRALRDDDTIVLDLPDTTVPAGRTLFDQTLTAPGVFADLRLAIRGPERVALTGPNGAGKSTLLRMITSSVPAAHLSQRLDNLDP…
Gordonia_shandongensis_DSM_45094		WP_026919695.1		MQNVHFAWPDGTAVLDGVTASFGVGRTGLVGRNGSGKSTLLRLVAGDLAPASGRIVVTGDVGRLRQDVTRRPAATVADLLGVGDTVAALRAIEGGATDERHFETVGDDWDIEARATATLDRAGLTGRPLDSPVTGLSGGEAMIVAVAGLHLRRHAITLLDEPTNNLDRDARARVAALIDEWPGTLIVVSHDLDLLDTLDHTAELHRGRLETFGGPYGRWREHVEREQRAAMAAATSAQQALVAQKRRRVTAETTLARRARTARRTARDGGIPAVLAGRRAEKAQGSAAQLRATHDRKVGEAQAAVDAADARVRDDDHISVDLPDPGVPSRRRIAELAAADQPAAEHAAAGRSDEPSTPRIVLQGPQRLALIGPNGAGKSTLLARLRAGIPATADRPGGR…
Glycomyces_arizonensis_DSM_44726		WP_026924528.1		MTSFITVNRLGFSWPDGDRVFDGVDAVFAGGHTALVGDNGTGKSTLLRLIAGRLAPDTGGVTVSGIVAYLPQDLPLRLGDTVADLLGITAKQRALEAIESGDADEAHFAVIGDDWDFQGRSRVTLDELGLDHIGLDRTVATLSGGESMLVGLAGRLVQRPDVLLLDEPSNNLDGSARARLYEAIRRFPGTLLVVSHDRALLDGVDAVAELYAGRIRTFEGNYAAYERAIAVEQEAAERAVRDAKAELNRQKREFIEMQTKLARREKAGKKKYANAPAIIRNAKKNQGETTSGRVKTAMAEDVAEAKEEFEAARSEVRDDASISVDLPETSVSPHREIALIEGLKEGDLYGEGVDLHVRGPERIALTGDNGAGKTTLLRAVAEAARVPYGFLTQRLEFLD…
Glycomyces_tenuis_DSM_44171		WP_026929281.1		MSSFITVNDLSFSWPDGEPVFDGLDAVFSDGRTALVGDNGTGKSTLLRLIDGRLSPDAGGVAVSGLVAYLPQELPLRLDDTVAELLGIAAKQRALEAIESGDADEAHFAAIGDDWDFQGRARVTLDELGLDHIGLERTVATLSGGESMLVGLAGRLLLRPDVLLLDEPSNNLDGSARARLYEAIRRFQGTLVVVSHDRALLEHVDAVAELYRGGIRVFEGNFDDYERAIAIEQEAAQRAVRDAKADLHRQKRELIEAQTKLAHRERFGRKKFANKAEPKIVMQERKRQAQVSRAKHRIEKEEDVDEAKGQLEAAEAEVRGGDAINVDLPETTVSVHREIVLLKGLKQGDLYGDGLGLHVRGPERIGLTGDNGSGKTTLLRAVAAAARVPHGFLTQRLEF…
Corynebacterium_sputi_DSM_45148		WP_027020800.1		MQHITPENSSVILNDVSFSWPDGSSVFSGLSAAFGTGRTGLIGDNGTGKSTLIRLIIGDLTPTSGSITATGDIGYLPQELTLDTDSTVADLLGISHKVEALAAIERGETDPELFDIIGEDWDIESGARATLDAVGLGDVELDRSVGRLSGGQTMLVALSGLRLARTAVTVLDEPTNNLDRDARANFYDSVRSWPGTLIVVSHDPQLLELMDDTAELFGGSLTVYGGPLSAYREYIAREQEAAEQALRTAEQTLKKEKRQRVETETKLARRLKQGKKANAEKREPKIVMGNRKSEAQVSAAKFRDVQDNRMEEARAEIDRQEARIREDEHIRIDLPDPGLSSRRKIIELPDASEAPIYIQGPERVALTGPNGIGKTRLVEMLVEGNVGRLLTERVGYLPQ…
Propionibacterium_thoenii_DSM_20276		WP_027587622.1		MSSHPSVVVDHLTFTWPDGTPVLTDLSCTVPVGRTGLIGDNGTGKTTLLRLIAGDLEPTSGHVSVTGSIAMLSQDVARRADLTVADLLGISTVRTALRAVEAGSVDPADFTAIGDNWDIEPRALAELSSLGLGSEESLLDRPVTSLSGGEATMVAIAGLGLVGPVPAGRGQAGAGVTLLDEPTNNLDAGSRCRLYDQLDDWPGSVLVVSHDRELLEHADTIIELDPTSPTGTRTFTGTLSDYQLQRQAEQQVAGQRLREADAQLRRIRRQAAADQQHLAQRDRVGRSDAARSGMGKGAEHYFVNRSQKSAASGAQRREKQASEAAAVRDRADAAARLPDRIRVDLPSTGLPETRQVLELMSGGHSLRMDGPERIRIAGPNGVGKSTLVQIALGDRSEGA…
Amycolatopsis_thermoflava_N1165		WP_027931087.1		MSESRIVVSGLSFSWPDDTPVFDQLSFSVPDGRTGLVAPNGAGKSTLLRLIAGELKPSDGGVSVDGLLGYLPQDLPLTGEPTVAEVLGIEPVLRALAAVESGDVAEEHFTTIGEDWDIEERTRAQLDRLGLEDITLDRTLGTLSGGQIVSLGLAAQLLKRPDVLLLDEPTNNLDLQARHQLYAVLDDWSGCLLVVSHDRALLDRMDRIAELDGGEIRYYGGNFTEYEQAVQAEREVAEKNIRSAEQEVKREKREMQQARERAAKRASNAQRNLANAGLPKILAGARKRNAQESAGKADGTHAARVSAAKAKLDEAERSLREDQKITLELPQTAVPAGRTLFLGEGLRKRDLFGDGVDLAIRGPERIALSGANGSGKSTLLRMITGDLDPDGGEIKRADG…
Amycolatopsis_taiwanensis_DSM_45107		WP_027940559.1		MSESRIVVSGLSFSWPDDTPVFDQLSFTVPDGSTGLVAPNGAGKSTLLKLIAGELTPADGGVSVDGLLGYLPQDLPLTGEPSVAEVLGIEPVLRALAAVESGDVAEEHFATIGEDWDIEERTRAQLDRLGLGEVTLDRTLSTLSGGQIVSLGLAAQLLKRPDVLLLDEPTNNLDLDARHKLHTVLDDWSGCLLVVSHDRALLDRMDRIAELDGGEIRYYGGNFTEYEQAVQAEREVAEKNIRNAEQEVKREKREMQQARERAAKRASTAQRNLSSAGLPKILAGARKRNAQESAGKADGAHAARVSAAKAKLDEAERSLREDQKITLALPQTAVPAGRTLFLGEDLRKRDLFGDGVDLAIRGPERIALSGANGSGKSTLLRLITGDLEPDGGAVKRADG…
Pseudoclavibacter_soli_DSM_23366		WP_028245163.1		MHDVSFTWPDGRSILVHANAAFGRTRTGLVGDNGVGKSTVLALLAGQLQPTDGRITRAGTIVLLPQRLDVTRSVADLLGVRGVLDAISEVESGALDPALFERIGNDWDIEARAVAALVGVQLAAADITLLDEPTNNLDAEARTQVLRLIDNWRGALVVVSHDRELLEHVDAIAELRAGTLTIFGGAFSEHEAQVEREQLAAERALRGAEQTLRTERRQRAQAEQRIAHSERQGRTDVANRKYVKAVVNDRRNSAQKAQASRRHQLDDRLATAQRSIDAADARVRDDEHIVIDLPAPAVPAGRRIARFVGADGREFVVNGAERVAITGRNGVGKSTLLAQLLRGADSEMRPGVLPDPPRRASGELFVGHVGYLSQSLDNLHDEETVFENVARTASGLEDR…
Nocardioides_alkalitolerans_DSM_16699		WP_028472156.1		MSLPSAVITLASLTVTWPDGTTALRGLDARFGPGRTGLVGSNGSGKSTLLRVLAGALPPGAAEVAGHASVAGRVGYLAQDLTSAVAEPVDRFVGIAGLRAARAAIEGGSLDQRHFDALDGRWDAEERLLADLDRLGLPHDVLDRRLGELSGGEVVRLGLARQLLDAPDVLLLDEPTNNLDTAARARVHDVVGSWGGNLVVVSHDRDLLERVERVGELHDGELTWYAGGWSSYVEQRDAQQEAAAAALDAARGELRRRERGRAEAEQLLAQRRRVARRTQATQNLPKILVNARKNCAEGSAASLRGTHGERVDDAREQVEEAEARVREDTSVRIDLPDTEVRRGTPVLETRDLVLRTGRAIDLVVTGPERIAVVGANGTGKTTLLHTVAGLVGARAGTVD…
Propionibacterium_jensenii_DSM_20535		WP_028703422.1		MSSTRTPAVTLAHLSFHWPDGSTVLHELSASFTAGRTGLIGSNGTGKTTLLRLIAGNLAPTSGSVTVTGEVGRLPQHLILETGSTVADLLGVAARLAAMRAIESGDADPAHFETLAEDWDVEARSLAALDRIGLPGIGLPGIGLDRRVGTLSGGETVLAALTGLQLAGHEVVLLDEPTNNLDRDSRRLMYEAIASWRGTLIVVSHDVELLNLMDTTAELRDGTLALFGGPYDDYQDHLADQQAAAQQALRSAEQQLRTEQRQRVEAQTTLARRRCYARTDYQNKRRPKMIMNNRRQEAQVSAGKLRGRLDASVEAARRAVAQQEERIRRDPTITIALPDPDVPSGRRLAELRDRHGHRIILQGPEHLALTGRNGVGKTRLLNTLMSPEGAPWQGMRAEG…
Propionibacteriaceae_bacterium_P6A17		WP_028704606.1		MSIRLSDLSFSFDAHAEPLLRDVSFSLTAHATGVVGRNGSGKSTLLRLIAGDLKPTAGSVHVDGRVARLRQDLLHADERTVAEMLGIDETLAALRRIEQGSIDARDFDLVSDRWDIEARAVALVAARVPSLSQSDVLARPGRTLSGGELGQLALVALELEGASIALLDEPTNNLDARSRAALYAAIAAWPGQVVVVSHDRALLGFMDETVEVHGGSARLYGGDYEFYLAEREIARAAALREVRDAEGALRVERKDFAHVVQTTQHRAARAKKKFGPEGSGISDPTAKRAAEARRAQRVKQAAAEVRLARERLAQAERQVRTDASIRIPAIDPGGARGRLLATVELPGRHVPVGGGDRIAILGNNGVGKTTLLRRTVDAAVTRRVGVLDQRLDLPAGTVF…
Thermocrispum_agreste_DSM_44070		WP_028846252.1		MSSPAVSAIVMSGLRFAWPDGTVVLDGLDAVVPPGRTGLVGLNGCGKSTLLRLIAGDLRPARGSITTGEVGYLPQNLVLDTSRSVAEVLGIADVVRAIAAIERGETAPELFDVVGDDWDAQERARAMLDQLGLADVGLDRRVGELSGGQTVLLGLASLFLARPDVLVLDEPTNNLDRHARERLYAAIDSWSGAAAIVSHDRELLARVDQIAELRDDKLRVYGGNFAAYEQAVQAEQEAAERAVRTAQADVRRQQRDLTAARTALARRLRYGRKQYANKREPKIVMNARKREAQVSAGRYRIMHEEKAAQAKERLAKAEQAVRDDDTIRIDLAGTTVPSGRKVLRVDAVLRTGLAVELDIRGPERIGVTGRNGSGKTTLLRTITGAIPPASGQVEVSVPV…
Thermocrispum_municipale_DSM_44069		WP_028849167.1		MSPSAIVISDLRFAWPDGTVVLDGLNTVIPSGRTGLVGLNGSGKSTLLRLIAGKLRPSRGSITTGEVGYLPQDLVLDTSRTVAEVLGIAEVIRAVAAIEAGRTDPQLFDVVGDDWDAEERARALLDQLGLADVELSRRVGALSGGQTILLGLAALFLARPQVLLLDEPTNNLDRNARERLYEAVEAWTGVTVIVSHDRELLARVDQIAELRDGTVRIYGGNFADYEEAVRAEQEAAERALRTAQADVRRQQRELVAARTTLDRRLRYGRKQFANKREPKIVMNARKREAQVSAGRYRIMHEEKVEQAKGRLAKAEEAVRDDDAIRVDLAGTTVPSGREVLRVDAVLRNGVSVELDMRGPERVALTGPNGAGKTTLLRTITGDVPPASGRVEALVPVALL…
Pseudonocardia_acaciae_DSM_45401		WP_028924690.1		MPEAFIICSNLSFSWPDDVPVFDDLSFTVVGGRTGLVAPNGAGKSTLLKLIAGEYPPTGGTVSVHGVTGYLPQTLPLAGELTVAEVLGIAPVLRALAAIESGDAAEEHFAAVGNDWDIEERTRAELDRLGLGDVTPSRRLHTLSGGQVVSLGLAAQLLKRPDVLLLDEPTNNLDLDARRRLYAVLEDWPGCLLLVSHDRALLDRMDRIAELERGELRYHGGNFTAYERAVQAEREVAERKVRSAELEVKREKREMQQARERAARRAGTAARNVANAGLPKIIAGGLKRRAQESAGKADDVHGARLGDAKARLDEASRALRDDQKIALELPDTNVPAGRTVFLGEGIQVRYADRPLFADGGADLAVRGPERIALTGPNGAGKSTLLRVVNGDLTPESSTE…
Pseudonocardia_spinosispora_DSM_44797		WP_028934192.1		MHDTSIVCSNVSFSWPDDTPVFDDLSFAVGTGRTGLVAPNGAGKSTLLKLIAGEYRPSHGSVTVEGVLGYLPQSLPLAGDLTVAQVLGIADVLAALAAIESGDASERHFTTIGNDWDIEERTRAELDRLGLGDVTVDRRLDTLSGGQIVSLGLAAQLLRRPDVLLLDEPTNNLDRDARERLYTVLDEWNGSLLLVSHDRALLDRMDRIAELDRGELRTYGGNFTEYTDAVRAAREAAERTVRTAEQEVKREKREMQQARERAARRASNAARNVSNAGLPKILAGARKRNAQESAGKADGMHGARLSDAKARLDEAGRALRDEQAIALELPATTVPAGRTVFQGERMQARGLFAAGGVDLGIRGPERIALTGRNGSGKSTLLRLISGDLASDGGATSRAD…
Jonesia_quinghaiensis_DSM_15701		WP_029068039.1		MSSHPAPAVTLHNVSFEWLDGSRALADVSGTFQAARSGLIGRNGSGKSTLLRLIAGELTPTSGTISCIGDVAYLPQTLTLNTTTTVADLLGITNKIAALHAIEQGDVAEHHFDTIGDDWDIETRAIEQLHSVGLSDITLNRSTNTLSGGQAMLAALTGLRLRAAPITLLDEPTNNLDRSTRNDLHRLLEKWPGTLIIVSHDKALLDTMEATTELRDGQLDTYGGPYSAWLQHQEQQQAAAEQAVRAAESTLRVEKKQRIDAETKLARRAAQGRKAAASMPPIVAGGLQRKAEVTAGATRNLMAARVTSAKTALDAAEARLRDDEAIHLTLPDPDVPNSRRIAQLHDTHRTLHLQGPERIALVGPNGVGKTRLLNHLVHNTPPMPGGITGELLTQRVGYL…
Saxeibacter_lacteus_DSM_19367		WP_029135815.1		MSTAITLSAVQFAWPDGEVVFDDLSAQIPSGTTGLVGTNGSGKSTLLRLVAGVVALQGGSIAIEGRLGYLPQDLVLQADRRVDEHLGIAAVRHAIAAIEAGDTDARHFETIGDDWDVESRTLAELARLGLPPDVLDRQLGALSGGECTRLALVALLLDRPDVLLLDEPTNNLDGDARRYLYDLVTGWSGTLVVVSHDRELLELVDRIAEIRPVGRPGSRRSLTWYGGNFSAYREAVQAQQAAAEQAVTAARSDVRRQRSDLVDAQVTLARRERYGRKMSANKREPKIIMNQRKRAAQESAAKFKGMHTERLEDAKERLDEAQERLRRDDVIRIDLPATEVPAGRDVLQLTELRLRTGQQLDLTVRGPERIAVTGPNGSGKTTLLHTIAGRLPPVDGQAA…
Microbacterium_luticocti_DSM_19459		WP_029145604.1		MPTPSIVLDRVSFTWPDGSLALHEVSGAFGTDHTGLVGRNGSGKSTLLRLIAGSLTPTSGRVTAASDVCLLPQQLTLGTDRPVAELLGVAATLDALRAIESGDADPRHFEAVGDDWDIEARSTAALAEAGLPDGALDRRVGELSGGEAVLAAVAGIRLRRAPITLLDEPTNNLDRDARHRLYDMVRGWHGTLVVVSHDVALLELMDATAELYGNELTTFGGPYSQWREWLASEQAAAAQAERAASQSLAREKRQRIEAETKLAHRAAVGRKAQIEKRVPGIIAGGRKRAAQVSAGRLRTEVGEKEAAARAALDAAERRVRDDDSVTIDLPDPGVPAGRRIAELGDDTRTWVVQGPERIALVGPNGAGKTTLLEQLVASAVQNSSDSDRSVPESAATAGS…
Microbacterium_indicum_DSM_19969		WP_029150137.1		MPNLVLDHLSFTWPDGSVALRDVSGSFDSGSTGLVGRNGAGKSTLLRLAAGELAPTAGRVTADGDVAYLPQKLTLDRDLRVAELLGVDRAFDAVRAIADGDVAPERFDEVGDDWDVEARARAALAEAHLDPAMLERRVGELSGGEAMLAALTGIRLRGASVTLLDEPTNNLDRAGRAAVHDLVRGWRGALVVVSHDLDLLELMDDTAELYDGGLTVFGGPYSAWREHLDAEQDAARQAEADAKKALTREKRQRIELETKIARRAKAGKKAAESMPKILANSLRSSAESTAGRLRGEAQGKESEARAALDAAGRRIRDDDAVALDLPDPDVAAGRRILTLSDGERSWIVQGPERVALVGPNGAGKSTLLEALVRGGAAPGPVSAELHTDRVAYLPQRLDG…
Microbacterium_gubbeenense_DSM_15944		WP_029153046.1		MPALTFDHVSFSWPDGSVALENVSGTFSTGRTGLVGRNGSGKSTLLKLAAGLLAPSSGRILTDDGEVAAAPGSAGLAVNDRVALLPQNLTLDTGMRVAELLGVARALDAVRAIADGDASPQRFDEVGDDWDVEARAVAALAEAGLEPRMLDRTVGALSGGEAMLAALTGIRLAGTPVTLLDEPTNNLDREARHRVHDMVRSWRGALVVVSHDLELLELMDETAELHEHVFTPFGGPYSAWREALEAEQENAAQAVADAKKAMAKEKRQRIELETKIARRNRAGKKKAETLPPIVANAYKRRAEESAGRLRIEAREKEGSAAAALDAADRRVRNDDSIVFDLPDPHVAAGRRILTLGDGEREWIVQGPERVALVGPNGAGKTSLLRALLDIPTHKYGASE…
Nocardia_otitidiscaviarum_IFM_11049		WP_029924280.1		MSSTFVVSISDLTFTWPDGTPVFDGLDAALGPGHIGLVGSNGAGKSTLLRLIAGELRPLRGSITPPERLGYLRQDLGLSAGQRVDEVLGIAPIRNALHRIESGAGTDADFELIGTRWDVEEQAVALLGKLGLHYVAGDVGQLDRRLDTLSGGETVLLGLVAELLREPEVLVLDEPTNNLDQVARQRLYEVIGQFAGTVLTVSHDRELLERVDGIAELRHGEIRCFGGNFSEYERIVAAEQAVARAAVRDARGDVRKQARELVEARIKLDRRLRYGQKMWDTKREPKIVMAERKRQAQVSAGKLRNNHIGKLEEAKDQLTQAQELLRDDREIRVDLPATLLYPGQDVIDLEEVTLANGPVVTLKVSGPERIALTGRNGSGKTTLLHRIRDESPKVPWRML…
Nocardia_otitidiscaviarum_IFM_11049		WP_029931774.1		MSTSMPSAITLQNLSFEWPDGTVALSGLNGTLNPGRTGLVGRNGAGKSTLLRLIAGILTPTSGRIDTIGEVGYLPQTLTLGRDATIAQLLGIASKLEALRAIESGETADEHFDTIGDDWDIESRADEALHDIGFSAADLRRRVGEISGGEAVLVAITGLRIQRMPITLLDEPTNNLDRETRARLAEFVDSWPGTLVVVSHDLELLERMDATAELHGATLEVFGGPYSAWKLFVEQEQAAAVQAARSAEQALKVEKRQRIEAETKLARRERTARATQRDGGIPRILAGNRASKAQGSAGAMRTTLDAKVRAAQDVLDNASSRVRREEHIHLELPDPDVPRSRRIAELADGDRRIVVQGPERVALVGPNGAGKSTLIENLLAGRHPERGALLTDRVGYLPQ…
Streptomyces_monomycini		WP_030021431.1		MTTSSPSSATPATAASVVCSGLGFAWPDGTPVLEDFHLTVGPGRTGLIGLNGSGKSTLLELFAGRLQPSGGFVKVAGEVGYLPQNAALDTGLRVDAALGIAGTRAALHAIENGDADEAHFTAVGDDWDVEERARATLDQLGLHSVDLDRTIGEVSGGESVLLRLAALLLRRPDVLLLDEPTNNLDLAARQRLYAAVAGWPGVMIVVSHDRELLGLVDRIADLRGGEVHWYGGNFSAYEDALAVEQEAAERMLRVAGADVARQKRELADAHVKLARRARYANKMYAQKREPKIIMNQRKAAAQVSAGKHRIMHTGKLEEARERLDEAAEAVRDDDMIRVDLPHTEVPPGRAVLTLRGLRARYGAHADIELRGPERVALTGRNGSGKTTLLRTLAGEIPPE…
Streptomyces_pyridomyceticus		WP_030057019.1		LGYLPQGLTLDTTLRVDEALGIRATREALHAIESGDTDQRHFDAVGDDWDVEERARATLDRLGLRSLGLDRTTGELSGGEAVLLRLAALLIARPDVLLLDEPTNNLDRAARERLYETVAGWHGVMLIVSHDRELLSHVDQIADLRDGDVTWYGGNFEEYQRTLAAQQETAERLLRNAEADVQRQKRDLADARVRLDRSAAYGKKRSVTRNDPHIFAGMLKRKGQETAGRLQGMHTERLEEAKARLSAAEEAVRDDAEIRIDLPRTAVPAGRTVLTLQKVRLPYGTTADLDLRGAERIALVGRNGAGKSTLLRTIAGELAPLEGEITTPVPLRYLPQRLDLLDDERSVVENVKLFAPAAGDNAIRARLARFLFRGARAEQPAATLSGGERFRATLAALLL…
Streptomyces_natalensis		WP_030071080.1		MSKPRPTPSAPSLTCTDLTFAWPDGTPVLDDFQLAVGPGRTGLIGLNGAGKSTLLKLIAGELTPTAGRVRIAGEVGHLPQHAPLDTHLRVDQALGIAETRAALHAIERGETGEEHFTAIGEDWDVEERARATLDQLGLSALDLDRTIGEVSGGECVLLRLAALLLRRPDVLLLDEPTNNLDRTARRRLYDAVSGWSGVLLVVSHDRELLERVDRIADLRAGEIHWYGGNFTAYEQALAVEQEAAERMMRVAEADVRRQKRELTDAHVKLARRVRYGNKMSATKREPKIVMNERKREAQVSAGKHRILHTERLKEARERLDEAAEAVRDDDEIRIDLPHTAVPPGRTVLTLDDLTLRSGAHAHLEVRGPERIALTGRNGCGKTTLLRTLTGELPPRSGTA…
Streptomyces_decoyicus		WP_030086777.1		MSKSPTSASSAAIVCTGLGFTWPDGSPVLEGFPLTVGPGRTGLIGLNGAGKSTLLKLIAGELTPTAGSIKVAGEVGYLPQHAPLDTELRVDEALGIAAARAALHAIEGGDAREEHFTVIGDDWDVEERARATLDQLGLPGLDLDRTIGEVSGGESVLLRLAALLLRRPDVLLLDEPTNNLDRAARQRLYTAVSGWTGVLVVVSHDRELLELVDRIADLRDGEVHWYGGNFSAYEHALAVEQEAAERMVRSAEADVQRQKRELADAHTKLARRVRYGNKMNATKREPKIVMNERKREAQVSAGKHRIMHTERLKEARERLDEAVEAVRDDDEIRIDLPHTAVPPGRTVLTLHALQARYGARADLEVRGPERIALTGRNGSGKTTLLRTVAGEIPPQDGTA…
Actinoalloteichus_cyanogriseus		WP_030106922.1		MSDAAITCSDLSFAWPDGTTVLQGLSCALGAGRTGLVAPNGAGKSTLLRLIAGEQQPTGGSVTTRGVVGYLPQTLPLSSDLSVAEVLGVAPRLAALAAIEAGDTREELFDTIGDDWDVQDRTRTELDRLGLHDVRPEHRLGTLSGGQIVSLGLAARLLARPDVLLLDEPTNNLDLAARRRLSEVLASWQGCLVVVSHDRTLLDQMDRIAELDRGRLRFHGGNFTSYEQAVRAERETAERAVRSAEQEVRREKREMQQAGERAERRASTAARNLGNAGLPRIVAGGLKRGAQESAGRARETHAARVAEARTRLEEAERAVRDDQRISLDLPATHLPAGRTVFLGQGLRVRRGDRDLFGGDGVDLAIRGPERIALTGANASGKSTLLRLVSGEWRPDEGTT…
Mycobacterium_neoaurum_ATCC_25795		WP_030136152.1		MSIVLSHLSFNWPDGTVVFDELSSSFGRGRTGLVAPNGAGKTTLLRLIAGELTPTAGSLTVDGVLGYLPQNLPFLARHTVSDVLGITAVLTALDALAAGDASEQVFAAIGDDWDIAERSRAQLDRLGLADLELDRPLSTLSGGQVVSLGLTAQLLRHPDVLLLDEPTNNLDTYARQRLYAALDDFGGCLVVVSHDRVLLDRMDGIAELRDGEVSHFGGGFTDYQAAVQSAQELAENNIRNAERELKRQKQQMQQARERADKRASTAKRNLKDAGLPKIVAGKLKRDAQLSAAKADDVHARRVGDARSRLDDAERALREDDVVALDLPETEVTAGRVLFSGTGLSSRVFADIELDIRGPERIALTGGNGAGKSTLLRIIAGDLEPGGGVVQRGDGRIAYL…
Glycomyces_sp._NRRL_B-16210		WP_030158331.1		MTTYINVQQLRFAWPEGDRVFDGVDAVFSDGRTALVGDNGTGKSTLLRLVAGLLRPESGSITASGLIEYLPQELPLRLGDTVADLLGIADKRRALAAIEAGDASEAHFAVIGDDWDFIDRSRVALDELGLDHVGFDRTVGTLSGGESMLVGLAGRLARRPDVLLLDEPSNNLDGSARKRLYQAIRRFNGTLVVVSHDRALLDHVDAVAELYQGRIRIFEGDYTAYEQAVEAEQEAAARAVRDAKQDLTRQKKELIATRMQNDKGAAAWRRERDRGGTPKILLNGKKNAGEVSSAKILLAKQEDVAEARERLDAAEESLRDDGAISVDLPETNVSSHREIAIVKGLTVGDLYGEGLGLHVRGPERIAVTGDNGSGKTTLLRAIAEAARVPHGFLTQRLEL…
Microbispora_sp._NRRL_B-24597		WP_030173629.1		MRPNTESAVVLREISFDWPDGTPALSDVTATFGYGRTGLIGANGSGKSTLLGLIAGQMTPTSGSIDVVGETSYLPQTLTLQVRSTVADLLGIGARVDALKAIEAGDTSPELFDVVGDAWDIDTRAEHALRQAGLQGIELDREVGTLSGGESMLVAIASLWLAAAPITLLDEPTNNLDRDARRRLYDMVRAWPGTLLVVSHDPALLELMDTTAELRDNRITLFGGPLSEYREYVRHRQEAAHRDLRVAEQKLRTEQRQRVEAETKLARRARSGRKDAADGNLPKILLGKRKRAAENTAGRVRTQAADKVREAREAIDTANESIRDDRHIRIELPDPDVPAGRRLAEIRSATETIVIQGPERVAITGPNGAGKTTLLRTLWGVGPAVGDAHMVAHTDRIGY…
Spirillospora_albida		WP_030173691.1		MSYAIVCSDLTFSHPDGTPVLDGLDAAFGTGRTGLIGVNGSGKSTLLKLIAGELRPVSGTVDVRGAVGYLPQDLVLDGTATVSDLLGITAARTALHAIERGGATEENFAAVGDDWDVEERARAELDRLGLAHLGLDRPVPTLSGGEAVLTGLAALFLARPAVLLLDEPTNNLDVDARRRLYDAVDSWTGVLVVVSHDRELLDRVDAIADLRDGAVRTFGGTLTAYEDLLAVEREAAERAVRTAETDVRRQKRELAEAHVKLARRKRYGNKMYEQKREPKIVMGARKREAQVSAGKHRIMHEGRLADARARLDEAEELVREDAEIRIALPATAVPAGRTIVTVTGLTAPDPVPGTLTELIVRGPERIALVGPNGSGKTTLLRALVGEAVPDGMEVEIGVQ…
Streptacidiphilus_jeojiense		WP_030251956.1		MSHPTPSHTPTAPAASLVCSGLGFCWPDGRTLFEDFDLSIGPGRTGLVGLNGSGKSTLLRLLAGELQPDAGTVGVTGTLGHLPQNLVLDAALPVAEVLGIAGTRSALLAIERGETTEENFAAVGDDWDVEERARATLDRLGLQAVRLDGTVGEVSGGEAVLLGLAGQLLRQPEVLLLDEPTNNLDLEARQRLHEVVAGWRGALVVVSHDRELLEHVDRIADLRDGAVHWYGGGFSAYQEALAVEQEAAERMVRVAEADVRRQQRELVETQITLARRKRFGQKQYDSKREPKIVMNARRQQAQVSSGKLRIQQQEKVAEARERLAGAELAVRADAEIRVDLAASEVPAGRTVLTLRGLRTRYAADGVSLDLDLRGPERIALVGANGAGKTTLLRTLVGEL…
Streptomyces_violens		WP_030252131.1		MSTSSHSGPAASVVCTGLTFAWPDGTTVLGDFQLTIGPGRTGLIGLNGAGKSTLLKLIAGELTPAAGSIKATGDIGYLPQNLTLDTTLPVDEVLGIARTRAALHAIEGGDASEAHFTAVGDDWDVEERARATLDQLGLHGIELDRTLGEVSGGESVLLRLAALLLRRPDVLLLDEPTNNLDRRARARLHEAVERWSGVLVVVSHDRELLELVDQIADFRAGEVHWYGGNFSAYEAALAVEQEAAERMVRVAEADVQRQRRELTDAHVKLARRVRYGNKMSANKREPKIIMNERKRQAQVSAGKHRIMHTEKLKEAKERLSEAAEAVRDDDAIRIDLPYTAVPPGRGVLTLQGLTTRCGTRVDLELRGPERLALTGPNGSGKTTLLRTVTGELAPAAGEA…
Streptomyces_novaecaesareae		WP_030255733.1		MAQPTTAVLCTDLAFDWPDGKPVLDGFHLAVGPGRTGLIGLNGAGKSTLLRLIAGDLTPTGGTVRVDGELGYLPQGLTLDTTLRVDEALGIRATREALHAIESGDTDQRHFDAVGDDWDVEERARATLDRLGLRSLGLDRTTGELSGGEAVLLRLAALLIARPDVLLLDEPTNNLDRAARERLYETVAGWHGVMLIVSHDRELLSHVDQIADLRDGDVTWYGGNFEEYQRTLAAQQETAERLLRNAEADVQRQKRDLADARVRLDRSAAYGKKRSVTRNDPHIFAGMLKRKGQETAGRLQGMHTERLEEAKARLSAAEEAVRDDAEIRIDLPRTAVPAGRTVLTLQKVRLPYGTTADLDLRGAERIALVGRNGAGKSTLLRTIAGELAPLEGEITTPVP…
Micromonospora_globosa		WP_030268892.1		MSDSFVVCSNLTFSWPDDTPVFQNLSFTLGGGRTGLVAPNGAGKSTLLKLIAGEYRPAAGSVTVDGVLGYLPQSLPLAADLTVAEVLEIAPLIAALHAIEAGDADERHFTTIGADWDIEERTRAQLDRLGLGGLAFDRHLGTLSGGQVVSLGLAAQLLKQPDVLLLDEPTNNLDLGARHRLYDVLEQWHGCLLLVSHDRALLDRMDRIAELDRGEMRFHGGDFTSYEAAVRAAQEVAEKNVRSAEQDLKREKRELQEARERAARRAGNAARNLKNAGLARIVAGGLKRDAQVAAGKANEMHSGRVDDARARLDEAERALRNEKTITVELPATTVPAGRTLLTAERVRVRHGERSLFAADGVDLTIRGPERIALLGDNGAGKSTLLRLIDGDLEPESGRI…
Streptomyces_albidoflavus		WP_030305274.1		MSDAFVTVSHLSFAWPDDTPVLDGLSFTVGAGRTGLVAPNGAGKSTLLKLIAGELRPRSGSVQVSGTLGYLPQSLPFAGELTVAEVLGVAPVIAALDAVESGDVSEEHFTTIGDDWDIEERTRAQLDRLGLGHLALDRSLATLSGGQIVSLGLAAQLLRRPDVLLLDEPTNNLDLDARRHLYGVLEEWNGCLLLVSHDRALLDRMDRIAELDGGRVRFFGGNFTAYEEAVRGEQEVAEKNVRSAEQELKREKRELQQARERAERRQSNAARNLKSAGLPKIFAGNMKRGAQESAGRAGQTHAARLGEAKARLDEAGRAVRDEQRIVLELPDTQVPAGRTVFQGERLRVGHGDQQLFAGDGLDLTIRGPERIALTGPNGAGKSTLLRLLDGTLEPESGEA…
Streptomyces_albidoflavus		WP_030307642.1		MSTTALTCADLSFSWPDGTRVLDGLQLTFGPGRTGLTGDNGCGKSTLLKLAAGELTPSSGTVQVFGELAHLPQHVTLDTSLRVDEALGIREVRAALHAIEAGHATEDHFATVGDDWDVEERALALLGSLGLGHIGLDRTVGEVSGGESVLLRLTALLLARPGVLLLDEPTNNLDLAARHRLYAAVESFPGVLVVVSHDRELLARVDRIAELRDGEVTWYGGNYDAYQEAVAAEQEAAGRAVRAAGNDVRRQRRELAGAQATLARRRRYGQKMNDTKREPKIVMNARKRAAQVSAGKHRALHEDRLATARQRLDAAEEAVRDDDVIRVDLPATALPAGRTVLTLSKLRLRHGARAERTFEVRGPERIALVGRNGAGKTTLLRTLAGQLAPLEGEVRVEVP…
Micromonospora_parva		WP_030336916.1		MSDAFIVCSNLSFSWPDDTPVFSDLSFTVPGGRTGLVAPNGAGKSTLLRLIAGELRPSGGSVTVDGLLGYLPQTLPLAGDLSVAQVLGVAERVAALHAIEAGDASEEHFATIGDDWDIEERTRSELDRLGLGELSLDRRLHTLSGGQVVSLGLAAQLLRRPNVLLLDEPTNNLDLDARHKLYDVLTGWSGCLLLVSHDRELLDRMDRIAELDRGEIRWYGGNFTAYTEAVQAAREVAESNLRNAEQEVKREKREMQQARERADRRASNAAKNLKNAGLARIVAGGLKRSAQESAGRAQETHAGRLGQAKARLDEAGRAVRDEDRITVDLPDTSVPGGRTVFSGQGMRARFDDRDLFGGDGADLVIRGPERIALTGANGVGKSTLLRLVTGDLEPAGGDI…
Streptomyces_floridae		WP_030345644.1		MSHPTAPGASLTVSDVSFQWPDGTGLFDGLSLTFPRGRTGLAGSNGAGKSTLLRLFAGLLRPSAGSVTVGGTLAHLPQNITLDTSLRVDAALGIAERRAALRAIEAGDVREEHFETVGDDWDVEERALATLGSLGLGGIDLDRTVGRLSGGETVLLRLAALLLERPDVLLLDEPTNNLDLFARRRLYDAVDSWRSGILVVVSHDRDLLERVDRIAELRAGSVSWYGGGWSAYQEALATQQEAAGRMLRAADADVRRQQRELEEARTKVARRRSHDKKLDGRRKAPRIVAGERKRSAQESGDRLRGLHEDRLDEARERREEAAEAVRRDAEIKVSLPHTAVPAGRTVLTVRDLSLPYGRLTGGSLHVQGPERIALVGRNGAGKTTLLRTIAGELAPTTGE…
Streptomyces_ruber		WP_030356991.1		MSLSPTTSITCTSLAFNWPDGTSVFDGFQVAFGPGRTGLIGRNGSGKSTLLKLVAGELTPAEGAVRTAGDVGYLPQNVTLDTTLRVDEVLGIAATRAALHAIEAGDASEQHFTAVGDDWDVEERATATLDQLGLGHIGLDRTTGEVSGGESVLLRLAALLLRRPDVLLLDEPTNNLDLHARRRLYAAVDAWSGVLVVVSHDRELLDRVDHIADLRDGEVTWYGGNFSAYEEALAVEQEAAERMVRVAESDLRKQKRELVDAQVKLARRKRYGQKMNDQKREPKIVMGARKRAAQVSAGKHRIMHEEKLSEAKERLDDAVEAVRDDDEIRVDLPYTAVPPGRTVLTLLDLTLRYGARVKGGFDLRGPERIALVGRNGAGKTTLLRTIGGELEPLDGEARA…
Streptomyces_purpeofuscus		WP_030391177.1		MAQPTTSLLCTDLSFDWPDGRPVLDGFHLAVGPGRTGLIGLNGAGKSTLLRLLAGELTPTSGTVRVGGEIGYLPQGLTLDTGLRVDEALGVRAAREALHAVEAGSTDQRHFDAIGDDWDVEERARALLERLGLRRLGLDRTTGELSGGEAVLLRLAALLLRRPDVLLLDEPTNNLDRAARERLYDTVAGWGGVMVIVSHDRELLQHVDQIAELRDGQVTWYGGNFTDYERTVAAQQETAERLLRHAEADVQRQKRDLVDARTRLDRSASYGKKRSVTRNDPHIVAGKLKRQGQETAGRLQGMHTERLEEARRKLTAAEEAVRDDAEIRIDLPRTAVPAGRTVLTLERVRLPHGITAELDLRGPERIALVGRNGAGKTTLLRTVAGELAPLSGTITAPVS…
Allokutzneria_albata		WP_030429736.1		MSHPSLSCTSLSFAWPDDTPVFSGLTLAIGPGRTGLVAPNGAGKSTLLRLLVGDLKPTAGSVGVDGELGYLPQTLALTLDDTVDEVLGIAPVRAAIAAIESGDASEENFAIVGTDWDVEERARAVLDRLGLADVGLDRPLRTLSGGQIISLGLAAQLVKQPDVLVLDEPTNNLDLEARERLYAVVESWKGCLLVVSHDRALLDRMDQIVELVGDEVRVYGGNFTEYTEAVEREQEAAERAVRTAEQEVKRQKREAQEAKERAAKRAGNAKKNLSNLSLPKIIANQRKSYAEESAAKANDMHAQRLEDAKTKLEQANQDIRQKSKIAISLPDTEVPAGRTVLVAEGVNASYGAAPVFAGPVDLAIRGPERIALIGGNGSGKSTLLRMLDGRLEPSTGTVR…
Actinocatenispora_sera		WP_030445867.1		MSDASVVCTQLHFSWPDGTVVFDELSASLGAGRTGLVAPNGAGKSTLLRLIAGELSPSAGTVTVSGVLGYLPQNLPLRSDATVAEVLGVAPVLAALAAVESGDASEEHFTTIGNDWDVEERTAVELNRLGLGDVALDRPLASLSGGQVVSLGLVAQLLKRPDVLLLDEPTNNLDTGARHRLYDVLAGWKGCLLVVSHDRALLDRMDRIAELSAGEFRSYGGNFTDYEQAVAAEQEAAQRAVRSAAQEVKREKRELQQARERAARRAGNASRHRKDAGLARIVAGGLQRHAQESAGKANETHAARLGEAKAKLDEAGRAVRDDTRIALDLPDTAVPAGRTVFTGERLQLRRGGRNLFAAPGLDLTVRGPERIALTGANGTGKTTLLRLIGGELTPSYAGA…
Actinocatenispora_sera		WP_030446891.1		MSASIVCSNLGFTWPDGDVVLDRLDLTVGPGRTGLIGVNGSGKSTLLRLIAGELEPTYGTINVTGELGYLPQNLILASARRVDDVLGLVEIRAAIRAIERGDADERHFAAVGDRWDAEERTRAALDRLGLGHVTLDQRVGELSGGELVLLGLAAQFLRRPGVLLLDEPTNNLDLAARHLVYQAIRDWSGVLVLVSHDRGLLRHVDRIGELRSGSVTFHGGNLDDHERAVAIEQEAAERMVRVAESDLQRQRRELAEARTKLDRRARYGQKQWDTKREPKVRMRKRQEDAQIAAGKHRNLHLDRVAQARDRLRETETAVRADDEIRIDLPATSVPSGKEVLTLSDVELRHGPTVRLAVRGPERIALVGANGAGKTTLLQTIAGAIPPRSGTVDVPVPVRW…
Herbidospora_cretacea		WP_030453069.1		MLRCDDLFFYWADGTPVFEGLDLVIGPGVTGLIGVNGSGKSTLLKLAAGELVPIRGSIQVSGSVGYLPQNLPLGVGRTVSDLMGITVARRALHAIEAGDTAEEHYENVVWDVEERARAELDRLGLDDVGLDRTVATLSGGETVMVGLAAEFLRAPDVLLLDEPTNNLDLAARHRLYDAVTSWPGTIVVVSHDRVLLDLVDRLAELPDGRIFGGGLTAYEEVLDVEQEAAERMVRAAEGEVRREKRDLVEAHEKIARRAKNGKKAAENKGLPKIIIGARKRAAQVSAGKHRIMHEERLADARDRLAEAEEAVRDEPEIRVDLPGTAVPQTRMVLSFPLGGTFVTDRDVSGPLEVVPERRGREPSELVVKGPERIALLGPNGSGKTTLLEAIIRWPALVPT…
Herbidospora_cretacea		WP_030454778.1		MSDAFVVCSNLSFSWPDDTPVFQELSFAVPAGRTGLVAPNGAGKSTLLRLVAGELTPAAGSVTVGGVLGYLPQTLPLAGELTVAEVLGIAPVIKALDAIESGDAGEEHFTTIGNDWDIEERTRAQLDRLGLGDVSFDRPLGTFSGGQVISLGLAAQLLKRPDVLLLDEPTNNLDLEARHQLYAVLEGWSGCLLLVSHDRALLDRMDRIAELHQGEVQFHGGNFTEYEEAVRAAREVAEKNVRNAEQEVKREKRELQQARERAERRASNASRNLKNAGLPKIFAGTMKRNAQESAGKANETHTARVTQAKARLDEAGRALRDEQKITLELPGTNVPAGRTMFLGTNMQVHYGGRALFAGDGADLTIRGPERIALTGPNGVGKSTLLRVISGELEGGETRR…
Lechevalieria_aerocolonigenes		WP_030465253.1		MSDAFIVVSSLSFSWPDNTPVFDGLSVTVPGGRTGLVAPNGAGKSTLLKLVAGALTPAAGSVSVDGVLGYLPQDLPLTAELTVAEVLGVAPVLRAIRAVESGDADEEHFTTIGTDWDVEERTRAQLDRLGLGDLAFDRRLDTVSGGQIISLGLAAQLLRQPDVLLLDEPTNNLDLDARHRLYDVLDDWRGCLLVVSHDRALLDRMDRIAELDGGEIRFYGGNFSAYEEAVAAEREVAEKNIRSAEQEVKREKREMQQARERAARRASNAQRNLSSAGLPRIFAGNMKRNAEVSAAKADGTHAARLGAAKTRLDQAERALKDELKISLDLPQTAVPAGRTLFDGSGIRVRELFDGLDLVIRGPERIALAAPNGAGKSTLLRVIHGSLTADSGEVRRADGR…
Lentzea_albidocapillata		WP_030479823.1		MSDSFIVVSSLSFSWPDDTPVFDGLSVSVPGGRTGLVAPNGAGKSTLLKLVAGTLTPSEGSVSVEGVLGYLPQDLPLTAGLTVAEVLGVADVLRAIRAVESGDVGEEHFTTIGNDWDLEERTRAQLDRLGLGELALDRVLGTLSGGQVISLGLAAQLLKQPDVLLLDEPTNNLDLDARHRLHDVLDDWRGCLVVVSHDRALLDRMDRIAELDGGEVRFYGGNFSSYEEAVTAEREVAEKNVRSAEQEVKREKREMQQARERAARRASNAQRNLSNAGLPKIFAGTMKRNAEVSAAKADGTHAARLGAARSKLDQAERALKDEQRISLELPRTAVPAGRTLFLGSDIRVRDLFDDLSLAIRGPERIALAAPNGAGKSTLLRVVHGSLTPDSGEVKRADGR…
Micromonospora_chokoriensis		WP_030488322.1		MSDAFIVCSNLSFSWPDDTPVFTELSFTVPGGRTGLVAPNGAGKSTLLRLIAGELRPSGGSVTVDGLLGYLPQTLPLVGDLAVAQVLGVAERIAALHAIEAGDASEEHFATIGDDWDIEERTRSELDRLGLGELSLDRRLHTLSGGQVISLGLAAQLLRRPNVLLLDEPTNNLDLAARHQLYDVLTDFTGCLLLVSHDRELLDRMDRIAELEHGEIRWYGGNFTAYTEAVQAAREVAESNLRNAEQEVKREKRELQQARERADRRASNASKNLKNAGLARIVAGGLKRSAQESAGKAQETHASRLGQAKARLDEAGRAVRDEDRIVVDLPDTTVPGGRTVFSGQGMRARFDDRELFGGDGADLVIRGPERIALTGGNGVGKSTLLRLVNGDLDPAGGEL…
Micromonospora_purpureochromogenes		WP_030501994.1		MSDSFVVCSNLTFSWPDDTPVFQNLSFTLGAGRTGLVAPNGAGKSTLLKLIAGELRPAAGSVTVHGVPGYLPQSLPLSGDLTVAQVLEIAPLIAALHAIESGDADERHFTAIGNDWDIEERTRAQLDRLGLGDLALDRRLDTLSGGQVVSLGLAAQLLKQPDVLLLDEPTNNLDLDARHRLYDVLEQWTGCLLLVSHDRALLDRMDRIAELDRGEVRFHGGNFTAYEEAARAAREVAEKNIRNAEQDLKREKRELQEARERAARRAGNAARNLNNAGLPRIVAGGMKRDAQVAAGKANEMHSGRVDDARARLDEAERALRNEQRISVELPATEVPAGRTLLTAEGAQIRYGDRPLFAAGGVDLTIRGPERIALLGGNGAGKSTLLRLINGDLQPEQGRI…
Microbispora_rosea_subsp._nonnitritogenes		WP_030507067.1		MSHSIVCTDLSFSWPDGTSVFEELDFAFGAGRTGLIGVNGSGKSTLLKLIAGELTPARGSVSVTGRLGHLPQNLPLGASRTVSDLLGITPAREALHAIERGDLSEANYDAVVWDVEERARAELDRLGLTGVDLDRTVATLSGGETVMVGLAARFLAEPDVLLLDEPTNNLDLDARRRLYDAVSSWTRTLVVVSHDRALLDLVDQIADLPARRTFGGTLSEYEEVLAVEREAAARMVRVAEGDLRRQRRELIEARTKLARRVRYGNKMYEQKREPKIIMQERKRQAEVSAGKHRTMHEEKVAAARERLAEAEEAVRDEAEIRVTLPATEVPAGRTVLELDGLRTAAGPIGDLVVRGPERVALLGPNGSGKTTLLRTILGEIPPGEGSVRLDVPVRYLPQR…
Microbispora_rosea_subsp._nonnitritogenes		WP_030511699.1		MSDAFIICSSLSFSWPDDTPVFSDLSFTVGGGRTGLVAPNGAGKSTLLKLIAGEYRPRGGSVSVGGVLGYLPQSLPLTGDLTVAEVLGIAPVIAALDAIESGDAAEEHFATIGNDWDIEERTRAQLDRLGLGDLAFGRTLGTLSGGQVVSLGLAAQLLKRPDVLLLDEPTNNLDLGARRRLYDVLGDWNGCLLVVSHDRALLDRMDRIAELDRGEVRFYGGGFTAYEAAVRAEQEAAERSVRSAEQELKREKREMQQARERAERRAGNAARNLKNAGLARIFAGNMKRGAQESAGRAGQMHAARVSDAKARLDEAGRALRDDQKITLELPGTNVPAGRTVFLGEGLRARGLFAEPGIDLAIRGPERIALTGPNGAGKSTLLRLIGGELEPDAGTTRRAD…
Nocardia_rhamnosiphila		WP_030521538.1		MADISFSDLSFTWPDGTPVFDGLDAVLTAGHIGLVGANGAGKSTLLRLVARDLLPARGSITVTGELGYLRQDLGLAVGRRVDEVLGIAGIRGALHRIESGSCAETDFDIVGAQWDIEERAVAMLGRLGLGYLADGVQQLDRRLATLSGGETVLLGLGAQLLTEPDVLLLDEPTNNLDRAARARLYEVVAQFTGTVVVVSHDRDLLERMDTIAELRGGTLRLFGGNYSDYERAVEQEQETARAAVREARSDVRKQSRELVQARIKLDRRQRYGQKMFENKREPKIIMGQRKRQAQVAAGKLRNNHLEKVEDAGERLDRAEEMLRDDREIRVDLPGTRLHPGQEVVELDGVELANGPVVSLAVRGPERLAITGRNGVGKTTLLRRITAEPPRVPWRLLPQR…
Nocardia_rhamnosiphila		WP_030525392.1		MSESFIVCSNLSFSWPDDTAVFTDLSFSVPGGRTGLVAPNGAGKSTLLRLLAGELKPTAGGVSVDGVLGYLPQTLPLTGEMTVAETLGIAPILDALNAVESGDTAEEHFTTIGTDWDIEERTRAQLERLGLGELTLNRRLRTLSGGQVVSLGLAAQLLRRPDVLLLDEPTNNLDLEARHRLYDLLSEWKGCLLLVSHDRALLDRMDRIAELHAGEIRFYGGNFTEYEESIRAEREVAEKNIRNAEQEVKREKRELQQARERAARRASNAARNLGNAGLPKIFAGTMKRNAQESAGRANETHAARVDAAKNRLDSAERALRPEQRISLQLPDTDVPAGRTVFAGEGIRYRFGEQEVFAGDGADLTIRGPERIALTGPNGAGKSTLLRIVHGDLAPESGSI…
Prauserella_rugosa		WP_030530817.1		ARSDLYDVILGWRGALIVVSHDVTLLDLMEDTAELRTGSLTVFGGNYSTYRQHVEQEQAAVEQARRTAEQKVKTEEKQRIEAQTKLARRARYARTDSANKRKPKIVMNQRKTEAQVSAGKLRGELDEKVEAARREAEQQAARLRDDAHIKIDLPDPEVPAARRLAELHDGRGLRFVVQGPERVALTGRNGIGKTRLLRTLVHPQSVAHGAARATRCTDRIGYLPQRLDHLNEDRSILDTVRAAAPRALEGDLRANLARFLFRADAVHRRVADLSGGERFRVALATLLLAEPAHQLLVLDEPTNNLDLGSIDELVSALEAYRGGLIVVSHDDAFLARLRIDTWITLDENGLTRGFDVRTS
Prauserella_rugosa		WP_030533656.1		MSAAVTPASIVCSHLSFAWPDDTPVFDDLSFTVGRGRTGLVAPNGAGKSTLLALIAGVHRPTAGTVTVGGVLGYLPQTLPYRAESTVGDVLGVSEVLASIAAIEAGDVDERHFSVVGNAWDIEETSRALLDRLGLRGIELGRRLDTLSGGQIVQLGLVAELLAEPDVLLLDEPTNNLDADARQALYDVLDGWSGCLLVVSHDRTLLDRMDRIAELDSSRPGGEIRFFGGGFTAYAEAVEAERDAAEQRIRTAKQQVKREKREMQEARERAARRSGTAARKVADAGLPKIVAGELKRKAQVSAAKADDVHSERLSQARQRLDEAERSLRDDDAIVVDLPQTRVPAGRTVFQGEGIRVRDLFEGRIDTVDAEGEVVETAVEGIDLAIRGPERIALTGPNGA…
Prauserella_rugosa		WP_030534465.1		MTFDHLTFLWPDGSTALDDVSGAFSAGRTGLIGRNGSGKTTLLRLAAGELAPTSGHVAADGDVAYLPQNLTLDTDARVVDLLGVARTFDAVRAVADGDVDPERFDEIGDDWDVEARCRAVLADMGLSAGLLERRVGEVSGGEAILVALAGVRLRGAAVTLLDEPTNNLDRGAREMVYDLVRWWRGALVVVSHDRALLDLMDNTAELYDNELTTFGGPYSEWRTWLEKEQAAAQQAEVEAKKMLEKEKRQRIEAETKLARRARYAQTDYDNKRRPKVIMKLRAGEAQVSAGKLRREVHHKEEHARRAHDTTERRVRHDRAVRIDLPDPGVASSRRIAELGDGERRWLVQGPERVALTGPNGAGKTSLVRALLDLPTPEGGADPIPTVRAVSTVHTDRIGH…
Streptomyces_violaceoruber		WP_030862849.1		MSDAAVRCSDLSFSWPDDTPVFRNLSFTVGVGRTGLVAPNGAGKSTLLKLIAGELRPTGGSVTVSGVLGHLPQALPLTGGLTVAEVLGVDAVIRAIDAVESGDVAEEHFATIGDDWDIEERTRAQLDRLGLGALAPDRRLSTLSGGQIVSLGLAAQLLKRPDVLLLDEPTNNLDVAARDRLQDVLMDYTGCLLLVSHDRELLDRMERIAELDRGELRFHGGNFTAYEEAVRAEQDVAEKNVRSAEQELKREKRELQQARERADRRASNAARNLKNAGLPRIFAGNMKRGAQESAGRAGQTHANRVGEAKARLDEAERSLREEQRITLDLPETRVPAGRTLFLGERLRIRLGDRDVFGDRGVDLTVRGPERIALTGANGTGKSTLLRLVDGDLDPEGGDI…
Streptomyces_varsoviensis		WP_030891047.1		MSHTHPSAASIACTGVDFAWPDGTPVLEDFQLTVGPGRTGLIGLNGAGKSTLLKLIAGELTPTSGTVRVAGRIGYLPQNLTLDTALRVDEALGIAGTRAALHAIESGDASEEHFTAVGDDWDVEERARAALDRLGLDGIGLDRTTGALSGGETVLLRLAALLLGRPDVLLLDEPTNNLDRRARRHLYDAVTAWSGVLVVVSHDRELLQLVDRIADLRGGEVHWYGGNLSAYEQALAAEQEAAERMVRVAEADVKRQRRELTEAHVKLARRVRYGKKMNENKREPKIIMNERKREAQVSAGKHRIMHTEKLKEARDRLDEAVEAVRDDDEIRVELPYTAVPPGRGVLTLDSLEVRGGARAHLEIRGPERIALLGRNGAGKTTLMRTITGELTPVAGEVRR…
Streptosporangium_amethystogenes		WP_030912788.1		MSDALIVVSNLSFSWPDDTPVFEDLSFTVPAGHTGLVAPNGAGKSTLLRLIAGDLRPTAGSVTVRGVPGYLPQTLPLVGDLTVAEVLGIAPVISALDAIESGDANEEHFTTVGDDWDIEERTRAQLDRLGLGDVSLTRHLRTLSGGQVVSLGLAAQLLKRPDVLLLDEPTNNLDLDARRRLYDVLADWNGCLLLVSHDRALLDRMDRIAELDRGEIRSYGGNFTSYEEAVRAAREVAEKNVRTAEQEVRREKREMQQARERAARRAGNAARTLKDAGLPKIVSGRMKRNAQESAGKADETHAARVSGARARLDEAGRALRDEQRISLELPGTNVPAGRTVFLGERMRVRHGERALFAGQGVDLTIRGPERIALTGPNGAGKSTLLRVINGELESEGGGT…
Streptomyces_ochraceiscleroticus		WP_031063605.1		MSMSSHPGPATSVVCTGLTFAWPDGTTVLDDFQLTIGPGRTGLIGLNGAGKSTLLKLIAGELTPTAGSIRTTGDIGYLPQNLTLDTTLPVDEVLGIARTRAALHAIEGGDASEAHFTAVGDDWDVEERARATLDQLGLHGIELDRTLGEVSGGESVLLRLAALLLRRPDVLLLDEPTNNLDRRARARLHEAVERWSGVLVVVSHDRELLELVDQIADFRAGEVHWYGGNFTAYEAALAVEQEAAERMVRVAEADVQRQRRELTDAHVKLARRVRYGNKMSANKREPKIIMNERKRQAQVSAGKHRIMHTEKLKEARERLSEAAEAVRDDDAIRIDLPYTAVPPGRGVLTLQGLTTRCGTRVDLELRGPERLALTGPNGSGKTTLLRTVTGELAPVAGEA…
Streptomyces_graminis		WP_031175980.1		MQTHTPSLTCSRLDFSWPDGTPVLASFDLAVGPGRTGLIGLNGSGKSTLLKLLAGELRPDAGTVKVSGEVRYLPQDLTLDVALRVDQALGIAAARAALHAIEAGDVAEEHFTAVGDDWDVEERARATLDQLGLEHVGLDTTIGELSGGESVLLRLAALLLARPDVLLLDEPTNNLDRAARRRLHEAVDAFPGVLVVVSHDRELLERVDRIAELRDGEVTWYGGNLTAYEEAVAAEQEAAERMVRAAETDVRRQKRELAEAQTKLARRARQGRKVAASRSEPKILLGARKRRAQETAGKHRVLHEQRLEEAKERLDEAAERVRDDAEIYIELPFTAVPRGRQVLTMEEVELRNGAHVALEVNGPDRIALVGPNGAGKTTLLRTLAGQLAPAAGRVRTHVP…
Streptomyces_peucetius		WP_031188128.1		MSTSSTSSATSAAIVCTGLGFAWPDGTPVLEDFDLAVGPGRTGLIGLNGAGKSTLLKLFAGELQPAEGDVKVTGEIGYLPQNAALDTRTRVDAALGIAGTRAALHAIENGDASEANFAAVGDDWDVEERARAALDQLGLHAIDLDRTVGEVSGGESVLLRLAALLLRRPDVLLLDEPTSNLDLAARRRLYAAVDGWSGALVVVSHDRELLDRVDRIADLRGGEVHWYGGNFTAYEQALAMEQEAAERMLRVAEADVARQRRELSDAQVKLARRVRYGNKMYAQKREPKIVMNSRKAAAQVSAGKHRTMHAEKLKEARERLGEAAEAVRDDDEIRVDLPRTEVPPGREVLTVRGLRARYGAYANLELRGPERVALTGRNGSGKTTLLRTLAGEIPPEEGT…
Sciscionella_sp._SE31		WP_031466471.1		MSTNAVVCSRLGFAWPDGTRVLHELDAAFGSGRTGLIGENGSGKTTLLRLIAGQLTPGSGSVRVAGDVGQLPQEPHPAATLAELLGIAGKRAALRAVERGDAGALGELGEDWEVEERAAAMLREFGVPAELDRTVATLSGGETVLAGIAGLLLRRPAITLLDEPTNNLDREARERLYTAVAEWPGVLLVVSHDRELLDRVDRIAELRAGRLRTFAGTFTDYRAAVEAEQEAARRRVRDARAEVRREKRQLIEARTKLARRQRYAHADFVNKRRPKVIMKLRAQEAQVSAGKHRIMQEGKLAEAESELDRAKSGVREQERIRVDLPETQVPSGQVVLRHGGLLVRGPERIAVLGPNGSGKTTLLRAILAAGVPVPAGYLAQRLELPEAQVSSGPSVLDTL…
Streptomyces_megasporus		WP_031507861.1		MPLSAPSAASIVCSGVRFAWPDGTPVLEDFHFTAGPGRTGLVGLNGSGKSTLLRLIAGELSPSRGSVRTAGEVGHLPQAVHLDTALRVDEALGVAKARAALHAIENGDASEENFTAVGDDWDVEERSRAVLDQLGLEHIGLDRTIGEVSGGESVLLRLAALLLARPEILLLDEPTNNLDLAARRRLYDAVDSWNGVLVVVSHDRELLRRVDRIADLRGGEVRWYGGNIDAYEAALAVEQEAAERTVRAAEADVRRQKRELAEAHEKLARRARQGRKAAATAGLPRIVAGARKRAAQESAGKHRVLHEERLKEARERLDEAAEAVRDDDEIRVDLPHTTVPRGRTVLALRGVELRNGVRAELHLHGPERVALVGRNGAGKTTLLRTVAGEVEPVAGEAVV…
Rhodococcus_defluvii		WP_031939347.1		MAHPSTSVSLSDLTFSWPDGSPVVDGLDAVFGSGRTGLVGLNGCGKSTLLKLIAGRLQPARGSITTHGTVGYLPQDLTLDPGVRVDAILEIADVRQALARIESGVGTDSDFDTVGAAWDIEERAVSILHRLGLRRIVADIADLDRTVGELSGGETTLLGLTAQLLAEPDILLLDEPTNNLDETSRDLLDAAVRQFPGTVLLVSHDRDLLESVDAIAELRDGRIRLFGGNFDDYRRAIEAEQQAAQAAVRDARSDVRKQGRELIEAQIKLDRRARYGKKMFENKREPKIIMGMRKRAAQESAGKLRGNHIEKVDDAKKALTEAQDRVRDDREIRIDLPDTAVHPGQQVIELAGTRLRTGQTVDLTVTGPERIALTGRNGVGKTTALQEITHCGTRVPFGF…
Rhodococcus_defluvii		WP_031940020.1		MSASAITLRDTTFEWPDGTVALDRVSGTFTTGRTGLVGRNGAGKSTLLRLVAGLLQPTSGRIDTVGEVGYLPQTLTTRKESTVAELLGIDGIVEALRAIEGGDPDPRHFDTVGDDWDIEARADEALHEIGFTAADLDRPVATVSGGEAMLIAITGLRIRRTPITLLDEPTNNLDRPTRARLAEMVDNWTGTLVVVSHDLELLEHMDATAELHGSRIEVFGGPYSAWKEYREQEQAAAVQAARSAEQALKVEKRQRVEAETKLARRERTAKKTQKDGGIPKILAGNRASKAQASAGSMRSTLDSKVEAAQAAVDAADLRVREDEHIRLVLPDPDVPRGRRLAEFHDGDRSIVVQGPERVALVGPNGAGKSTLLENLLHGTTGDPGRVHGVLSTDRVGYLP…
Rhodococcus_fascians_NBRC_12155_=_LMG_3623		WP_032406209.1		MPHSSSLSVSDLTFSWPDGDPVFDALSAIFPSGTTGLVGSNGAGKSTLLRLLAGEVTPQRGSISMPGVLGYLRQDIALDPELPVDRVLAIDSVRKALHRIESGTSSEDDFAIVGSAWDVEERALALLNKLGLGGFVGSLDDLDRPVGTLSGGEAMLLALTAQLLAEPDVLLLDEPTNNLDLVARERLYAAVDGYSGVLVVCSHDLELLERVDTIAEVRAERSGTSRVRMFGGNYTHYRSVIDAEQEAARASIRDAKNDVRKQERELVDTQIKLDRRLRYGKKMAEQKRVPPVLAGRRKRAAQESAGKLRGTHSDRVDDARTSLSAAEDLLRDDREIRVDLPATKVHPGQVVLTHDDVHIVGPERIALVGPNGSGKTTLLRSLDAADAEVPWKYLPQRLD…
Streptomyces_floridae		WP_032770533.1		MSTDARVRCVSLSFRRPDGGEVFSGLDFSVGPGRTGLIGLNGCGKSTLIRLIAGELTPQAGTVSVRGGLGHLPQTVVPDTALRVDQVLGIAERRAALDAVESGDVRAEHFAVIGDDWDVEERSLAALDGLGLGHIGLDRVVGEMSGGECVLLRLAALLLRDPGVLLLDEPTNNLDAYARRRLYDVVDAWTGTLLVVSHDRELLERVRGGAD
Nocardia_seriolae		WP_033089428.1		MSMPVISISDLTFVWPDGTEVFDGLDAQFGPGHIGLVGSNGVGKSTLFRLVTGELRAVRGSVSVPGRFGYLRQDLGLAAGQRVDAVLGLAGIRKALHRIESGTGDEADFDTVGSAWDIEERAVALLGRLGLHYVAGDVTQLDRRLDTLSGGETVLLGLVAELLREPDVLLLDEPTNNLDQVARGRLYEVVGQFPGTVLTVSHDRELLDRVDAIAELRQGEIRCFGGNFTEYERIVEAEQQAVRAAVREARSDVRKQSRELVEARIKLDRRLRYGQKMWDQKREPKIVMAERRRQAQVSAGKLRNNHIGKVEEARDHLSDMQERVRDDREIRVDLPGTRLYPGQDVLELNEVRLACGPTVTLKITGPERIALTGRNGIGKTTLLHRIRESGPKVAWRMLP…
Streptomyces_lydicus		WP_033267263.1		MSKTPPSASLATPGGPASVVCTGLGFDWPDGTPVLDGFHLAVGPGRTGLIGLNGSGKSTLLKLIAGELTPTTGSVKVAGEVGYLPQHAPLDTHLRVDEALGIAAARTALHAIENGDASEEHFTAVGDDWDVEERARATLDQLGLPGIDLDRTIGEISGGESVLLRLAALLLRRPDVLLLDEPTNNLDRAARQRLHTAVSSWSGVLVVVSHDRELLQLVDRIADLRDGEIHWYGGNFSAYEQALAVEQEAAERMMRVAEADVQRQKRELADAHVKLARRVRYGNKMNANKREPKIVMNERKREAQVSAGKHRTLHTERLKEARERLDEATEAVRDDDEIRIDLPHTAVPPGRTVLTLDALRTRYGVRADLEVRGPERIALTGRNGSGKTTLLRTVAGEVP…
Amycolatopsis_jejuensis		WP_033288781.1		MSDVRVVLSGISFSWPDDTPVFTELSATFPGGRTGLVAPNGAGKSTLLKLIARQLTPSAGSVTADGVLGYLPQDLPLTADRTVAEVLGIDAILAAIEAVEGGDAAEEHFTTIGTDWDIEDRTSAQLDRLGLGDIALDRLLGTLSGGQVVSLGLAAQLLRMPDILLLDEPTNNLDDPARRKLYSVLDDWSGCLLVVSHDRALLDRMDRIAELDAGEIRFHGGNFTEYEQAVQAEREVAEKHIRTAEAEVKREKREMQQARERAARRASNAQRNLSSAGLPKIFAGTMKRNAQESAGKADGTHAARVSAAKAKLDQAERALRDDRKINLELPKTAVPAGRTLFDGKQLRVRELFGDGVDLSIRGPERIALTGPNGVGKSTVLRLMHGKLTPDSGEISRADG…
Streptomyces_iakyrus		WP_033307688.1		MSASITVTSLSFTWPDGSPVFEGLDVAFGPGRTGLVGVNGSGKSTLLRLVDGDLAPADGTVRVAGEVGYLPQNVTLDTALRVDEALGIAEQRAALHAIEAGDVSMRHFETVGDDWDVEERALAALGELGLGHIGLDRTVGEVSGGESVLLRLAALLLRRPDVLLLDEPTNNLDLYARKRLYAAVQSWPGVMVVVSHDRELLDLVDQIADLRSGEITWYGGNYSVYEEALEIEQEAAERMVRVAEADFRKQKRELTDAQVKLARRKRYGQKMWDQKREPKIVMGARKRAAQESAGKHRIMHEEKLAEARERLDEAVEAVRDDDEIRVDLPYTAVPPGRTVLTLQDLGLRYGARVKGGLELRGPERVALIGRNGAGKTTLLRTIAGELAPEAGEVRAHVPL…
Streptomyces_iakyrus		WP_033308835.1		MSDAAVVCSNLSFSWPDDTPVFSDLSFTVTTGRTGLVAPNGAGKSTLLKLIAGELQPSTGSLPVAGTLGHLPQSLPLTGDLTVAEVLGVAAVIRALDAVESGDVSEEHFTVIGDDWDVEERTRAQLDRLGLAGLALDRSLSTLSGGQVVALGLAAQLLRRPDVLLLDEPTNNLDLVSARQLESALNSYRGAFMVISYDERFLAEIGVDRRLRLADGTLTEAGVPGV
Kibdelosporangium_aridum_subsp._largum		WP_033380617.1		MSKIICSALSFSWSDGTPVFTDLSFTVNTGRTGLVAPNGAGKSTLLRLIAGEYEPLSGSVSVDGVLGYLPQTLPLAGEPTVAQVLEIAPLLHALRAIESGDASEEHFTVIGNDWDIEERARAELDRLGLGGVDLDRTIGTLSGGQIVSLGLAAQLLKQPDVLLLDEPTNNLDRDARRRLYDVLGDWNGCLLLVSHDRTLLDRMDRIAELDHGEIRFYGGNFAEYEAAKQSAREVAEKNLRNAEQELKREKRELQQARERAARRASTGARTNADIPRIIKGGLQRRAQESAGKANTMHSQRLDVAKAKVDEADRALREDQTIALSLPDTTVPAGRTVFHGQRMQVRSLFAGDGIDLSIRGPERIALTGANGVGKSTLLQLIAGIQPPDSGLMTRADGRVA…
Saccharothrix_syringae		WP_033432711.1		MSRITCADLSFSWSDGTPVFTDLSFTAGPGRTGLVAPNGAGKSTLLKLIAGELRPAGGSVVVDGVLGHLPQALPLTADLTAADVLGVAPVLRALAAVESGDAAEEHFAAIGNDWDVEERARAELDRLGLGDVALDRRLGTLSGGQVVSLGLAAQLLKRPDVLLLDEPTNNLDRDARTRLEAVVADWRGCLLLVSHDRALLDRVDRIAELGPSRLRFHGGNFSAYEAARQAAREVAEKNLRNAEQDLKREKRERQQARERAARRASSGARSGADIPRIAAGNLKRWAQDSAGRADDVHGRRLDAAQARLAEADLAAREEPVLALSLPGTEVPAGRTVFSGRHIRVDRGGRALFAGEGVDLVVRGPERIALTGPNGAGKSTLLRVVEGTLEPDGGVLDRAG…
Kitasatospora_sp._MBT63		WP_033817907.1		MSMANTSVVCSELTFAWPDGTPVLDDFSLVVGSGRTGLIGVNGSGKSTLLRLMAGELTPASGSVKVTGELGYLPQTVVLDAEVRVEEQLGIAGIRRALNAIEAGDTREELFTVVGDDWDVEERARATLDRLGLTHVPLERRIGELSGGESVLLCLAAQFLRRPDVLFLDEPTNNLDLEARRRLYDAVAAWKGSMVIVSHDRELLDLVDQIADLRDGEVRWFGGNFAEYERVLAVEQEAAERMVRVAESDVRRQKRELADARIKLDRRVRYGNKMYETKREPKVVMKERKRQAQVAAGKHRNMHLERLEDAKDRLTEAEEAVRDDREIRVDLPETSVPAGKTVLTLSEVELRYGTRAHLEVRGAERIALVGRNGAGKSTLLRTITGELPAVAGEVKVGVP…
Kitasatospora_sp._MBT63		WP_033823415.1		MSHPVTSVLCTDLSFEWPDGTTVLDGFQLAVGPGRTGLIGLNGAGKSTLLKLIAGELTPAGGTVRIAGELGYLPQDVTTRTDQRVDEALGIRAAREALHAIESGDADEAHFAAVGDDWDVEERARATLDRLGLHLDLDRTVGELSGGQAVLLHLAALLLRRPDILLLDEPTNNLDRAARARLYEAVAGWQGVMVIVSHDRGLLAHVDRIADLRDGEVTWYGGNFDDYQAALEAEQEAAERLVRNAGADVRRQQRDLADARIRLERSAAYGKKRSVTRNDPKIFAGAFKRQGEETAGRLRGMHADRLADAKERLAEAEEAIRDDAEIRIDLPHTAVPAGRTVLTLDKVRLAHGTRVDLELRGPERIALVGGNGTGKSTLLRTIAGELAPVRGEVDTPVPL…
Mycobacterium_gilvum_PYR-GCK		YP_001133447.1		MTPALPWNTCSRTEEPAPCPHLAESFRMPSITCTHLSYSFDAGPATAPLFADLTFSAGPGRTGLVGSNGSGKSTLLRLIAGELSPTAGAVTVDGVIGHLPQTLPMRDDRRVAEVLGVAEAIDALNALSDGDSRDTVFAAIGDDWDVEERTRAQLDRLGLGHVALDRSLRSLSGGEVVTLGLARELLRRPDVLLLDEPTNNLDADARGKLCDALDDFTGCLLLVSHDRMLLDRMDRIAELDRGEVVLYGGNFTAYQGAVADAQRAARDTVRNAEQTIKREQRQRQQARERADRRSGNAARTLKDAGLPKIVAGARKRRAQESAARADDVHARRIDEAKLRLVSAERAVRDDDELALQLPATTVAAGRTVLQASALQVDRGGRTLLAGVDLTIRGPERIAL…
Salinispora_tropica_CNB-440		YP_001158846.1		MLAPLTSTYTGDPLMSTHTTAPVLCTGLSFAWPDGTHVLDDLSWAAREGSTGLIGRNGSGKSTLLRLIAGRLRPSSGTVHVAGSPGYLPQDLTFDPAMRVEEVLGVASVRAALHAIEAGDASEDHFTALGDQWDVEERTQAALARVGLGHIRLDRTVGEISGGEAVLLRLAALLLARPVVLLLDEPTNNLDRHARHRLYDAVTGYRGSVIVVTHDRELLERVDQIAELRTGVVRTFGGNLTAYENTIAIEQEAAERAHATARADLARQRRDLAAAQTRQARSARYGKQMYADNRLDKASAQAMKRAAQVSRGKQQAVHGQRLADAKEHLDATEDRLRDDDIIRIDLPDTAVAPHRTVLTFDRARLRTGRTVDDLRVHGPERIALTGRNGTGKTTLLHTI…
Salinispora_arenicola_CNS-205		YP_001537802.1		MSIHTTAPVLCTGLSFAWPDGTQVLDDLSWAAREGSTGLIGRNGSGKSTLLRLIAGRLLPSSGTVHVAGNPGYLSQDLTFDPAMRVEEVLGVASVRAALHAIEAGDASEDHFTALGDQWDVEERTHAALARLGLGHIRLDRTVGEISGGEAVLLRLAALLLARPVVLLLDEPTNNLDRHARHRLYDAVTGYRGTVIVVTHDRELLERVDQIAELRTGTVRTFGGNLTAYEDTIAAEQEAAERAHATARADLARQRRDLAAAQTRQARSARYGKQMYADNRLDKASAQTMKRAAQVSRGKQQAVHDQRLADAKEHLDTTEDRLRDDDTIRIDLPDTTVTPHRTVLTVDRARLRTGRKVDDLRVHGPERIALTGRNGAGKTTLLRTIAGQLPPAEGEVCVH…
Salinispora_arenicola_CNS-205		YP_001537967.1		MSDASIVCTRLSFAWPDGTTVFQDLSLTVGTGHTGLVAPNGVGKTTLLRLIAGELAPTAGAVTVTGTLGYLPQNLPLSGALTTAEVLGVAATVAALHAIEAGDAREEHFTTVGDDWDVEERSRAELDRVGLGELALDRRLDTLSGGEIVALGLAAHLLRRPDILLLDEPTNNLDVDARHRLYAVLQEWPGVLLLVSHDRALLDRMERIAELNPGEVRFFGGNFTDYQEATRAAQEVAQRHVRSAELEVKREKREMQQARERAERRAGNAARNVKNAGLPKVIAGGLKRRAQESAGKADETHAARVADARARLDEASRALRDDASITVELPDTAVPAGRTLLVAKGLRVRDLFAGEGVDLTIKGPERIALTGPNGVGKSTLLRLLDGSLPPDAGTLRRAD…
Mycobacterium_abscessus		YP_001702583.1		MSAVISCGALTYTHPDGSVALDGLDMLVPAGRSGLVGVNGSGKSTLLKLIAGELRPTSGMVHASGEIGYLPQDLTIRADQSVPDLLGLTPVLAAIEAIENGSTDQTDFDTVGDDWDLAERVRAELDRLGLPAAVLDRSLGELSGGEVIRLGLARLLLRRPDVLLLDEPTNNLDGESRRHLYDVVSAWQRTLLVVSHDRELLEHVERIGDLRDGGVTWYGGGYSDYAAAVAAEQEAAAQAISTAKAEVRRERRDLAEAERVIAQRRRYGAKMQANKREPKIVMGLRKRAAQESAAALKQTQTDRLDKARENLGEAQTRLRADRSIRIDLPGTEVPAGRVVLTTEQLVLRHGVPAHLDLRGPQRVGLVGPNGSGKTTLLHTIAGRIPAAEGSATVHVPLGL…
Rhodococcus_erythropolis_PR4		YP_002764506.1		MTQSHPSLSLSDLTFIWPDGESVFSRTNFVFPSGRVGLVGLNGSGKSTLLRLIAGELSPESGSVTASGEVGYLRQDITLDPSVRVDGILGIHELRNALHRIETGDGSESDFALVDNNWDIEESALSTLHRLGLAKVVPDTAALSRTVGTLSGGETVLLGLTATLLKNPQVLLLDEPTNNLDRDARSRVHAAVQQFPGTVLIVSHDRELLDTAEYTVELRRGDLRVFGGNYSHYQEVVTAEQENALATVRDAKADLAKQSRELIDARTKLDRRKRYGQKMFENKRVPLIIAQERKRQAQISAGKLALNHIGKVDEAKSALSEAAELLRDDREIRLDLPATEVHPGQQVARLAEVTLRSGQVVSLQITGPERIALLGRNGIGKTTLLDALAASTPFVASRA…
Rhodococcus_erythropolis_PR4		YP_002768394.1		MSDTYIVCSNLSFAWPDDTPVFDELSFTVPGGRTGLVAQNGVGKSTLLRLIAGQLRPRAGSVSVDGVLGYLPQELPLTGDLTVAEVLGIAPTLAALDAVESGDTREEHFTTIGSDWDIEEQTRAQLGRLSLSDMTFDRRLDTLSGGQVVSLGLVAQLLRRPDVLLLDEPTNNLDLDARRRLYDVLDDWSGCLLVVSHDRGLLDRMDRIAELHSGEISFYGGNFTDYEAAARSAREVAEKNIRNAEQDVKREKRELQQARERASRRASNAARNLGNAGLPKIFAGTMKRNAQESAGKANETHLARVDAAKDRLDRAGRALRDDQTISLELPGTHVPAGRMVFLGERMQFAFGDREIFADPGIDLAIRGPERIALTGPNGVGKSTLLRIVNGDVAPTSGEV…
Rhodococcus_opacus_B4		YP_002782398.1		MAQSYLSLSDLTFTWPDGEPVFDGLDAVFGPGRTGLVGLNGSGKSTLLRLIAGRLRPDRGSVTAQGEVAYLPQDITLDPTLTIDRILGIDDLRAALHRIESGDGTPEDFDAATGRWDIEERAVSTLHRLGLERVLGSTSDLDRTVGTLSGGETVLLGLTAQLLTEPEVLLLDEPTNNLDGASRSKLYEVVQQFPGTLLVVSHDRALLDLMTSIAELRGGEIRMFGGNFSAYQEIVEAEQETARAAVRDARSDVQKQKRELVEARIKIDRRKRYGQKMFENKREPKIVMGLRKRQAQESAGKLRNNHIAKVDEARESLTEAESALRDDREVRIDLPATEVYSGQEVVSVRDLSLRSGQQVSLDVVGPERIALVGRNGVGKTTLLDAVVAAGPRVPFKALP…
Corynebacterium_aurimucosum_ATCC_700975		YP_002833845.1		MPISFSHLTVVWPDGTPCFTELTGTFSSHFMGLVGANGSGKSTLAKVLAGLIAPSSGTVSAGSVLYVDQDLGLHTSDTIADVFGATDVLSAIARIEAGEYSEELAATVGEQWDLAERIEGALDAAGIPFPLDRTIGTVSGGEAVTVALTAAFFRKPDFLILDEPTNNLDSESRQRLLELIRTAPMPVLVVSHDRELLEHADSIAELYHGTLREFEGNYSSYRAAIDAEQDSVQAKVRETKAEHRKQIRERAAMQTRIARDARRGKNFAASKRKPGMAMGLDKNRSERSAAGRSQQANDAVAAAQSAHDKAQRALRDDTHVHIDLPGTELPAGTRVLVSDLLSITGPERVRLAGPNGSGKTTFLNRVAQGDVEYALPCGYIRQRIVLPAEKSVFDIVREA…
Catenulispora_acidiphila_DSM_44928		YP_003117798.1		MSQSSVVVSGLSFTWPDDTPVFHDLSFSLEAGRIGLVAPNGAGKSTLLRLISGALAPSAGSVTVEGVLGYLPQDLPLTAGRTVAEVLGVADVIAALDAIESGDTDERHFTTIGDDWDVEDRARIELDRLGLGHVSLRQPLGALSGGQVVSLGLAALLIQSPDVLLLDEPTNNLDGGARHKLYEVIASQRGCVLVVSHDRELLDQMDRIAELDAGEIRFYGGNFSAYEEAVAAERENAERNLRNAEQELKREKREMQQARERADRRASTAAKNLKNAGLPRIFAGNMKRGAEKTAGSAQTMHASRVGEAKERADQAAKAVRADQSIALELPDTQVPAGRTLFVGEQLRKRLGDNEIFAGDGVDLTIRGPERIALSGGNGAGKSTLMRLIHGDLEPDAGTV…
Jonesia_denitrificans_DSM_20603		YP_003162474.1		MSSQLSPAVTLHNVTYEWPDGSVALDSVSGTFLPGRTGLIGRNGSGKSTLLRLIAGELSPTDGTITRIGDVAYLPQTLTLNTATTVADLLGITNTIAALQAIEQGDVAEHHFDTIGDDWDIETRAMEQLHSVGLSNIALHRSTNTLSGGQVMIAALTGLRLRTAPITLLDEPTNNLDRSTRRHLYRYIENWPGTLVVVSHDPALLEIMGTTTELRAGTLTTFGGPYSAWSDDLAAQQAAAEQAARTAKNALKVEKKQRIEAETQLARRAAQGRKASTSMPPIIAGGFKRKAEATAGATRQLMDSRIASAKMAVEAAQSLLRDDEAIHLTLPDPDVPRSRRIAQLHDAHQTIHVQGPERVALVGPNGVGKTRFLQHLVHRTEPMPGGATGELLIDRVGYL…
Gordonia_bronchialis_DSM_43247		YP_003272694.1		MTAPLSGTQPSASITFSGVSYAWPDGTPVFDGLSFTVPNAVYSLIGANGAGKSTLLALIAGRLRPHEGSITAQGEVGLVTQDAYAEPATTLAAALGIAPILDAISRIEAGSVDERDFTVVGDAWDAQDRAVAQLSRLGLPTDVNRTVGTLSGGEATLLGIAARLLDRPSVLLLDEPTNNLDNRSRTRLFEAIDDFSGTVIVVSHDLELLERVDATLELYRGTVRVFGGPYSHYRDVIDAEQDAAMAAATTAAGDLRKQKRELVDAQIKLDRRARTAAKAEREKRVPKIIAHLRRDAAQVSAGKLRNAHRDDVSAAAARLDARRHEIRDDRSTRISVPTTEVAIHAQVIADDRLRIDGPERIALVGPNGAGKSTLIDELIATEAILVPYAYVPQRFTFDD…
Thermomonospora_curvata_DSM_43183		YP_003299751.1		MSPAVVLSGVTFAWPDGTPVLTGLDGAFNACRTGLVGLNGSGKSTLLRLIAGELRPQSGTITVAGSIGYLPQRLPLQTARTVSDLLGITAARTALHAIERGEATEANFAAVGDDWDVEERSRAELDRLGLGHVELDRTVATLSGGEAMLVGLAALLLRRPQVLLLDEPTNNLDLDARRRLQEAVDSWPGVLIVVSHDRALLERVDEIAELREGRLRTFGGNFSAYQEMLAIEQEAAERAVRTAESEVRRQRRDLMEAQVKLARRARYGKKMYESKREPKIVMGARKRAAQESAAKHRILHEERLQQARERLAEAEEAVRDDAEIRIELPRTRVPAGRTVLTVTGLTPPAGPATPDAGDEDGRDGAKPLRELIVRGPERIALTGPNGSGKTTLLRAVTGE…
Xylanimonas_cellulosilytica_DSM_15894		YP_003326060.1		MPSPAVVLRDLTFSWPDGATPIAGVSGALGAARTGLVGANGAGKSTLLRLVAGLLTPTSGGVAVTGVADYLPQRLTLDTHLTVAHLLGVRAQVDAVRAIADGDVRAELFDVVGDDWDAEDRARAALGSIGLPDDVDRVVGTLSGGEAVLTAVTGVRLRGADVALLDEPTNNLDGAARERLHELVRTWRGALVVVSHDRELLELVDETAELRAGALETYGGTYSQYESFVEARQEAARRALRDAEAVLRKEKADRIKLQERIAHSERRGRQDVADARYVKAAINDRRNAAEKSQAARRGQANAKEEAARAAVDAAGRQVRDDDRIVVDLPDPGVGAGRRLAVLRGPAGGEHVVQGPERVALTGANGSGKTTLLEKLVGGDGLLTDRVGYLPQRLDLLDDA…
Streptosporangium_roseum_DSM_43021		YP_003340891.1		MSDALIVVSNLSFSWPDDTPVFEDLSFTVPSGHTGLVAPNGAGKSTLLKLIAGALRPAAGSVTVAGVLGYLPQTLPLVGDLTVAEVLEIAPVIRALNAIEAGDASEEHFTTIGNDWDIEERTRAQLDRLGLGDVSLTRRLHTLSGGQVVSLGLAAQLLKRPDVLLLDEPTNNLDLDARHKLYGVLGDWNGCLLLVSHDRALLDRMDRIAELDRGELRSYGGNYTEYEEAVRAAREVAEKNVRNAEQEVRREKREMQQARERAARRAGNAARNLKSAGLPKIFAGTMKRRAQESAGRSNETHAMRVSEARARLDEAGRAVRDEQKISLELPGTGVPAGRTVFLGERMQVRYGERALFSGEGADLAIRGPERIALTGPNGAGKSTLLRVINGELEPEGGGT…
Kribbella_flavida_DSM_17836		YP_003382953.1		MSEPFVVCSSLSFTWPDDTPVFQDLAFTAGAGRTGLVAPNGAGKSTLLKLIAGELTPTSGSVSVDGVLGYLPQSLPLVGDLTVAEVLGVQPVIDAIDAIEAGDVHERHFTTVGNDWDIEERTRAQLDRLGLDAELDRRLSTFSGGQVISLGLAAQLLKQPGVLLLDEPTNNLDLDARRKLYAVLENWNGCLLLVSHDRALLDRMDRIAELERGEVTSYGGNFSAYEEAVEQEREIAEKNIRSAEQELKREKRELQQARERAQRRASTAQRNLKDAGLARIVAGNLKRSAEVSAAKSNAVHANRLSDAKAKLDEAGRARRDEPKIALELPGTSVPAGRTVFEGSGLKVPFADLFAGEGAALSIRGPERIALTGPNGSGKSTVLRWIQGELEAGRVKRADG…
Kribbella_flavida_DSM_17836		YP_003382996.1		MNVSLTCSDLFFAWPDGDVLFDGLSFALGPVRSGLVGRNGAGKSTLLRLVAGRLTPQRGSIRVTGELGYLPQDLTLDTALRVDAALGIDGVRQAITAIEQGDASERNFARVGDDWDVEERAEALLGRLGLGAIGLDRHVGELSGGETILLGLAAELLRRPDVLLLDEPTNNLDLRARRHLYDAVDAFRGALLIVSHDRELLDRVDQIGDLRKGDLTWYGGNLTAYEQAVAVEQEAAERMLRTAESDVRKQKRDLIEARMKMDRRRAAGQRAFESGSVSKMAAGALKRSAQVSAGKHLDLHSGRLDAAQEALAEAEEKVHDDDHIRVDLPDTNVPAGRIVLRLEDHALPTGLRATVEIRGPERIALVGPNGAGKSTLLHAVTGEALPLVPYRLLPQRLDL…
Stackebrandtia_nassauensis_DSM_44728		YP_003514671.1		MSTFITANSLTFGWPDGGRVFDSLDFVVSDGRTGLVGDNGTGKSTLLRLITGELEPTSGAISVAGSVEYLPQELPLRLDSGVDELLGIADKRKALRAIESGDISEATFAVVGEDWDVEERARARLDRLGLSHVELDRTVGTLSGGESMLVGLAGRLLREPKVLILDEPTNNLDIVARELLYRAVDEFTGTLLIVSHDRQLLERVDAIAELREGELRVFEGNFSSYEEAIAIEQAAAQRLARTARADMNKQKQELVETQVKLARRERYGRKMMLNKREPKIVMGARKRAAQVSAGKLRNAKQDDVADAKLRLDQAEEKVRDDAEIRVDLPETEVHPGRDVFIARDLNFAGLFGDGVNLHVQGPERIALTGANGSGKTTLLRLIAGELDPQSGGLNLAVPW…
Cellulomonas_flavigena_DSM_20109		YP_003638656.1		MPSPVVTLHDVVLELPDGTVVLDHVSGTFTTGRTGLVGRNGAGKSTLLRLVAGVLPPTSGRVETTGEVGYLPQTLTLGRATSVAELLGVDRVVAALRAIEAGDVDVRHFDTVGDDWDVEARADKALDDVGLAGIGLDRRVGELSGGEAVLVALTGLRLRRTPVTLLDEPTNNLDRPTRERLADLVRTWPGALVVVSHDRTLLEQMDATAELHTGGLEVVGGPYSAWAEHRAQEQAAAQQAARTAQQTLSAEKRQRIEAETKLARRERTARATQRDGGIPRIVARTRASSARASAGSLRTTLAARVQAAQAAVDAADARVREEDHIHLTLPDPDVPRGRRLVELHDGASVVVVQGPERVALVGPNGVGKSMLLDQLVTGAPPVPGRPHGRLLTDRVGYLP…
Tsukamurella_paurometabola_DSM_20162		YP_003645210.1		MATSLAVSALTLHWPDGTVVFDDLSFTVPAGHAALVGANGAGKSTMLRILAGLITPTSGSVSGTGVVGYVPQHPQARAENTLADALGIGTALAALRRIEGGSAEPSDFDAVGDDWDVEERATAALNGLGLRLGALDRTVGTLSGGEATLLAIAGQLLRRPDTLLLDEPTNNLDAHARELLTDALDRFTGTAVVVSHDLALLERMATMIELYRGDVRVFGGPYSHYREVLDAEQAAAEQAVTTAAGDLKAQKRDLVEAQTKLAKRKRYADKAEAQKRVPPILAGLLKQKAEVSAGKHRVLHEGRVDSAQDALAQAQEAVRDDRSVRIAMPDPGPGVHRVQLDDPSLQVIGPERIALVGPNGSGKTTVLRRAIASARAAEPATVIGYVPQNVRFGADEDAT…
Thermobispora_bispora_DSM_43833		YP_003653488.1		MSSSSSSSFSIVCTELSFSWPDGTPVFDRLDVAFGPGRTGLIGPNGSGKSTLLRLIAGELRPVSGTVRVAGDAGYLPQHLPLDVGRTVAELLGIAEVRRALRDLERGGLSEAELAERYAVIGDDWDAEERARAELDRLGLGHVGLDRPLGTLSGGEAVMVGLAAQFLRRPRVLLLDEPTNNLDLDARHRLYDAVAAWRGVMVLVSHDRALLDRVDQIADLSRGRIRMFGGNLSAYEEALAAEREAAERELRNAGAEVRRQRRELIEAETRIARRSRYGAKMYANKREPKIVMNARKREAQVSASRLRALHQDRLAAAQRRLAEAAEAAREDPAIRIELPRTEVPAGRTVAVLEEVTTPAGHPPVRLTLRGPERIALLGPNGAGKTTLLRTITGELAPAG…
Nocardiopsis_dassonvillei_subsp._dassonvillei_DSM_43111		YP_003679793.1		MSTKSAVTLTDLTFAWPDGTVAIDHVSGTLTTGRTGLVGRNGAGKSTLLRLIAGHLRPTSGRVDAVGDVGYLPQTLTLGTEATVAELLGIDATLAALRAIEAGDADERHFDAVGDDWDIEARADEALHEIGFTAADLDRRVAQVSGGEAVLIAVTGMRLRRTPITLLDEPTNNLDRPTRARLAAFVDTWPGTLVVVSHDLELLEHMDSTAELHAGSLDVFGGPYSAWKEHLEQEQASAVQAARSAQQALKVEKRQRVEAETKLARRERTARRTQKDGGIPKILAGNRASKAQASAGAMRSTLDDKVQAAQAAVDAADARVREDEHIRLTLPDPDVPRGRRLAEFHAEGRTVVVQGPERVALVGPNGAGKSTLLQQLVHGGDPVPGRAHGTLLTDRVGYL…
Nocardiopsis_dassonvillei_subsp._dassonvillei_DSM_43111		YP_003682576.1		MSSAFSVVCTGLSFAWPDGTPVLTGLDAAFGTGRTGLVGRNGSGKSTLLRLVAGRLTPASGTVAVDGDVGYLDQGLTLDTGRTVAELLGVDRARTALHAIEAGEATEANFAAVGEDWDVEERVLAQLERFGVALTGDAPLDRPVGTLSGGEAVLVALAGLALRRPAVTLLDEPTNNLDRRARERLHDAVASWQGVLVVVSHDRELLERVDQIAELREGRMRVWGGNYSAYTEQLAAEQEAARRMVRVAEADVRREKRQLADAQVKLARRVRYGKKMYDTKREPRVVMKQRKRDAQVAAGKHRVMQEAKLVGAREELGRAEDAVRDDDAIRVALPGTGVPAGHGVLELGTPVGGRLYLRGPERVALVGPNGSGKTTLLRAVVGRGRHPQAEVVHAADRIG…
Propionibacterium_freudenreichii_subsp._shermanii_CIRM-BIA1		YP_003687180.1		MSHTSVSPSAFTRAAPTVVVDHASFELPDGQPVLSDVSAAFPAGRTGLIGDNGTGKTTLMRLIAGELTPTEGSVHVAGSCSYLPQDVTSAADISVADQLGITAIRQALTRIEAGSVDVHDYDLVGDDWDVDARAVAELAGLGLRADVGWLDRSMSELSGGEAMGVALAATRLVRADVTLLDEPTNNLDAHARAALIGQLAHWPGAVIVVSHDRGLLEAVDAICELSWVGAGASRTQQVTMFGGNFSQFEAQREVQRAAAERELRSADAEVHRARAQMRAEQQRQQQRDRSARRENARGNVSKGERDFLANRAEKNTGGKKLMHNARLHDAEAARAAADAAARQPDVIRIPLPDTAVAPGKQIVQVKVGAGQQLRIDGPERIRVSGDNGTGKSMLLKLIT…
Micromonospora_aurantiaca_ATCC_27029		YP_003835745.1		MSDSFVVCSNLTFSWPDDTPVFQNLSFTLGGGRTGLVAPNGAGKSTLLKLIAGEYRPAAGSVTVDGVLGYLPQSLPLAADLTVAEVLEIAPLIAALHAIEAGDADERHFTTIGADWDIEERTRAQLDRLGLGGLAFDRRLGTLSGGQVVSLGLAAQLLKQPDVLLLDEPTNNLDLGARHRLYDVLEQWHGCLLLVSHDRALLDRMDRIAELDRGEMRFHGGDFTSYEAAVRAAQEVAEKNVRSAEQDLKREKRELQEARERAARRAGNAARNLKNAGLARIVAGGLKRDAQVAAGKANEMHSGRVDDARARLDEAERALRNEKTITVELPATTVPAGRTLLTAERVRVRHGERSLFAADGVDLTIRGPERIALLGDNGAGKSTLLRLIDGDLEPESGRI…
Arthrobacter_arilaitensis_Re117		YP_003915341.1		MSLTPPITLNNLSFAWPSGERALANLDGTFPSGRTGLIGANGSGKSTLLKLIAGQLHPTSGTAETSAPLSYLPQTLALEQDTTVAQLLGVHRVLAALEAIESGSVDPADLDAVGASWDAEARVRAELAPLGFDGLDLGRKVATLSGGEAMLLAVLGLRIADSPITLLDEPTNNLDRPARELLYDLVRAWKGTLVVVSHDIELLELMEHTVELYGGKLSVFGGPYSAYREQLETEQQAAEQAARTAQASLKVEKRQRVEAETKLARAKRKGRATQLSGGMPKILANHLRQKSEANAGKMRSNLDGKVDSAQARLDDADQRVRQAEHINIELPDPRLPSGKQVAALGPADHQFIIQGPERVGLVGPNGSGKTTLLKQMLAGEAPGPGLGGQLFLDRVGYLP…
Microbacterium_testaceum_StLB037		YP_004223844.1		MSAISPSLVFDRIRLVWPDGTVALDDVSGALGRGRTGLVGRNGAGKSTLLRLAAGHLTPTSGTVSASGDVAMLPQRLAADPGRPVSALLGVETTLSALRAIESGDVAPHHFDAVGDDWDVEARAHALLAEAGLASDVLDRTVGELSGGETMLAALVGLRARAADITLLDEPTNDLDRDARARVGDLVRSWPGTLVVVSHDVGLLELMDATAELYGQTLSVVGGPYSAWRAQRDAEQEAAVRAERDAAQSLRRERRQRIESYDKLATRSRVAHKAQVEKRVPKIIAGGRANAAQVSAGRLSTEMKGKEDAARAALNEASARVRDDDVVRIDLPDPGNAAGRRILTLGDGEREWIVTGRERVALVGRNGAGKTTLLESLVHAEDPSGPVFARASVEHLGYL…
Verrucosispora_maris_AB-18-032		YP_004405255.1		MSDSFVVCSNLSFSWPDDTPVFQDLSFTIGAGRTGLVAPNGAGKSTLLRLLAGEYRPTAGSVSTQGVLGYLPQTLPLVGDRTVAEVLEIAPLIGALHAIESGDADEEHFTTIGNDWDIEERTRAQLDRLGLGDLAFDRRLDTLSGGQVVSLGLAAQLLKRPDVLLLDEPTNNLDIEARHKLAEVLEQWTGCLLLVSHDRALLDRMDRIAELDRGDLRFYGGNFTAYEAAVRAAQEVAEKNVRNAEQELKREKRELQEARERAARRAGNASRNLKNAGLPKIFAGTLKRNAQESAGRADELHSARVSEAKARLDEAGQALRNEQKLSLELPGTQVPAGRTLLAAERMQVRYGGRPVFADDGVDLTIRGPERIALLGANGAGKSTLLRLVTGTLEPEGGQI…
Microlunatus_phosphovorus_NM-1		YP_004572076.1		MPSLVCHQLSYVWPNGESVFAGLDATFPDGATGLVGRNGSGKSTLLRILAGDLPPSSGSVQGPSRIGYLPQQLVLQADRTLADVLGVAAALEALERVTAGEGEQADFELIGDRWDLEGEALATVERLGFSGLDLSRRIGTVSGGEAVLLAFAGLLLAEPDVLLLDEPTNNLDRRARGLLTEAVRRWRGPLLMVSHDRELLETVDQIAELRDGELRFFGGPFSAYQAALEVEQEAARRAVRSADGDLKRQQRELIEMRIKLDRRQRFAKAQAGNIPKIVANGKKRMAQVSAGKLKGGHEADVAEARVRLEQAEDAVRDDDLIRIDLSRTAVPAGRDVLLLEEVVLRTGVRVSAHLRGPDRIAVVGPNGIGKTTLIDAITGAASPVAGRVDLRVPTRVLPQ…
Cellvibrio_gilvus_ATCC_13127		YP_004601347.1		MSSFDPARPGPSVLPTRSAVTFTDVTLVRADGTVTLDAVSGTFGPGRTGLVGANGSGKSTLLQIAAGALHPTSGTVTVAGDVALLPQSVALDQDRRVADLLGVGRTLDALRAIESGSVDEADFDAVGDDWDVEARSADALRPLGLSPADLERPVGTLSGGEAVLVAVTGLRLRRAAVTLLDEPTNNLDRTARAAVRDLVRTWPGALVVVSHDTALLEEMDETAELYAHRLSVHGGPYSAWRARLEVEQSAAAQAARTADQQVRVERRLRIETETKIARRARIGRSMAENAKAAPIVLNSWAAKAEVTAGRQRRGADDRVAAARAAAGAAASRVRDDESVRLDLPDPDVPRGRRIAELRGFASGAAPVVLQGPERVALVGRNGVGKTTLLEGLVHGRGPG…
Cellvibrio_gilvus_ATCC_13127		YP_004601859.1		MSTRLSAVSVSDLHFAWPDGTPVFAGLSFAVDAGRVGIVGRNGSGKSTLLRLLSGQLRPDRGSIRRAGSLGYLRQDLPLRVDARVDELLGIADVRRALVAVEAGDVSEPVLETIGDAWDIEDRAHALLERLGLECGLDQRIGELSGGEAVLLGLVAELLHEPDVLLLDEPTNNLDRSGRARLVEAVRSFRGALVVVSHDEQLLEHVDQVGDLRDGEIDWYGGNFAAYREALALEQEAAERAVGVAEADVRRQRRELAAAHIKLDRRRRYGQKMWDTKREPKIVMGARKREAQVSAGKHRIMHEERLTSARERLAEAEDGVRDDAPIRIDLPGTELPEGRVVLRLQDVELRNGVRGSLEVRGPERIALVGANGSGKSTLLHTIAGELEPAGVCELRVPAR…
Corynebacterium_resistens_DSM_45100		YP_004604992.1		MPISFSHLSFTWPDGTPCFSDLSATFSAPFTGLVGANGSGKSTLAKVLAGIYQPTSGSVTAPKCGYLDQDLGLKVTDTIADVFKAREILNALAEIEAGNYSEELADIVADNWNLKERIQAALSASELNFALARSVGSLSGGEAVAVALTALFFSQPEMIILDEPTNNLDAAARERLLQMIDDSPAPMVVISHDRELLNHADEIAELYHGSLRMFSGNFEHYHQTIDHEQETVRAEVSEAKASYRKEIRQRAEMQTRLARNARRGKEFATSKRKPGMAMGNDKNRSQVSSAKRARDAAASVSQAREGYDLAQLRLRDDTHVHIELPDTSLPNATRVLGSELLTIVGPERVRLAGANGSGKTTFLNRIASGNVDYALPHGYLRQRITLPAGKSVWELVTES…
Corynebacterium_variabile_DSM_44702		YP_004760231.1		MLSTHPSVVLDDLTFTWPDGTPVLDHLTATFPAVRTGLTGANGTGKSTLPRILAGELSPTAGHLAIPGSVGYLPQRLTLDTDATVADLLGVRAVLDALARIEHGSTDPADFDAVGDDWDIGDRCLADLAAAGLHGIELSRRVGTLSGGQTVLDALVGLRRSRHDVVLLDEPTNNLDRHAREYLYDAVSAHASWTPTLIVVSHDIELLDLMEHTAELHTGSLTVFGGPYSAYREHLEHQQAAAEQALITAEQALKTEQRQQVEAQTTLARRLRYAKKDFATKRRPKAIMNNRKQEAEVSAGELRTAMARDVDSARAVVEERAVVEEKAAAVRRDDHVRIDLPDPEVPAGKVIAEIPSPSGTAILQGPERLAVTGDNGSGKTRLPEDLVHGRCGRLFTDRV…
Kitasatospora_setae_KM-6054		YP_004903684.1		MAQPTTSILCTDLGFEWPDGRPVLSGFHLAVGPGRTGLVGLNGAGKSTLLRLIAGELTPTAGTVRVAGELAYLPQDLTVAADRRVDETLGIRAQREALHAIESGDVDERHFTAVGDDWDVEERARATLDRLGLDQLDLDRTTGELSGGQAVLLHLAALLLRRPDVLLLDEPTNNLDGQARARLYDAVAGFPGVLLLVSHDRELLERVDQIADLRDGGVTWYGGNFSAYQEALENAQETAERLVRNAEADVKRQKRDLVEASQRLAKSAAYGKQRSVRRNDPKALADKLQGKGEETAGRLRGMHTERLNEAKERLATAEEAVRDDAEIRIDLPRTAVPPGRTVLTLDGVRLAHGGRGRIDLELRGPERIALVGRNGSGKTTLLRTIAGDLAPAEGLVATP…
Mycobacterium_rhodesiae_NBB3		YP_005001404.1		MSSITCSALSFAFPDGTSLFADLSFTVGDGRTGLVAPNGAGKSTLLQLIVGERAPTGGSISIDGTVAYLPQTLPFVADKTVADVLGVASVVDALDALARGDAGDDVFAAIGDDWDAEERSRAQLDRLGLGHLELDRRLGALSGGEVVALGLAAQLLAQPDVLLLDEPTNNLDVDARRKLYEAIDDFTGCLLVVSHDRILLDRMDSIAELHRRSRPGGDIEHSEMRFYGGNFAMYEQTLEEAQRVAESNIRNAEQQLKRQKREMQQARERAARRSSTAARNVKDAGLPKIVAGALKRSAQESAGRIDGVNAARVADAKTRLDEAERALRDDDVLFLELPDTTVPAGRTVIHAEGLAAGRAGRTLFSDVALSVRGPERIALTGANGAGKSTLLRIIGGELA…
Nocardia_cyriacigeorgica_GUH-2		YP_005263749.1		MSDAFIVCSDLTFTWPDDTPVFRNLSVSVPGGRTGLVAPNGAGKSTLLRLIAGELRPSGGSVSIDGVLGYLPQTLPLTADLTVAEILGIAPILTALDAVESGDTSEEHFTTIGTDWDIEERTRAQLDRLGLGELAFTRRSHTLSGGQIVSLGLAAQLLRRPDVLLLDEPTNNLDLAARHKLYDVLGDWTGCLLLVSHDRALLDRMDRIAELHSGEIRFYGGSFSEYETAIRAERETAEKNIRTAEQEVKREKRELQQARERAARRASTAARNLGNAGLPKIFAGTMKRNAQESAGKADGTHSARVAAAKTRLDEAARALRTEQKISLELPGTEVPAGRTVFSGAGMRLRFGDRELFAGDGADLVIRGPERIALTGPNGAGKSSLLRLIHGELTPEAGTI…
Actinoplanes_missouriensis_431		YP_005462051.1		MSDAFVVCSHLSFSWPDDTPVFQDLSFSVPGGRTGLVAANGAGKSTLLKLIAGQLRPAAGSVSVRGVLGYLPQHLPFAGDQTVAQVLGADRILAALHAIEGGDASEEHFTTIGNDWDIEERSRAELDRLGLGDVALDRRLGTLSGGQVVSLGLAAQLLKRPDVLLLDEPTNNLDSEARDRLTAVLRSWGGCLLLVSHDRALLDEVDRIAALDAGEIRWYGGTYSEYEQALDAGREVAERQVRNAEQDLKRQKREMQQARERAAKRASTASRNLADAGLARIVAGGLKRDAQVSAAKTNDVHASRVAEAQARADAAGRAARQDDRIAIELPGTNLPVGRTIFSGERLQASYRGRTIFSDVDLHIRGPERIALTGPNGAGKSTLLRLIKDGPRTAYLSQRL…
Streptomyces_hygroscopicus_subsp._jinggangensis_5008		YP_006241508.1		MSDAAVVCSNLSFAWPDDTPVFHDLSFTVTNGRTGLVAPNGSGKSTLLKLIAGELKPATGSVSVAGTLGYLPQSLPLTGNLTVAEVLGVAAVIRAIDAVESGDVSEEHFTTIGDDWDIEERTRAQLDRLGLADLTLDRSLSTLSGGQVVSLGLAAQLLKRPDVLLLDEPTNNLDLEARHKLYDVLGDFNGCLLLVSHDRALLDRMERIAELGSDELRFYGGNFTEYEEAVRAEQEVAEKNVRNAEAELKREKREMQQARERAERRASNAAKNLKNAGLPKIFAGNMKRGAQEAAGKAGTMHASRVSEAKARLDEAGRALRDEQRLTLELPDTQVPAGRNLFLGEGMQVHHAGKAVFADGGVDLTVRGPERIALTGPNGAGKTTLMRLITGDLAPDSGEI…
Streptomyces_hygroscopicus_subsp._jinggangensis_5008		YP_006248757.1		MSASLTCTSLSFTWPDGTAVFDGLDIAFGPGRTGLVGVNGSGKSTLLKLMAGELAPADGTVKAAGEIGYLPQNVTLDTALRVDQALGIAGRRAALHAIEAGDVAEEHFETVGDDWDVEERALVTLGELGLGHIGLDRTVGEVSGGESVLLRLAALLLRRPDVLLLDEPTNNLDLYARRRLYQTVASWPGVLVVVSHDRELLDLVDQIAELRSGEVAWFGGNFSAYEEALAVEQEAAERMLRVAEADVRKQKRELADAQVKLARRKRYGQKMYEQKREPKIVMGARKRAAQESAGKHRIMHEERLAEARDRLDEAAEAVRDDDEIRVDLPYTAVPPGRQVLTLEKLETAYQARVPGILDLRGPERIALVGRNGAGKTTLLRTVAGELAPVSGTATAHVPL…
Mycobacterium_chubuense_NBB4		YP_006454322.1		MSFTPSVVCSHLSFSWPDDTALFSDLSFTVGPGRTGLVAPNGAGKSALLRLIAGELIPAAGSVTVDGVIGYLPQTLPLLDDRSVGEVLGVAEVIGALDALAAGDAGEEVFAAIGDDWDVEERTRAQLDRLGLGHLALERSLRSLSGGEVVTLGLARELLRRPDVLLLDEPTNNLDADARHRLYEALDDFGGCLLLVSHDRVLLDRMDRIAELHRGEITLYGGTFSDYRAALEEGQRAAEGAVRNAEQLLKREKRQRQQARERADRRANTAKRTLSDAGLPKIVAGAMKRRAQETAGRTDDVHARRVQEARARLDGAERAVRDDDTLVLDLPHTAVRAGRTVLQINDLRIIRDGRELLAGVDLVVRGPQRIALTGRNGAGKTTLLRAVLGEIEPDAGAVA…
Propionibacterium_propionicum_F0230a		YP_006511840.1		MPSSIVFSGVSYAFDHSPAPLLRDLDLTIPATRVGVVGRNGSGKSTLLRLLAGDLQPTAGTVTLPGRTARLPQDLLQRGENTVAQLLGVGARLRALRAIEAGSIAESDFEIVGNDWDVEARSLALLAARVPSLRGEDLLTRRAETLSGGELVLVALAGLELDGAHVLLLDEPTNNLDATARARLYDWIRGWRGGLVVVSHDVSLLRLMEMIVEIHDGTATVHGGNFDAYRDQLRTQQEATERAVRTAEQKLRVEQRERMRVQVATSRQDRKDRQRFTTIRQGPRLSDPESKSSAEGRRSRANKLAARKVDEARDALRTAEKSVRREQRISVDLPELRSTRGRGLAELVGSNQSIHVTGGMRLGLVGDNGVGKSTLLGQMVRDATSGRIGFLDQRLELDD…
Nocardiopsis_alba_ATCC_BAA-2165		YP_006641242.1		MTFAVVCDRLTYSWPDGTTPLADLTTAFGAGRTGLIGRNGSGKSTLLSLIAGRLTPTSGTVAVDGEVGLLDQALPLATDTTVAALLGVDRIRDALLAIEAGRGEEADFTAVGSDWDIEERALARLERFGVDLSASEGHPLDRRVATLAGGETVLTALAGIALRRPDVTLLDEPTDNLDRDARERFYEAVEHWHGVLIVVSHDRELLDRVDRIAELRHGRVRTWGGNHTAYTERLAVEQEAARRTVRSAEADVRRESRQLAEARIKLARRVRFGQKKYDTKREPRVIMNQRKREAQVSAGLHRITQEERLEAAREGLERAEEAVRDDDTIRITLPGTEVPAGHDVLELRDTVPGPEAGALYLRGPERVALTGPNGSGKTTLLRAIVARASGEPAAETGHG…
Gordonia_sp._KTR9		YP_006668242.1		MPSSIVLSDVSFAWPDGTVVFDHLDLTLGAETYALIGANGAGKSTLLGLIAGRLRPASGSITVAGDASTTEVGVVVQDPQSDPSTTVARALGIHEIRCAIERIENGSVDPQDFDAVGDDWGVEERAIGLLEQMGLPRDLDRAVGAMSGGEATLLAIVAALIANPAILLLDEPTNNLDTDSRARLFDAIDSFTGTVVVVSHDLELLERVDATVELYRGRVRLFGGPYSQYREIIDAEQEAAEAAVATAAGDLRKQRREMSEALIKLDRRARTGATAEREKRVPKIVAHNRRSEAQVSAGKLRNAHRDDVASAATRLDEAREDIRADRTARIVVPTPEVAPRAQIIVDDRLRVDGPERVALVGPNGSGKSTLIADVIARESVVVPYAFVPQQITFADPTVS…
Nocardia_brasiliensis_ATCC_700358		YP_006808779.1		MSITSAIALHQLTFEWPDGSVALAGVDGAFTTGRTGLVGRNGAGKSTLLRLIAGQLTPTSGRIETTGDVGYLPQTLTLGRDATIAQLLGIADELAALRAIEAGESDAAHFDTIGDDWDIEARADEALHEIGFGAADLDRTVGAISGGQAVLVAITGLRVQRKPITLLDEPTNNLDRETRAQLTAFVDAWPGTLVVVSHDLELLEHMDATAELHGATLDVFGGPYSAWRDYVEQQQAAATQAARTAEQALKVEKRQRIEAETKLARRERTGRATQQHGGIPRILAGNRASKAQASAGAMRTTLDAKVRAAQEVLDAAAARVRSDEHIHLDLPDPDVPRSRRIAELRDGDRGVTIQGPERVAVIGPNGAGKSTLIEDLVHGRRPERGVLLTDRVGYLPQRL…
Nocardia_brasiliensis_ATCC_700358		YP_006810671.1		MFEGLDGVLGPGHIGLVGSNGAGKSTLLRLIVGELTPARGSITRTGHLGYLRQDLGLAAGQRVDAVLGIADIRKALHRIESGDGDESDFDLVGNRWDVEERAIALLGRLGLHYVADSAAQLDRRLATLSGGETTLLGLIAELLAEPQILLLDEPTNNLDQVARERLYDVVAQFSGAVLTVSHDRELLERMTTIAELRQGEIRLFGGNFSAYERVIEAEQKAARAAIRDARSDVRKQARELVEAHIKLDRRLRYGQKMWDQKREPKIIMAERKRQAQVSAGKLRNNHIDKLETAKDQLQHAQDLLRDDREIRVDLPGTRLYPGQDVIELDRVRLACGPTVSLRVNGPERIALTGRNGVGKTTLLQQISAIGPKVPWRLLPQRLDIFDEQRTVFENVAAAA…
Propionibacterium_acidipropionici_ATCC_4875		YP_006980529.1		MSFTTTPAVTLADLSFSWPDGSPVLEGLTATFTVGRTGLIGNNGTGKSTLLRLIAGHLTPTSGSVSVTGEVGWLPQHLTLRTDAAVADLLGVSGRLGALRAIESGDADPRHFETLADDWEVEARSLAALDRIGLADIELDRPVGTLSGGQTVLAALVGLQLAADDVVLLDEPTNDLDRDSRRLLYQAIESWRGSLIIVSHDVELLNLMDATAELRDGELTVFGVSYDAYQEHLATEQAAAEQALRSAEQRLRIERQQSIEAQTKLARRRRYARTDYANKRKPKMIMNNRKQEAQVSAGKLQGRHDASVDAAQRAVAERESRLRRDDTISITLPDPDVPAGRRLAELRDSRGHGVILSGPERLALTGPNGIGKTRLLEGLVHPGTIDRQIRTGKLFTERV…
Propionibacterium_acidipropionici_ATCC_4875		YP_006981012.1		MPSHSFVVIDHLNFAWPDGTPAITDLSCTFPPGLTGLIGDNGAGKTTLLRLIAGELQPASGSVVVSGSLAVLRQDVATRPGSTVADLLGITPIRRALRAVEAGSVDPDDYDLIGDRWDVESRALALLDASGLGGDESLLDRPAVSLSGGEATAVGLAGAELADADVTLLDEPTNNLDAASRSRLYDSLDRWTGSLIVVSHDHELLEHVDAIVDLDPRGTRVFTGPFSEYEQVRGAEQAAAERSLAQAEADVRRIRRAAAADQQHKAQRDRAGRRDAARSGMGKGAQHYYQNRSEKDGASKARARAAQAEQAGAARAAADAAARLPDQIRVDLPDTEVAPGKQILALSMGERPLRIDGPERIRITGANGVGKTSLLRIALGDDDADLSARAVALFAEPPV…
Saccharothrix_espanaensis_DSM_44229		YP_007038032.1		MRAWCGPPWSCRRSPTSTSGVAFVRPFITSEVCSVSDAFIVCSSLSFSWPDDTPVFEDLSFSVPGGRTGLVAPNGAGKSTLLKLIAGELRPTGGSVSVDGVPGHLPQTLPLTGDLTVAEVLGIAPVLAAITAVESGDAAEEHFTTIGADWDVEERTRAQLDRLGLGALDLDRRLDTLSGGQVVSLGLAAQLLRRPDVLLLDEPTNNLDRDARHRLHDVLHDWSGCLLLVSHDRELLDRMDRIAELDRGGIRFHGGDFTSYEAAVQAERELADHQVRAAEREVKREKRELQQARERAQRRAGNAARNLGSAGLPRIFAGTMKRNAQESAGKANEVHAARLTAAKARLDEAEGNLRDDRKLALDLPGTEVPAGRTLFVGEGLRVRRGGRDLYAGVDLAVRG…
Amycolatopsis_orientalis_HCCB10007		YP_008010644.1		MSSSLTLSDVTYTWPDGAPAFERLSLTLGTGRTGLVGTNGSGKSTLLRLLAGELRPTTGSITTPGELGYLPQNLVLDTERRVDDVLGVTAIRAAIRAVEDGSATEEHFATIGDNWDVEERIRAILDRLGLGAVRLDRRAGELSGGELTLLGLAALLLRRPAALLLDEPTNNLDLRARELVHREVAGWGGLLVVVSHDRELLRLVDRIAEVRDHEVTLYGGNLAAYEHAVEVAQEAARRHVRAAESDVKRQKRELVEAGIKLARRARYGQQMWDRKREPKVRMRKRQEDAQIAAGKYRNLHTDRLEGAVEALKAAEELVREDAEIRVELPETTVARGTDVLRIDAVPRFGPAMDLHVMGPERIALVGPNGSGKTTLLRTITGELPPKSGEVGLFVPARLL…
Amycolatopsis_orientalis_HCCB10007		YP_008013314.1		MSDAFVVVSALSFAWPDDTQVFDDLSFTVPGGRTGLVAPNGAGKSTLLKLIAGELRPLSGSVSVQGVLGYLPQSLPLTADLNVAEVLGIAPQLAALSAIESGDASDEHFTTIGTDWDIEERTRAQLDRLGLDGISLDRSLRTLSGGQIISLGLAAQLLKRPDVLLLDEPTNNLDLDARRKLYGVLEDWSGCLLLVSHDRELLDRMDRIAELDRGDLRYHGGNFTQYEAAVKAEQEVAERNVRSAEQEVKREKREMQQARERAARRAGNAARNLGNAGLPKIFAGTMKRNAQESAGKANETHAARVSDAKNRLDEAERSLRDDHKIALILPGTNVPAGRTMFHGEHIQVRYGDRNVFAGDGVDLTIRGPERIALTGGNGTGKSTLLRVLNGDLVPDSGVL…
Nocardia_farcinica_IFM_10152		YP_119720.1		MAVRQQAPRPGALSRWGRGHLAPTTGRIDVAGPVGYLPQTLTLDTDATIADLLGIADTLAALRAIESGDADERHFDTIGEDWDLEARAAQALHEIGFAAADLDRRVGQLSGGEAVLVAVTGLRLRRTPVTVLDEPTNNLDRAARSDLATLIDTWPGTLVVVSHDRALLERMDHTAELHAERLELFGGPYSAWRQHLDQRQAAAEQAARTAAQVLKAEQRQRIEAETKLARRERTARATQQHGGIPRIVAGNRAGRAQNTAAALRGTQEAKVRAAERARAAAAARVRREERIHLELPDPDVPAGRRIAEIGDGATTVVIQGPERVALVGPNGAGKSTALETLLGRRAATAGRVGGTLFTDRVGYLPQRLDNLDERTSALENLRTVAGSLPPAALRNQLAR…
Nocardia_farcinica_IFM_10152		YP_119899.1		MTSLSFSDLTFAWPDGTPVFDGLDGDLGPGHIGLVGANGAGKSTLLRLIAGELRPLRGSVTVRGRLGYLRQDLGLADAQRIDHLLGIAEIRAALHRIEAGAAAEDDFDVVGAAWDVEERAVALLARLGLAHLADSVAALDRRLDTLSGGETVLLGLAAELLADPEVLLLDEPTNNLDRAARERLYDVVEQFSDTVLAVSHDRELLERADAIAELREGELRLFGGNYTDYEQQVAAEQRAAAAALRAARNDVRRQSRELVETRTKLDRRRRYGDKSADNMPKILAGARKRAAQVSAGKLRNTQIERLDAANEQLRRAEESVRDDHEIRLDLPGTRLHPGQDVLDLVDVDLPWGAAAERRVTLRISGPERIALTGRNGAGKTTLLRRIAAAPPKVPWGLLP…
Rhodococcus_jostii_RHA1		YP_705092.1		MAQSYLSLSDLTFTWPDGEPVFDGLDAVFGPGRTGVVGLNGSGKSTLLRLIAGRLHPDRGSVTARGEVAYLPQDITLDPTLKVDRILGIADLRAALHRIESGDGTPDDFDAATGRWDIEERAVSTLHRLGLERVLGSTSDLDRTVGTLSGGETVLLGLTAQLLKEPEVLLLDEPTNNLDSASRSKLYEVVQQFPGTLLVVSHDRDLLDLMNSVAELRGGEIRVFGGNFSAYQEIVEAEQEAARSAVRDARSDVQKQKRELVEARIKIDRRKRYGQKMFENKREPKIVMGLRKRQAQESAGKLRNNHIAKVDESRESLTEAESALRDDREVRIDLPATQVHSGQEVVSVRDVSLLSGQEVSLDVVGPERIALVGRNGVGKTTLLDAVVAAGPRVPFKALP…
Mycobacterium_smegmatis_str._MC2_155		YP_889351.1		MSVVCSNLSFSWPDDTVLFSDLSFSLGPGRTGLVAPNGAGKSTLLKLIAGEYRPTAGSVSVDGTVGYLPQSLPFTGDLTVAAVLGIAPVLDALTALAAGDASDDVFTTIGDDWDIEERSRAQLDRLGLDTVALDRRLDTLSGGEVVSLGLAAQLLKRPEVLMLDEPTNNLDSAARQRFYDALDGYSGCLLVVSHDRALLDRMDQIAELYRGEVVFYGGNFTAYRETVEANQRAAESSIRNAEQQLKREKRQMQEARERAARRSSAAARNLKDAGLPKIVAGKLKRDAQESAAKSDDVHAKRVDAARARLEDAERALRDDKVIVLDLPDTEVPAGRTLFTGTGLQISRGGRNLFADNGIDVSIRGPERIALTGSNGAGKSTLLRIIDGQLKPDGGTCQQA…
Mycobacterium_vanbaalenii_PYR-1		YP_955295.1		MSSVVCSHLSFSWPDDTPLFTDLSFTVGAGRTGLVAANGAGKSTLLRLIAGELTATTGAVTADGVVGYLPQTLPLLDDRSVADVLGVAAVIDALNALAAGDPSAHHFAMIGDDWDVEERTRAQLDRLGLGHIGLDRSLRSLSGGEVVSLGLARELLRRPDVLLLDEPTNNLDADARHRLYDALDDFGGCLLVVSHDRVLLDRMDRIAELYRGQVRFYGGNFTAYQDAVTDAQRAAQDAVRSAEQLLRREKHQRQQARERADRRAGTAARTLGDAGLPKIVAGARKRRAQETAGRSDDVHASRVDDARSRLEDAERAVRDDDALVLELPGTLVPSARMVLRLNGIRVRRNGCDVLDGIDLTVRGPERIALTGPNGAGKTTLLRTLLGEIEPDAGAVEVAD…

## Sheet: Fig. 5b
	tiamulin			clindamycin			erythromycin
Strain
	no of measurements	individual values	MIC	no. of measurements	individual values	MIC	no. of measurements		MIC
Streptomyces coelicolor M145	8	256;256;256;256;128;128;256;256	256	13	8;8;8;8;8;8;8;8;32;32;16;16;16	8 - 16	8	8;16;16;<8;8;16;8;16	16
Streptomyces lividans OS 45.6*	3	256;256;>256	256	2	4;8	4 - 8	2	0.5;0.5	0.5
Streptomyces ambofaciens OSC2*	2	256;>256	256	2	32;8	X	1	4
Streptomyces hygroscopicus subsp. limoneus KCTC 1717	2	64;64	64	2	8;8	8	X	X	ND
Streptomyces antibioticus ISP 5234	3	32-64;32;64-128	32-64	2	8;8	8	2	<0.125;<0.25	< 0.125
Kitasatospora phosalacinea CCM 4152	3	16;32;64	32	2	<2; 1	1	2	0.125-0.25;0.5	0.25
Streptomyces albus subsp. albus ATCC 39897*	3	16-32;16;16	16	2	64;32-64	64	2	16-32;16	16
Streptomyces globisporus DSM 40991*	3	256;256;>256	256	2	16;32	16 - 32	2	32;16	16-32
Streptomyces griseus CCM 3178*	3	256;256;256	256	2	16;16	16
Streptomyces niveus DSM 40088*	2	16;16	16	2	16; 8-16	16	1	2-4
Streptomyces catenulae DSM 40258	2	128;256	128-256	2	8; 8-16	8 - 16	1	0.5
Nocardiopsis prasina DSM 43845	2	256;>256	256	2	8;32	X	1	128
Streptomyces lincolnensis ATCC 25466	5	2-4;2;1;1;1	1 - 2	18	32;32;32;32;64;64;64;64;64(8);64;64;64-128;256;128;256;128;256	64	8	64;32;32/64;32;32;32;16;16	32
Streptomyces griseoflavus Tu4000	2	64;64	64	2	4;8	4 - 8	1	2
Streptomyces griseoflavus NRRL B-5312	3	128-256;128;256	128-256	2	8;16	8 - 16	2	<0.125;<0.25	<0.125
Streptomyces prasinus NRRL B-12521	3	32-64;16-32;64	32	2	4;8	4 - 8	2	32;64	32 - 64
Streptomyces caelestis ATCC 15084	3	8-16;32;8-16	16	2	>512; >512	> 512
Streptomyces avermitilis DSM 46492	3	2-4;2-8;8	4	2	<2;2	1 - 2	2	<0.125;<0.25	<0.125
Amycolatopsis keratiniphila subsp. keratiniphila NRRL B-24117	3	256;256;>256	256	2	32;64	32 - 64	2	128;>128	128
Nocardia carnea CCM 2756	2	16;16-32	16	2	>512;>512	> 512	1	16
Nocardia tenerifensis DSM 44704	2	32;64	32-64	2	256;128-256	256	1	2
Streptomyces albus J1074	2	64;4-8		2	4;2	2 - 4	1	0.25-0.5
Streptomyces scabrisporus DSM 41855	2	0.25-16;16-32	16	2	4;2-4	4	1	<0.25
Micrococcus luteus DSM 20030	3	0.25;<0.25;0.25	0.25	2	<2;<0.25	< 0.25	2	0.25-0.5;0.5	0.5
Kocuria rhizophila CCM 552	3	<0.125;<0.25;0.125	0.125	2	<2;<0.25	< 0.25	2	<0.125;<0.25	<0.125
* For phylogenetic analysis and determination of MIC were used different strains. For phylogenetic analysis were used strains Streptomyces lividans TK24, Streptomyces ambofaciens ATCC 23877, Streptomyces albus subsp. albus NRRL B-2513 and Streptomyces albus subsp. albus NRRL F-4371, Streptomyces globisporus C-1027, Streptomyces griseus subsp. griseus NBRC 13350 and Streptomyces niveus NCIMB 11891

## Sheet: Fig. 2a tiaA uORF
Source.Name	id	name	length	nt_sequence	aa_sequence	sd_sequence_window	SD-aSD energy	SD-aSD energies list	extended_orfs	annotation
Streptomyces_viridosporus_ATCC_14672_NZ_DS999642.1_102784-103384(-)_WP_004994195.1.tsv	NZ_DS999642.1|WP_004994195.1|178	Streptomyces viridosporus ATCC 14672|NZ_DS999642.1|WP_004994195.1|178	9	ATCGCTTGT	IAC	ttaggctgcCGGAGAcgttg	-6.61	-2.2;-2.2;-2.01;-1.46;-0.1;-0.08;-1.27;-2.94;-5.43;-6.61;-6.41;-2.73;-0.59;-0.42;-0.13	NA	NA
Pseudonocardia_acaciae_DSM_45401_NZ_JIAI01000006.1_84231-84831(-)_WP_028924690.1.tsv	NZ_JIAI01000006.1|WP_028924690.1|133	Pseudonocardia acaciae DSM 45401|NZ_JIAI01000006.1|WP_028924690.1|133	9	ATCGCGACG	IAT	gccCGGGTAtgctgacttcg	-3.2	-1.25;-2.82;-3.19;-3.2;-2.96;-1.59;-0.12;-0.05;-0.08;-0.28;-0.36;-0.3;-0.3;-0.3;-0.04	NA	NA
Streptomyces_bingchenggensis_BCW-1_NC_016582.1_479667-480267(-)_YP_004958659.1.tsv	NC_016582.1|YP_004958659.1|143	Streptomyces bingchenggensis BCW-1|NC_016582.1|YP_004958659.1|143	9	ATCTGCGGG	ICG	acatGGTGGGtgacgacgac	-5.18	-1.07;-1.58;-1.74;-3.87;-5.18;-3.2;-3.11;-3.37;-2.29;-0.53;-0.6;-0.67;-0.46;-0.72;-0.67	NA	NA
Actinomadura_oligospora_ATCC_43269_NZ_JADG01000004.1_618696-619296(+)_WP_026411837.1.tsv	NZ_JADG01000004.1|WP_026411837.1|94	Actinomadura oligospora ATCC 43269|NZ_JADG01000004.1|WP_026411837.1|94	9	ATCATTCTC	IIL	gggcgtcCGGGCGcgttctg	-3.17	-3.08;-1.84;-0.17;-0.13;-1.25;-2.82;-3.08;-3.17;-3.0;-1.74;-0.26;-0.19;-0.16;-0.1;-0.09	NA	NA
Streptomyces_canus_299MFChir4.1_NZ_KB911591.1_217093-217693(-)_WP_020120277.1.tsv	NZ_KB911591.1|WP_020120277.1|123	Streptomyces canus 299MFChir4.1|NZ_KB911591.1|WP_020120277.1|123	9	ATCCGGATC	IRI	agacgacatctccGGATGAg	-3.6	-0.75;-0.67;-0.42;-0.41;-0.3;-0.0;-0.0;-0.0;-0.04;-1.24;-2.93;-3.43;-3.5;-3.6;-1.68	NA	NA
Streptomyces_davaonensis_JCM_4913_NC_020504.1_239333-239933(+)_YP_007518727.1.tsv	NC_020504.1|YP_007518727.1|122	Streptomyces davaonensis JCM 4913|NC_020504.1|YP_007518727.1|122	9	ATCCGGATC	IRI	cgacgacatctccGGGTGAg	-3.37	-0.72;-0.67;-0.42;-0.41;-0.3;-0.0;-0.0;-0.0;-0.04;-1.24;-2.82;-3.19;-3.28;-3.37;-2.71	NA	NA
Streptomyces_hygroscopicus_subsp._jinggangensis_5008_NC_017765.1_483286-483886(+)_YP_006241508.1.tsv	NC_017765.1|YP_006241508.1|123	Streptomyces hygroscopicus subsp. jinggangensis 5008|NC_017765.1|YP_006241508.1|123	9	ATCCGGATC	IRI	agacgacatctccGGGTGAg	-3.37	-0.75;-0.67;-0.42;-0.41;-0.3;-0.0;-0.0;-0.0;-0.04;-1.24;-2.82;-3.19;-3.28;-3.37;-2.71	NA	NA
Streptomyces_pristinaespiralis_ATCC_25486_NZ_CM000950.1_7071254-7071854(-)_WP_005320650.1.tsv	NZ_CM000950.1|WP_005320650.1|119	Streptomyces pristinaespiralis ATCC 25486|NZ_CM000950.1|WP_005320650.1|119	9	ATCCGGATC	IRI	cgacgacatctccGGGTGAg	-3.37	-0.72;-0.67;-0.42;-0.41;-0.3;-0.0;-0.0;-0.0;-0.04;-1.24;-2.82;-3.19;-3.28;-3.37;-2.71	NA	NA
Streptomyces_sp._SID5470_NZ_WWIM01000001.1_489775-490375(+)_WP_007379536.1.tsv	NZ_WWIM01000001.1|WP_007379536.1|120	Streptomyces sp. SID5470|NZ_WWIM01000001.1|WP_007379536.1|120	9	ATCCGGATC	IRI	agacgacatctccGGGTGAg	-3.37	-0.75;-0.67;-0.42;-0.41;-0.3;-0.0;-0.0;-0.0;-0.04;-1.24;-2.82;-3.19;-3.28;-3.37;-2.71	NA	NA
Streptomyces_violaceorubidus_NRRL_B-16381_NZ_JODM01000018.1_50800-51400(+)_WP_030186605.1.tsv	NZ_JODM01000018.1|WP_030186605.1|123	Streptomyces violaceorubidus NRRL B-16381|NZ_JODM01000018.1|WP_030186605.1|123	9	ATCCGGATA	IRI	agacgacatctccGGGTGAg	-3.37	-0.75;-0.67;-0.42;-0.41;-0.3;-0.0;-0.0;-0.0;-0.04;-1.24;-2.82;-3.19;-3.28;-3.37;-2.71	NA	NA
Streptomyces_sp._NRRL_WC-3744_NZ_JOCJ01000049.1_46174-46774(-)_WP_030656504.1.tsv	NZ_JOCJ01000049.1|WP_030656504.1|125	Streptomyces sp. NRRL WC-3744|NZ_JOCJ01000049.1|WP_030656504.1|125	9	ATCCGGACC	IRT	agacgacatctccGGGTGAg	-3.37	-0.75;-0.67;-0.42;-0.41;-0.3;-0.0;-0.0;-0.0;-0.04;-1.24;-2.82;-3.19;-3.28;-3.37;-2.71	NA	NA
Herbidospora_cretacea_NRRL_B-16917_NZ_JODQ01000007.1_1080288-1080888(-)_WP_030454778.1.tsv	NZ_JODQ01000007.1|WP_030454778.1|123	Herbidospora cretacea NRRL B-16917|NZ_JODQ01000007.1|WP_030454778.1|123	9	ATCTCCGGC	ISG	acatGGTGGTtgacgacgac	-4.44	-1.07;-1.58;-1.74;-3.87;-4.44;-1.75;-1.65;-1.96;-0.38;-0.34;-0.6;-0.67;-0.46;-0.72;-0.67	NA	NA
Kitasatospora_phosalacinea_NRRL_B-16230_NZ_JNWZ01000081.1_6251-6851(-)_WP_033221865.1.tsv	NZ_JNWZ01000081.1|WP_033221865.1|143	Kitasatospora phosalacinea NRRL B-16230|NZ_JNWZ01000081.1|WP_033221865.1|143	9	ATCTCCGGG	ISG	ctgtGGCGGGtgacgacgac	-5.09	-1.23;-1.57;-1.71;-3.76;-5.09;-3.33;-3.28;-3.37;-2.29;-0.53;-0.6;-0.67;-0.46;-0.72;-0.67	NA	NA
Kitasatospora_purpeofusca_NRRL_B-1817_NZ_JODS01000017.1_54880-55480(+)_WP_030395417.1.tsv	NZ_JODS01000017.1|WP_030395417.1|141	Kitasatospora purpeofusca NRRL B-1817|NZ_JODS01000017.1|WP_030395417.1|141	9	ATCTCCGGG	ISG	acatggtGGTGGAcgacgac	-4.94	-1.07;-1.58;-1.74;-3.87;-4.44;-1.88;-3.87;-4.94;-3.19;-3.23;-3.55;-0.67;-0.46;-0.72;-0.67	NA	NA
Kitasatospora_setae_NRRL_B-16185_NZ_JNWY01000005.1_110346-110946(+)_YP_004902867.1.tsv	NZ_JNWY01000005.1|YP_004902867.1|156	Kitasatospora setae NRRL B-16185|NZ_JNWY01000005.1|YP_004902867.1|156	9	ATCTCCGGG	ISG	acgtGGCGGGtgacgacgac	-5.09	-1.31;-1.65;-1.71;-3.76;-5.09;-3.33;-3.28;-3.37;-2.29;-0.53;-0.6;-0.67;-0.46;-0.72;-0.67	NA	NA
Kribbella_flavida_DSM_17836_NC_013729.1_5539921-5540521(+)_YP_003382953.1.tsv	NC_013729.1|YP_003382953.1|130	Kribbella flavida DSM 17836|NC_013729.1|YP_003382953.1|130	9	ATCTCGGGG	ISG	tggcAGGAGTtgacgacgac	-6.51	-1.87;-4.47;-3.71;-6.06;-6.51;-5.91;-2.25;-0.41;-0.38;-0.34;-0.6;-0.67;-0.46;-0.72;-0.67	NA	NA
Microbispora_rosea_subsp._nonnitritogenes_NRRL_B-2631_NZ_JNZQ01000040.1_33662-34262(-)_WP_030511699.1.tsv	NZ_JNZQ01000040.1|WP_030511699.1|132	Microbispora rosea subsp. nonnitritogenes NRRL B-2631|NZ_JNZQ01000040.1|WP_030511699.1|132	9	ATCTCCGGG	ISG	acgtggcaggtGAGGACgac	-5.66	-1.31;-1.65;-1.57;-1.87;-4.47;-2.75;-2.62;-2.87;-2.71;-4.92;-5.63;-5.66;-3.83;-3.55;-0.67	NA	NA
Micromonospora_aurantiaca_ATCC_27029_NC_014391.1_3000914-3001514(-)_YP_003835745.1.tsv	NC_014391.1|YP_003835745.1|121	Micromonospora aurantiaca ATCC 27029|NC_014391.1|YP_003835745.1|121	9	ATCTCCGGG	ISG	acatGGCGGGtgacgacgac	-5.09	-1.07;-1.4;-1.58;-3.76;-5.09;-3.33;-3.28;-3.37;-2.29;-0.53;-0.6;-0.67;-0.46;-0.72;-0.67	NA	NA
Micromonospora_maris_NRRL_B-24793_NZ_LMWI01000002.1_535862-536462(-)_YP_004405255.1.tsv	NZ_LMWI01000002.1|YP_004405255.1|139	Micromonospora maris NRRL B-24793|NZ_LMWI01000002.1|YP_004405255.1|139	9	ATCTCCGGG	ISG	acatgcaGGGAGAcgacgac	-7.01	-0.05;-0.05;-0.18;-2.18;-3.61;-4.11;-6.08;-7.01;-6.41;-2.73;-0.75;-0.67;-0.46;-0.72;-0.67	NA	NA
Micromonospora_purpureochromogenes_NRRL_B-2672_NZ_JOEU01000013.1_73608-74208(+)_WP_030501994.1.tsv	NZ_JOEU01000013.1|WP_030501994.1|121	Micromonospora purpureochromogenes NRRL B-2672|NZ_JOEU01000013.1|WP_030501994.1|121	9	ATCTCCGGG	ISG	acatGGCGGGtgacgacgac	-5.09	-1.07;-1.4;-1.58;-3.76;-5.09;-3.33;-3.28;-3.37;-2.29;-0.53;-0.6;-0.67;-0.46;-0.72;-0.67	NA	NA
Micromonospora_sp._WMMB235_NZ_MDRX01000001.1_1614830-1615430(+)_WP_030268892.1.tsv	NZ_MDRX01000001.1|WP_030268892.1|121	Micromonospora sp. WMMB235|NZ_MDRX01000001.1|WP_030268892.1|121	9	ATCTCCGGG	ISG	acatGGCGGGtgacgacgac	-5.09	-1.07;-1.4;-1.58;-3.76;-5.09;-3.33;-3.28;-3.37;-2.29;-0.53;-0.6;-0.67;-0.46;-0.72;-0.67	NA	NA
Pseudonocardia_acaciae_DSM_45401_NZ_JIAI01000006.1_84231-84831(-)_WP_028924690.1.tsv	NZ_JIAI01000006.1|WP_028924690.1|92	Pseudonocardia acaciae DSM 45401|NZ_JIAI01000006.1|WP_028924690.1|92	9	ATCTCCGGG	ISG	acgtgatAGGGGAcgacgac	-6.28	-0.42;-0.57;-0.51;-0.37;-1.88;-3.34;-5.29;-6.28;-5.78;-3.96;-3.55;-0.67;-0.46;-0.72;-0.67	NA	NA
Pseudonocardia_spinosispora_DSM_44797_NZ_AUBB01000026.1_185248-185848(-)_WP_028934192.1.tsv	NZ_AUBB01000026.1|WP_028934192.1|131	Pseudonocardia spinosispora DSM 44797|NZ_AUBB01000026.1|WP_028934192.1|131	9	ATCTCCGGG	ISG	acatGGCGGGtgacgacgac	-5.09	-1.07;-1.4;-1.58;-3.76;-5.09;-3.33;-3.28;-3.37;-2.29;-0.53;-0.6;-0.67;-0.46;-0.72;-0.67	NA	NA
Streptomyces_albidoflavus_DSM_40455_NZ_PKLO01000046.1_102930-103530(+)_WP_030305274.1.tsv	NZ_PKLO01000046.1|WP_030305274.1|136	Streptomyces albidoflavus DSM 40455|NZ_PKLO01000046.1|WP_030305274.1|136	9	ATCTCCGGG	ISG	acatGGCGGGtgacgacgac	-5.09	-1.07;-1.4;-1.58;-3.76;-5.09;-3.33;-3.28;-3.37;-2.29;-0.53;-0.6;-0.67;-0.46;-0.72;-0.67	NA	NA
Streptomyces_albidoflavus_J1074_D14_NZ_CP113228.1_6027839-6028439(+)_WP_003946832.1.tsv	NZ_CP113228.1|WP_003946832.1|136	Streptomyces albidoflavus J1074_D14|NZ_CP113228.1|WP_003946832.1|136	9	ATCTCCGGG	ISG	acatGGCGGGtgacgacgac	-5.09	-1.07;-1.4;-1.58;-3.76;-5.09;-3.33;-3.28;-3.37;-2.29;-0.53;-0.6;-0.67;-0.46;-0.72;-0.67	NA	NA
Streptomyces_albus_subsp._albus_NRRL_F-4371_NZ_LMZE01000090.1_19523-20123(-)_WP_060729051.1.tsv	NZ_LMZE01000090.1|WP_060729051.1|133	Streptomyces albus subsp. albus NRRL F-4371|NZ_LMZE01000090.1|WP_060729051.1|133	9	ATCTCCGGG	ISG	ctgtGGTGGGtgacgacgac	-5.18	-1.23;-1.75;-1.88;-3.87;-5.18;-3.2;-3.11;-3.37;-2.29;-0.53;-0.6;-0.67;-0.46;-0.72;-0.67	NA	NA
Streptomyces_anthocyanicus_JCM_4739_NZ_BMVQ01000001.1_612565-613165(+)_WP_030862849.1.tsv	NZ_BMVQ01000001.1|WP_030862849.1|135	Streptomyces anthocyanicus JCM 4739|NZ_BMVQ01000001.1|WP_030862849.1|135	9	ATCTCCGGG	ISG	acatGGTGGGtgacgacgac	-5.18	-1.07;-1.58;-1.74;-3.87;-5.18;-3.2;-3.11;-3.37;-2.29;-0.53;-0.6;-0.67;-0.46;-0.72;-0.67	NA	NA
Streptomyces_canus_299MFChir4.1_NZ_KB911591.1_217093-217693(-)_WP_020120277.1.tsv	NZ_KB911591.1|WP_020120277.1|136	Streptomyces canus 299MFChir4.1|NZ_KB911591.1|WP_020120277.1|136	9	ATCTCCGGA	ISG	acgtGGTGGGtgaagacgac	-5.18	-1.31;-1.83;-1.88;-3.87;-5.18;-3.2;-3.11;-3.37;-2.3;-0.67;-0.89;-0.93;-0.64;-0.75;-0.67	NA	NA
Streptomyces_clavuligerus_K4567_NZ_JADANO010000003.1_1157023-1157623(+)_WP_003955180.1.tsv	NZ_JADANO010000003.1|WP_003955180.1|132	Streptomyces clavuligerus K4567|NZ_JADANO010000003.1|WP_003955180.1|132	9	ATCTCCGGG	ISG	acatGGCGGGtgacgacgac	-5.09	-1.07;-1.4;-1.58;-3.76;-5.09;-3.33;-3.28;-3.37;-2.29;-0.53;-0.6;-0.67;-0.46;-0.72;-0.67	NA	NA
Streptomyces_coelicolor_M1154_pAMX4_NZ_JAATOK010000005.1_66461-67061(+)_NP_624946.1.tsv	NZ_JAATOK010000005.1|NP_624946.1|135	Streptomyces coelicolor M1154/pAMX4|NZ_JAATOK010000005.1|NP_624946.1|135	9	ATCTCCGGG	ISG	acatGGTGGGtgacgacgac	-5.18	-1.07;-1.58;-1.74;-3.87;-5.18;-3.2;-3.11;-3.37;-2.29;-0.53;-0.6;-0.67;-0.46;-0.72;-0.67	NA	NA
Streptomyces_davaonensis_JCM_4913_NC_020504.1_239333-239933(+)_YP_007518727.1.tsv	NC_020504.1|YP_007518727.1|135	Streptomyces davaonensis JCM 4913|NC_020504.1|YP_007518727.1|135	9	ATCTCCGGG	ISG	acatGGTGGGtgacgacgac	-5.18	-1.07;-1.58;-1.74;-3.87;-5.18;-3.2;-3.11;-3.37;-2.29;-0.53;-0.6;-0.67;-0.46;-0.72;-0.67	NA	NA
Streptomyces_hygroscopicus_subsp._jinggangensis_5008_NC_017765.1_483286-483886(+)_YP_006241508.1.tsv	NC_017765.1|YP_006241508.1|136	Streptomyces hygroscopicus subsp. jinggangensis 5008|NC_017765.1|YP_006241508.1|136	9	ATCTCCGGG	ISG	acgtGGTGGGtgaagacgac	-5.18	-1.31;-1.83;-1.88;-3.87;-5.18;-3.2;-3.11;-3.37;-2.3;-0.67;-0.89;-0.93;-0.64;-0.75;-0.67	NA	NA
Streptomyces_lividans_1326_NZ_CM001889.1_623655-624255(+)_WP_003978226.1.tsv	NZ_CM001889.1|WP_003978226.1|135	Streptomyces lividans 1326|NZ_CM001889.1|WP_003978226.1|135	9	ATCTCCGGG	ISG	acatGGTGGGtgacgacgac	-5.18	-1.07;-1.58;-1.74;-3.87;-5.18;-3.2;-3.11;-3.37;-2.29;-0.53;-0.6;-0.67;-0.46;-0.72;-0.67	NA	NA
Streptomyces_mobaraensis_NBRC_13819_=_DSM_40847_NZ_CP072827.1_6441032-6441632(+)_WP_004939106.1.tsv	NZ_CP072827.1|WP_004939106.1|165	Streptomyces mobaraensis NBRC 13819 = DSM 40847|NZ_CP072827.1|WP_004939106.1|165	9	ATCTCCGGG	ISG	tggtGGTGGGtgacgacgac	-5.18	-3.87;-4.44;-1.88;-3.87;-5.18;-3.2;-3.11;-3.37;-2.29;-0.53;-0.6;-0.67;-0.46;-0.72;-0.67	NA	NA
Streptomyces_noursei_CCRC_11814_NZ_AROY02000145.1_36748-37348(+)_WP_020931060.1.tsv	NZ_AROY02000145.1|WP_020931060.1|171	Streptomyces noursei CCRC 11814|NZ_AROY02000145.1|WP_020931060.1|171	9	ATCTCCGGG	ISG	acatGGCGGGtgacgacgac	-5.09	-1.07;-1.4;-1.58;-3.76;-5.09;-3.33;-3.28;-3.37;-2.29;-0.53;-0.6;-0.67;-0.46;-0.72;-0.67	NA	NA
Streptomyces_noursei_NBRC_14147_NZ_BHXC01000006.1_931087-931687(+)_WP_016570273.1.tsv	NZ_BHXC01000006.1|WP_016570273.1|139	Streptomyces noursei NBRC 14147|NZ_BHXC01000006.1|WP_016570273.1|139	9	ATCTCCGGG	ISG	acatggtGGCGGAcgacgac	-4.85	-1.07;-1.58;-1.74;-3.87;-4.24;-1.71;-3.76;-4.85;-3.37;-3.43;-3.55;-0.67;-0.46;-0.72;-0.67	NA	NA
Streptomyces_olivaceus_NRRL_B-3009_NZ_JOFH01000003.1_104709-105309(+)_WP_031031602.1.tsv	NZ_JOFH01000003.1|WP_031031602.1|130	Streptomyces olivaceus NRRL B-3009|NZ_JOFH01000003.1|WP_031031602.1|130	9	ATCTCCGGG	ISG	acatGGTGGGtgacgacgac	-5.18	-1.07;-1.58;-1.74;-3.87;-5.18;-3.2;-3.11;-3.37;-2.29;-0.53;-0.6;-0.67;-0.46;-0.72;-0.67	NA	NA
Streptomyces_rimosus_subsp._rimosus_NRRL_WC-3869_NZ_LGCQ01000090.1_5385-5985(-)_WP_031189901.1.tsv	NZ_LGCQ01000090.1|WP_031189901.1|136	Streptomyces rimosus subsp. rimosus NRRL WC-3869|NZ_LGCQ01000090.1|WP_031189901.1|136	9	ATCTCCGGG	ISG	ccgtGGTGGGtgacgacgac	-5.18	-1.31;-1.83;-1.88;-3.87;-5.18;-3.2;-3.11;-3.37;-2.29;-0.53;-0.6;-0.67;-0.46;-0.72;-0.67	NA	NA
Streptomyces_rimosus_subsp._rimosus_NRRL_WC-3875_NZ_LGCR01000315.1_114676-115276(+)_WP_003980316.1.tsv	NZ_LGCR01000315.1|WP_003980316.1|136	Streptomyces rimosus subsp. rimosus NRRL WC-3875|NZ_LGCR01000315.1|WP_003980316.1|136	9	ATCTCCGGG	ISG	ccgtGGTGGGtgacgacgac	-5.18	-1.31;-1.83;-1.88;-3.87;-5.18;-3.2;-3.11;-3.37;-2.29;-0.53;-0.6;-0.67;-0.46;-0.72;-0.67	NA	NA
Streptomyces_ruber_NRRL_ISP-5378_NZ_JOAQ01000040.1_126702-127302(+)_WP_030356641.1.tsv	NZ_JOAQ01000040.1|WP_030356641.1|136	Streptomyces ruber NRRL ISP-5378|NZ_JOAQ01000040.1|WP_030356641.1|136	9	ATCTCGGGG	ISG	acgtGGCGGGtgacgacgac	-5.09	-1.31;-1.65;-1.71;-3.76;-5.09;-3.33;-3.28;-3.37;-2.29;-0.53;-0.6;-0.67;-0.46;-0.72;-0.67	NA	NA
Streptomyces_sp._NRRL_WC-3744_NZ_JOCJ01000049.1_46174-46774(-)_WP_030656504.1.tsv	NZ_JOCJ01000049.1|WP_030656504.1|138	Streptomyces sp. NRRL WC-3744|NZ_JOCJ01000049.1|WP_030656504.1|138	9	ATCTCCGGG	ISG	acgtGGTGGGtgaagacgac	-5.18	-1.31;-1.83;-1.88;-3.87;-5.18;-3.2;-3.11;-3.37;-2.3;-0.67;-0.89;-0.93;-0.64;-0.75;-0.67	NA	NA
Streptomyces_sp._SID5470_NZ_WWIM01000001.1_489775-490375(+)_WP_007379536.1.tsv	NZ_WWIM01000001.1|WP_007379536.1|133	Streptomyces sp. SID5470|NZ_WWIM01000001.1|WP_007379536.1|133	9	ATCTCCGGG	ISG	acgtGGTGGGtgaagacgac	-5.18	-1.31;-1.83;-1.88;-3.87;-5.18;-3.2;-3.11;-3.37;-2.3;-0.67;-0.89;-0.93;-0.64;-0.75;-0.67	NA	NA
Streptomyces_tsukubensis_NRRL_18488_NZ_CP020700.1_7934198-7934798(+)_WP_006344697.1.tsv	NZ_CP020700.1|WP_006344697.1|95	Streptomyces tsukubensis NRRL 18488|NZ_CP020700.1|WP_006344697.1|95	9	ATCTCCGGG	ISG	tgtccacAGGAGAcgacgac	-7.0	-0.07;-0.07;-0.0;-0.1;-1.91;-3.6;-6.06;-7.0;-6.41;-2.73;-0.75;-0.67;-0.46;-0.72;-0.67	NA	NA
Streptomyces_varsoviensis_NRRL_ISP-5346_NZ_JOBF01000039.1_20887-21487(+)_WP_030891867.1.tsv	NZ_JOBF01000039.1|WP_030891867.1|134	Streptomyces varsoviensis NRRL ISP-5346|NZ_JOBF01000039.1|WP_030891867.1|134	9	ATCTCCGGG	ISG	acatggtGGTGGAcgacgac	-4.94	-1.07;-1.58;-1.74;-3.87;-4.44;-1.88;-3.87;-4.94;-3.19;-3.23;-3.55;-0.67;-0.46;-0.72;-0.67	NA	NA
Streptomyces_violaceorubidus_NRRL_B-16381_NZ_JODM01000018.1_50800-51400(+)_WP_030186605.1.tsv	NZ_JODM01000018.1|WP_030186605.1|136	Streptomyces violaceorubidus NRRL B-16381|NZ_JODM01000018.1|WP_030186605.1|136	9	ATCTCCGGG	ISG	acgtGGTGGGtgaagacgac	-5.18	-1.31;-1.83;-1.88;-3.87;-5.18;-3.2;-3.11;-3.37;-2.3;-0.67;-0.89;-0.93;-0.64;-0.75;-0.67	NA	NA
Streptomyces_viridosporus_ATCC_14672_NZ_DS999642.1_102784-103384(-)_WP_004994195.1.tsv	NZ_DS999642.1|WP_004994195.1|137	Streptomyces viridosporus ATCC 14672|NZ_DS999642.1|WP_004994195.1|137	9	ATCTCCGGG	ISG	acatggtGGTGGAcgacgac	-4.94	-1.07;-1.58;-1.74;-3.87;-4.44;-1.88;-3.87;-4.94;-3.19;-3.23;-3.55;-0.67;-0.46;-0.72;-0.67	NA	NA
Streptosporangium_amethystogenes_NRRL_B-2639_NZ_JOEQ01000010.1_214204-214804(-)_WP_030912788.1.tsv	NZ_JOEQ01000010.1|WP_030912788.1|125	Streptosporangium amethystogenes NRRL B-2639|NZ_JOEQ01000010.1|WP_030912788.1|125	9	ATCTCCGGG	ISG	acatGGCAGGcgaagaagac	-4.47	-1.07;-1.4;-1.41;-1.87;-4.47;-2.56;-2.44;-2.74;-2.19;-0.76;-1.02;-0.97;-0.78;-1.09;-0.93	NA	NA
Streptosporangium_roseum_DSM_43021_NC_013595.1_5905188-5905788(-)_YP_003340891.1.tsv	NC_013595.1|YP_003340891.1|125	Streptosporangium roseum DSM 43021|NC_013595.1|YP_003340891.1|125	9	ATCTCCGGG	ISG	acatGGCAGGcgaagaagac	-4.47	-1.07;-1.4;-1.41;-1.87;-4.47;-2.56;-2.44;-2.74;-2.19;-0.76;-1.02;-0.97;-0.78;-1.09;-0.93	NA	NA
Wenjunlia_vitaminophila_ATCC_31673_NZ_LLZU01000010.1_118352-118952(+)_WP_018386818.1.tsv	NZ_LLZU01000010.1|WP_018386818.1|122	Wenjunlia vitaminophila ATCC 31673|NZ_LLZU01000010.1|WP_018386818.1|122	9	ATCTCCGGG	ISG	acatggcGGGAGAcgacgac	-7.01	-1.07;-1.4;-1.58;-3.76;-5.09;-3.94;-6.07;-7.01;-6.41;-2.73;-0.75;-0.67;-0.46;-0.72;-0.67	NA	NA
Streptomyces_noursei_NBRC_14147_NZ_BHXC01000006.1_931087-931687(+)_WP_016570273.1.tsv	NZ_BHXC01000006.1|WP_016570273.1|180	Streptomyces noursei NBRC 14147|NZ_BHXC01000006.1|WP_016570273.1|180	9	ATCGTGTGG	IVW	ctagcctGGAGCGaacgttg	-5.7	-0.15;-0.15;-0.13;-1.08;-2.74;-5.24;-5.62;-5.7;-2.34;-0.85;-0.67;-0.53;-0.43;-0.1;-0.13	NA	NA
Streptomyces_mobaraensis_NBRC_13819_=_DSM_40847_NZ_CP072827.1_6441032-6441632(+)_WP_004939106.1.tsv	NZ_CP072827.1|WP_004939106.1|263	Streptomyces mobaraensis NBRC 13819 = DSM 40847|NZ_CP072827.1|WP_004939106.1|263	9	CTGGCCCTC	LAL	tcggctgcctggccTGGGAC	-4.03	-1.58;-1.62;-1.46;-0.1;-0.05;-0.07;-1.08;-1.4;-1.4;-1.4;-1.4;-1.08;-2.65;-3.72;-4.03	NA	NA
Streptosporangium_amethystogenes_NRRL_B-2639_NZ_JOEQ01000010.1_214204-214804(-)_WP_030912788.1.tsv	NZ_JOEQ01000010.1|WP_030912788.1|218	Streptosporangium amethystogenes NRRL B-2639|NZ_JOEQ01000010.1|WP_030912788.1|218	9	CTGATTTGT	LIC	gccgtcggttcgTCGGGCcc	-3.08	-0.14;-0.14;-1.3;-1.8;-1.76;-1.76;-1.58;-0.16;-0.1;-0.14;-1.3;-2.85;-3.08;-3.08;-2.85	NA	NA
Streptosporangium_amethystogenes_NRRL_B-2639_NZ_JOEQ01000010.1_214204-214804(-)_WP_030912788.1.tsv	NZ_JOEQ01000010.1|WP_030912788.1|185	Streptosporangium amethystogenes NRRL B-2639|NZ_JOEQ01000010.1|WP_030912788.1|185	9	CTGATAAGG	LIR	gatgagagAAGGACccttcg	-4.0	-1.68;-2.74;-2.92;-3.49;-2.94;-2.74;-2.51;-3.76;-4.0;-3.75;-3.15;-0.3;-0.0;-0.0;-0.04	NA	NA
Streptosporangium_roseum_DSM_43021_NC_013595.1_5905188-5905788(-)_YP_003340891.1.tsv	NC_013595.1|YP_003340891.1|281	Streptosporangium roseum DSM 43021|NC_013595.1|YP_003340891.1|281	9	TTGAGTACG	LST	gcaggttcaggtTCGGGCca	-3.08	-2.75;-2.47;-2.16;-1.57;-0.16;-1.91;-2.47;-2.47;-2.16;-1.58;-1.25;-2.82;-3.08;-3.08;-2.85	NA	NA
Streptomyces_noursei_CCRC_11814_NZ_AROY02000145.1_36748-37348(+)_WP_020931060.1.tsv	NZ_AROY02000145.1|WP_020931060.1|306	Streptomyces noursei CCRC 11814|NZ_AROY02000145.1|WP_020931060.1|306	9	CTGGTGCTC	LVL	tcacctgcctggcgTGGGAC	-4.03	-0.0;-0.03;-0.05;-0.05;-0.05;-0.07;-1.08;-1.4;-1.58;-1.84;-1.87;-1.4;-2.9;-3.84;-4.03	NA	WP_016577839.1 (hypothetical protein) (truncation)
Streptomyces_bingchenggensis_BCW-1_NC_016582.1_479667-480267(-)_YP_004958659.1.tsv	NC_016582.1|YP_004958659.1|266	Streptomyces bingchenggensis BCW-1|NC_016582.1|YP_004958659.1|266	9	GTGATCCGA	VIR	atcgGGTGGAccggcacccg	-4.94	-2.82;-3.19;-3.28;-4.64;-4.94;-3.19;-3.15;-3.16;-1.31;-1.58;-1.58;-1.59;-1.41;-0.05;-0.04	NA	NA
Streptomyces_davaonensis_JCM_4913_NC_020504.1_239333-239933(+)_YP_007518727.1.tsv	NC_020504.1|YP_007518727.1|200	Streptomyces davaonensis JCM 4913|NC_020504.1|YP_007518727.1|200	9	GTGCTACGC	VLR	tgaagggaccGGGGGGtgtg	-8.79	-2.29;-3.68;-4.12;-4.23;-3.9;-3.16;-1.31;-2.82;-4.88;-7.57;-8.79;-7.94;-5.3;-3.17;-2.01	NA	NA
Pseudonocardia_spinosispora_DSM_44797_NZ_AUBB01000026.1_185248-185848(-)_WP_028934192.1.tsv	NZ_AUBB01000026.1|WP_028934192.1|97	Pseudonocardia spinosispora DSM 44797|NZ_AUBB01000026.1|WP_028934192.1|97	12	ATCGGCGTGCGC	IGVR	atacCGGAGCgtgtccggcc	-5.82	-0.04;-1.24;-2.93;-5.43;-5.82;-5.7;-2.15;-0.28;-0.27;-0.2;-0.16;-0.1;-1.25;-1.58;-1.58	NA	NA
Kribbella_flavida_DSM_17836_NC_013729.1_5539921-5540521(+)_YP_003382953.1.tsv	NC_013729.1|YP_003382953.1|62	Kribbella flavida DSM 17836|NC_013729.1|YP_003382953.1|62	12	ATCGGCGTTTCC	IGVS	agtgcCGAGGCcgcggcctg	-5.23	-0.24;-0.16;-0.34;-1.89;-4.84;-5.23;-4.93;-1.99;-1.43;-0.16;-1.4;-1.74;-1.69;-1.58;-1.4	NA	NA
Kitasatospora_purpeofusca_NRRL_B-1817_NZ_JODS01000017.1_54880-55480(+)_WP_030395417.1.tsv	NZ_JODS01000017.1|WP_030395417.1|235	Kitasatospora purpeofusca NRRL B-1817|NZ_JODS01000017.1|WP_030395417.1|235	12	ATCCCCGGCTGT	IPGC	gaaatcGGGTGGcggccgac	-4.64	-0.38;-0.04;-1.24;-2.82;-3.19;-3.28;-4.64;-4.24;-1.71;-3.76;-4.14;-1.69;-1.6;-1.53;-0.45	NA	NA
Streptomyces_clavuligerus_K4567_NZ_JADANO010000003.1_1157023-1157623(+)_WP_003955180.1.tsv	NZ_JADANO010000003.1|WP_003955180.1|191	Streptomyces clavuligerus K4567|NZ_JADANO010000003.1|WP_003955180.1|191	12	ATACGCTGCGGC	IRCG	cctgcGGACGGcgcgggctg	-4.56	-0.09;-1.35;-2.97;-3.37;-3.43;-4.56;-1.87;-1.76;-1.89;-1.74;-1.47;-3.0;-3.21;-3.08;-2.86	NA	NA
Pseudonocardia_spinosispora_DSM_44797_NZ_AUBB01000026.1_185248-185848(-)_WP_028934192.1.tsv	NZ_AUBB01000026.1|WP_028934192.1|455	Pseudonocardia spinosispora DSM 44797|NZ_AUBB01000026.1|WP_028934192.1|455	12	ATCCGGAACACC	IRNT	ggttcGGGTGGtacatcgcc	-4.64	-1.58;-1.25;-2.82;-3.19;-3.28;-4.64;-4.44;-1.75;-1.59;-1.58;-0.08;-0.0;-0.04;-0.07;-0.07	NA	NA
Streptomyces_viridosporus_ATCC_14672_NZ_DS999642.1_102784-103384(-)_WP_004994195.1.tsv	NZ_DS999642.1|WP_004994195.1|178	Streptomyces viridosporus ATCC 14672|NZ_DS999642.1|WP_004994195.1|178	12	TTGATCGCTTGT	LIAC	ctgttaggctgcCGGAGAcg	-6.61	-0.07;-0.15;-1.85;-2.2;-2.2;-2.01;-1.46;-0.1;-0.08;-1.27;-2.94;-5.43;-6.61;-6.41;-2.73	NA	NA
Actinomadura_oligospora_ATCC_43269_NZ_JADG01000004.1_618696-619296(+)_WP_026411837.1.tsv	NZ_JADG01000004.1|WP_026411837.1|94	Actinomadura oligospora ATCC 43269|NZ_JADG01000004.1|WP_026411837.1|94	12	CTGATCATTCTC	LIIL	ccCGGGCGtccgggcgcgtt	-3.17	-2.82;-3.08;-3.17;-3.08;-1.84;-0.17;-0.13;-1.25;-2.82;-3.08;-3.17;-3.0;-1.74;-0.26;-0.19	NA	NA
Streptomyces_noursei_NBRC_14147_NZ_BHXC01000006.1_931087-931687(+)_WP_016570273.1.tsv	NZ_BHXC01000006.1|WP_016570273.1|180	Streptomyces noursei NBRC 14147|NZ_BHXC01000006.1|WP_016570273.1|180	12	TTGATCGTGTGG	LIVW	ctgctagcctGGAGCGaacg	-5.7	-0.05;-0.13;-0.19;-0.15;-0.15;-0.13;-1.08;-2.74;-5.24;-5.62;-5.7;-2.34;-0.85;-0.67;-0.53	NA	NA
Streptomyces_noursei_CCRC_11814_NZ_AROY02000145.1_36748-37348(+)_WP_020931060.1.tsv	NZ_AROY02000145.1|WP_020931060.1|223	Streptomyces noursei CCRC 11814|NZ_AROY02000145.1|WP_020931060.1|223	12	TTGCCGCGGCAG	LPRQ	ccgcgCGGAGCctgctacgg	-5.82	-0.15;-0.2;-1.47;-3.0;-5.44;-5.82;-5.62;-1.96;-0.13;-0.09;-0.05;-0.05;-0.05;-0.08;-1.24	NA	NA
Streptomyces_rimosus_subsp._rimosus_NRRL_WC-3869_NZ_LGCQ01000090.1_5385-5985(-)_WP_031189901.1.tsv	NZ_LGCQ01000090.1|WP_031189901.1|379	Streptomyces rimosus subsp. rimosus NRRL WC-3869|NZ_LGCQ01000090.1|WP_031189901.1|379	12	CTGCGAGCAGCG	LRAA	cCGGGTGctgtgagcctcgg	-3.28	-3.19;-3.28;-3.1;-1.86;-0.16;-0.13;-0.16;-0.36;-1.96;-2.33;-1.96;-1.96;-0.11;-0.08;-1.24	NA	NA
Saccharopolyspora_spinosa_DSM_44228_NZ_PJNB01000001.1_5152577-5153177(+)_WP_010693304.1.tsv	NZ_PJNB01000001.1|WP_010693304.1|168	Saccharopolyspora spinosa DSM 44228|NZ_PJNB01000001.1|WP_010693304.1|168	12	GTGGATTGCGAG	VDCE	agccctgttgctacGGTGGA	-4.94	-0.11;-0.07;-0.07;-0.07;-0.1;-0.13;-0.13;-0.05;-0.05;-0.08;-1.24;-1.76;-1.93;-4.06;-4.94	NA	NA
Streptomyces_albidoflavus_DSM_40455_NZ_PKLO01000046.1_102930-103530(+)_WP_030305274.1.tsv	NZ_PKLO01000046.1|WP_030305274.1|300	Streptomyces albidoflavus DSM 40455|NZ_PKLO01000046.1|WP_030305274.1|300	12	GTGAAGTCCCTC	VKSL	aggaccactGGCGGCgctgg	-4.14	-3.75;-3.15;-0.3;-0.0;-0.03;-1.07;-1.4;-1.58;-3.76;-4.14;-1.85;-1.89;-1.7;-0.15;-1.25	NA	WP_030305276.1 (GNAT family N-acetyltransferase) (truncation)
Streptomyces_albidoflavus_J1074_D14_NZ_CP113228.1_6027839-6028439(+)_WP_003946832.1.tsv	NZ_CP113228.1|WP_003946832.1|300	Streptomyces albidoflavus J1074_D14|NZ_CP113228.1|WP_003946832.1|300	12	GTGAAGTCCCTC	VKSL	aggaccactGGCGGCgctgg	-4.14	-3.75;-3.15;-0.3;-0.0;-0.03;-1.07;-1.4;-1.58;-3.76;-4.14;-1.85;-1.89;-1.7;-0.15;-1.25	NA	NA
Streptomyces_davaonensis_JCM_4913_NC_020504.1_239333-239933(+)_YP_007518727.1.tsv	NC_020504.1|YP_007518727.1|200	Streptomyces davaonensis JCM 4913|NC_020504.1|YP_007518727.1|200	12	GTGGTGCTACGC	VVLR	atgtgaagggaccGGGGGGt	-8.79	-0.36;-0.58;-0.67;-2.29;-3.68;-4.12;-4.23;-3.9;-3.16;-1.31;-2.82;-4.88;-7.57;-8.79;-7.94	NA	NA
Streptomyces_rimosus_subsp._rimosus_NRRL_WC-3869_NZ_LGCQ01000090.1_5385-5985(-)_WP_031189901.1.tsv	NZ_LGCQ01000090.1|WP_031189901.1|401	Streptomyces rimosus subsp. rimosus NRRL WC-3869|NZ_LGCQ01000090.1|WP_031189901.1|401	15	ATTGGCCGGGTGCTG	IGRVL	gatgcgttcccttcCAGGGG	-5.36	-0.42;-0.17;-0.17;-0.16;-0.1;-0.07;-0.0;-0.0;-0.0;-0.0;-0.0;-0.09;-1.91;-3.41;-5.36	NA	NA
Saccharopolyspora_spinosa_DSM_44228_NZ_PJNB01000001.1_5152577-5153177(+)_WP_010693304.1.tsv	NZ_PJNB01000001.1|WP_010693304.1|145	Saccharopolyspora spinosa DSM 44228|NZ_PJNB01000001.1|WP_010693304.1|145	15	ATCAGACATGGTTGG	IRHGW	gtggattgcgagtgAGGGAG	-6.08	-3.26;-3.23;-3.24;-0.35;-0.09;-0.41;-2.13;-2.79;-2.58;-2.5;-2.29;-4.92;-5.82;-5.85;-6.08	NA	NA
Streptomyces_varsoviensis_NRRL_ISP-5346_NZ_JOBF01000039.1_20887-21487(+)_WP_030891867.1.tsv	NZ_JOBF01000039.1|WP_030891867.1|307	Streptomyces varsoviensis NRRL ISP-5346|NZ_JOBF01000039.1|WP_030891867.1|307	15	ATTACCTCGATGCAG	ITSMQ	ccgccGGGAGAgcccgaggg	-7.01	-0.1;-1.28;-2.84;-3.84;-6.07;-7.01;-6.43;-3.05;-2.16;-1.96;-0.14;-0.33;-1.88;-4.84;-6.12	NA	NA
Herbidospora_cretacea_NRRL_B-16917_NZ_JODQ01000007.1_1080288-1080888(-)_WP_030454778.1.tsv	NZ_JODQ01000007.1|WP_030454778.1|371	Herbidospora cretacea NRRL B-16917|NZ_JODQ01000007.1|WP_030454778.1|371	15	ATTTACGCGCACATC	IYAHI	TCGGGCatcccgtgcggcag	-3.08	-3.08;-3.08;-2.85;-1.41;-0.05;-0.0;-0.04;-0.1;-0.14;-0.17;-0.21;-1.42;-1.69;-1.69;-2.05	NA	NA
Kribbella_flavida_DSM_17836_NC_013729.1_5539921-5540521(+)_YP_003382953.1.tsv	NC_013729.1|YP_003382953.1|62	Kribbella flavida DSM 17836|NC_013729.1|YP_003382953.1|62	15	CTGATCGGCGTTTCC	LIGVS	gtgagtgcCGAGGCcgcggc	-5.23	-2.62;-2.29;-2.34;-0.24;-0.16;-0.34;-1.89;-4.84;-5.23;-4.93;-1.99;-1.43;-0.16;-1.4;-1.74	NA	NA
Streptomyces_clavuligerus_K4567_NZ_JADANO010000003.1_1157023-1157623(+)_WP_003955180.1.tsv	NZ_JADANO010000003.1|WP_003955180.1|191	Streptomyces clavuligerus K4567|NZ_JADANO010000003.1|WP_003955180.1|191	15	CTGATACGCTGCGGC	LIRCG	ccccctgcGGACGGcgcggg	-4.56	-0.0;-0.03;-0.05;-0.09;-1.35;-2.97;-3.37;-3.43;-4.56;-1.87;-1.76;-1.89;-1.74;-1.47;-3.0	NA	NA
Kribbella_flavida_DSM_17836_NC_013729.1_5539921-5540521(+)_YP_003382953.1.tsv	NC_013729.1|YP_003382953.1|189	Kribbella flavida DSM 17836|NC_013729.1|YP_003382953.1|189	15	CTGCTATCGTGGCAC	LLSWH	ttcgaaccgtcacGGACGGa	-4.56	-0.51;-0.51;-0.51;-0.39;-0.1;-0.1;-0.1;-0.1;-0.11;-1.24;-2.94;-3.35;-3.43;-4.56;-3.04	NA	NA
Streptomyces_davaonensis_JCM_4913_NC_020504.1_239333-239933(+)_YP_007518727.1.tsv	NC_020504.1|YP_007518727.1|229	Streptomyces davaonensis JCM 4913|NC_020504.1|YP_007518727.1|229	15	CTGTCGACACACATG	LSTHM	cTGGGATcggtcaacgcggg	-4.1	-3.72;-4.1;-3.96;-3.24;-1.31;-1.76;-1.76;-1.76;-1.57;-0.08;-0.04;-0.07;-0.12;-1.4;-3.0	NA	NA
Streptomyces_olivaceus_NRRL_B-3009_NZ_JOFH01000003.1_104709-105309(+)_WP_031031602.1.tsv	NZ_JOFH01000003.1|WP_031031602.1|183	Streptomyces olivaceus NRRL B-3009|NZ_JOFH01000003.1|WP_031031602.1|183	15	ATGTGCGAGAGACGT	MCERR	gtgcGGGAGCccggctgcta	-6.22	-1.42;-2.95;-3.94;-6.07;-6.22;-5.62;-1.96;-0.14;-1.25;-1.58;-1.58;-1.62;-1.46;-0.1;-0.05	NA	NA
Streptomyces_rimosus_subsp._rimosus_NRRL_WC-3869_NZ_LGCQ01000090.1_5385-5985(-)_WP_031189901.1.tsv	NZ_LGCQ01000090.1|WP_031189901.1|479	Streptomyces rimosus subsp. rimosus NRRL WC-3869|NZ_LGCQ01000090.1|WP_031189901.1|479	15	ATGCGGTCCACCGCA	MRSTA	CGGGTA	-3.2	-3.2	NA	NA
Streptomyces_rimosus_subsp._rimosus_NRRL_WC-3875_NZ_LGCR01000315.1_114676-115276(+)_WP_003980316.1.tsv	NZ_LGCR01000315.1|WP_003980316.1|479	Streptomyces rimosus subsp. rimosus NRRL WC-3875|NZ_LGCR01000315.1|WP_003980316.1|479	15	ATGCGGTCCACCGCA	MRSTA	CGGGTA	-3.2	-3.2	NA	NA
Catenulispora_acidiphila_DSM_44928_NC_013131.1_8290097-8290697(-)_YP_003117798.1.tsv	NC_013131.1|YP_003117798.1|149	Catenulispora acidiphila DSM 44928|NC_013131.1|YP_003117798.1|149	15	GTGCTTGGGCATCGG	VLGHR	caGGTAGGtcccgtgttacg	-4.49	-2.47;-2.6;-4.49;-2.7;-2.39;-2.16;-1.57;-0.1;-0.1;-0.14;-0.2;-0.2;-0.16;-0.07;-0.1	NA	NA
Micromonospora_maris_NRRL_B-24793_NZ_LMWI01000002.1_535862-536462(-)_YP_004405255.1.tsv	NZ_LMWI01000002.1|YP_004405255.1|125	Micromonospora maris NRRL B-24793|NZ_LMWI01000002.1|YP_004405255.1|125	15	GTGAGACCGGACATG	VRPDM	GGAGACgacgacatctccgg	-6.41	-6.41;-2.73;-0.75;-0.67;-0.46;-0.72;-0.67;-0.42;-0.41;-0.3;-0.0;-0.0;-0.0;-0.04;-1.24	NA	NA
Streptosporangium_amethystogenes_NRRL_B-2639_NZ_JOEQ01000010.1_214204-214804(-)_WP_030912788.1.tsv	NZ_JOEQ01000010.1|WP_030912788.1|312	Streptosporangium amethystogenes NRRL B-2639|NZ_JOEQ01000010.1|WP_030912788.1|312	15	GTGCGTCAGCGAGTG	VRQRV	accttcGGGGGTcacgatgc	-7.94	-0.0;-0.04;-1.23;-2.82;-4.88;-7.57;-7.94;-5.27;-2.95;-1.57;-0.11;-0.3;-0.45;-0.49;-0.52	NA	NA
Wenjunlia_vitaminophila_ATCC_31673_NZ_LLZU01000010.1_118352-118952(+)_WP_018386818.1.tsv	NZ_LLZU01000010.1|WP_018386818.1|281	Wenjunlia vitaminophila ATCC 31673|NZ_LLZU01000010.1|WP_018386818.1|281	15	GTGACCAGCGAGGCA	VTSEA	tgaccacGGTGGGtgtgatc	-5.18	-0.3;-0.3;-0.04;-1.24;-1.76;-1.93;-4.06;-5.18;-3.2;-3.11;-3.17;-2.01;-0.45;-0.51;-0.51	NA	WP_018386819.1 (hypothetical protein) (truncation)
Herbidospora_cretacea_NRRL_B-16917_NZ_JODQ01000007.1_1080288-1080888(-)_WP_030454778.1.tsv	NZ_JODQ01000007.1|WP_030454778.1|432	Herbidospora cretacea NRRL B-16917|NZ_JODQ01000007.1|WP_030454778.1|432	15	GTGGTTCGACGACGA	VVRRR	atCTGGAAtccgaaccgcac	-3.4	-1.07;-2.74;-3.4;-3.4;-3.4;-0.37;-0.04;-0.3;-0.51;-0.51;-0.51;-0.39;-0.07;-0.07;-0.07	NA	NA
Kitasatospora_purpeofusca_NRRL_B-1817_NZ_JODS01000017.1_54880-55480(+)_WP_030395417.1.tsv	NZ_JODS01000017.1|WP_030395417.1|303	Kitasatospora purpeofusca NRRL B-1817|NZ_JODS01000017.1|WP_030395417.1|303	15	GTGTGGCACGGACGG	VWHGR	cggtcacgtcgAGAGGGcct	-6.02	-1.76;-1.57;-0.11;-0.1;-0.1;-0.14;-0.39;-1.89;-3.02;-3.17;-5.06;-6.02;-5.83;-3.39;-2.85	NA	NA
Pseudonocardia_spinosispora_DSM_44797_NZ_AUBB01000026.1_185248-185848(-)_WP_028934192.1.tsv	NZ_AUBB01000026.1|WP_028934192.1|455	Pseudonocardia spinosispora DSM 44797|NZ_AUBB01000026.1|WP_028934192.1|455	18	ATCGCCATCCGGAACACC	IAIRNT	ccggatggttcGGGTGGtac	-4.64	-3.43;-3.5;-4.58;-2.0;-1.58;-1.57;-1.58;-1.25;-2.82;-3.19;-3.28;-4.64;-4.44;-1.75;-1.59	NA	NA
Amycolatopsis_nigrescens_CSC17Ta-90_NZ_ARVW01000001.1_6445789-6446389(+)_WP_020671933.1.tsv	NZ_ARVW01000001.1|WP_020671933.1|158	Amycolatopsis nigrescens CSC17Ta-90|NZ_ARVW01000001.1|WP_020671933.1|158	18	ATCGGGAAGGAAGAACAG	IGKEEQ	tgctacggtggaatGGAGTG	-5.96	-0.05;-0.08;-1.24;-1.76;-1.93;-4.06;-4.94;-3.42;-3.4;-3.4;-1.19;-2.74;-5.24;-5.91;-5.96	NA	NA
Streptomyces_ruber_NRRL_ISP-5378_NZ_JOAQ01000040.1_126702-127302(+)_WP_030356641.1.tsv	NZ_JOAQ01000040.1|WP_030356641.1|209	Streptomyces ruber NRRL ISP-5378|NZ_JOAQ01000040.1|WP_030356641.1|209	18	ATCCACGTCTCACGCAGC	IHVSRS	agcacgtcGGGCGAgcccgg	-3.28	-0.14;-0.14;-0.1;-0.14;-1.3;-2.85;-3.08;-3.17;-3.28;-2.71;-2.5;-2.25;-1.96;-0.14;-1.25	NA	NA
Streptosporangium_amethystogenes_NRRL_B-2639_NZ_JOEQ01000010.1_214204-214804(-)_WP_030912788.1.tsv	NZ_JOEQ01000010.1|WP_030912788.1|-13	Streptosporangium amethystogenes NRRL B-2639|NZ_JOEQ01000010.1|WP_030912788.1|-13	18	ATTCGATGTCCGACGCCC	IRCPTP	gccggccgaacgCGGAAGcg	-3.68	-1.61;-1.58;-1.6;-1.53;-0.54;-0.51;-0.53;-0.41;-0.12;-1.4;-3.0;-3.61;-3.68;-3.54;-0.59	NA	NA
Streptosporangium_roseum_DSM_43021_NC_013595.1_5905188-5905788(-)_YP_003340891.1.tsv	NC_013595.1|YP_003340891.1|-13	Streptosporangium roseum DSM 43021|NC_013595.1|YP_003340891.1|-13	18	ATTCGATGTCCGACGCCC	IRCPTP	accggccgaacgCGGAAGcg	-3.68	-1.58;-1.58;-1.6;-1.53;-0.54;-0.51;-0.53;-0.41;-0.12;-1.4;-3.0;-3.61;-3.68;-3.54;-0.59	NA	NA
Wenjunlia_vitaminophila_ATCC_31673_NZ_LLZU01000010.1_118352-118952(+)_WP_018386818.1.tsv	NZ_LLZU01000010.1|WP_018386818.1|281	Wenjunlia vitaminophila ATCC 31673|NZ_LLZU01000010.1|WP_018386818.1|281	18	ATCGTGACCAGCGAGGCA	IVTSEA	ggctgaccacGGTGGGtgtg	-5.18	-1.61;-0.36;-0.3;-0.3;-0.3;-0.04;-1.24;-1.76;-1.93;-4.06;-5.18;-3.2;-3.11;-3.17;-2.01	NA	WP_018386819.1 (hypothetical protein) (truncation)
Pseudonocardia_acaciae_DSM_45401_NZ_JIAI01000006.1_84231-84831(-)_WP_028924690.1.tsv	NZ_JIAI01000006.1|WP_028924690.1|133	Pseudonocardia acaciae DSM 45401|NZ_JIAI01000006.1|WP_028924690.1|133	18	CTGACTTCGATCGCGACG	LTSIAT	gcgtgcccggccCGGGTAtg	-3.2	-0.24;-0.17;-0.13;-0.08;-1.25;-1.58;-1.58;-1.58;-1.4;-1.25;-2.82;-3.19;-3.2;-2.96;-1.59	NA	NA
Pseudonocardia_acaciae_DSM_45401_NZ_JIAI01000006.1_84231-84831(-)_WP_028924690.1.tsv	NZ_JIAI01000006.1|WP_028924690.1|218	Pseudonocardia acaciae DSM 45401|NZ_JIAI01000006.1|WP_028924690.1|218	18	ATGCCCTCAGCGTCGCCG	MPSASP	cggcaAGGGGCagcgcaggc	-5.53	-1.61;-1.47;-1.98;-3.45;-5.36;-5.53;-5.02;-3.0;-2.1;-0.33;-0.26;-0.2;-0.27;-2.28;-2.56	NA	NA
Streptomyces_anthocyanicus_JCM_4739_NZ_BMVQ01000001.1_612565-613165(+)_WP_030862849.1.tsv	NZ_BMVQ01000001.1|WP_030862849.1|206	Streptomyces anthocyanicus JCM 4739|NZ_BMVQ01000001.1|WP_030862849.1|206	18	GTGCGGGAGCCCGGCTGC	VREPGC	ccgacgcggcacGCGGGCcg	-3.21	-0.46;-0.5;-0.41;-1.4;-1.74;-1.69;-1.59;-1.42;-0.11;-0.12;-1.4;-3.0;-3.21;-3.08;-2.85	NA	NA
Streptomyces_coelicolor_M1154_pAMX4_NZ_JAATOK010000005.1_66461-67061(+)_NP_624946.1.tsv	NZ_JAATOK010000005.1|NP_624946.1|206	Streptomyces coelicolor M1154/pAMX4|NZ_JAATOK010000005.1|NP_624946.1|206	18	GTGCGGGAGCCCGGCTGC	VREPGC	ccgacgcggcacGCGGGCcg	-3.21	-0.46;-0.5;-0.41;-1.4;-1.74;-1.69;-1.59;-1.42;-0.11;-0.12;-1.4;-3.0;-3.21;-3.08;-2.85	NA	WP_003978227.1 (alpha/beta fold hydrolase) (truncation)
Streptomyces_lividans_1326_NZ_CM001889.1_623655-624255(+)_WP_003978226.1.tsv	NZ_CM001889.1|WP_003978226.1|206	Streptomyces lividans 1326|NZ_CM001889.1|WP_003978226.1|206	18	GTGCGGGAGCCCGGCTGC	VREPGC	ccgacgcggcacGCGGGCcg	-3.21	-0.46;-0.5;-0.41;-1.4;-1.74;-1.69;-1.59;-1.42;-0.11;-0.12;-1.4;-3.0;-3.21;-3.08;-2.85	NA	NA
Streptomyces_olivaceus_NRRL_B-3009_NZ_JOFH01000003.1_104709-105309(+)_WP_031031602.1.tsv	NZ_JOFH01000003.1|WP_031031602.1|200	Streptomyces olivaceus NRRL B-3009|NZ_JOFH01000003.1|WP_031031602.1|200	18	GTGCGGGAGCCCGGCTGC	VREPGC	ccgaatcggcgcCGGGGCcg	-5.24	-0.51;-0.51;-0.39;-1.24;-1.58;-1.76;-1.89;-1.7;-0.16;-1.28;-2.84;-4.88;-5.24;-5.02;-2.85	NA	WP_031031598.1 (alpha/beta fold hydrolase) (truncation)
Streptosporangium_amethystogenes_NRRL_B-2639_NZ_JOEQ01000010.1_214204-214804(-)_WP_030912788.1.tsv	NZ_JOEQ01000010.1|WP_030912788.1|54	Streptosporangium amethystogenes NRRL B-2639|NZ_JOEQ01000010.1|WP_030912788.1|54	21	ATCGGTGATGCCTTCGTGTCC	IGDAFVS	cgcgcatcgCGGGACcgccg	-4.14	-0.15;-0.13;-0.07;-0.08;-0.07;-0.11;-1.4;-3.0;-3.94;-4.14;-3.9;-3.16;-0.34;-0.07;-0.1	NA	NA
Streptosporangium_roseum_DSM_43021_NC_013595.1_5905188-5905788(-)_YP_003340891.1.tsv	NC_013595.1|YP_003340891.1|84	Streptosporangium roseum DSM 43021|NC_013595.1|YP_003340891.1|84	21	ATCGGTGACGCGCCCATCGCG	IGDAPIA	tgatcCCGGATcacatggcc	-3.43	-0.32;-0.32;-0.04;-1.23;-2.93;-3.43;-3.43;-3.23;-0.32;-0.0;-0.0;-0.03;-1.07;-1.4;-1.4	NA	NA
Streptomyces_mobaraensis_NBRC_13819_=_DSM_40847_NZ_CP072827.1_6441032-6441632(+)_WP_004939106.1.tsv	NZ_CP072827.1|WP_004939106.1|263	Streptomyces mobaraensis NBRC 13819 = DSM 40847|NZ_CP072827.1|WP_004939106.1|263	21	CTGGCCTGGGACCTGGCCCTC	LAWDLAL	cgCGGAGCcatctcggctgc	-5.82	-3.0;-5.44;-5.82;-5.62;-1.96;-0.11;-0.05;-0.0;-0.0;-0.04;-1.23;-1.58;-1.58;-1.62;-1.46	NA	NA
Kitasatospora_purpeofusca_NRRL_B-1817_NZ_JODS01000017.1_54880-55480(+)_WP_030395417.1.tsv	NZ_JODS01000017.1|WP_030395417.1|218	Kitasatospora purpeofusca NRRL B-1817|NZ_JODS01000017.1|WP_030395417.1|218	21	CTGTTAGCCTGCTGGGACTGT	LLACWDC	gtGGCGGCcgacatccccgg	-4.14	-1.71;-3.76;-4.14;-1.69;-1.6;-1.53;-0.45;-0.41;-0.41;-0.3;-0.0;-0.0;-0.0;-0.04;-1.23	NA	NA
Streptomyces_viridosporus_ATCC_14672_NZ_DS999642.1_102784-103384(-)_WP_004994195.1.tsv	NZ_DS999642.1|WP_004994195.1|189	Streptomyces viridosporus ATCC 14672|NZ_DS999642.1|WP_004994195.1|189	21	CTGTTAGGCTGCCGGAGACGT	LLGCRRR	ccgagcgggcactaCGGGAC	-4.14	-2.25;-2.33;-2.53;-3.06;-3.21;-3.08;-2.85;-1.41;-0.05;-0.0;-0.04;-1.24;-2.83;-3.85;-4.14	NA	NA
Streptomyces_anthocyanicus_JCM_4739_NZ_BMVQ01000001.1_612565-613165(+)_WP_030862849.1.tsv	NZ_BMVQ01000001.1|WP_030862849.1|189	Streptomyces anthocyanicus JCM 4739|NZ_BMVQ01000001.1|WP_030862849.1|189	21	CTGCTAGGCTGGTGGCGACGT	LLGWWRR	gggccggtgcGGGAGCccgg	-6.22	-2.85;-2.12;-1.79;-1.93;-2.05;-1.89;-1.42;-2.95;-3.94;-6.07;-6.22;-5.62;-1.96;-0.14;-1.25	NA	NA
Streptomyces_coelicolor_M1154_pAMX4_NZ_JAATOK010000005.1_66461-67061(+)_NP_624946.1.tsv	NZ_JAATOK010000005.1|NP_624946.1|189	Streptomyces coelicolor M1154/pAMX4|NZ_JAATOK010000005.1|NP_624946.1|189	21	CTGCTAGGCTGGTGGCGACGT	LLGWWRR	gggccggtgcGGGAGCccgg	-6.22	-2.85;-2.12;-1.79;-1.93;-2.05;-1.89;-1.42;-2.95;-3.94;-6.07;-6.22;-5.62;-1.96;-0.14;-1.25	NA	NA
Streptomyces_lividans_1326_NZ_CM001889.1_623655-624255(+)_WP_003978226.1.tsv	NZ_CM001889.1|WP_003978226.1|189	Streptomyces lividans 1326|NZ_CM001889.1|WP_003978226.1|189	21	CTGCTAGGCTGGTGGCGACGT	LLGWWRR	gggccggtgcGGGAGCccgg	-6.22	-2.85;-2.12;-1.79;-1.93;-2.05;-1.89;-1.42;-2.95;-3.94;-6.07;-6.22;-5.62;-1.96;-0.14;-1.25	NA	NA
Streptomyces_olivaceus_NRRL_B-3009_NZ_JOFH01000003.1_104709-105309(+)_WP_031031602.1.tsv	NZ_JOFH01000003.1|WP_031031602.1|183	Streptomyces olivaceus NRRL B-3009|NZ_JOFH01000003.1|WP_031031602.1|183	21	CTGCTAATGTGCGAGAGACGT	LLMCERR	gggccggtgcGGGAGCccgg	-6.22	-2.85;-2.12;-1.79;-1.93;-2.05;-1.89;-1.42;-2.95;-3.94;-6.07;-6.22;-5.62;-1.96;-0.14;-1.25	NA	NA
Streptomyces_noursei_CCRC_11814_NZ_AROY02000145.1_36748-37348(+)_WP_020931060.1.tsv	NZ_AROY02000145.1|WP_020931060.1|223	Streptomyces noursei CCRC 11814|NZ_AROY02000145.1|WP_020931060.1|223	21	CTGCTACGGTTGCCGCGGCAG	LLRLPRQ	ttcgaacggccgcgCGGAGC	-5.82	-0.51;-0.51;-0.53;-1.33;-1.58;-1.58;-1.6;-1.43;-0.16;-0.15;-0.2;-1.47;-3.0;-5.44;-5.82	NA	NA
Streptomyces_pristinaespiralis_ATCC_25486_NZ_CM000950.1_7071254-7071854(-)_WP_005320650.1.tsv	NZ_CM000950.1|WP_005320650.1|185	Streptomyces pristinaespiralis ATCC 25486|NZ_CM000950.1|WP_005320650.1|185	21	CTGCTAAGCTGCCAGGGACGT	LLSCQGR	GGAGGGacaaccggcgccga	-9.51	-9.51;-5.85;-4.23;-3.9;-3.15;-0.3;-0.01;-0.04;-1.24;-1.58;-1.76;-1.89;-1.7;-0.16;-0.35	NA	NA
Streptomyces_violaceorubidus_NRRL_B-16381_NZ_JODM01000018.1_50800-51400(+)_WP_030186605.1.tsv	NZ_JODM01000018.1|WP_030186605.1|190	Streptomyces violaceorubidus NRRL B-16381|NZ_JODM01000018.1|WP_030186605.1|190	21	CTGCTATCCTGGACAATCGCG	LLSWTIA	gcaCGAGGGgtgaaccgcgc	-6.12	-0.34;-1.89;-4.85;-6.12;-6.09;-5.79;-5.3;-3.37;-2.3;-0.58;-0.37;-0.39;-0.07;-0.11;-0.15	NA	NA
Streptomyces_mobaraensis_NBRC_13819_=_DSM_40847_NZ_CP072827.1_6441032-6441632(+)_WP_004939106.1.tsv	NZ_CP072827.1|WP_004939106.1|463	Streptomyces mobaraensis NBRC 13819 = DSM 40847|NZ_CP072827.1|WP_004939106.1|463	21	CTGACGGCCCGTCAACACACC	LTARQHT	tcgacgcccAAGGACc	-4.0	-0.46;-0.5;-0.38;-0.07;-0.07;-0.05;-0.1;-1.96;-3.62;-4.0;-3.75	NA	NA
Streptomyces_sp._SID5470_NZ_WWIM01000001.1_489775-490375(+)_WP_007379536.1.tsv	NZ_WWIM01000001.1|WP_007379536.1|100	Streptomyces sp. SID5470|NZ_WWIM01000001.1|WP_007379536.1|100	21	CTGACGGCCACCGGCGGGCGC	LTATGGR	tctccgggtgagatCCGGAT	-3.43	-0.04;-1.24;-2.82;-3.19;-3.28;-3.37;-2.71;-3.1;-2.73;-2.73;-0.5;-0.34;-1.23;-2.93;-3.43	NA	NA
Streptomyces_davaonensis_JCM_4913_NC_020504.1_239333-239933(+)_YP_007518727.1.tsv	NC_020504.1|YP_007518727.1|102	Streptomyces davaonensis JCM 4913|NC_020504.1|YP_007518727.1|102	21	CTGACGGCCACGGGCCGGCGC	LTATGRR	tctccgggtgagatCCGGAT	-3.43	-0.04;-1.24;-2.82;-3.19;-3.28;-3.37;-2.71;-3.1;-2.73;-2.73;-0.5;-0.34;-1.23;-2.93;-3.43	NA	NA
Streptomyces_mobaraensis_NBRC_13819_=_DSM_40847_NZ_CP072827.1_6441032-6441632(+)_WP_004939106.1.tsv	NZ_CP072827.1|WP_004939106.1|219	Streptomyces mobaraensis NBRC 13819 = DSM 40847|NZ_CP072827.1|WP_004939106.1|219	21	CTGGTACGGTGGGGAGGCCAG	LVRWGGQ	aagcggcctccgcgCCGGGA	-3.84	-1.45;-1.75;-1.69;-1.58;-1.39;-0.05;-0.04;-0.07;-0.11;-0.15;-0.15;-0.16;-1.28;-2.84;-3.84	NA	NA
Streptomyces_canus_299MFChir4.1_NZ_KB911591.1_217093-217693(-)_WP_020120277.1.tsv	NZ_KB911591.1|WP_020120277.1|189	Streptomyces canus 299MFChir4.1|NZ_KB911591.1|WP_020120277.1|189	21	ATGTTAGACTTCCGGGGACGT	MLDFRGR	cctggcgaaCGGGGCggcga	-5.24	-1.4;-1.58;-2.16;-2.19;-0.67;-0.53;-1.33;-2.83;-4.88;-5.24;-5.07;-4.55;-4.14;-1.85;-2.35	NA	NA
Streptomyces_sp._SID5470_NZ_WWIM01000001.1_489775-490375(+)_WP_007379536.1.tsv	NZ_WWIM01000001.1|WP_007379536.1|186	Streptomyces sp. SID5470|NZ_WWIM01000001.1|WP_007379536.1|186	21	ATGTTAGACTCCCGGGGACGT	MLDSRGR	gcctgcgaacgagaCGGCGG	-3.96	-0.09;-0.09;-0.41;-0.67;-0.67;-0.53;-0.56;-1.89;-3.03;-3.02;-2.73;-1.65;-1.87;-1.76;-3.96	NA	NA
Pseudonocardia_acaciae_DSM_45401_NZ_JIAI01000006.1_84231-84831(-)_WP_028924690.1.tsv	NZ_JIAI01000006.1|WP_028924690.1|133	Pseudonocardia acaciae DSM 45401|NZ_JIAI01000006.1|WP_028924690.1|133	21	ATGCTGACTTCGATCGCGACG	MLTSIAT	ctcgcgtgcccggcCCGGGT	-3.19	-0.11;-0.19;-0.23;-0.24;-0.17;-0.13;-0.08;-1.25;-1.58;-1.58;-1.58;-1.4;-1.25;-2.82;-3.19	NA	NA
Kitasatospora_purpeofusca_NRRL_B-1817_NZ_JODS01000017.1_54880-55480(+)_WP_030395417.1.tsv	NZ_JODS01000017.1|WP_030395417.1|141	Kitasatospora purpeofusca NRRL B-1817|NZ_JODS01000017.1|WP_030395417.1|141	21	GTGGACGACGACATCTCCGGG	VDDDISG	caAGGAGAccggacatggtg	-7.0	-3.62;-6.06;-7.0;-6.41;-2.73;-0.49;-1.31;-2.93;-3.35;-3.35;-3.15;-0.31;-1.07;-1.58;-1.74	NA	NA
Streptomyces_varsoviensis_NRRL_ISP-5346_NZ_JOBF01000039.1_20887-21487(+)_WP_030891867.1.tsv	NZ_JOBF01000039.1|WP_030891867.1|134	Streptomyces varsoviensis NRRL ISP-5346|NZ_JOBF01000039.1|WP_030891867.1|134	21	GTGGACGACGACATCTCCGGG	VDDDISG	cGAGGAGcccagacatggtg	-6.36	-5.92;-6.36;-6.22;-5.62;-1.96;-0.11;-0.14;-0.51;-0.58;-0.58;-0.47;-0.31;-1.07;-1.58;-1.74	NA	NA
Streptomyces_viridosporus_ATCC_14672_NZ_DS999642.1_102784-103384(-)_WP_004994195.1.tsv	NZ_DS999642.1|WP_004994195.1|137	Streptomyces viridosporus ATCC 14672|NZ_DS999642.1|WP_004994195.1|137	21	GTGGACGACGACATCTCCGGG	VDDDISG	tGAGGAGccccgacatggtg	-6.36	-5.63;-6.36;-6.22;-5.62;-1.96;-0.11;-0.08;-0.3;-0.41;-0.41;-0.41;-0.31;-1.07;-1.58;-1.74	NA	NA
Amycolatopsis_nigrescens_CSC17Ta-90_NZ_ARVW01000001.1_6445789-6446389(+)_WP_020671933.1.tsv	NZ_ARVW01000001.1|WP_020671933.1|158	Amycolatopsis nigrescens CSC17Ta-90|NZ_ARVW01000001.1|WP_020671933.1|158	21	GTGATCGGGAAGGAAGAACAG	VIGKEEQ	gcctgctacGGTGGAatgga	-4.94	-0.09;-0.05;-0.05;-0.05;-0.08;-1.24;-1.76;-1.93;-4.06;-4.94;-3.42;-3.4;-3.4;-1.19;-2.74	NA	NA
Wenjunlia_vitaminophila_ATCC_31673_NZ_LLZU01000010.1_118352-118952(+)_WP_018386818.1.tsv	NZ_LLZU01000010.1|WP_018386818.1|281	Wenjunlia vitaminophila ATCC 31673|NZ_LLZU01000010.1|WP_018386818.1|281	21	GTGATCGTGACCAGCGAGGCA	VIVTSEA	tggggctgaccacGGTGGGt	-5.18	-5.03;-5.02;-2.86;-1.61;-0.36;-0.3;-0.3;-0.3;-0.04;-1.24;-1.76;-1.93;-4.06;-5.18;-3.2	NA	WP_018386819.1 (hypothetical protein) (truncation)
Pseudonocardia_spinosispora_DSM_44797_NZ_AUBB01000026.1_185248-185848(-)_WP_028934192.1.tsv	NZ_AUBB01000026.1|WP_028934192.1|212	Pseudonocardia spinosispora DSM 44797|NZ_AUBB01000026.1|WP_028934192.1|212	24	ATCGACCAGCGCCGAGATCTCGGC	IDQRRDLG	cctCGGAGAcgccgaaactc	-6.61	-1.24;-2.93;-5.43;-6.61;-6.41;-2.73;-0.55;-0.38;-0.1;-0.35;-0.54;-0.51;-0.51;-0.38;-0.01	NA	NA
Amycolatopsis_nigrescens_CSC17Ta-90_NZ_ARVW01000001.1_6445789-6446389(+)_WP_020671933.1.tsv	NZ_ARVW01000001.1|WP_020671933.1|132	Amycolatopsis nigrescens CSC17Ta-90|NZ_ARVW01000001.1|WP_020671933.1|132	24	ATAGGCGACGACGACATCTCCGGG	IGDDDISG	atcgGGAAGGaagaacagtg	-4.95	-2.82;-3.84;-4.34;-4.17;-4.95;-3.76;-4.24;-4.07;-3.79;-0.97;-0.67;-0.55;-0.43;-0.25;-0.29	NA	NA
Pseudonocardia_acaciae_DSM_45401_NZ_JIAI01000006.1_84231-84831(-)_WP_028924690.1.tsv	NZ_JIAI01000006.1|WP_028924690.1|92	Pseudonocardia acaciae DSM 45401|NZ_JIAI01000006.1|WP_028924690.1|92	24	ATAGGGGACGACGACATCTCCGGG	IGDDDISG	acgtaAGGAGAccggacgtg	-7.0	-0.11;-0.2;-1.98;-3.62;-6.06;-7.0;-6.41;-2.73;-0.49;-1.31;-2.93;-3.35;-3.43;-3.36;-0.44	NA	NA
Streptomyces_ruber_NRRL_ISP-5378_NZ_JOAQ01000040.1_126702-127302(+)_WP_030356641.1.tsv	NZ_JOAQ01000040.1|WP_030356641.1|359	Streptomyces ruber NRRL ISP-5378|NZ_JOAQ01000040.1|WP_030356641.1|359	24	ATTCGTCACCCGCCTAAATGGTTA	IRHPPKWL	ggtccctcacAGGAGGccgc	-8.83	-1.57;-0.07;-0.0;-0.0;-0.0;-0.0;-0.1;-1.91;-3.6;-6.06;-8.83;-8.62;-4.93;-1.99;-1.43	NA	NA
Streptomyces_viridosporus_ATCC_14672_NZ_DS999642.1_102784-103384(-)_WP_004994195.1.tsv	NZ_DS999642.1|WP_004994195.1|178	Streptomyces viridosporus ATCC 14672|NZ_DS999642.1|WP_004994195.1|178	24	CTGCCGGAGACGTTGATCGCTTGT	LPETLIAC	gcactaCGGGACctgttagg	-4.14	-0.05;-0.0;-0.04;-1.24;-2.83;-3.85;-4.14;-3.9;-3.15;-0.31;-0.07;-0.07;-0.07;-0.15;-1.85	NA	NA
Catenulispora_acidiphila_DSM_44928_NC_013131.1_8290097-8290697(-)_YP_003117798.1.tsv	NC_013131.1|YP_003117798.1|105	Catenulispora acidiphila DSM 44928|NC_013131.1|YP_003117798.1|105	24	CTGAGCGACGACGACATCTCGCAC	LSDDDISH	tgaaaaAGGAGTtcgacatg	-6.51	-0.38;-0.38;-0.11;-1.96;-3.62;-6.06;-6.51;-5.91;-2.24;-0.19;-0.35;-0.41;-0.41;-0.41;-0.31	NA	NA
Microbispora_rosea_subsp._nonnitritogenes_NRRL_B-2631_NZ_JNZQ01000040.1_33662-34262(-)_WP_030511699.1.tsv	NZ_JNZQ01000040.1|WP_030511699.1|96	Microbispora rosea subsp. nonnitritogenes NRRL B-2631|NZ_JNZQ01000040.1|WP_030511699.1|96	24	TTGACCGGCCCCGGCAGGCGCGTA	LTGPGRRV	tctccgggtgatacCGGAGG	-8.43	-0.04;-1.24;-2.82;-3.19;-3.28;-3.37;-2.3;-0.51;-0.32;-0.32;-0.04;-1.24;-2.93;-5.43;-8.43	NA	NA
Microbispora_rosea_subsp._nonnitritogenes_NRRL_B-2631_NZ_JNZQ01000040.1_33662-34262(-)_WP_030511699.1.tsv	NZ_JNZQ01000040.1|WP_030511699.1|225	Microbispora rosea subsp. nonnitritogenes NRRL B-2631|NZ_JNZQ01000040.1|WP_030511699.1|225	24	CTGACCTCGGCCAACGCCTCGGAT	LTSANASD	cgtgccgtcgcCCGGATcgg	-3.43	-0.17;-0.16;-0.14;-0.14;-0.14;-0.17;-0.14;-0.07;-0.1;-1.25;-2.93;-3.43;-3.43;-3.24;-1.31	NA	NA
Kitasatospora_purpeofusca_NRRL_B-1817_NZ_JODS01000017.1_54880-55480(+)_WP_030395417.1.tsv	NZ_JODS01000017.1|WP_030395417.1|235	Kitasatospora purpeofusca NRRL B-1817|NZ_JODS01000017.1|WP_030395417.1|235	24	GTGGCGGCCGACATCCCCGGCTGT	VAADIPGC	tccccggcgCCGGAAatcgg	-3.6	-0.04;-1.23;-1.58;-1.76;-1.89;-1.7;-0.16;-1.28;-2.94;-3.6;-3.6;-3.4;-0.38;-0.04;-1.24	NA	NA
Streptomyces_noursei_NBRC_14147_NZ_BHXC01000006.1_931087-931687(+)_WP_016570273.1.tsv	NZ_BHXC01000006.1|WP_016570273.1|139	Streptomyces noursei NBRC 14147|NZ_BHXC01000006.1|WP_016570273.1|139	24	GTGGCGGACGACGACATCTCCGGG	VADDDISG	tggtGAGGAGcccagacatg	-6.36	-2.29;-2.71;-4.92;-5.63;-6.36;-6.22;-5.62;-1.96;-0.11;-0.14;-0.51;-0.58;-0.58;-0.47;-0.31	NA	NA
Streptomyces_bingchenggensis_BCW-1_NC_016582.1_479667-480267(-)_YP_004958659.1.tsv	NC_016582.1|YP_004958659.1|143	Streptomyces bingchenggensis BCW-1|NC_016582.1|YP_004958659.1|143	24	GTGGGTGACGACGACATCTGCGGG	VGDDDICG	atcGAGGAGcggtcgacatg	-6.36	-1.88;-4.84;-5.92;-6.36;-6.22;-5.7;-2.53;-1.93;-1.87;-1.87;-2.06;-0.47;-0.41;-0.41;-0.31	NA	NA
Streptomyces_albus_subsp._albus_NRRL_F-4371_NZ_LMZE01000090.1_19523-20123(-)_WP_060729051.1.tsv	NZ_LMZE01000090.1|WP_060729051.1|133	Streptomyces albus subsp. albus NRRL F-4371|NZ_LMZE01000090.1|WP_060729051.1|133	24	GTGGGTGACGACGACATCTCCGGG	VGDDDISG	atcgAGGAGAcgcagctgtg	-7.0	-1.88;-4.84;-5.92;-6.36;-7.0;-6.41;-2.73;-0.55;-0.38;-0.22;-0.32;-0.28;-0.2;-0.21;-0.16	NA	NA
Streptomyces_anthocyanicus_JCM_4739_NZ_BMVQ01000001.1_612565-613165(+)_WP_030862849.1.tsv	NZ_BMVQ01000001.1|WP_030862849.1|135	Streptomyces anthocyanicus JCM 4739|NZ_BMVQ01000001.1|WP_030862849.1|135	24	GTGGGTGACGACGACATCTCCGGG	VGDDDISG	gcgaGGGAGTcgcggacatg	-6.51	-5.1;-6.12;-5.85;-6.08;-6.51;-5.91;-2.25;-0.23;-0.18;-1.4;-3.0;-3.37;-3.35;-3.15;-0.31	NA	NA
Streptomyces_coelicolor_M1154_pAMX4_NZ_JAATOK010000005.1_66461-67061(+)_NP_624946.1.tsv	NZ_JAATOK010000005.1|NP_624946.1|135	Streptomyces coelicolor M1154/pAMX4|NZ_JAATOK010000005.1|NP_624946.1|135	24	GTGGGTGACGACGACATCTCCGGG	VGDDDISG	gcgaGGGAGTcgcggacatg	-6.51	-5.1;-6.12;-5.85;-6.08;-6.51;-5.91;-2.25;-0.23;-0.18;-1.4;-3.0;-3.37;-3.35;-3.15;-0.31	NA	NA
Streptomyces_davaonensis_JCM_4913_NC_020504.1_239333-239933(+)_YP_007518727.1.tsv	NC_020504.1|YP_007518727.1|135	Streptomyces davaonensis JCM 4913|NC_020504.1|YP_007518727.1|135	24	GTGGGTGACGACGACATCTCCGGG	VGDDDISG	atcgAGGAGTcgcggacatg	-6.51	-1.88;-4.84;-5.92;-6.36;-6.51;-5.91;-2.25;-0.23;-0.18;-1.4;-3.0;-3.37;-3.35;-3.15;-0.31	NA	NA
Streptomyces_lividans_1326_NZ_CM001889.1_623655-624255(+)_WP_003978226.1.tsv	NZ_CM001889.1|WP_003978226.1|135	Streptomyces lividans 1326|NZ_CM001889.1|WP_003978226.1|135	24	GTGGGTGACGACGACATCTCCGGG	VGDDDISG	gcgaGGGAGTcgcggacatg	-6.51	-5.1;-6.12;-5.85;-6.08;-6.51;-5.91;-2.25;-0.23;-0.18;-1.4;-3.0;-3.37;-3.35;-3.15;-0.31	NA	NA
Streptomyces_mobaraensis_NBRC_13819_=_DSM_40847_NZ_CP072827.1_6441032-6441632(+)_WP_004939106.1.tsv	NZ_CP072827.1|WP_004939106.1|165	Streptomyces mobaraensis NBRC 13819 = DSM 40847|NZ_CP072827.1|WP_004939106.1|165	24	GTGGGTGACGACGACATCTCCGGG	VGDDDISG	cagAGGAGAcggacatggtg	-7.0	-4.75;-5.83;-6.36;-7.0;-6.41;-2.73;-1.65;-3.04;-3.35;-3.35;-3.15;-0.31;-1.07;-1.58;-1.74	NA	NA
Streptomyces_olivaceus_NRRL_B-3009_NZ_JOFH01000003.1_104709-105309(+)_WP_031031602.1.tsv	NZ_JOFH01000003.1|WP_031031602.1|130	Streptomyces olivaceus NRRL B-3009|NZ_JOFH01000003.1|WP_031031602.1|130	24	GTGGGTGACGACGACATCTCCGGG	VGDDDISG	agcgAGGAGTcgcggacatg	-6.51	-2.4;-5.1;-5.92;-6.36;-6.51;-5.91;-2.25;-0.23;-0.18;-1.4;-3.0;-3.37;-3.35;-3.15;-0.31	NA	NA
Streptomyces_rimosus_subsp._rimosus_NRRL_WC-3869_NZ_LGCQ01000090.1_5385-5985(-)_WP_031189901.1.tsv	NZ_LGCQ01000090.1|WP_031189901.1|136	Streptomyces rimosus subsp. rimosus NRRL WC-3869|NZ_LGCQ01000090.1|WP_031189901.1|136	24	GTGGGTGACGACGACATCTCCGGG	VGDDDISG	atcgAGGAGAcgcagccgtg	-7.0	-1.88;-4.84;-5.92;-6.36;-7.0;-6.41;-2.73;-0.55;-0.38;-0.22;-0.32;-0.28;-0.2;-0.2;-0.18	NA	NA
Streptomyces_rimosus_subsp._rimosus_NRRL_WC-3875_NZ_LGCR01000315.1_114676-115276(+)_WP_003980316.1.tsv	NZ_LGCR01000315.1|WP_003980316.1|136	Streptomyces rimosus subsp. rimosus NRRL WC-3875|NZ_LGCR01000315.1|WP_003980316.1|136	24	GTGGGTGACGACGACATCTCCGGG	VGDDDISG	atcgAGGAGAcgcagccgtg	-7.0	-1.88;-4.84;-5.92;-6.36;-7.0;-6.41;-2.73;-0.55;-0.38;-0.22;-0.32;-0.28;-0.2;-0.2;-0.18	NA	NA
Streptomyces_canus_299MFChir4.1_NZ_KB911591.1_217093-217693(-)_WP_020120277.1.tsv	NZ_KB911591.1|WP_020120277.1|136	Streptomyces canus 299MFChir4.1|NZ_KB911591.1|WP_020120277.1|136	24	GTGGGTGAAGACGACATCTCCGGA	VGEDDISG	atcgAGGAGTcacagacgtg	-6.51	-1.88;-4.84;-5.92;-6.36;-6.51;-5.91;-2.24;-0.16;-0.07;-0.1;-0.51;-0.58;-0.62;-0.59;-0.44	NA	NA
Streptomyces_hygroscopicus_subsp._jinggangensis_5008_NC_017765.1_483286-483886(+)_YP_006241508.1.tsv	NC_017765.1|YP_006241508.1|136	Streptomyces hygroscopicus subsp. jinggangensis 5008|NC_017765.1|YP_006241508.1|136	24	GTGGGTGAAGACGACATCTCCGGG	VGEDDISG	atcgAGGAGTcgcagacgtg	-6.51	-1.88;-4.84;-5.92;-6.36;-6.51;-5.91;-2.25;-0.23;-0.14;-0.21;-0.74;-0.74;-0.62;-0.59;-0.44	NA	NA
Streptomyces_sp._NRRL_WC-3744_NZ_JOCJ01000049.1_46174-46774(-)_WP_030656504.1.tsv	NZ_JOCJ01000049.1|WP_030656504.1|138	Streptomyces sp. NRRL WC-3744|NZ_JOCJ01000049.1|WP_030656504.1|138	24	GTGGGTGAAGACGACATCTCCGGG	VGEDDISG	atcgAGGAGTcgcagacgtg	-6.51	-1.88;-4.84;-5.92;-6.36;-6.51;-5.91;-2.25;-0.23;-0.14;-0.21;-0.74;-0.74;-0.62;-0.59;-0.44	NA	NA
Streptomyces_sp._SID5470_NZ_WWIM01000001.1_489775-490375(+)_WP_007379536.1.tsv	NZ_WWIM01000001.1|WP_007379536.1|133	Streptomyces sp. SID5470|NZ_WWIM01000001.1|WP_007379536.1|133	24	GTGGGTGAAGACGACATCTCCGGG	VGEDDISG	atcgAGGAGTcacagacgtg	-6.51	-1.88;-4.84;-5.92;-6.36;-6.51;-5.91;-2.24;-0.16;-0.07;-0.1;-0.51;-0.58;-0.62;-0.59;-0.44	NA	NA
Streptomyces_violaceorubidus_NRRL_B-16381_NZ_JODM01000018.1_50800-51400(+)_WP_030186605.1.tsv	NZ_JODM01000018.1|WP_030186605.1|136	Streptomyces violaceorubidus NRRL B-16381|NZ_JODM01000018.1|WP_030186605.1|136	24	GTGGGTGAAGACGACATCTCCGGG	VGEDDISG	agcgAGGAGTcacagacgtg	-6.51	-2.4;-5.1;-5.92;-6.36;-6.51;-5.91;-2.24;-0.16;-0.07;-0.1;-0.51;-0.58;-0.62;-0.59;-0.44	NA	NA
Microbispora_rosea_subsp._nonnitritogenes_NRRL_B-2631_NZ_JNZQ01000040.1_33662-34262(-)_WP_030511699.1.tsv	NZ_JNZQ01000040.1|WP_030511699.1|248	Microbispora rosea subsp. nonnitritogenes NRRL B-2631|NZ_JNZQ01000040.1|WP_030511699.1|248	24	GTGCGTGCCGTCGCCCGGATCGGC	VRAVARIG	acgccgccgACGGGTctcct	-3.2	-0.1;-0.13;-0.11;-0.1;-0.35;-0.45;-0.46;-1.66;-2.99;-3.2;-3.19;-2.95;-1.57;-0.07;-0.0	NA	WP_081903965.1 (cyclase family protein) (truncation)
Saccharopolyspora_spinosa_DSM_44228_NZ_PJNB01000001.1_5152577-5153177(+)_WP_010693304.1.tsv	NZ_PJNB01000001.1|WP_010693304.1|145	Saccharopolyspora spinosa DSM 44228|NZ_PJNB01000001.1|WP_010693304.1|145	24	GTGAGGGAGATCAGACATGGTTGG	VREIRHGW	tacggtGGAGTGgattgcga	-5.96	-1.76;-1.93;-4.06;-4.94;-5.24;-5.91;-5.96;-2.65;-2.84;-3.26;-3.23;-3.24;-0.35;-0.09;-0.41	NA	NA
Herbidospora_cretacea_NRRL_B-16917_NZ_JODQ01000007.1_1080288-1080888(-)_WP_030454778.1.tsv	NZ_JODQ01000007.1|WP_030454778.1|371	Herbidospora cretacea NRRL B-16917|NZ_JODQ01000007.1|WP_030454778.1|371	24	GTGCGGCAGATTTACGCGCACATC	VRQIYAHI	GGGCGGcgctcgggcatccc	-4.55	-4.55;-4.14;-1.85;-1.89;-1.7;-0.13;-0.1;-1.25;-2.82;-3.08;-3.08;-2.85;-1.41;-0.05;-0.0	NA	NA
Actinomadura_oligospora_ATCC_43269_NZ_JADG01000004.1_618696-619296(+)_WP_026411837.1.tsv	NZ_JADG01000004.1|WP_026411837.1|133	Actinomadura oligospora ATCC 43269|NZ_JADG01000004.1|WP_026411837.1|133	24	GTGAGTGACGACGACATCTCGAGC	VSDDDISS	gtgaAGGAGTtcccgacatg	-6.51	-0.67;-2.29;-3.76;-6.06;-6.51;-5.91;-2.24;-0.16;-0.07;-0.04;-0.3;-0.41;-0.41;-0.41;-0.31	NA	NA
Herbidospora_cretacea_NRRL_B-16917_NZ_JODQ01000007.1_1080288-1080888(-)_WP_030454778.1.tsv	NZ_JODQ01000007.1|WP_030454778.1|123	Herbidospora cretacea NRRL B-16917|NZ_JODQ01000007.1|WP_030454778.1|123	24	GTGGTTGACGACGACATCTCCGGC	VVDDDISG	tgaccAGGAGAccagacatg	-7.0	-0.3;-0.36;-1.91;-3.6;-6.06;-7.0;-6.41;-2.73;-0.47;-0.36;-0.51;-0.58;-0.58;-0.47;-0.31	NA	NA
Kitasatospora_purpeofusca_NRRL_B-1817_NZ_JODS01000017.1_54880-55480(+)_WP_030395417.1.tsv	NZ_JODS01000017.1|WP_030395417.1|141	Kitasatospora purpeofusca NRRL B-1817|NZ_JODS01000017.1|WP_030395417.1|141	24	GTGGTGGACGACGACATCTCCGGG	VVDDDISG	cctcaAGGAGAccggacatg	-7.0	-0.0;-0.1;-1.96;-3.62;-6.06;-7.0;-6.41;-2.73;-0.49;-1.31;-2.93;-3.35;-3.35;-3.15;-0.31	NA	NA
Streptomyces_varsoviensis_NRRL_ISP-5346_NZ_JOBF01000039.1_20887-21487(+)_WP_030891867.1.tsv	NZ_JOBF01000039.1|WP_030891867.1|134	Streptomyces varsoviensis NRRL ISP-5346|NZ_JOBF01000039.1|WP_030891867.1|134	24	GTGGTGGACGACGACATCTCCGGG	VVDDDISG	catcGAGGAGcccagacatg	-6.36	-0.3;-1.88;-4.84;-5.92;-6.36;-6.22;-5.62;-1.96;-0.11;-0.14;-0.51;-0.58;-0.58;-0.47;-0.31	NA	NA
Streptomyces_viridosporus_ATCC_14672_NZ_DS999642.1_102784-103384(-)_WP_004994195.1.tsv	NZ_DS999642.1|WP_004994195.1|137	Streptomyces viridosporus ATCC 14672|NZ_DS999642.1|WP_004994195.1|137	24	GTGGTGGACGACGACATCTCCGGG	VVDDDISG	tgttGAGGAGccccgacatg	-6.36	-0.3;-1.62;-4.55;-5.63;-6.36;-6.22;-5.62;-1.96;-0.11;-0.08;-0.3;-0.41;-0.41;-0.41;-0.31	NA	NA
Actinomadura_oligospora_ATCC_43269_NZ_JADG01000004.1_618696-619296(+)_WP_026411837.1.tsv	NZ_JADG01000004.1|WP_026411837.1|176	Actinomadura oligospora ATCC 43269|NZ_JADG01000004.1|WP_026411837.1|176	27	ATCGTGCTAGCGTGCGGCCCGTCCTTG	IVLACGPSL	tACGGGTccgctgcacgatg	-3.2	-2.83;-3.2;-3.19;-2.95;-1.58;-0.13;-0.07;-0.1;-0.12;-0.1;-0.05;-0.08;-0.34;-0.45;-0.49	NA	NA
Herbidospora_cretacea_NRRL_B-16917_NZ_JODQ01000007.1_1080288-1080888(-)_WP_030454778.1.tsv	NZ_JODQ01000007.1|WP_030454778.1|208	Herbidospora cretacea NRRL B-16917|NZ_JODQ01000007.1|WP_030454778.1|208	27	TTGGCAGCCTGTTGGCGGTTCATCCCC	LAACWRFIP	tttgacagagccTCGGGTct	-3.19	-0.3;-0.3;-0.36;-0.67;-1.82;-2.18;-2.16;-1.96;-0.11;-0.08;-1.24;-2.82;-3.19;-3.19;-2.95	NA	NA
Pseudonocardia_spinosispora_DSM_44797_NZ_AUBB01000026.1_185248-185848(-)_WP_028934192.1.tsv	NZ_AUBB01000026.1|WP_028934192.1|178	Pseudonocardia spinosispora DSM 44797|NZ_AUBB01000026.1|WP_028934192.1|178	27	TTGCTACCGTCTTCAGCGAGTGTTCCC	LLPSSASVP	CCGAGAtctcggctgagcgt	-3.02	-3.02;-3.02;-2.73;-0.5;-0.32;-0.04;-1.23;-1.58;-1.58;-1.62;-1.61;-1.62;-1.96;-2.04;-2.15	NA	NA
Streptomyces_bingchenggensis_BCW-1_NC_016582.1_479667-480267(-)_YP_004958659.1.tsv	NC_016582.1|YP_004958659.1|274	Streptomyces bingchenggensis BCW-1|NC_016582.1|YP_004958659.1|274	27	TTGCGCATCGGGTGGACCGGCACCCGG	LRIGWTGTR	atGGCGGCtcttgcagaaga	-4.14	-1.58;-3.76;-4.14;-1.69;-1.58;-1.39;-0.05;-0.03;-0.05;-0.05;-0.18;-0.68;-0.79;-0.76;-1.09	NA	NA
Micromonospora_maris_NRRL_B-24793_NZ_LMWI01000002.1_535862-536462(-)_YP_004405255.1.tsv	NZ_LMWI01000002.1|YP_004405255.1|341	Micromonospora maris NRRL B-24793|NZ_LMWI01000002.1|YP_004405255.1|341	27	CTGTCGCGGCGCGTGCTGGTGTCCACC	LSRRVLVST	ccccgtCGGGTGccgaaaac	-3.28	-0.1;-0.1;-0.14;-1.3;-2.85;-3.19;-3.28;-3.1;-1.86;-0.16;-0.34;-0.54;-0.51;-0.51;-0.38	NA	NA
Micromonospora_aurantiaca_ATCC_27029_NC_014391.1_3000914-3001514(-)_YP_003835745.1.tsv	NC_014391.1|YP_003835745.1|121	Micromonospora aurantiaca ATCC 27029|NC_014391.1|YP_003835745.1|121	27	ATGGCGGGTGACGACGACATCTCCGGG	MAGDDDISG	ggcaggcaGGGAGAccagac	-7.01	-4.47;-2.56;-2.28;-2.44;-4.47;-3.61;-4.11;-6.08;-7.01;-6.41;-2.73;-0.47;-0.36;-0.51;-0.58	NA	NA
Micromonospora_purpureochromogenes_NRRL_B-2672_NZ_JOEU01000013.1_73608-74208(+)_WP_030501994.1.tsv	NZ_JOEU01000013.1|WP_030501994.1|121	Micromonospora purpureochromogenes NRRL B-2672|NZ_JOEU01000013.1|WP_030501994.1|121	27	ATGGCGGGTGACGACGACATCTCCGGG	MAGDDDISG	ggcaggcaGGGAGAccagac	-7.01	-4.47;-2.56;-2.28;-2.44;-4.47;-3.61;-4.11;-6.08;-7.01;-6.41;-2.73;-0.47;-0.36;-0.51;-0.58	NA	NA
Micromonospora_sp._WMMB235_NZ_MDRX01000001.1_1614830-1615430(+)_WP_030268892.1.tsv	NZ_MDRX01000001.1|WP_030268892.1|121	Micromonospora sp. WMMB235|NZ_MDRX01000001.1|WP_030268892.1|121	27	ATGGCGGGTGACGACGACATCTCCGGG	MAGDDDISG	ggcaggcaGGGAGAgcagac	-7.01	-4.47;-2.56;-2.28;-2.44;-4.47;-3.61;-4.11;-6.08;-7.01;-6.43;-3.05;-2.16;-1.98;-0.85;-0.74	NA	NA
Pseudonocardia_spinosispora_DSM_44797_NZ_AUBB01000026.1_185248-185848(-)_WP_028934192.1.tsv	NZ_AUBB01000026.1|WP_028934192.1|131	Pseudonocardia spinosispora DSM 44797|NZ_AUBB01000026.1|WP_028934192.1|131	27	ATGGCGGGTGACGACGACATCTCCGGG	MAGDDDISG	tgaccgAGGAGAgcagacac	-7.0	-0.32;-0.51;-1.88;-4.84;-5.92;-6.36;-7.0;-6.43;-3.05;-2.16;-1.98;-0.85;-0.74;-0.58;-0.47	NA	NA
Streptomyces_albidoflavus_DSM_40455_NZ_PKLO01000046.1_102930-103530(+)_WP_030305274.1.tsv	NZ_PKLO01000046.1|WP_030305274.1|136	Streptomyces albidoflavus DSM 40455|NZ_PKLO01000046.1|WP_030305274.1|136	27	ATGGCGGGTGACGACGACATCTCCGGG	MAGDDDISG	gcacctcaGGGAGAccagac	-7.01	-0.05;-0.0;-0.0;-0.09;-1.91;-3.41;-4.11;-6.08;-7.01;-6.41;-2.73;-0.47;-0.36;-0.51;-0.58	NA	NA
Streptomyces_albidoflavus_J1074_D14_NZ_CP113228.1_6027839-6028439(+)_WP_003946832.1.tsv	NZ_CP113228.1|WP_003946832.1|136	Streptomyces albidoflavus J1074_D14|NZ_CP113228.1|WP_003946832.1|136	27	ATGGCGGGTGACGACGACATCTCCGGG	MAGDDDISG	gcacctcaGGGAGAccagac	-7.01	-0.05;-0.0;-0.0;-0.09;-1.91;-3.41;-4.11;-6.08;-7.01;-6.41;-2.73;-0.47;-0.36;-0.51;-0.58	NA	NA
Streptomyces_clavuligerus_K4567_NZ_JADANO010000003.1_1157023-1157623(+)_WP_003955180.1.tsv	NZ_JADANO010000003.1|WP_003955180.1|132	Streptomyces clavuligerus K4567|NZ_JADANO010000003.1|WP_003955180.1|132	27	ATGGCGGGTGACGACGACATCTCCGGG	MAGDDDISG	tgtatGGAGGAgtgaccgac	-9.31	-0.1;-1.1;-2.74;-5.24;-8.24;-9.31;-6.36;-6.51;-5.96;-2.5;-0.67;-0.48;-0.32;-0.51;-0.41	NA	NA
Streptomyces_noursei_CCRC_11814_NZ_AROY02000145.1_36748-37348(+)_WP_020931060.1.tsv	NZ_AROY02000145.1|WP_020931060.1|171	Streptomyces noursei CCRC 11814|NZ_AROY02000145.1|WP_020931060.1|171	27	ATGGCGGGTGACGACGACATCTCCGGG	MAGDDDISG	cttcgtagAGGAGTccagac	-6.51	-0.1;-0.1;-0.24;-0.74;-1.85;-4.75;-5.83;-6.36;-6.51;-5.91;-2.24;-0.16;-0.16;-0.51;-0.58	NA	NA
Wenjunlia_vitaminophila_ATCC_31673_NZ_LLZU01000010.1_118352-118952(+)_WP_018386818.1.tsv	NZ_LLZU01000010.1|WP_018386818.1|122	Wenjunlia vitaminophila ATCC 31673|NZ_LLZU01000010.1|WP_018386818.1|122	27	ATGGCGGGAGACGACGACATCTCCGGG	MAGDDDISG	gcgaacgaGGGAGGccggac	-8.83	-0.67;-0.53;-0.56;-1.89;-4.85;-6.12;-5.85;-6.08;-8.83;-8.62;-4.93;-1.99;-2.12;-2.94;-3.35	NA	NA
Streptosporangium_amethystogenes_NRRL_B-2639_NZ_JOEQ01000010.1_214204-214804(-)_WP_030912788.1.tsv	NZ_JOEQ01000010.1|WP_030912788.1|125	Streptosporangium amethystogenes NRRL B-2639|NZ_JOEQ01000010.1|WP_030912788.1|125	27	ATGGCAGGCGAAGAAGACATCTCCGGG	MAGEEDISG	acGGCGGAacggaacatgac	-4.85	-1.76;-3.96;-4.85;-3.61;-3.6;-3.4;-1.33;-2.94;-3.6;-3.6;-3.4;-0.37;-0.03;-0.22;-0.3	NA	NA
Streptosporangium_roseum_DSM_43021_NC_013595.1_5905188-5905788(-)_YP_003340891.1.tsv	NC_013595.1|YP_003340891.1|125	Streptosporangium roseum DSM 43021|NC_013595.1|YP_003340891.1|125	27	ATGGCAGGCGAAGAAGACATCTCCGGG	MAGEEDISG	atggcggaaCGGAGCatgac	-5.82	-1.58;-3.76;-4.85;-3.61;-3.6;-3.4;-1.33;-2.94;-5.44;-5.82;-5.62;-1.96;-0.14;-0.26;-0.3	NA	NA
Streptosporangium_roseum_DSM_43021_NC_013595.1_5905188-5905788(-)_YP_003340891.1.tsv	NC_013595.1|YP_003340891.1|84	Streptosporangium roseum DSM 43021|NC_013595.1|YP_003340891.1|84	27	ATGGCCATCGGTGACGCGCCCATCGCG	MAIGDAPIA	tccgggtgatcCCGGATcac	-3.43	-2.82;-3.19;-3.28;-3.37;-2.3;-0.51;-0.32;-0.32;-0.04;-1.23;-2.93;-3.43;-3.43;-3.23;-0.32	NA	NA
Catenulispora_acidiphila_DSM_44928_NC_013131.1_8290097-8290697(-)_YP_003117798.1.tsv	NC_013131.1|YP_003117798.1|105	Catenulispora acidiphila DSM 44928|NC_013131.1|YP_003117798.1|105	27	ATGCTGAGCGACGACGACATCTCGCAC	MLSDDDISH	cggtgaaaaAGGAGTtcgac	-6.51	-2.48;-2.3;-0.58;-0.38;-0.38;-0.11;-1.96;-3.62;-6.06;-6.51;-5.91;-2.24;-0.19;-0.35;-0.41	NA	NA
Micromonospora_maris_NRRL_B-24793_NZ_LMWI01000002.1_535862-536462(-)_YP_004405255.1.tsv	NZ_LMWI01000002.1|YP_004405255.1|139	Micromonospora maris NRRL B-24793|NZ_LMWI01000002.1|YP_004405255.1|139	27	ATGCAGGGAGACGACGACATCTCCGGG	MQGDDDISG	gcgaatcaGGGAGAcgagac	-7.01	-0.67;-0.51;-0.37;-0.1;-1.91;-3.41;-4.11;-6.08;-7.01;-6.41;-2.73;-0.75;-1.93;-3.03;-3.02	NA	NA
Streptomyces_noursei_NBRC_14147_NZ_BHXC01000006.1_931087-931687(+)_WP_016570273.1.tsv	NZ_BHXC01000006.1|WP_016570273.1|139	Streptomyces noursei NBRC 14147|NZ_BHXC01000006.1|WP_016570273.1|139	27	ATGGTGGCGGACGACGACATCTCCGGG	MVADDDISG	gtgtggtGAGGAGcccagac	-6.36	-1.34;-1.75;-1.88;-2.29;-2.71;-4.92;-5.63;-6.36;-6.22;-5.62;-1.96;-0.11;-0.14;-0.51;-0.58	NA	NA
Streptomyces_bingchenggensis_BCW-1_NC_016582.1_479667-480267(-)_YP_004958659.1.tsv	NC_016582.1|YP_004958659.1|143	Streptomyces bingchenggensis BCW-1|NC_016582.1|YP_004958659.1|143	27	ATGGTGGGTGACGACGACATCTGCGGG	MVGDDDICG	tgtatcGAGGAGcggtcgac	-6.36	-0.07;-0.11;-0.3;-1.88;-4.84;-5.92;-6.36;-6.22;-5.7;-2.53;-1.93;-1.87;-1.87;-2.06;-0.47	NA	NA
Saccharopolyspora_spinosa_DSM_44228_NZ_PJNB01000001.1_5152577-5153177(+)_WP_010693304.1.tsv	NZ_PJNB01000001.1|WP_010693304.1|126	Saccharopolyspora spinosa DSM 44228|NZ_PJNB01000001.1|WP_010693304.1|126	27	ATGGTTGGTGACGACGACATCTCCGGG	MVGDDDISG	gcgagtgaGGGAGAtcagac	-7.01	-2.79;-2.58;-2.5;-2.29;-4.92;-5.82;-5.85;-6.08;-7.01;-6.41;-2.73;-0.5;-0.38;-0.51;-0.58	NA	NA
Streptomyces_anthocyanicus_JCM_4739_NZ_BMVQ01000001.1_612565-613165(+)_WP_030862849.1.tsv	NZ_BMVQ01000001.1|WP_030862849.1|135	Streptomyces anthocyanicus JCM 4739|NZ_BMVQ01000001.1|WP_030862849.1|135	27	ATGGTGGGTGACGACGACATCTCCGGG	MVGDDDISG	gcagcgaGGGAGTcgcggac	-6.51	-0.33;-0.63;-2.4;-5.1;-6.12;-5.85;-6.08;-6.51;-5.91;-2.25;-0.23;-0.18;-1.4;-3.0;-3.37	NA	NA
Streptomyces_coelicolor_M1154_pAMX4_NZ_JAATOK010000005.1_66461-67061(+)_NP_624946.1.tsv	NZ_JAATOK010000005.1|NP_624946.1|135	Streptomyces coelicolor M1154/pAMX4|NZ_JAATOK010000005.1|NP_624946.1|135	27	ATGGTGGGTGACGACGACATCTCCGGG	MVGDDDISG	gcagcgaGGGAGTcgcggac	-6.51	-0.33;-0.63;-2.4;-5.1;-6.12;-5.85;-6.08;-6.51;-5.91;-2.25;-0.23;-0.18;-1.4;-3.0;-3.37	NA	NA
Streptomyces_davaonensis_JCM_4913_NC_020504.1_239333-239933(+)_YP_007518727.1.tsv	NC_020504.1|YP_007518727.1|135	Streptomyces davaonensis JCM 4913|NC_020504.1|YP_007518727.1|135	27	ATGGTGGGTGACGACGACATCTCCGGG	MVGDDDISG	tctatcgAGGAGTcgcggac	-6.51	-0.0;-0.04;-0.3;-1.88;-4.84;-5.92;-6.36;-6.51;-5.91;-2.25;-0.23;-0.18;-1.4;-3.0;-3.37	NA	NA
Streptomyces_lividans_1326_NZ_CM001889.1_623655-624255(+)_WP_003978226.1.tsv	NZ_CM001889.1|WP_003978226.1|135	Streptomyces lividans 1326|NZ_CM001889.1|WP_003978226.1|135	27	ATGGTGGGTGACGACGACATCTCCGGG	MVGDDDISG	gcagcgaGGGAGTcgcggac	-6.51	-0.33;-0.63;-2.4;-5.1;-6.12;-5.85;-6.08;-6.51;-5.91;-2.25;-0.23;-0.18;-1.4;-3.0;-3.37	NA	NA
Streptomyces_olivaceus_NRRL_B-3009_NZ_JOFH01000003.1_104709-105309(+)_WP_031031602.1.tsv	NZ_JOFH01000003.1|WP_031031602.1|130	Streptomyces olivaceus NRRL B-3009|NZ_JOFH01000003.1|WP_031031602.1|130	27	ATGGTGGGTGACGACGACATCTCCGGG	MVGDDDISG	tgcagcgAGGAGTcgcggac	-6.51	-0.28;-0.33;-0.63;-2.4;-5.1;-5.92;-6.36;-6.51;-5.91;-2.25;-0.23;-0.18;-1.4;-3.0;-3.37	NA	NA
Actinomadura_oligospora_ATCC_43269_NZ_JADG01000004.1_618696-619296(+)_WP_026411837.1.tsv	NZ_JADG01000004.1|WP_026411837.1|133	Actinomadura oligospora ATCC 43269|NZ_JADG01000004.1|WP_026411837.1|133	27	ATGGTGAGTGACGACGACATCTCGAGC	MVSDDDISS	cttgtgaAGGAGTtcccgac	-6.51	-0.11;-0.36;-0.58;-0.67;-2.29;-3.76;-6.06;-6.51;-5.91;-2.24;-0.16;-0.07;-0.04;-0.3;-0.41	NA	NA
Herbidospora_cretacea_NRRL_B-16917_NZ_JODQ01000007.1_1080288-1080888(-)_WP_030454778.1.tsv	NZ_JODQ01000007.1|WP_030454778.1|123	Herbidospora cretacea NRRL B-16917|NZ_JODQ01000007.1|WP_030454778.1|123	27	ATGGTGGTTGACGACGACATCTCCGGC	MVVDDDISG	ccgtgaccAGGAGAccagac	-7.0	-0.42;-0.54;-0.48;-0.3;-0.36;-1.91;-3.6;-6.06;-7.0;-6.41;-2.73;-0.47;-0.36;-0.51;-0.58	NA	NA
Kitasatospora_purpeofusca_NRRL_B-1817_NZ_JODS01000017.1_54880-55480(+)_WP_030395417.1.tsv	NZ_JODS01000017.1|WP_030395417.1|141	Kitasatospora purpeofusca NRRL B-1817|NZ_JODS01000017.1|WP_030395417.1|141	27	ATGGTGGTGGACGACGACATCTCCGGG	MVVDDDISG	cgtcctcaAGGAGAccggac	-7.0	-0.1;-0.07;-0.0;-0.0;-0.1;-1.96;-3.62;-6.06;-7.0;-6.41;-2.73;-0.49;-1.31;-2.93;-3.35	NA	NA
Streptomyces_varsoviensis_NRRL_ISP-5346_NZ_JOBF01000039.1_20887-21487(+)_WP_030891867.1.tsv	NZ_JOBF01000039.1|WP_030891867.1|134	Streptomyces varsoviensis NRRL ISP-5346|NZ_JOBF01000039.1|WP_030891867.1|134	27	ATGGTGGTGGACGACGACATCTCCGGG	MVVDDDISG	gtacatcGAGGAGcccagac	-6.36	-0.08;-0.0;-0.04;-0.3;-1.88;-4.84;-5.92;-6.36;-6.22;-5.62;-1.96;-0.11;-0.14;-0.51;-0.58	NA	NA
Streptomyces_viridosporus_ATCC_14672_NZ_DS999642.1_102784-103384(-)_WP_004994195.1.tsv	NZ_DS999642.1|WP_004994195.1|137	Streptomyces viridosporus ATCC 14672|NZ_DS999642.1|WP_004994195.1|137	27	ATGGTGGTGGACGACGACATCTCCGGG	MVVDDDISG	gcttgttGAGGAGccccgac	-6.36	-0.11;-0.07;-0.1;-0.3;-1.62;-4.55;-5.63;-6.36;-6.22;-5.62;-1.96;-0.11;-0.08;-0.3;-0.41	NA	NA
Kitasatospora_phosalacinea_NRRL_B-16230_NZ_JNWZ01000081.1_6251-6851(-)_WP_033221865.1.tsv	NZ_JNWZ01000081.1|WP_033221865.1|143	Kitasatospora phosalacinea NRRL B-16230|NZ_JNWZ01000081.1|WP_033221865.1|143	27	GTGGCGGGTGACGACGACATCTCCGGG	VAGDDDISG	ggtacggaAGAGGGacagct	-6.02	-1.59;-1.26;-2.94;-3.6;-3.68;-3.79;-1.9;-4.76;-6.02;-5.85;-4.23;-3.9;-3.16;-0.41;-0.17	NA	NA
Kitasatospora_setae_NRRL_B-16185_NZ_JNWY01000005.1_110346-110946(+)_YP_004902867.1.tsv	NZ_JNWY01000005.1|YP_004902867.1|156	Kitasatospora setae NRRL B-16185|NZ_JNWY01000005.1|YP_004902867.1|156	27	GTGGCGGGTGACGACGACATCTCCGGG	VAGDDDISG	cgcgtggaAGAGGGacagac	-6.02	-0.23;-1.4;-2.84;-3.42;-3.48;-3.79;-1.9;-4.76;-6.02;-5.85;-4.23;-3.9;-3.16;-0.67;-0.58	NA	NA
Streptomyces_ruber_NRRL_ISP-5378_NZ_JOAQ01000040.1_126702-127302(+)_WP_030356641.1.tsv	NZ_JOAQ01000040.1|WP_030356641.1|136	Streptomyces ruber NRRL ISP-5378|NZ_JOAQ01000040.1|WP_030356641.1|136	27	GTGGCGGGTGACGACGACATCTCGGGG	VAGDDDISG	tctatcgAGGAGTcgcagac	-6.51	-0.0;-0.04;-0.3;-1.88;-4.84;-5.92;-6.36;-6.51;-5.91;-2.25;-0.23;-0.14;-0.21;-0.74;-0.74	NA	NA
Microbispora_rosea_subsp._nonnitritogenes_NRRL_B-2631_NZ_JNZQ01000040.1_33662-34262(-)_WP_030511699.1.tsv	NZ_JNZQ01000040.1|WP_030511699.1|132	Microbispora rosea subsp. nonnitritogenes NRRL B-2631|NZ_JNZQ01000040.1|WP_030511699.1|132	27	GTGGCAGGTGAGGACGACATCTCCGGG	VAGEDDISG	tcgaggctAGGAGAccagac	-7.0	-4.84;-5.23;-4.93;-1.97;-1.44;-1.85;-3.52;-5.98;-7.0;-6.41;-2.73;-0.47;-0.36;-0.51;-0.58	NA	NA
Wenjunlia_vitaminophila_ATCC_31673_NZ_LLZU01000010.1_118352-118952(+)_WP_018386818.1.tsv	NZ_LLZU01000010.1|WP_018386818.1|281	Wenjunlia vitaminophila ATCC 31673|NZ_LLZU01000010.1|WP_018386818.1|281	27	GTGGGTGTGATCGTGACCAGCGAGGCA	VGVIVTSEA	tggtccTGGGGCtgaccacg	-5.03	-1.57;-1.57;-0.09;-1.07;-2.65;-4.67;-5.03;-5.02;-2.86;-1.61;-0.36;-0.3;-0.3;-0.3;-0.04	NA	WP_018386819.1 (hypothetical protein) (truncation)
Amycolatopsis_nigrescens_CSC17Ta-90_NZ_ARVW01000001.1_6445789-6446389(+)_WP_020671933.1.tsv	NZ_ARVW01000001.1|WP_020671933.1|132	Amycolatopsis nigrescens CSC17Ta-90|NZ_ARVW01000001.1|WP_020671933.1|132	27	GTGATAGGCGACGACGACATCTCCGGG	VIGDDDISG	gtgatcgGGAAGGaagaaca	-4.95	-0.51;-0.34;-1.31;-2.82;-3.84;-4.34;-4.17;-4.95;-3.76;-4.24;-4.07;-3.79;-0.97;-0.67;-0.55	NA	NA
Pseudonocardia_acaciae_DSM_45401_NZ_JIAI01000006.1_84231-84831(-)_WP_028924690.1.tsv	NZ_JIAI01000006.1|WP_028924690.1|92	Pseudonocardia acaciae DSM 45401|NZ_JIAI01000006.1|WP_028924690.1|92	27	GTGATAGGGGACGACGACATCTCCGGG	VIGDDDISG	gcgacgtaAGGAGAccggac	-7.0	-0.6;-0.54;-0.42;-0.11;-0.2;-1.98;-3.62;-6.06;-7.0;-6.41;-2.73;-0.49;-1.31;-2.93;-3.35	NA	NA
Streptomyces_albus_subsp._albus_NRRL_F-4371_NZ_LMZE01000090.1_19523-20123(-)_WP_060729051.1.tsv	NZ_LMZE01000090.1|WP_060729051.1|133	Streptomyces albus subsp. albus NRRL F-4371|NZ_LMZE01000090.1|WP_060729051.1|133	27	GTGGTGGGTGACGACGACATCTCCGGG	VVGDDDISG	cggatcgAGGAGAcgcagct	-7.0	-3.43;-3.24;-0.52;-1.88;-4.84;-5.92;-6.36;-7.0;-6.41;-2.73;-0.55;-0.38;-0.22;-0.32;-0.28	NA	NA
Streptomyces_mobaraensis_NBRC_13819_=_DSM_40847_NZ_CP072827.1_6441032-6441632(+)_WP_004939106.1.tsv	NZ_CP072827.1|WP_004939106.1|165	Streptomyces mobaraensis NBRC 13819 = DSM 40847|NZ_CP072827.1|WP_004939106.1|165	27	GTGGTGGGTGACGACGACATCTCCGGG	VVGDDDISG	tcgcagAGGAGAcggacatg	-7.0	-0.21;-0.74;-1.85;-4.75;-5.83;-6.36;-7.0;-6.41;-2.73;-1.65;-3.04;-3.35;-3.35;-3.15;-0.31	NA	NA
Streptomyces_pristinaespiralis_ATCC_25486_NZ_CM000950.1_7071254-7071854(-)_WP_005320650.1.tsv	NZ_CM000950.1|WP_005320650.1|132	Streptomyces pristinaespiralis ATCC 25486|NZ_CM000950.1|WP_005320650.1|132	27	GTGGTTGGTGACGACGACATCTCCGGG	VVGDDDISG	tgaatcgAGGAGAcgcagac	-7.0	-0.37;-0.39;-0.3;-1.88;-4.84;-5.92;-6.36;-7.0;-6.41;-2.73;-0.55;-0.38;-0.22;-0.74;-0.74	NA	NA
Streptomyces_rimosus_subsp._rimosus_NRRL_WC-3869_NZ_LGCQ01000090.1_5385-5985(-)_WP_031189901.1.tsv	NZ_LGCQ01000090.1|WP_031189901.1|136	Streptomyces rimosus subsp. rimosus NRRL WC-3869|NZ_LGCQ01000090.1|WP_031189901.1|136	27	GTGGTGGGTGACGACGACATCTCCGGG	VVGDDDISG	cggatcgAGGAGAcgcagcc	-7.0	-3.43;-3.24;-0.52;-1.88;-4.84;-5.92;-6.36;-7.0;-6.41;-2.73;-0.55;-0.38;-0.22;-0.32;-0.28	NA	NA
Streptomyces_rimosus_subsp._rimosus_NRRL_WC-3875_NZ_LGCR01000315.1_114676-115276(+)_WP_003980316.1.tsv	NZ_LGCR01000315.1|WP_003980316.1|136	Streptomyces rimosus subsp. rimosus NRRL WC-3875|NZ_LGCR01000315.1|WP_003980316.1|136	27	GTGGTGGGTGACGACGACATCTCCGGG	VVGDDDISG	cggatcgAGGAGAcgcagcc	-7.0	-3.43;-3.24;-0.52;-1.88;-4.84;-5.92;-6.36;-7.0;-6.41;-2.73;-0.55;-0.38;-0.22;-0.32;-0.28	NA	NA
Streptomyces_canus_299MFChir4.1_NZ_KB911591.1_217093-217693(-)_WP_020120277.1.tsv	NZ_KB911591.1|WP_020120277.1|136	Streptomyces canus 299MFChir4.1|NZ_KB911591.1|WP_020120277.1|136	27	GTGGTGGGTGAAGACGACATCTCCGGA	VVGEDDISG	tcgatcgAGGAGTcacagac	-6.51	-0.44;-0.46;-0.52;-1.88;-4.84;-5.92;-6.36;-6.51;-5.91;-2.24;-0.16;-0.07;-0.1;-0.51;-0.58	NA	NA
Streptomyces_hygroscopicus_subsp._jinggangensis_5008_NC_017765.1_483286-483886(+)_YP_006241508.1.tsv	NC_017765.1|YP_006241508.1|136	Streptomyces hygroscopicus subsp. jinggangensis 5008|NC_017765.1|YP_006241508.1|136	27	GTGGTGGGTGAAGACGACATCTCCGGG	VVGEDDISG	tgtatcgAGGAGTcgcagac	-6.51	-0.07;-0.11;-0.3;-1.88;-4.84;-5.92;-6.36;-6.51;-5.91;-2.25;-0.23;-0.14;-0.21;-0.74;-0.74	NA	NA
Streptomyces_sp._NRRL_WC-3744_NZ_JOCJ01000049.1_46174-46774(-)_WP_030656504.1.tsv	NZ_JOCJ01000049.1|WP_030656504.1|138	Streptomyces sp. NRRL WC-3744|NZ_JOCJ01000049.1|WP_030656504.1|138	27	GTGGTGGGTGAAGACGACATCTCCGGG	VVGEDDISG	tgaatcgAGGAGTcgcagac	-6.51	-0.37;-0.39;-0.3;-1.88;-4.84;-5.92;-6.36;-6.51;-5.91;-2.25;-0.23;-0.14;-0.21;-0.74;-0.74	NA	NA
Streptomyces_sp._SID5470_NZ_WWIM01000001.1_489775-490375(+)_WP_007379536.1.tsv	NZ_WWIM01000001.1|WP_007379536.1|133	Streptomyces sp. SID5470|NZ_WWIM01000001.1|WP_007379536.1|133	27	GTGGTGGGTGAAGACGACATCTCCGGG	VVGEDDISG	tcgatcgAGGAGTcacagac	-6.51	-0.44;-0.46;-0.52;-1.88;-4.84;-5.92;-6.36;-6.51;-5.91;-2.24;-0.16;-0.07;-0.1;-0.51;-0.58	NA	NA
Streptomyces_violaceorubidus_NRRL_B-16381_NZ_JODM01000018.1_50800-51400(+)_WP_030186605.1.tsv	NZ_JODM01000018.1|WP_030186605.1|136	Streptomyces violaceorubidus NRRL B-16381|NZ_JODM01000018.1|WP_030186605.1|136	27	GTGGTGGGTGAAGACGACATCTCCGGG	VVGEDDISG	tctagcgAGGAGTcacagac	-6.51	-0.15;-0.2;-0.6;-2.4;-5.1;-5.92;-6.36;-6.51;-5.91;-2.24;-0.16;-0.07;-0.1;-0.51;-0.58	NA	NA
Kitasatospora_setae_NRRL_B-16185_NZ_JNWY01000005.1_110346-110946(+)_YP_004902867.1.tsv	NZ_JNWY01000005.1|YP_004902867.1|175	Kitasatospora setae NRRL B-16185|NZ_JNWY01000005.1|YP_004902867.1|175	30	ATCGCGTGGAAGAGGGACAGACGTGGCGGG	IAWKRDRRGG	acagcgcaggtatcGCGGGC	-3.21	-0.22;-0.26;-0.2;-0.27;-2.28;-2.75;-2.47;-2.17;-1.58;-0.11;-0.07;-0.11;-1.4;-3.0;-3.21	NA	NA
Actinomadura_oligospora_ATCC_43269_NZ_JADG01000004.1_618696-619296(+)_WP_026411837.1.tsv	NZ_JADG01000004.1|WP_026411837.1|317	Actinomadura oligospora ATCC 43269|NZ_JADG01000004.1|WP_026411837.1|317	30	ATCAGGAATCGGCGTCGGCAGCCGAATGAC	IRNRRRQPND	atcggtcattcaaCGGAGAa	-6.61	-1.76;-1.76;-1.76;-1.57;-0.07;-0.0;-0.0;-0.01;-0.01;-0.04;-1.24;-2.94;-5.44;-6.61;-6.41	NA	NA
Streptomyces_sp._NRRL_WC-3744_NZ_JOCJ01000049.1_46174-46774(-)_WP_030656504.1.tsv	NZ_JOCJ01000049.1|WP_030656504.1|185	Streptomyces sp. NRRL WC-3744|NZ_JOCJ01000049.1|WP_030656504.1|185	30	CTGTTACACTGGGGTGGAGCTTGGGCCGTG	LLHWGGAWAV	acgaacgcCGGGACgcccac	-4.14	-0.51;-0.53;-0.41;-0.07;-0.1;-1.28;-2.84;-3.84;-4.14;-3.96;-3.3;-0.38;-0.07;-0.07;-0.05	NA	NA
Saccharopolyspora_spinosa_DSM_44228_NZ_PJNB01000001.1_5152577-5153177(+)_WP_010693304.1.tsv	NZ_PJNB01000001.1|WP_010693304.1|145	Saccharopolyspora spinosa DSM 44228|NZ_PJNB01000001.1|WP_010693304.1|145	30	TTGCGAGTGAGGGAGATCAGACATGGTTGG	LRVREIRHGW	tgttgctacggtGGAGTGga	-5.96	-0.13;-0.13;-0.05;-0.05;-0.08;-1.24;-1.76;-1.93;-4.06;-4.94;-5.24;-5.91;-5.96;-2.65;-2.84	NA	NA
Actinomadura_oligospora_ATCC_43269_NZ_JADG01000004.1_618696-619296(+)_WP_026411837.1.tsv	NZ_JADG01000004.1|WP_026411837.1|176	Actinomadura oligospora ATCC 43269|NZ_JADG01000004.1|WP_026411837.1|176	30	ATGATCGTGCTAGCGTGCGGCCCGTCCTTG	MIVLACGPSL	cggtACGGGTccgctgcacg	-3.2	-1.77;-1.59;-1.26;-2.83;-3.2;-3.19;-2.95;-1.58;-0.13;-0.07;-0.1;-0.12;-0.1;-0.05;-0.08	NA	NA
Streptomyces_mobaraensis_NBRC_13819_=_DSM_40847_NZ_CP072827.1_6441032-6441632(+)_WP_004939106.1.tsv	NZ_CP072827.1|WP_004939106.1|165	Streptomyces mobaraensis NBRC 13819 = DSM 40847|NZ_CP072827.1|WP_004939106.1|165	30	ATGGTGGTGGGTGACGACGACATCTCCGGG	MVVGDDDISG	ctttcgcagAGGAGAcggac	-7.0	-0.04;-0.07;-0.07;-0.21;-0.74;-1.85;-4.75;-5.83;-6.36;-7.0;-6.41;-2.73;-1.65;-3.04;-3.35	NA	NA
Kribbella_flavida_DSM_17836_NC_013729.1_5539921-5540521(+)_YP_003382953.1.tsv	NC_013729.1|YP_003382953.1|130	Kribbella flavida DSM 17836|NC_013729.1|YP_003382953.1|130	30	GTGGCAGGAGTTGACGACGACATCTCGGGG	VAGVDDDISG	gatctccAGGAGAagcgaac	-7.0	-0.32;-0.0;-0.0;-0.09;-1.91;-3.6;-6.06;-7.0;-6.41;-2.74;-0.74;-0.59;-0.64;-0.85;-0.67	NA	NA
Micromonospora_aurantiaca_ATCC_27029_NC_014391.1_3000914-3001514(-)_YP_003835745.1.tsv	NC_014391.1|YP_003835745.1|387	Micromonospora aurantiaca ATCC 27029|NC_014391.1|YP_003835745.1|387	30	GTGGCATCGTCGGCGGCTTCCTGCTCGGCG	VASSAASCSA	ggcGGAAGGtggcatcgcct	-4.95	-4.85;-3.61;-3.68;-4.95;-2.85;-2.66;-4.46;-4.24;-1.57;-1.42;-1.41;-0.08;-0.07;-0.07;-0.07	NA	NA
Micromonospora_sp._WMMB235_NZ_MDRX01000001.1_1614830-1615430(+)_WP_030268892.1.tsv	NZ_MDRX01000001.1|WP_030268892.1|387	Micromonospora sp. WMMB235|NZ_MDRX01000001.1|WP_030268892.1|387	30	GTGGCATCGTCGGCGGCTTCCTGCTCGGCG	VASSAASCSA	ggcGGAAGGtggcatcgcct	-4.95	-4.85;-3.61;-3.68;-4.95;-2.85;-2.66;-4.46;-4.24;-1.57;-1.42;-1.41;-0.08;-0.07;-0.07;-0.07	NA	NA
Streptomyces_davaonensis_JCM_4913_NC_020504.1_239333-239933(+)_YP_007518727.1.tsv	NC_020504.1|YP_007518727.1|200	Streptomyces davaonensis JCM 4913|NC_020504.1|YP_007518727.1|200	30	GTGAAGGGACCGGGGGGTGTGGTGCTACGC	VKGPGGVVLR	cGCGGGCtgtcgacacacat	-3.21	-3.0;-3.21;-3.08;-2.86;-1.5;-0.13;-0.11;-0.36;-0.47;-0.41;-0.41;-0.3;-0.01;-0.0;-0.01	NA	NA
Streptomyces_anthocyanicus_JCM_4739_NZ_BMVQ01000001.1_612565-613165(+)_WP_030862849.1.tsv	NZ_BMVQ01000001.1|WP_030862849.1|154	Streptomyces anthocyanicus JCM 4739|NZ_BMVQ01000001.1|WP_030862849.1|154	30	GTGCAGCGAGGGAGTCGCGGACATGGTGGG	VQRGSRGHGG	ggctGGTGGCgacgttgatc	-4.24	-2.5;-1.72;-1.74;-3.87;-4.24;-1.71;-2.16;-2.17;-0.6;-0.54;-0.42;-0.13;-0.34;-0.4;-0.32	NA	NA
Streptomyces_coelicolor_M1154_pAMX4_NZ_JAATOK010000005.1_66461-67061(+)_NP_624946.1.tsv	NZ_JAATOK010000005.1|NP_624946.1|154	Streptomyces coelicolor M1154/pAMX4|NZ_JAATOK010000005.1|NP_624946.1|154	30	GTGCAGCGAGGGAGTCGCGGACATGGTGGG	VQRGSRGHGG	ggctGGTGGCgacgttgatc	-4.24	-2.5;-1.72;-1.74;-3.87;-4.24;-1.71;-2.16;-2.17;-0.6;-0.54;-0.42;-0.13;-0.34;-0.4;-0.32	NA	NA
Streptomyces_lividans_1326_NZ_CM001889.1_623655-624255(+)_WP_003978226.1.tsv	NZ_CM001889.1|WP_003978226.1|154	Streptomyces lividans 1326|NZ_CM001889.1|WP_003978226.1|154	30	GTGCAGCGAGGGAGTCGCGGACATGGTGGG	VQRGSRGHGG	ggctGGTGGCgacgttgatc	-4.24	-2.5;-1.72;-1.74;-3.87;-4.24;-1.71;-2.16;-2.17;-0.6;-0.54;-0.42;-0.13;-0.34;-0.4;-0.32	NA	NA
Streptomyces_clavuligerus_K4567_NZ_JADANO010000003.1_1157023-1157623(+)_WP_003955180.1.tsv	NZ_JADANO010000003.1|WP_003955180.1|205	Streptomyces clavuligerus K4567|NZ_JADANO010000003.1|WP_003955180.1|205	30	GTGCGCCGCCCCCCTGCGGACGGCGCGGGC	VRRPPADGAG	gggcgcgcctcgacGGCGGA	-4.85	-3.0;-1.74;-0.21;-0.15;-0.13;-0.07;-0.08;-0.3;-0.41;-0.46;-1.66;-1.87;-1.76;-3.96;-4.85	NA	NA
Streptomyces_tsukubensis_NRRL_18488_NZ_CP020700.1_7934198-7934798(+)_WP_006344697.1.tsv	NZ_CP020700.1|WP_006344697.1|95	Streptomyces tsukubensis NRRL 18488|NZ_CP020700.1|WP_006344697.1|95	30	GTGTCCACAGGAGACGACGACATCTCCGGG	VSTGDDDISG	ccgtgcaacGAGGAGcggca	-6.36	-0.17;-0.17;-0.14;-0.05;-0.09;-0.31;-1.89;-4.85;-5.92;-6.36;-6.22;-5.7;-2.53;-1.75;-1.69	NA	NA
Streptomyces_mobaraensis_NBRC_13819_=_DSM_40847_NZ_CP072827.1_6441032-6441632(+)_WP_004939106.1.tsv	NZ_CP072827.1|WP_004939106.1|184	Streptomyces mobaraensis NBRC 13819 = DSM 40847|NZ_CP072827.1|WP_004939106.1|184	33	ATCTTTCGCAGAGGAGACGGACATGGTGGTGGG	IFRRGDGHGGG	gtacggtgGGGAGGccagtg	-8.83	-1.26;-1.76;-1.93;-4.06;-5.18;-4.79;-5.77;-6.41;-8.83;-8.62;-4.93;-1.97;-1.44;-0.28;-0.29	NA	NA
Streptomyces_bingchenggensis_BCW-1_NC_016582.1_479667-480267(-)_YP_004958659.1.tsv	NC_016582.1|YP_004958659.1|108	Streptomyces bingchenggensis BCW-1|NC_016582.1|YP_004958659.1|108	33	ATCCCCGGATGTGAGCGGCCACCGGCTGGTGCG	IPGCERPPAGA	gacgacgacatctGCGGGTg	-3.33	-0.67;-0.46;-0.72;-0.67;-0.42;-0.41;-0.3;-0.0;-0.03;-0.05;-0.09;-1.35;-2.95;-3.33;-3.28	NA	NA
Streptomyces_anthocyanicus_JCM_4739_NZ_BMVQ01000001.1_612565-613165(+)_WP_030862849.1.tsv	NZ_BMVQ01000001.1|WP_030862849.1|154	Streptomyces anthocyanicus JCM 4739|NZ_BMVQ01000001.1|WP_030862849.1|154	33	ATCGTGCAGCGAGGGAGTCGCGGACATGGTGGG	IVQRGSRGHGG	ctaggctGGTGGCgacgttg	-4.24	-2.2;-2.2;-2.01;-2.5;-1.72;-1.74;-3.87;-4.24;-1.71;-2.16;-2.17;-0.6;-0.54;-0.42;-0.13	NA	NA
Streptomyces_coelicolor_M1154_pAMX4_NZ_JAATOK010000005.1_66461-67061(+)_NP_624946.1.tsv	NZ_JAATOK010000005.1|NP_624946.1|154	Streptomyces coelicolor M1154/pAMX4|NZ_JAATOK010000005.1|NP_624946.1|154	33	ATCGTGCAGCGAGGGAGTCGCGGACATGGTGGG	IVQRGSRGHGG	ctaggctGGTGGCgacgttg	-4.24	-2.2;-2.2;-2.01;-2.5;-1.72;-1.74;-3.87;-4.24;-1.71;-2.16;-2.17;-0.6;-0.54;-0.42;-0.13	NA	NA
Streptomyces_lividans_1326_NZ_CM001889.1_623655-624255(+)_WP_003978226.1.tsv	NZ_CM001889.1|WP_003978226.1|154	Streptomyces lividans 1326|NZ_CM001889.1|WP_003978226.1|154	33	ATCGTGCAGCGAGGGAGTCGCGGACATGGTGGG	IVQRGSRGHGG	ctaggctGGTGGCgacgttg	-4.24	-2.2;-2.2;-2.01;-2.5;-1.72;-1.74;-3.87;-4.24;-1.71;-2.16;-2.17;-0.6;-0.54;-0.42;-0.13	NA	NA
Streptomyces_clavuligerus_K4567_NZ_JADANO010000003.1_1157023-1157623(+)_WP_003955180.1.tsv	NZ_JADANO010000003.1|WP_003955180.1|358	Streptomyces clavuligerus K4567|NZ_JADANO010000003.1|WP_003955180.1|358	33	CTGGCCCGCTTCGGGCGGTGGAGCCCCTACGGC	LARFGRWSPYG	AGGACAcggcgcgcgagctg	-3.75	-3.75;-3.15;-0.32;-1.24;-1.58;-1.76;-1.89;-1.74;-0.21;-0.2;-0.51;-2.21;-2.5;-2.25;-1.97	NA	NA
Herbidospora_cretacea_NRRL_B-16917_NZ_JODQ01000007.1_1080288-1080888(-)_WP_030454778.1.tsv	NZ_JODQ01000007.1|WP_030454778.1|432	Herbidospora cretacea NRRL B-16917|NZ_JODQ01000007.1|WP_030454778.1|432	33	CTGGAATCCGAACCGCACGTGGTTCGACGACGA	LESEPHVVRRR	gcgcggtTCGAGAtcgccat	-3.02	-1.47;-1.93;-1.87;-1.76;-1.58;-0.35;-1.88;-3.02;-3.02;-2.73;-0.51;-0.36;-0.07;-0.07;-0.07	NA	NA
Microbispora_rosea_subsp._nonnitritogenes_NRRL_B-2631_NZ_JNZQ01000040.1_33662-34262(-)_WP_030511699.1.tsv	NZ_JNZQ01000040.1|WP_030511699.1|172	Microbispora rosea subsp. nonnitritogenes NRRL B-2631|NZ_JNZQ01000040.1|WP_030511699.1|172	33	CTGCTATGGTGTCGGCCGCTCGTGATTCGAGGC	LLWCRPLVIRG	tgacAGGCGGcggcgtcgaa	-4.35	-0.36;-1.95;-2.28;-2.44;-4.35;-4.14;-1.85;-3.96;-4.14;-1.85;-2.03;-1.84;-0.2;-0.39;-0.56	NA	NA
Streptomyces_canus_299MFChir4.1_NZ_KB911591.1_217093-217693(-)_WP_020120277.1.tsv	NZ_KB911591.1|WP_020120277.1|123	Streptomyces canus 299MFChir4.1|NZ_KB911591.1|WP_020120277.1|123	33	GTGAAGACGACATCTCCGGATGAGATCCGGATC	VKTTSPDEIRI	AGGAGTcacagacgtggtgg	-6.51	-6.51;-5.91;-2.24;-0.16;-0.07;-0.1;-0.51;-0.58;-0.62;-0.59;-0.44;-1.31;-1.83;-1.88;-3.87	NA	NA
Streptomyces_hygroscopicus_subsp._jinggangensis_5008_NC_017765.1_483286-483886(+)_YP_006241508.1.tsv	NC_017765.1|YP_006241508.1|123	Streptomyces hygroscopicus subsp. jinggangensis 5008|NC_017765.1|YP_006241508.1|123	33	GTGAAGACGACATCTCCGGGTGAGATCCGGATC	VKTTSPGEIRI	AGGAGTcgcagacgtggtgg	-6.51	-6.51;-5.91;-2.25;-0.23;-0.14;-0.21;-0.74;-0.74;-0.62;-0.59;-0.44;-1.31;-1.83;-1.88;-3.87	NA	NA
Streptomyces_sp._SID5470_NZ_WWIM01000001.1_489775-490375(+)_WP_007379536.1.tsv	NZ_WWIM01000001.1|WP_007379536.1|120	Streptomyces sp. SID5470|NZ_WWIM01000001.1|WP_007379536.1|120	33	GTGAAGACGACATCTCCGGGTGAGATCCGGATC	VKTTSPGEIRI	AGGAGTcacagacgtggtgg	-6.51	-6.51;-5.91;-2.24;-0.16;-0.07;-0.1;-0.51;-0.58;-0.62;-0.59;-0.44;-1.31;-1.83;-1.88;-3.87	NA	NA
Streptomyces_violaceorubidus_NRRL_B-16381_NZ_JODM01000018.1_50800-51400(+)_WP_030186605.1.tsv	NZ_JODM01000018.1|WP_030186605.1|123	Streptomyces violaceorubidus NRRL B-16381|NZ_JODM01000018.1|WP_030186605.1|123	33	GTGAAGACGACATCTCCGGGTGAGATCCGGATA	VKTTSPGEIRI	AGGAGTcacagacgtggtgg	-6.51	-6.51;-5.91;-2.24;-0.16;-0.07;-0.1;-0.51;-0.58;-0.62;-0.59;-0.44;-1.31;-1.83;-1.88;-3.87	NA	NA
Streptomyces_sp._NRRL_WC-3744_NZ_JOCJ01000049.1_46174-46774(-)_WP_030656504.1.tsv	NZ_JOCJ01000049.1|WP_030656504.1|125	Streptomyces sp. NRRL WC-3744|NZ_JOCJ01000049.1|WP_030656504.1|125	33	GTGAAGACGACATCTCCGGGTGAGATCCGGACC	VKTTSPGEIRT	AGGAGTcgcagacgtggtgg	-6.51	-6.51;-5.91;-2.25;-0.23;-0.14;-0.21;-0.74;-0.74;-0.62;-0.59;-0.44;-1.31;-1.83;-1.88;-3.87	NA	NA
Microbispora_rosea_subsp._nonnitritogenes_NRRL_B-2631_NZ_JNZQ01000040.1_33662-34262(-)_WP_030511699.1.tsv	NZ_JNZQ01000040.1|WP_030511699.1|119	Microbispora rosea subsp. nonnitritogenes NRRL B-2631|NZ_JNZQ01000040.1|WP_030511699.1|119	33	GTGAGGACGACATCTCCGGGTGATACCGGAGGT	VRTTSPGDTGG	tAGGAGAccagacgtggcag	-7.0	-5.98;-7.0;-6.41;-2.73;-0.47;-0.36;-0.51;-0.58;-0.62;-0.59;-0.44;-1.31;-1.65;-1.57;-1.87	NA	NA
Streptomyces_bingchenggensis_BCW-1_NC_016582.1_479667-480267(-)_YP_004958659.1.tsv	NC_016582.1|YP_004958659.1|130	Streptomyces bingchenggensis BCW-1|NC_016582.1|YP_004958659.1|130	33	GTGACGACGACATCTGCGGGTGATCCCCGGATG	VTTTSAGDPRM	AGGAGCggtcgacatggtgg	-6.22	-6.22;-5.7;-2.53;-1.93;-1.87;-1.87;-2.06;-0.47;-0.41;-0.41;-0.31;-1.07;-1.58;-1.74;-3.87	NA	NA
Streptomyces_mobaraensis_NBRC_13819_=_DSM_40847_NZ_CP072827.1_6441032-6441632(+)_WP_004939106.1.tsv	NZ_CP072827.1|WP_004939106.1|152	Streptomyces mobaraensis NBRC 13819 = DSM 40847|NZ_CP072827.1|WP_004939106.1|152	33	GTGACGACGACATCTCCGGGTGATACCCGGATC	VTTTSPGDTRI	GGAGACggacatggtggtgg	-6.41	-6.41;-2.73;-1.65;-3.04;-3.35;-3.35;-3.15;-0.31;-1.07;-1.58;-1.74;-3.87;-4.44;-1.88;-3.87	NA	NA
Streptomyces_clavuligerus_K4567_NZ_JADANO010000003.1_1157023-1157623(+)_WP_003955180.1.tsv	NZ_JADANO010000003.1|WP_003955180.1|119	Streptomyces clavuligerus K4567|NZ_JADANO010000003.1|WP_003955180.1|119	33	GTGACGACGACATCTCCGGGTGATACCCGGATG	VTTTSPGDTRM	AGGAGTgaccgacatggcgg	-6.51	-6.51;-5.96;-2.5;-0.67;-0.48;-0.32;-0.51;-0.41;-0.41;-0.41;-0.31;-1.07;-1.4;-1.58;-3.76	NA	NA
Streptomyces_albidoflavus_DSM_40455_NZ_PKLO01000046.1_102930-103530(+)_WP_030305274.1.tsv	NZ_PKLO01000046.1|WP_030305274.1|123	Streptomyces albidoflavus DSM 40455|NZ_PKLO01000046.1|WP_030305274.1|123	33	GTGACGACGACATCTCCGGGTGATACCCGGAGC	VTTTSPGDTRS	aGGGAGAccagacatggcgg	-7.01	-6.08;-7.01;-6.41;-2.73;-0.47;-0.36;-0.51;-0.58;-0.58;-0.47;-0.31;-1.07;-1.4;-1.58;-3.76	NA	NA
Streptomyces_albidoflavus_J1074_D14_NZ_CP113228.1_6027839-6028439(+)_WP_003946832.1.tsv	NZ_CP113228.1|WP_003946832.1|123	Streptomyces albidoflavus J1074_D14|NZ_CP113228.1|WP_003946832.1|123	33	GTGACGACGACATCTCCGGGTGATACCCGGAGC	VTTTSPGDTRS	aGGGAGAccagacatggcgg	-7.01	-6.08;-7.01;-6.41;-2.73;-0.47;-0.36;-0.51;-0.58;-0.58;-0.47;-0.31;-1.07;-1.4;-1.58;-3.76	NA	NA
Streptomyces_noursei_CCRC_11814_NZ_AROY02000145.1_36748-37348(+)_WP_020931060.1.tsv	NZ_AROY02000145.1|WP_020931060.1|158	Streptomyces noursei CCRC 11814|NZ_AROY02000145.1|WP_020931060.1|158	33	GTGACGACGACATCTCCGGGTGATACCCGGAGC	VTTTSPGDTRS	gAGGAGTccagacatggcgg	-6.51	-6.36;-6.51;-5.91;-2.24;-0.16;-0.16;-0.51;-0.58;-0.58;-0.47;-0.31;-1.07;-1.4;-1.58;-3.76	NA	NA
Saccharopolyspora_spinosa_DSM_44228_NZ_PJNB01000001.1_5152577-5153177(+)_WP_010693304.1.tsv	NZ_PJNB01000001.1|WP_010693304.1|113	Saccharopolyspora spinosa DSM 44228|NZ_PJNB01000001.1|WP_010693304.1|113	33	GTGACGACGACATCTCCGGGTGATACCCGGACG	VTTTSPGDTRT	aGGGAGAtcagacatggttg	-7.01	-6.08;-7.01;-6.41;-2.73;-0.5;-0.38;-0.51;-0.58;-0.58;-0.47;-0.31;-1.07;-1.58;-1.58;-1.65	NA	NA
Streptomyces_albus_subsp._albus_NRRL_F-4371_NZ_LMZE01000090.1_19523-20123(-)_WP_060729051.1.tsv	NZ_LMZE01000090.1|WP_060729051.1|120	Streptomyces albus subsp. albus NRRL F-4371|NZ_LMZE01000090.1|WP_060729051.1|120	33	GTGACGACGACATCTCCGGGTGATACCCGGACC	VTTTSPGDTRT	AGGAGAcgcagctgtggtgg	-7.0	-7.0;-6.41;-2.73;-0.55;-0.38;-0.22;-0.32;-0.28;-0.2;-0.21;-0.16;-1.23;-1.75;-1.88;-3.87	NA	NA
Streptomyces_rimosus_subsp._rimosus_NRRL_WC-3869_NZ_LGCQ01000090.1_5385-5985(-)_WP_031189901.1.tsv	NZ_LGCQ01000090.1|WP_031189901.1|123	Streptomyces rimosus subsp. rimosus NRRL WC-3869|NZ_LGCQ01000090.1|WP_031189901.1|123	33	GTGACGACGACATCTCCGGGTGATACCCGGACC	VTTTSPGDTRT	AGGAGAcgcagccgtggtgg	-7.0	-7.0;-6.41;-2.73;-0.55;-0.38;-0.22;-0.32;-0.28;-0.2;-0.2;-0.18;-1.31;-1.83;-1.88;-3.87	NA	NA
Streptomyces_rimosus_subsp._rimosus_NRRL_WC-3875_NZ_LGCR01000315.1_114676-115276(+)_WP_003980316.1.tsv	NZ_LGCR01000315.1|WP_003980316.1|123	Streptomyces rimosus subsp. rimosus NRRL WC-3875|NZ_LGCR01000315.1|WP_003980316.1|123	33	GTGACGACGACATCTCCGGGTGATACCCGGACC	VTTTSPGDTRT	AGGAGAcgcagccgtggtgg	-7.0	-7.0;-6.41;-2.73;-0.55;-0.38;-0.22;-0.32;-0.28;-0.2;-0.2;-0.18;-1.31;-1.83;-1.88;-3.87	NA	NA
Streptomyces_davaonensis_JCM_4913_NC_020504.1_239333-239933(+)_YP_007518727.1.tsv	NC_020504.1|YP_007518727.1|122	Streptomyces davaonensis JCM 4913|NC_020504.1|YP_007518727.1|122	33	GTGACGACGACATCTCCGGGTGAGATCCGGATC	VTTTSPGEIRI	AGGAGTcgcggacatggtgg	-6.51	-6.51;-5.91;-2.25;-0.23;-0.18;-1.4;-3.0;-3.37;-3.35;-3.15;-0.31;-1.07;-1.58;-1.74;-3.87	NA	NA
Streptomyces_pristinaespiralis_ATCC_25486_NZ_CM000950.1_7071254-7071854(-)_WP_005320650.1.tsv	NZ_CM000950.1|WP_005320650.1|119	Streptomyces pristinaespiralis ATCC 25486|NZ_CM000950.1|WP_005320650.1|119	33	GTGACGACGACATCTCCGGGTGAGATCCGGATC	VTTTSPGEIRI	AGGAGAcgcagacgtggttg	-7.0	-7.0;-6.41;-2.73;-0.55;-0.38;-0.22;-0.74;-0.74;-0.62;-0.59;-0.44;-1.31;-1.83;-1.75;-1.65	NA	NA
Kitasatospora_setae_NRRL_B-16185_NZ_JNWY01000005.1_110346-110946(+)_YP_004902867.1.tsv	NZ_JNWY01000005.1|YP_004902867.1|143	Kitasatospora setae NRRL B-16185|NZ_JNWY01000005.1|YP_004902867.1|143	33	GTGACGACGACATCTCCGGGTGAGACCCGGTTC	VTTTSPGETRF	aAGAGGGacagacgtggcgg	-6.02	-4.76;-6.02;-5.85;-4.23;-3.9;-3.16;-0.67;-0.58;-0.62;-0.59;-0.44;-1.31;-1.65;-1.71;-3.76	NA	NA
Kitasatospora_phosalacinea_NRRL_B-16230_NZ_JNWZ01000081.1_6251-6851(-)_WP_033221865.1.tsv	NZ_JNWZ01000081.1|WP_033221865.1|130	Kitasatospora phosalacinea NRRL B-16230|NZ_JNWZ01000081.1|WP_033221865.1|130	33	GTGACGACGACATCTCCGGGTGAGACCCGGTCC	VTTTSPGETRS	aAGAGGGacagctgtggcgg	-6.02	-4.76;-6.02;-5.85;-4.23;-3.9;-3.16;-0.41;-0.17;-0.2;-0.21;-0.16;-1.23;-1.57;-1.71;-3.76	NA	NA
Streptomyces_bingchenggensis_BCW-1_NC_016582.1_479667-480267(-)_YP_004958659.1.tsv	NC_016582.1|YP_004958659.1|266	Streptomyces bingchenggensis BCW-1|NC_016582.1|YP_004958659.1|266	36	ATTGCGCATCGGGTGGACCGGCACCCGGTGATCCGA	IAHRVDRHPVIR	tatGGCGGCtcttgcagaag	-4.14	-1.4;-1.58;-3.76;-4.14;-1.69;-1.58;-1.39;-0.05;-0.03;-0.05;-0.05;-0.18;-0.68;-0.79;-0.76	NA	NA
Streptomyces_rimosus_subsp._rimosus_NRRL_WC-3869_NZ_LGCQ01000090.1_5385-5985(-)_WP_031189901.1.tsv	NZ_LGCQ01000090.1|WP_031189901.1|379	Streptomyces rimosus subsp. rimosus NRRL WC-3869|NZ_LGCQ01000090.1|WP_031189901.1|379	36	TTGGCCGGGTGCTGTGAGCCTCGGCTGCGAGCAGCG	LAGCCEPRLRAA	atgcgttcccttccAGGGGA	-6.28	-0.17;-0.17;-0.16;-0.1;-0.07;-0.0;-0.0;-0.0;-0.0;-0.0;-0.09;-1.91;-3.41;-5.36;-6.28	NA	NA
Streptomyces_anthocyanicus_JCM_4739_NZ_BMVQ01000001.1_612565-613165(+)_WP_030862849.1.tsv	NZ_BMVQ01000001.1|WP_030862849.1|154	Streptomyces anthocyanicus JCM 4739|NZ_BMVQ01000001.1|WP_030862849.1|154	36	TTGATCGTGCAGCGAGGGAGTCGCGGACATGGTGGG	LIVQRGSRGHGG	ctgctaggctGGTGGCgacg	-4.24	-0.05;-0.13;-1.85;-2.2;-2.2;-2.01;-2.5;-1.72;-1.74;-3.87;-4.24;-1.71;-2.16;-2.17;-0.6	NA	NA
Streptomyces_coelicolor_M1154_pAMX4_NZ_JAATOK010000005.1_66461-67061(+)_NP_624946.1.tsv	NZ_JAATOK010000005.1|NP_624946.1|154	Streptomyces coelicolor M1154/pAMX4|NZ_JAATOK010000005.1|NP_624946.1|154	36	TTGATCGTGCAGCGAGGGAGTCGCGGACATGGTGGG	LIVQRGSRGHGG	ctgctaggctGGTGGCgacg	-4.24	-0.05;-0.13;-1.85;-2.2;-2.2;-2.01;-2.5;-1.72;-1.74;-3.87;-4.24;-1.71;-2.16;-2.17;-0.6	NA	NA
Streptomyces_lividans_1326_NZ_CM001889.1_623655-624255(+)_WP_003978226.1.tsv	NZ_CM001889.1|WP_003978226.1|154	Streptomyces lividans 1326|NZ_CM001889.1|WP_003978226.1|154	36	TTGATCGTGCAGCGAGGGAGTCGCGGACATGGTGGG	LIVQRGSRGHGG	ctgctaggctGGTGGCgacg	-4.24	-0.05;-0.13;-1.85;-2.2;-2.2;-2.01;-2.5;-1.72;-1.74;-3.87;-4.24;-1.71;-2.16;-2.17;-0.6	NA	NA
Streptomyces_clavuligerus_K4567_NZ_JADANO010000003.1_1157023-1157623(+)_WP_003955180.1.tsv	NZ_JADANO010000003.1|WP_003955180.1|358	Streptomyces clavuligerus K4567|NZ_JADANO010000003.1|WP_003955180.1|358	36	CTGCTGGCCCGCTTCGGGCGGTGGAGCCCCTACGGC	LLARFGRWSPYG	gCGAGGAcacggcgcgcgag	-5.92	-5.1;-5.92;-5.66;-3.75;-3.15;-0.32;-1.24;-1.58;-1.76;-1.89;-1.74;-0.21;-0.2;-0.51;-2.21	NA	NA
Saccharopolyspora_spinosa_DSM_44228_NZ_PJNB01000001.1_5152577-5153177(+)_WP_010693304.1.tsv	NZ_PJNB01000001.1|WP_010693304.1|66	Saccharopolyspora spinosa DSM 44228|NZ_PJNB01000001.1|WP_010693304.1|66	36	CTGCAGGCGCTCGTGCGCGCTGCGGTCGTGGCCATG	LQALVRAAVVAM	accCGGACGtgatctgccac	-3.43	-1.23;-2.93;-3.35;-3.43;-3.36;-0.44;-0.42;-0.57;-0.51;-0.32;-0.33;-0.05;-0.05;-0.05;-0.05	NA	NA
Wenjunlia_vitaminophila_ATCC_31673_NZ_LLZU01000010.1_118352-118952(+)_WP_018386818.1.tsv	NZ_LLZU01000010.1|WP_018386818.1|281	Wenjunlia vitaminophila ATCC 31673|NZ_LLZU01000010.1|WP_018386818.1|281	36	CTGACCACGGTGGGTGTGATCGTGACCAGCGAGGCA	LTTVGVIVTSEA	tcacctgggtggtcCTGGGG	-4.67	-0.0;-0.03;-1.07;-2.65;-3.03;-3.11;-4.64;-4.44;-1.75;-1.57;-1.57;-0.09;-1.07;-2.65;-4.67	NA	WP_018386819.1 (hypothetical protein) (truncation)
Saccharopolyspora_spinosa_DSM_44228_NZ_PJNB01000001.1_5152577-5153177(+)_WP_010693304.1.tsv	NZ_PJNB01000001.1|WP_010693304.1|113	Saccharopolyspora spinosa DSM 44228|NZ_PJNB01000001.1|WP_010693304.1|113	36	TTGGTGACGACGACATCTCCGGGTGATACCCGGACG	LVTTTSPGDTRT	gtgaGGGAGAtcagacatgg	-7.01	-4.92;-5.82;-5.85;-6.08;-7.01;-6.41;-2.73;-0.5;-0.38;-0.51;-0.58;-0.58;-0.47;-0.31;-1.07	NA	NA
Streptomyces_pristinaespiralis_ATCC_25486_NZ_CM000950.1_7071254-7071854(-)_WP_005320650.1.tsv	NZ_CM000950.1|WP_005320650.1|119	Streptomyces pristinaespiralis ATCC 25486|NZ_CM000950.1|WP_005320650.1|119	36	TTGGTGACGACGACATCTCCGGGTGAGATCCGGATC	LVTTTSPGEIRI	tcgAGGAGAcgcagacgtgg	-7.0	-4.84;-5.92;-6.36;-7.0;-6.41;-2.73;-0.55;-0.38;-0.22;-0.74;-0.74;-0.62;-0.59;-0.44;-1.31	NA	NA
Microbispora_rosea_subsp._nonnitritogenes_NRRL_B-2631_NZ_JNZQ01000040.1_33662-34262(-)_WP_030511699.1.tsv	NZ_JNZQ01000040.1|WP_030511699.1|61	Microbispora rosea subsp. nonnitritogenes NRRL B-2631|NZ_JNZQ01000040.1|WP_030511699.1|61	36	ATGACCGCCGCCGATGTGGCCCTCTCGGTCGTCCCC	MTAADVALSVVP	accggccccGGCAGGcgcgt	-4.47	-1.58;-1.58;-1.58;-1.39;-0.08;-1.23;-1.58;-1.58;-2.05;-4.47;-2.56;-2.44;-2.29;-1.74;-0.26	NA	NA
Streptomyces_mobaraensis_NBRC_13819_=_DSM_40847_NZ_CP072827.1_6441032-6441632(+)_WP_004939106.1.tsv	NZ_CP072827.1|WP_004939106.1|184	Streptomyces mobaraensis NBRC 13819 = DSM 40847|NZ_CP072827.1|WP_004939106.1|184	36	GTGATCTTTCGCAGAGGAGACGGACATGGTGGTGGG	VIFRRGDGHGGG	ctggtacggtgGGGAGGcca	-8.83	-1.58;-1.59;-1.59;-1.26;-1.76;-1.93;-4.06;-5.18;-4.79;-5.77;-6.41;-8.83;-8.62;-4.93;-1.97	NA	NA
Streptosporangium_roseum_DSM_43021_NC_013595.1_5905188-5905788(-)_YP_003340891.1.tsv	NC_013595.1|YP_003340891.1|281	Streptosporangium roseum DSM 43021|NC_013595.1|YP_003340891.1|281	36	GTGCCGAGCAGGTTCAGGTTCGGGCCATTGAGTACG	VPSRFRFGPLST	cgtacaccTCGGGCctgcgg	-3.08	-0.1;-0.08;-0.0;-0.0;-0.0;-0.04;-1.24;-2.82;-3.08;-3.08;-2.85;-1.4;-0.09;-0.09;-1.35	NA	NA
Streptomyces_clavuligerus_K4567_NZ_JADANO010000003.1_1157023-1157623(+)_WP_003955180.1.tsv	NZ_JADANO010000003.1|WP_003955180.1|132	Streptomyces clavuligerus K4567|NZ_JADANO010000003.1|WP_003955180.1|132	36	GTGACCGACATGGCGGGTGACGACGACATCTCCGGG	VTDMAGDDDISG	cgttgatcatgtatGGAGGA	-9.31	-0.34;-0.4;-0.32;-0.32;-0.32;-0.03;-0.07;-0.08;-0.08;-0.1;-1.1;-2.74;-5.24;-8.24;-9.31	NA	NA
Streptomyces_anthocyanicus_JCM_4739_NZ_BMVQ01000001.1_612565-613165(+)_WP_030862849.1.tsv	NZ_BMVQ01000001.1|WP_030862849.1|119	Streptomyces anthocyanicus JCM 4739|NZ_BMVQ01000001.1|WP_030862849.1|119	36	GTGACGACGACATCTCCGGGTGAGACCCGGTTCCGG	VTTTSPGETRFR	GGGAGTcgcggacatggtgg	-6.51	-6.51;-5.91;-2.25;-0.23;-0.18;-1.4;-3.0;-3.37;-3.35;-3.15;-0.31;-1.07;-1.58;-1.74;-3.87	NA	NA
Streptomyces_coelicolor_M1154_pAMX4_NZ_JAATOK010000005.1_66461-67061(+)_NP_624946.1.tsv	NZ_JAATOK010000005.1|NP_624946.1|119	Streptomyces coelicolor M1154/pAMX4|NZ_JAATOK010000005.1|NP_624946.1|119	36	GTGACGACGACATCTCCGGGTGAGACCCGGTTCCGG	VTTTSPGETRFR	GGGAGTcgcggacatggtgg	-6.51	-6.51;-5.91;-2.25;-0.23;-0.18;-1.4;-3.0;-3.37;-3.35;-3.15;-0.31;-1.07;-1.58;-1.74;-3.87	NA	NA
Streptomyces_lividans_1326_NZ_CM001889.1_623655-624255(+)_WP_003978226.1.tsv	NZ_CM001889.1|WP_003978226.1|119	Streptomyces lividans 1326|NZ_CM001889.1|WP_003978226.1|119	36	GTGACGACGACATCTCCGGGTGAGACCCGGTTCCGG	VTTTSPGETRFR	GGGAGTcgcggacatggtgg	-6.51	-6.51;-5.91;-2.25;-0.23;-0.18;-1.4;-3.0;-3.37;-3.35;-3.15;-0.31;-1.07;-1.58;-1.74;-3.87	NA	NA
Streptomyces_olivaceus_NRRL_B-3009_NZ_JOFH01000003.1_104709-105309(+)_WP_031031602.1.tsv	NZ_JOFH01000003.1|WP_031031602.1|114	Streptomyces olivaceus NRRL B-3009|NZ_JOFH01000003.1|WP_031031602.1|114	36	GTGACGACGACATCTCCGGGTGAGACCCGGAGCCGG	VTTTSPGETRSR	AGGAGTcgcggacatggtgg	-6.51	-6.51;-5.91;-2.25;-0.23;-0.18;-1.4;-3.0;-3.37;-3.35;-3.15;-0.31;-1.07;-1.58;-1.74;-3.87	NA	NA
Streptomyces_davaonensis_JCM_4913_NC_020504.1_239333-239933(+)_YP_007518727.1.tsv	NC_020504.1|YP_007518727.1|292	Streptomyces davaonensis JCM 4913|NC_020504.1|YP_007518727.1|292	36	GTGTACGACGCCAGAGAGCGAGCGCCGTCACCGGCT	VYDARERAPSPA	cGGGAGAcgcttgcacacgt	-7.01	-6.07;-7.01;-6.41;-2.73;-0.55;-0.38;-0.07;-0.09;-0.09;-0.05;-0.05;-0.05;-0.05;-0.04;-0.1	NA	NA
Kitasatospora_setae_NRRL_B-16185_NZ_JNWY01000005.1_110346-110946(+)_YP_004902867.1.tsv	NZ_JNWY01000005.1|YP_004902867.1|175	Kitasatospora setae NRRL B-16185|NZ_JNWY01000005.1|YP_004902867.1|175	39	ATCGCGGGCATCGCGTGGAAGAGGGACAGACGTGGCGGG	IAGIAWKRDRRGG	aagtcGCGGACagcgcaggt	-3.37	-0.29;-0.23;-0.18;-1.4;-3.0;-3.37;-3.35;-3.16;-0.41;-0.22;-0.26;-0.2;-0.27;-2.28;-2.75	NA	NA
Herbidospora_cretacea_NRRL_B-16917_NZ_JODQ01000007.1_1080288-1080888(-)_WP_030454778.1.tsv	NZ_JODQ01000007.1|WP_030454778.1|167	Herbidospora cretacea NRRL B-16917|NZ_JODQ01000007.1|WP_030454778.1|167	39	ATCGCCCTTTCGGCGATGGTGTACCTCCACACCCCTCCG	IALSAMVYLHTPP	tgttGGCGGTtcatcccctg	-4.34	-1.21;-1.55;-1.58;-3.76;-4.34;-1.87;-1.76;-1.57;-0.07;-0.0;-0.0;-0.0;-0.0;-0.0;-0.03	NA	NA
Streptosporangium_roseum_DSM_43021_NC_013595.1_5905188-5905788(-)_YP_003340891.1.tsv	NC_013595.1|YP_003340891.1|84	Streptosporangium roseum DSM 43021|NC_013595.1|YP_003340891.1|84	39	ATCCCGGATCACATGGCCATCGGTGACGCGCCCATCGCG	IPDHMAIGDAPIA	gaagaagacatctcCGGGTG	-3.28	-0.97;-0.78;-1.09;-0.93;-0.61;-0.47;-0.3;-0.0;-0.0;-0.0;-0.04;-1.24;-2.82;-3.19;-3.28	NA	NA
Actinomadura_oligospora_ATCC_43269_NZ_JADG01000004.1_618696-619296(+)_WP_026411837.1.tsv	NZ_JADG01000004.1|WP_026411837.1|321	Actinomadura oligospora ATCC 43269|NZ_JADG01000004.1|WP_026411837.1|321	39	ATTCAACGGAGAAATCAGGAATCGGCGTCGGCAGCCGAA	IQRRNQESASAAE	aggccccGGCGGCatcggtc	-4.14	-1.97;-1.39;-0.08;-1.23;-1.58;-1.76;-3.96;-4.14;-1.69;-1.6;-1.41;-0.08;-1.24;-1.76;-1.76	NA	NA
Micromonospora_maris_NRRL_B-24793_NZ_LMWI01000002.1_535862-536462(-)_YP_004405255.1.tsv	NZ_LMWI01000002.1|YP_004405255.1|-31	Micromonospora maris NRRL B-24793|NZ_LMWI01000002.1|YP_004405255.1|-31	39	CTGTCCCGATGTCCGATTCTTTCGTCGTCTGCTCGAACC	LSRCPILSSSART	ctgccctcacatcCGAGGTt	-5.42	-0.05;-0.05;-0.05;-0.0;-0.0;-0.0;-0.0;-0.0;-0.0;-0.04;-0.3;-1.88;-4.84;-5.42;-5.12	NA	NA
Streptomyces_ruber_NRRL_ISP-5378_NZ_JOAQ01000040.1_126702-127302(+)_WP_030356641.1.tsv	NZ_JOAQ01000040.1|WP_030356641.1|369	Streptomyces ruber NRRL ISP-5378|NZ_JOAQ01000040.1|WP_030356641.1|369	39	TTGACGGTCCCTCACAGGAGGCCGCATTCGTCACCCGCC	LTVPHRRPHSSPA	cgcGGCGGGacatcggtcaa	-5.09	-1.74;-1.85;-3.96;-5.09;-3.94;-4.14;-3.9;-3.15;-0.3;-0.04;-1.24;-1.76;-1.76;-1.76;-1.57	NA	NA
Streptomyces_viridosporus_ATCC_14672_NZ_DS999642.1_102784-103384(-)_WP_004994195.1.tsv	NZ_DS999642.1|WP_004994195.1|265	Streptomyces viridosporus ATCC 14672|NZ_DS999642.1|WP_004994195.1|265	39	GTGCCCCGTCGGCCGGAGAGGACCGCCGCGGCGAAGCCC	VPRRPERTAAAKP	acctcgaccgcgACGAGAcc	-3.03	-0.04;-0.3;-0.41;-0.41;-0.43;-0.34;-0.11;-0.45;-0.6;-0.6;-0.72;-1.93;-3.03;-3.02;-2.73	NA	NA
Wenjunlia_vitaminophila_ATCC_31673_NZ_LLZU01000010.1_118352-118952(+)_WP_018386818.1.tsv	NZ_LLZU01000010.1|WP_018386818.1|281	Wenjunlia vitaminophila ATCC 31673|NZ_LLZU01000010.1|WP_018386818.1|281	42	CTGGGGCTGACCACGGTGGGTGTGATCGTGACCAGCGAGGCA	LGLTTVGVIVTSEA	tctggttcacctGGGTGGtc	-4.64	-1.57;-1.57;-1.57;-1.57;-0.07;-0.0;-0.0;-0.03;-1.07;-2.65;-3.03;-3.11;-4.64;-4.44;-1.75	NA	WP_018386819.1 (hypothetical protein) (truncation)
Herbidospora_cretacea_NRRL_B-16917_NZ_JODQ01000007.1_1080288-1080888(-)_WP_030454778.1.tsv	NZ_JODQ01000007.1|WP_030454778.1|167	Herbidospora cretacea NRRL B-16917|NZ_JODQ01000007.1|WP_030454778.1|167	42	CTGATCGCCCTTTCGGCGATGGTGTACCTCCACACCCCTCCG	LIALSAMVYLHTPP	gcctgttGGCGGTtcatccc	-4.34	-0.11;-0.07;-0.1;-1.21;-1.55;-1.58;-3.76;-4.34;-1.87;-1.76;-1.57;-0.07;-0.0;-0.0;-0.0	NA	NA
Streptomyces_viridosporus_ATCC_14672_NZ_DS999642.1_102784-103384(-)_WP_004994195.1.tsv	NZ_DS999642.1|WP_004994195.1|137	Streptomyces viridosporus ATCC 14672|NZ_DS999642.1|WP_004994195.1|137	42	TTGAGGAGCCCCGACATGGTGGTGGACGACGACATCTCCGGG	LRSPDMVVDDDISG	cCGGAGAcgttgatcgcttg	-6.61	-5.43;-6.61;-6.41;-2.73;-0.59;-0.42;-0.13;-0.34;-0.4;-0.32;-0.34;-0.36;-0.07;-0.07;-0.09	NA	NA
Streptomyces_bingchenggensis_BCW-1_NC_016582.1_479667-480267(-)_YP_004958659.1.tsv	NC_016582.1|YP_004958659.1|108	Streptomyces bingchenggensis BCW-1|NC_016582.1|YP_004958659.1|108	42	CTGCGGGTGATCCCCGGATGTGAGCGGCCACCGGCTGGTGCG	LRVIPGCERPPAGA	atGGTGGGtgacgacgacat	-5.18	-1.74;-3.87;-5.18;-3.2;-3.11;-3.37;-2.29;-0.53;-0.6;-0.67;-0.46;-0.72;-0.67;-0.42;-0.41	NA	NA
Streptosporangium_roseum_DSM_43021_NC_013595.1_5905188-5905788(-)_YP_003340891.1.tsv	NC_013595.1|YP_003340891.1|281	Streptosporangium roseum DSM 43021|NC_013595.1|YP_003340891.1|281	42	CTGCGGGTGCCGAGCAGGTTCAGGTTCGGGCCATTGAGTACG	LRVPSRFRFGPLST	tgctgccgtacaccTCGGGC	-3.08	-0.1;-0.1;-0.08;-0.14;-0.14;-0.1;-0.1;-0.08;-0.0;-0.0;-0.0;-0.04;-1.24;-2.82;-3.08	NA	NA
Kitasatospora_phosalacinea_NRRL_B-16230_NZ_JNWZ01000081.1_6251-6851(-)_WP_033221865.1.tsv	NZ_JNWZ01000081.1|WP_033221865.1|130	Kitasatospora phosalacinea NRRL B-16230|NZ_JNWZ01000081.1|WP_033221865.1|130	42	CTGTGGCGGGTGACGACGACATCTCCGGGTGAGACCCGGTCC	LWRVTTTSPGETRS	gaggtacggaAGAGGGacag	-6.02	-5.12;-2.17;-1.59;-1.26;-2.94;-3.6;-3.68;-3.79;-1.9;-4.76;-6.02;-5.85;-4.23;-3.9;-3.16	NA	NA
Streptomyces_albus_subsp._albus_NRRL_F-4371_NZ_LMZE01000090.1_19523-20123(-)_WP_060729051.1.tsv	NZ_LMZE01000090.1|WP_060729051.1|120	Streptomyces albus subsp. albus NRRL F-4371|NZ_LMZE01000090.1|WP_060729051.1|120	42	CTGTGGTGGGTGACGACGACATCTCCGGGTGATACCCGGACC	LWWVTTTSPGDTRT	ctcggatcgAGGAGAcgcag	-7.0	-2.93;-3.43;-3.43;-3.24;-0.52;-1.88;-4.84;-5.92;-6.36;-7.0;-6.41;-2.73;-0.55;-0.38;-0.22	NA	NA
Streptomyces_varsoviensis_NRRL_ISP-5346_NZ_JOBF01000039.1_20887-21487(+)_WP_030891867.1.tsv	NZ_JOBF01000039.1|WP_030891867.1|362	Streptomyces varsoviensis NRRL ISP-5346|NZ_JOBF01000039.1|WP_030891867.1|362	42	GTGGCGAGGGGCCCGGAGAACGCGTGCCGGTGCCGGGAACCG	VARGPENACRCREP	gggcCGGGGCcgaagcgcag	-5.24	-2.85;-2.12;-2.84;-4.88;-5.24;-5.02;-2.85;-1.53;-0.54;-0.61;-0.69;-0.59;-0.28;-0.2;-0.27	NA	NA
Micromonospora_aurantiaca_ATCC_27029_NC_014391.1_3000914-3001514(-)_YP_003835745.1.tsv	NC_014391.1|YP_003835745.1|387	Micromonospora aurantiaca ATCC 27029|NC_014391.1|YP_003835745.1|387	42	GTGGCATCGCCTGTGGCATCGTCGGCGGCTTCCTGCTCGGCG	VASPVASSAASCSA	gctcgccgggtcGGCGGAag	-4.85	-0.11;-0.07;-0.1;-1.28;-2.84;-3.19;-3.19;-2.99;-2.59;-1.62;-1.76;-3.96;-4.85;-3.61;-3.68	NA	NA
Micromonospora_sp._WMMB235_NZ_MDRX01000001.1_1614830-1615430(+)_WP_030268892.1.tsv	NZ_MDRX01000001.1|WP_030268892.1|387	Micromonospora sp. WMMB235|NZ_MDRX01000001.1|WP_030268892.1|387	42	GTGGCATCGCCTGTGGCATCGTCGGCGGCTTCCTGCTCGGCG	VASPVASSAASCSA	gctcgccgggtcGGCGGAag	-4.85	-0.11;-0.07;-0.1;-1.28;-2.84;-3.19;-3.19;-2.99;-2.59;-1.62;-1.76;-3.96;-4.85;-3.61;-3.68	NA	NA
Saccharopolyspora_spinosa_DSM_44228_NZ_PJNB01000001.1_5152577-5153177(+)_WP_010693304.1.tsv	NZ_PJNB01000001.1|WP_010693304.1|66	Saccharopolyspora spinosa DSM 44228|NZ_PJNB01000001.1|WP_010693304.1|66	45	ATCTGCCACCTGCAGGCGCTCGTGCGCGCTGCGGTCGTGGCCATG	ICHLQALVRAAVVAM	ccgggtgataccCGGACGtg	-3.43	-3.19;-3.28;-3.37;-2.3;-0.51;-0.32;-0.32;-0.0;-0.04;-1.23;-2.93;-3.35;-3.43;-3.36;-0.44	NA	NA
Streptomyces_ruber_NRRL_ISP-5378_NZ_JOAQ01000040.1_126702-127302(+)_WP_030356641.1.tsv	NZ_JOAQ01000040.1|WP_030356641.1|265	Streptomyces ruber NRRL ISP-5378|NZ_JOAQ01000040.1|WP_030356641.1|265	45	ATCCGCGGCGAACACACAGCCGACGTGAATCGACACACGCACAGA	IRGEHTADVNRHTHR	caacggcggcgtcaCAGGAG	-6.06	-1.24;-1.58;-1.76;-3.96;-4.14;-1.85;-2.03;-1.84;-0.17;-0.1;-0.07;-0.1;-1.91;-3.6;-6.06	NA	NA
Streptomyces_viridosporus_ATCC_14672_NZ_DS999642.1_102784-103384(-)_WP_004994195.1.tsv	NZ_DS999642.1|WP_004994195.1|137	Streptomyces viridosporus ATCC 14672|NZ_DS999642.1|WP_004994195.1|137	45	TTGTTGAGGAGCCCCGACATGGTGGTGGACGACGACATCTCCGGG	LLRSPDMVVDDDISG	ctgcCGGAGAcgttgatcgc	-6.61	-0.08;-1.27;-2.94;-5.43;-6.61;-6.41;-2.73;-0.59;-0.42;-0.13;-0.34;-0.4;-0.32;-0.34;-0.36	NA	NA
Streptomyces_bingchenggensis_BCW-1_NC_016582.1_479667-480267(-)_YP_004958659.1.tsv	NC_016582.1|YP_004958659.1|266	Streptomyces bingchenggensis BCW-1|NC_016582.1|YP_004958659.1|266	45	TTGCAGAAGATTGCGCATCGGGTGGACCGGCACCCGGTGATCCGA	LQKIAHRVDRHPVIR	gcGGTGGCttatggcggctc	-4.24	-2.02;-4.06;-4.24;-1.57;-1.4;-1.39;-0.05;-0.03;-1.07;-1.4;-1.58;-3.76;-4.14;-1.69;-1.58	NA	NA
Streptosporangium_amethystogenes_NRRL_B-2639_NZ_JOEQ01000010.1_214204-214804(-)_WP_030912788.1.tsv	NZ_JOEQ01000010.1|WP_030912788.1|174	Streptosporangium amethystogenes NRRL B-2639|NZ_JOEQ01000010.1|WP_030912788.1|174	45	TTGACGATGAGAGAAGGACCCTTCGCTGATAAGGTAGTCGGTCAG	LTMREGPFADKVVGQ	ttcgTCGGGCccctgatttg	-3.08	-0.1;-0.14;-1.3;-2.85;-3.08;-3.08;-2.85;-1.39;-0.05;-0.03;-0.21;-0.32;-0.32;-0.32;-0.33	NA	NA
Streptomyces_anthocyanicus_JCM_4739_NZ_BMVQ01000001.1_612565-613165(+)_WP_030862849.1.tsv	NZ_BMVQ01000001.1|WP_030862849.1|154	Streptomyces anthocyanicus JCM 4739|NZ_BMVQ01000001.1|WP_030862849.1|154	45	GTGGCGACGTTGATCGTGCAGCGAGGGAGTCGCGGACATGGTGGG	VATLIVQRGSRGHGG	GGAGCCcggctgctaggctg	-5.62	-5.62;-1.96;-0.14;-1.25;-1.58;-1.58;-1.62;-1.46;-0.1;-0.05;-0.13;-1.85;-2.2;-2.2;-2.01	NA	NA
Streptomyces_coelicolor_M1154_pAMX4_NZ_JAATOK010000005.1_66461-67061(+)_NP_624946.1.tsv	NZ_JAATOK010000005.1|NP_624946.1|154	Streptomyces coelicolor M1154/pAMX4|NZ_JAATOK010000005.1|NP_624946.1|154	45	GTGGCGACGTTGATCGTGCAGCGAGGGAGTCGCGGACATGGTGGG	VATLIVQRGSRGHGG	GGAGCCcggctgctaggctg	-5.62	-5.62;-1.96;-0.14;-1.25;-1.58;-1.58;-1.62;-1.46;-0.1;-0.05;-0.13;-1.85;-2.2;-2.2;-2.01	NA	NA
Streptomyces_lividans_1326_NZ_CM001889.1_623655-624255(+)_WP_003978226.1.tsv	NZ_CM001889.1|WP_003978226.1|154	Streptomyces lividans 1326|NZ_CM001889.1|WP_003978226.1|154	45	GTGGCGACGTTGATCGTGCAGCGAGGGAGTCGCGGACATGGTGGG	VATLIVQRGSRGHGG	GGAGCCcggctgctaggctg	-5.62	-5.62;-1.96;-0.14;-1.25;-1.58;-1.58;-1.62;-1.46;-0.1;-0.05;-0.13;-1.85;-2.2;-2.2;-2.01	NA	NA
Saccharopolyspora_spinosa_DSM_44228_NZ_PJNB01000001.1_5152577-5153177(+)_WP_010693304.1.tsv	NZ_PJNB01000001.1|WP_010693304.1|417	Saccharopolyspora spinosa DSM 44228|NZ_PJNB01000001.1|WP_010693304.1|417	45	GTGGCTGTTCGTCGAGCGCCAAGGTCAACTTCTTCTGGGGGCCGA	VAVRRAPRSTSSGGR	tggcgccagccGGACGGatc	-4.56	-1.71;-1.7;-0.13;-0.16;-0.21;-0.17;-0.2;-1.31;-2.94;-3.35;-3.43;-4.56;-3.04;-3.43;-3.43	NA	NA
Streptomyces_davaonensis_JCM_4913_NC_020504.1_239333-239933(+)_YP_007518727.1.tsv	NC_020504.1|YP_007518727.1|285	Streptomyces davaonensis JCM 4913|NC_020504.1|YP_007518727.1|285	45	GTGTGTACGACGCCAGAGAGCGAGCGCCGTCACCGGCTTAACTGG	VCTTPESERRHRLNW	tacGGGAGAcgcttgcacac	-7.01	-2.83;-3.85;-6.07;-7.01;-6.41;-2.73;-0.55;-0.38;-0.07;-0.09;-0.09;-0.05;-0.05;-0.05;-0.05	NA	NA
Streptomyces_hygroscopicus_subsp._jinggangensis_5008_NC_017765.1_483286-483886(+)_YP_006241508.1.tsv	NC_017765.1|YP_006241508.1|297	Streptomyces hygroscopicus subsp. jinggangensis 5008|NC_017765.1|YP_006241508.1|297	45	GTGAACACTGTCGACCATCCACGACACCGTCACCTATTTAACTGG	VNTVDHPRHRHLFNW	gttcGGGCGAgcccacacgt	-3.28	-1.25;-2.82;-3.08;-3.17;-3.28;-2.71;-2.5;-2.25;-1.96;-0.11;-0.05;-0.0;-0.0;-0.04;-0.1	NA	NA
Streptomyces_sp._NRRL_WC-3744_NZ_JOCJ01000049.1_46174-46774(-)_WP_030656504.1.tsv	NZ_JOCJ01000049.1|WP_030656504.1|303	Streptomyces sp. NRRL WC-3744|NZ_JOCJ01000049.1|WP_030656504.1|303	45	GTGAACACCGTCGGCTGCTTGCGACACCGTCACCTATTCAACTGG	VNTVGCLRHRHLFNW	gtTCGGGCcagcccacacgt	-3.08	-1.25;-2.82;-3.08;-3.08;-2.85;-1.44;-0.21;-0.17;-0.17;-0.11;-0.05;-0.0;-0.0;-0.04;-0.1	NA	NA
Streptomyces_hygroscopicus_subsp._jinggangensis_5008_NC_017765.1_483286-483886(+)_YP_006241508.1.tsv	NC_017765.1|YP_006241508.1|341	Streptomyces hygroscopicus subsp. jinggangensis 5008|NC_017765.1|YP_006241508.1|341	45	GTGCGGCCGGACGGGCAGGCACCGGTTCGGGCGAGCCCACACGTG	VRPDGQAPVRASPHV	gtggcgacgatccCGGAGAg	-6.61	-1.71;-2.16;-2.17;-0.6;-0.72;-0.69;-0.44;-0.44;-0.32;-0.04;-1.23;-2.93;-5.43;-6.61;-6.43	NA	NA
Streptomyces_sp._SID5470_NZ_WWIM01000001.1_489775-490375(+)_WP_007379536.1.tsv	NZ_WWIM01000001.1|WP_007379536.1|38	Streptomyces sp. SID5470|NZ_WWIM01000001.1|WP_007379536.1|38	45	GTGGTCCGTTTCGTCGTACCCCTTTCCCCGTCTGCCCAGGGCAGG	VVRFVVPLSPSAQGR	cgctGAGGAGcgctgccgag	-6.36	-0.31;-1.62;-4.55;-5.63;-6.36;-6.22;-5.7;-2.1;-0.2;-0.15;-0.12;-0.1;-0.08;-0.34;-1.89	NA	NA
Streptomyces_noursei_NBRC_14147_NZ_BHXC01000006.1_931087-931687(+)_WP_016570273.1.tsv	NZ_BHXC01000006.1|WP_016570273.1|139	Streptomyces noursei NBRC 14147|NZ_BHXC01000006.1|WP_016570273.1|139	45	GTGGTGAGGAGCCCAGACATGGTGGCGGACGACGACATCTCCGGG	VVRSPDMVADDDISG	ctGGAGCGaacgttgatcgt	-5.7	-5.24;-5.62;-5.7;-2.34;-0.85;-0.67;-0.53;-0.43;-0.1;-0.13;-0.34;-0.4;-0.32;-0.34;-0.38	NA	NA
Streptomyces_ruber_NRRL_ISP-5378_NZ_JOAQ01000040.1_126702-127302(+)_WP_030356641.1.tsv	NZ_JOAQ01000040.1|WP_030356641.1|369	Streptomyces ruber NRRL ISP-5378|NZ_JOAQ01000040.1|WP_030356641.1|369	48	ATCGGTCAATTGACGGTCCCTCACAGGAGGCCGCATTCGTCACCCGCC	IGQLTVPHRRPHSSPA	ccacgagttcgcGGCGGGac	-5.09	-0.3;-1.89;-2.54;-2.53;-2.24;-0.19;-0.13;-0.11;-1.4;-1.74;-1.85;-3.96;-5.09;-3.94;-4.14	NA	NA
Streptomyces_tsukubensis_NRRL_18488_NZ_CP020700.1_7934198-7934798(+)_WP_006344697.1.tsv	NZ_CP020700.1|WP_006344697.1|15	Streptomyces tsukubensis NRRL 18488|NZ_CP020700.1|WP_006344697.1|15	48	ATCAGCCGTACCGGCCTCACAGTCGTACCCTGTCCCCTCGCGCACACC	ISRTGLTVVPCPLAHT	gtccgcaggccgtcGGCGGC	-4.14	-0.13;-0.07;-0.21;-2.28;-2.56;-2.28;-1.99;-1.45;-0.14;-0.14;-1.3;-1.62;-1.76;-3.96;-4.14	NA	NA
Saccharopolyspora_spinosa_DSM_44228_NZ_PJNB01000001.1_5152577-5153177(+)_WP_010693304.1.tsv	NZ_PJNB01000001.1|WP_010693304.1|417	Saccharopolyspora spinosa DSM 44228|NZ_PJNB01000001.1|WP_010693304.1|417	48	ATCGTGGCTGTTCGTCGAGCGCCAAGGTCAACTTCTTCTGGGGGCCGA	IVAVRRAPRSTSSGGR	acctggcgccagccGGACGG	-4.56	-1.07;-1.4;-1.58;-1.71;-1.7;-0.13;-0.16;-0.21;-0.17;-0.2;-1.31;-2.94;-3.35;-3.43;-4.56	NA	NA
Streptomyces_noursei_CCRC_11814_NZ_AROY02000145.1_36748-37348(+)_WP_020931060.1.tsv	NZ_AROY02000145.1|WP_020931060.1|306	Streptomyces noursei CCRC 11814|NZ_AROY02000145.1|WP_020931060.1|306	48	CTGGGGACCAGGCACCTCCTCACCTGCCTGGCGTGGGACCTGGTGCTC	LGTRHLLTCLAWDLVL	CGGAGCgggacggcggcggg	-5.82	-5.82;-5.7;-2.53;-3.06;-3.94;-4.14;-3.96;-4.56;-1.87;-1.76;-3.96;-4.14;-1.85;-3.96;-5.09	NA	WP_016577839.1 (hypothetical protein) (truncation)
Saccharopolyspora_spinosa_DSM_44228_NZ_PJNB01000001.1_5152577-5153177(+)_WP_010693304.1.tsv	NZ_PJNB01000001.1|WP_010693304.1|145	Saccharopolyspora spinosa DSM 44228|NZ_PJNB01000001.1|WP_010693304.1|145	48	TTGCTACGGTGGAGTGGATTGCGAGTGAGGGAGATCAGACATGGTTGG	LLRWSGLRVREIRHGW	tggcaccgccCGGAGCcctg	-5.82	-1.41;-1.41;-0.08;-0.07;-0.07;-0.07;-0.1;-1.25;-2.93;-5.43;-5.82;-5.62;-1.96;-0.11;-0.07	NA	NA
Streptosporangium_amethystogenes_NRRL_B-2639_NZ_JOEQ01000010.1_214204-214804(-)_WP_030912788.1.tsv	NZ_JOEQ01000010.1|WP_030912788.1|174	Streptosporangium amethystogenes NRRL B-2639|NZ_JOEQ01000010.1|WP_030912788.1|174	48	TTGTTGACGATGAGAGAAGGACCCTTCGCTGATAAGGTAGTCGGTCAG	LLTMREGPFADKVVGQ	cggttcgTCGGGCccctgat	-3.08	-1.76;-1.58;-0.16;-0.1;-0.14;-1.3;-2.85;-3.08;-3.08;-2.85;-1.39;-0.05;-0.03;-0.21;-0.32	NA	NA
Streptomyces_rimosus_subsp._rimosus_NRRL_WC-3869_NZ_LGCQ01000090.1_5385-5985(-)_WP_031189901.1.tsv	NZ_LGCQ01000090.1|WP_031189901.1|155	Streptomyces rimosus subsp. rimosus NRRL WC-3869|NZ_LGCQ01000090.1|WP_031189901.1|155	48	CTGTCGAACGAACGTGATCTCGGATCGAGGAGACGCAGCCGTGGTGGG	LSNERDLGSRRRSRGG	aCCGGACccatggtgttacc	-3.35	-2.93;-3.35;-3.35;-3.15;-0.3;-0.0;-0.03;-1.07;-1.58;-1.74;-1.99;-1.98;-0.16;-0.07;-0.07	NA	NA
Streptomyces_anthocyanicus_JCM_4739_NZ_BMVQ01000001.1_612565-613165(+)_WP_030862849.1.tsv	NZ_BMVQ01000001.1|WP_030862849.1|154	Streptomyces anthocyanicus JCM 4739|NZ_BMVQ01000001.1|WP_030862849.1|154	48	CTGGTGGCGACGTTGATCGTGCAGCGAGGGAGTCGCGGACATGGTGGG	LVATLIVQRGSRGHGG	gcGGGAGCccggctgctagg	-6.22	-3.94;-6.07;-6.22;-5.62;-1.96;-0.14;-1.25;-1.58;-1.58;-1.62;-1.46;-0.1;-0.05;-0.13;-1.85	NA	NA
Streptomyces_coelicolor_M1154_pAMX4_NZ_JAATOK010000005.1_66461-67061(+)_NP_624946.1.tsv	NZ_JAATOK010000005.1|NP_624946.1|154	Streptomyces coelicolor M1154/pAMX4|NZ_JAATOK010000005.1|NP_624946.1|154	48	CTGGTGGCGACGTTGATCGTGCAGCGAGGGAGTCGCGGACATGGTGGG	LVATLIVQRGSRGHGG	gcGGGAGCccggctgctagg	-6.22	-3.94;-6.07;-6.22;-5.62;-1.96;-0.14;-1.25;-1.58;-1.58;-1.62;-1.46;-0.1;-0.05;-0.13;-1.85	NA	NA
Streptomyces_lividans_1326_NZ_CM001889.1_623655-624255(+)_WP_003978226.1.tsv	NZ_CM001889.1|WP_003978226.1|154	Streptomyces lividans 1326|NZ_CM001889.1|WP_003978226.1|154	48	CTGGTGGCGACGTTGATCGTGCAGCGAGGGAGTCGCGGACATGGTGGG	LVATLIVQRGSRGHGG	gcGGGAGCccggctgctagg	-6.22	-3.94;-6.07;-6.22;-5.62;-1.96;-0.14;-1.25;-1.58;-1.58;-1.62;-1.46;-0.1;-0.05;-0.13;-1.85	NA	NA
Streptomyces_pristinaespiralis_ATCC_25486_NZ_CM000950.1_7071254-7071854(-)_WP_005320650.1.tsv	NZ_CM000950.1|WP_005320650.1|132	Streptomyces pristinaespiralis ATCC 25486|NZ_CM000950.1|WP_005320650.1|132	48	ATGAATCGAGGAGACGCAGACGTGGTTGGTGACGACGACATCTCCGGG	MNRGDADVVGDDDISG	agctgccAGGGACgttgacc	-4.23	-0.17;-0.1;-0.05;-0.14;-1.93;-3.41;-4.11;-4.23;-3.96;-3.36;-0.42;-0.13;-0.34;-0.38;-0.3	NA	NA
Saccharopolyspora_spinosa_DSM_44228_NZ_PJNB01000001.1_5152577-5153177(+)_WP_010693304.1.tsv	NZ_PJNB01000001.1|WP_010693304.1|339	Saccharopolyspora spinosa DSM 44228|NZ_PJNB01000001.1|WP_010693304.1|339	48	GTGGCCACCGGCCGCCGACGCGCTCGAAACCCGCGCTATGCAAGGGTT	VATGRRRARNPRYARV	ctgggcccccGGCGGGtgga	-5.09	-2.91;-2.91;-2.85;-1.39;-0.05;-0.04;-1.23;-1.58;-1.76;-3.96;-5.09;-3.33;-3.28;-4.64;-4.94	NA	NA
Streptomyces_mobaraensis_NBRC_13819_=_DSM_40847_NZ_CP072827.1_6441032-6441632(+)_WP_004939106.1.tsv	NZ_CP072827.1|WP_004939106.1|184	Streptomyces mobaraensis NBRC 13819 = DSM 40847|NZ_CP072827.1|WP_004939106.1|184	48	GTGGGGAGGCCAGTGATCTTTCGCAGAGGAGACGGACATGGTGGTGGG	VGRPVIFRRGDGHGGG	tccgcgcCGGGACtggtacg	-4.14	-0.11;-0.15;-0.15;-0.16;-1.28;-2.84;-3.84;-4.14;-3.9;-3.16;-1.16;-1.57;-1.58;-1.59;-1.59	NA	NA
Saccharopolyspora_spinosa_DSM_44228_NZ_PJNB01000001.1_5152577-5153177(+)_WP_010693304.1.tsv	NZ_PJNB01000001.1|WP_010693304.1|66	Saccharopolyspora spinosa DSM 44228|NZ_PJNB01000001.1|WP_010693304.1|66	48	GTGATCTGCCACCTGCAGGCGCTCGTGCGCGCTGCGGTCGTGGCCATG	VICHLQALVRAAVVAM	tctccGGGTGAtacccggac	-3.37	-0.04;-1.24;-2.82;-3.19;-3.28;-3.37;-2.3;-0.51;-0.32;-0.32;-0.0;-0.04;-1.23;-2.93;-3.35	NA	NA
Streptomyces_sp._NRRL_WC-3744_NZ_JOCJ01000049.1_46174-46774(-)_WP_030656504.1.tsv	NZ_JOCJ01000049.1|WP_030656504.1|138	Streptomyces sp. NRRL WC-3744|NZ_JOCJ01000049.1|WP_030656504.1|138	48	GTGAATCGAGGAGTCGCAGACGTGGTGGGTGAAGACGACATCTCCGGG	VNRGVADVVGEDDISG	tggggTGGAGCttgggccgt	-5.62	-5.28;-5.3;-4.64;-4.94;-5.24;-5.62;-5.62;-1.96;-0.13;-1.08;-2.65;-2.91;-2.91;-2.85;-1.45	NA	NA
Streptomyces_olivaceus_NRRL_B-3009_NZ_JOFH01000003.1_104709-105309(+)_WP_031031602.1.tsv	NZ_JOFH01000003.1|WP_031031602.1|130	Streptomyces olivaceus NRRL B-3009|NZ_JOFH01000003.1|WP_031031602.1|130	48	GTGCAGCGAGGAGTCGCGGACATGGTGGGTGACGACGACATCTCCGGG	VQRGVADMVGDDDISG	atgtgcGAGAGAcgttgatc	-3.49	-0.14;-0.18;-0.48;-2.13;-3.28;-3.17;-3.49;-2.94;-2.73;-0.59;-0.42;-0.13;-0.34;-0.4;-0.32	NA	NA
Actinomadura_oligospora_ATCC_43269_NZ_JADG01000004.1_618696-619296(+)_WP_026411837.1.tsv	NZ_JADG01000004.1|WP_026411837.1|105	Actinomadura oligospora ATCC 43269|NZ_JADG01000004.1|WP_026411837.1|105	48	GTGACGACGACATCTCGAGCTGAGAGGCCCGGGCGTCCGGGCGCGTTC	VTTTSRAERPGRPGAF	AGGAGTtcccgacatggtga	-6.51	-6.51;-5.91;-2.24;-0.16;-0.07;-0.04;-0.3;-0.41;-0.41;-0.41;-0.31;-1.07;-1.58;-1.74;-2.29	NA	NA
Streptomyces_canus_299MFChir4.1_NZ_KB911591.1_217093-217693(-)_WP_020120277.1.tsv	NZ_KB911591.1|WP_020120277.1|38	Streptomyces canus 299MFChir4.1|NZ_KB911591.1|WP_020120277.1|38	48	GTGGTTCGTTTTGTCGCACCCCTTTTCCCCGTCTGCCCAGGGCAGAGG	VVRFVAPLFPVCPGQR	cgctcAGGAGCgctgccgag	-6.22	-0.07;-0.14;-1.91;-3.6;-6.06;-6.22;-5.7;-2.1;-0.2;-0.15;-0.12;-0.1;-0.08;-0.34;-1.89	NA	NA
Streptomyces_olivaceus_NRRL_B-3009_NZ_JOFH01000003.1_104709-105309(+)_WP_031031602.1.tsv	NZ_JOFH01000003.1|WP_031031602.1|183	Streptomyces olivaceus NRRL B-3009|NZ_JOFH01000003.1|WP_031031602.1|183	51	ATCGGCGCCGGGGCCGGTGCGGGAGCCCGGCTGCTAATGTGCGAGAGACGT	IGAGAGAGARLLMCERR	gcccGGCGGAccgcgtccga	-4.85	-1.25;-1.58;-1.76;-3.96;-4.85;-3.37;-3.35;-3.16;-0.34;-0.11;-0.19;-0.19;-0.17;-0.13;-0.35	NA	NA
Actinomadura_oligospora_ATCC_43269_NZ_JADG01000004.1_618696-619296(+)_WP_026411837.1.tsv	NZ_JADG01000004.1|WP_026411837.1|289	Actinomadura oligospora ATCC 43269|NZ_JADG01000004.1|WP_026411837.1|289	51	ATCGGCGTCGGCAGCCGAATGACTGAATCCGCTGCGGGGGCACCCGTCGAT	IGVGSRMTESAAGAPVD	attcaaCGGAGAaatcagga	-6.61	-0.01;-0.01;-0.04;-1.24;-2.94;-5.44;-6.61;-6.41;-2.74;-0.56;-0.38;-0.01;-0.1;-1.91;-3.6	NA	NA
Streptomyces_violaceorubidus_NRRL_B-16381_NZ_JODM01000018.1_50800-51400(+)_WP_030186605.1.tsv	NZ_JODM01000018.1|WP_030186605.1|155	Streptomyces violaceorubidus NRRL B-16381|NZ_JODM01000018.1|WP_030186605.1|155	51	ATCCTGGACAATCGCGTAGACCGTCTAGCGAGGAGTCACAGACGTGGTGGG	ILDNRVDRLARSHRRGG	AGGGGTgaaccgcgcctgct	-5.79	-5.79;-5.3;-3.37;-2.3;-0.58;-0.37;-0.39;-0.07;-0.11;-0.15;-0.15;-0.13;-0.09;-0.09;-0.05	NA	NA
Micromonospora_sp._WMMB235_NZ_MDRX01000001.1_1614830-1615430(+)_WP_030268892.1.tsv	NZ_MDRX01000001.1|WP_030268892.1|121	Micromonospora sp. WMMB235|NZ_MDRX01000001.1|WP_030268892.1|121	51	ATCAGGCAGGCAGGGAGAGCAGACATGGCGGGTGACGACGACATCTCCGGG	IRQAGRADMAGDDDISG	acCGGAGTgatccagtggcg	-6.11	-2.93;-5.43;-6.11;-5.96;-2.5;-0.71;-0.51;-0.32;-0.32;-0.09;-0.25;-0.29;-1.38;-1.66;-1.71	NA	NA
Micromonospora_aurantiaca_ATCC_27029_NC_014391.1_3000914-3001514(-)_YP_003835745.1.tsv	NC_014391.1|YP_003835745.1|121	Micromonospora aurantiaca ATCC 27029|NC_014391.1|YP_003835745.1|121	51	ATCAGGCAGGCAGGGAGACCAGACATGGCGGGTGACGACGACATCTCCGGG	IRQAGRPDMAGDDDISG	acCGGAGTgatccagtggcg	-6.11	-2.93;-5.43;-6.11;-5.96;-2.5;-0.71;-0.51;-0.32;-0.32;-0.09;-0.25;-0.29;-1.38;-1.66;-1.71	NA	NA
Micromonospora_purpureochromogenes_NRRL_B-2672_NZ_JOEU01000013.1_73608-74208(+)_WP_030501994.1.tsv	NZ_JOEU01000013.1|WP_030501994.1|121	Micromonospora purpureochromogenes NRRL B-2672|NZ_JOEU01000013.1|WP_030501994.1|121	51	ATCAGGCAGGCAGGGAGACCAGACATGGCGGGTGACGACGACATCTCCGGG	IRQAGRPDMAGDDDISG	acCGGAGTgatccagtggcg	-6.11	-2.93;-5.43;-6.11;-5.96;-2.5;-0.71;-0.51;-0.32;-0.32;-0.09;-0.25;-0.29;-1.38;-1.66;-1.71	NA	NA
Streptomyces_olivaceus_NRRL_B-3009_NZ_JOFH01000003.1_104709-105309(+)_WP_031031602.1.tsv	NZ_JOFH01000003.1|WP_031031602.1|130	Streptomyces olivaceus NRRL B-3009|NZ_JOFH01000003.1|WP_031031602.1|130	51	ATCGTGCAGCGAGGAGTCGCGGACATGGTGGGTGACGACGACATCTCCGGG	IVQRGVADMVGDDDISG	ctaatgtgcGAGAGAcgttg	-3.49	-0.03;-0.08;-0.11;-0.14;-0.18;-0.48;-2.13;-3.28;-3.17;-3.49;-2.94;-2.73;-0.59;-0.42;-0.13	NA	NA
Streptomyces_ruber_NRRL_ISP-5378_NZ_JOAQ01000040.1_126702-127302(+)_WP_030356641.1.tsv	NZ_JOAQ01000040.1|WP_030356641.1|209	Streptomyces ruber NRRL ISP-5378|NZ_JOAQ01000040.1|WP_030356641.1|209	51	TTGGGCCGCTCCCAGCACGTCGGGCGAGCCCGGATCCACGTCTCACGCAGC	LGRSQHVGRARIHVSRS	cgacacacgcacagATGAGG	-4.56	-0.41;-0.3;-0.01;-0.04;-0.07;-0.07;-0.07;-0.07;-0.14;-0.51;-0.6;-0.64;-0.75;-1.68;-4.56	NA	NA
Saccharopolyspora_spinosa_DSM_44228_NZ_PJNB01000001.1_5152577-5153177(+)_WP_010693304.1.tsv	NZ_PJNB01000001.1|WP_010693304.1|145	Saccharopolyspora spinosa DSM 44228|NZ_PJNB01000001.1|WP_010693304.1|145	51	CTGTTGCTACGGTGGAGTGGATTGCGAGTGAGGGAGATCAGACATGGTTGG	LLLRWSGLRVREIRHGW	tggtggcaccgccCGGAGCc	-5.82	-3.87;-4.24;-1.57;-1.41;-1.41;-0.08;-0.07;-0.07;-0.07;-0.1;-1.25;-2.93;-5.43;-5.82;-5.62	NA	NA
Streptomyces_noursei_NBRC_14147_NZ_BHXC01000006.1_931087-931687(+)_WP_016570273.1.tsv	NZ_BHXC01000006.1|WP_016570273.1|208	Streptomyces noursei NBRC 14147|NZ_BHXC01000006.1|WP_016570273.1|208	51	CTGCCGACGGCGGCCCCGCAGCGGCCCGGCCGGTTCCGCAGGTGCGACTGC	LPTAAPQRPGRFRRCDC	CGAGGTggtggtgcgggcgc	-5.42	-5.42;-5.13;-4.46;-4.44;-1.88;-3.87;-4.44;-1.88;-1.86;-1.89;-1.42;-2.95;-3.21;-3.17;-3.0	NA	NA
Streptomyces_hygroscopicus_subsp._jinggangensis_5008_NC_017765.1_483286-483886(+)_YP_006241508.1.tsv	NC_017765.1|YP_006241508.1|199	Streptomyces hygroscopicus subsp. jinggangensis 5008|NC_017765.1|YP_006241508.1|199	51	ATGTATGAACCGCACCCCCGGGAACGCCGGACGCCCGCCTGCGCTACACTG	MYEPHPRERRTPACATL	actgtcaaccAGGGGCacac	-5.53	-0.07;-0.07;-0.08;-0.08;-0.01;-0.01;-0.1;-1.91;-3.41;-5.36;-5.53;-5.02;-2.85;-1.41;-0.05	NA	NA
Micromonospora_purpureochromogenes_NRRL_B-2672_NZ_JOEU01000013.1_73608-74208(+)_WP_030501994.1.tsv	NZ_JOEU01000013.1|WP_030501994.1|341	Micromonospora purpureochromogenes NRRL B-2672|NZ_JOEU01000013.1|WP_030501994.1|341	54	ATCCGGCCGGCCCGAACCAGCGGCTCGCAGTCACCTGGGACATGGCCAGGAGCA	IRPARTSGSQSPGTWPGA	ctgggcgtcgccggTCGAGG	-4.84	-2.91;-3.0;-3.08;-1.84;-0.2;-0.17;-0.14;-0.1;-1.28;-1.79;-1.76;-1.87;-2.06;-1.89;-4.84	NA	NA
Streptomyces_olivaceus_NRRL_B-3009_NZ_JOFH01000003.1_104709-105309(+)_WP_031031602.1.tsv	NZ_JOFH01000003.1|WP_031031602.1|130	Streptomyces olivaceus NRRL B-3009|NZ_JOFH01000003.1|WP_031031602.1|130	54	TTGATCGTGCAGCGAGGAGTCGCGGACATGGTGGGTGACGACGACATCTCCGGG	LIVQRGVADMVGDDDISG	ctgctaatgtgcGAGAGAcg	-3.49	-0.05;-0.05;-0.05;-0.03;-0.08;-0.11;-0.14;-0.18;-0.48;-2.13;-3.28;-3.17;-3.49;-2.94;-2.73	NA	NA
Microbispora_rosea_subsp._nonnitritogenes_NRRL_B-2631_NZ_JNZQ01000040.1_33662-34262(-)_WP_030511699.1.tsv	NZ_JNZQ01000040.1|WP_030511699.1|248	Microbispora rosea subsp. nonnitritogenes NRRL B-2631|NZ_JNZQ01000040.1|WP_030511699.1|248	54	CTGCGCCTTCACGCCGCCGACGGGTCTCCTGTGCGTGCCGTCGCCCGGATCGGC	LRLHAADGSPVRAVARIG	tCGAGGTctccctgctgccg	-5.42	-4.84;-5.42;-5.12;-2.16;-1.57;-0.07;-0.0;-0.0;-0.02;-0.05;-0.05;-0.08;-0.1;-0.1;-0.08	NA	WP_081903965.1 (cyclase family protein) (truncation)
Kitasatospora_purpeofusca_NRRL_B-1817_NZ_JODS01000017.1_54880-55480(+)_WP_030395417.1.tsv	NZ_JODS01000017.1|WP_030395417.1|397	Kitasatospora purpeofusca NRRL B-1817|NZ_JODS01000017.1|WP_030395417.1|397	54	TTGCGACCGGTCGGGTCCAGCACGAGTCGTTCCACGGGGGCTCCTTCGGTCGGG	LRPVGSSTSRSTGAPSVG	cGGCGGTctcggcatcgcga	-4.34	-3.96;-4.34;-1.87;-1.76;-1.57;-0.1;-1.23;-1.58;-1.58;-1.6;-1.41;-0.08;-0.07;-0.11;-0.45	NA	NA
Streptomyces_pristinaespiralis_ATCC_25486_NZ_CM000950.1_7071254-7071854(-)_WP_005320650.1.tsv	NZ_CM000950.1|WP_005320650.1|132	Streptomyces pristinaespiralis ATCC 25486|NZ_CM000950.1|WP_005320650.1|132	54	TTGACCATGAATCGAGGAGACGCAGACGTGGTTGGTGACGACGACATCTCCGGG	LTMNRGDADVVGDDDISG	ctgctaagctgccAGGGACg	-4.23	-0.05;-0.05;-0.14;-0.18;-0.18;-0.21;-0.17;-0.1;-0.05;-0.14;-1.93;-3.41;-4.11;-4.23;-3.96	NA	NA
Kribbella_flavida_DSM_17836_NC_013729.1_5539921-5540521(+)_YP_003382953.1.tsv	NC_013729.1|YP_003382953.1|96	Kribbella flavida DSM 17836|NC_013729.1|YP_003382953.1|96	54	TTGACGACGACATCTCGGGGTGAGTCCCGAGGTGACAGGCCACCGGCCGGCGCG	LTTTSRGESRGDRPPAGA	agaagcgaacgtggCAGGAG	-6.06	-0.74;-0.59;-0.64;-0.85;-0.67;-0.53;-0.43;-0.14;-1.31;-1.65;-1.57;-1.87;-4.47;-3.71;-6.06	NA	NA
Streptomyces_canus_299MFChir4.1_NZ_KB911591.1_217093-217693(-)_WP_020120277.1.tsv	NZ_KB911591.1|WP_020120277.1|136	Streptomyces canus 299MFChir4.1|NZ_KB911591.1|WP_020120277.1|136	54	TTGACCGTCGATCGAGGAGTCACAGACGTGGTGGGTGAAGACGACATCTCCGGA	LTVDRGVTDVVGEDDISG	atgttagacttcCGGGGAcg	-5.98	-0.07;-0.15;-0.52;-0.55;-0.55;-0.47;-0.3;-0.0;-0.04;-1.23;-2.82;-4.88;-5.98;-5.78;-3.96	NA	NA
Streptomyces_sp._SID5470_NZ_WWIM01000001.1_489775-490375(+)_WP_007379536.1.tsv	NZ_WWIM01000001.1|WP_007379536.1|133	Streptomyces sp. SID5470|NZ_WWIM01000001.1|WP_007379536.1|133	54	TTGACCGTCGATCGAGGAGTCACAGACGTGGTGGGTGAAGACGACATCTCCGGG	LTVDRGVTDVVGEDDISG	atgttagactccCGGGGAcg	-5.98	-0.07;-0.15;-0.52;-0.55;-0.55;-0.47;-0.3;-0.0;-0.04;-1.23;-2.82;-4.88;-5.98;-5.78;-3.96	NA	NA
Micromonospora_maris_NRRL_B-24793_NZ_LMWI01000002.1_535862-536462(-)_YP_004405255.1.tsv	NZ_LMWI01000002.1|YP_004405255.1|139	Micromonospora maris NRRL B-24793|NZ_LMWI01000002.1|YP_004405255.1|139	54	ATGGTCAGCGAATCAGGGAGACGAGACATGCAGGGAGACGACGACATCTCCGGG	MVSESGRRDMQGDDDISG	cacgCAGGATctggccctgg	-4.07	-0.07;-0.22;-2.28;-3.71;-4.07;-3.83;-3.23;-0.33;-1.07;-1.4;-1.4;-1.4;-1.39;-0.07;-1.07	NA	NA
Streptomyces_bingchenggensis_BCW-1_NC_016582.1_479667-480267(-)_YP_004958659.1.tsv	NC_016582.1|YP_004958659.1|274	Streptomyces bingchenggensis BCW-1|NC_016582.1|YP_004958659.1|274	54	GTGGCTTATGGCGGCTCTTGCAGAAGATTGCGCATCGGGTGGACCGGCACCCGG	VAYGGSCRRLRIGWTGTR	AGGACAactcccttatcgcg	-3.75	-3.75;-3.15;-0.3;-0.01;-0.01;-0.0;-0.0;-0.0;-0.0;-0.0;-0.0;-0.0;-0.04;-0.07;-0.11	NA	NA
Pseudonocardia_spinosispora_DSM_44797_NZ_AUBB01000026.1_185248-185848(-)_WP_028934192.1.tsv	NZ_AUBB01000026.1|WP_028934192.1|97	Pseudonocardia spinosispora DSM 44797|NZ_AUBB01000026.1|WP_028934192.1|97	54	GTGACGACGACATCTCCGGGTGATACCGGAGCGTGTCCGGCCATCGGCGTGCGC	VTTTSPGDTGACPAIGVR	GGAGAGcagacacatggcgg	-6.43	-6.43;-3.05;-2.16;-1.98;-0.85;-0.74;-0.58;-0.47;-0.3;-0.01;-0.03;-1.07;-1.4;-1.58;-3.76	NA	NA
Streptosporangium_amethystogenes_NRRL_B-2639_NZ_JOEQ01000010.1_214204-214804(-)_WP_030912788.1.tsv	NZ_JOEQ01000010.1|WP_030912788.1|54	Streptosporangium amethystogenes NRRL B-2639|NZ_JOEQ01000010.1|WP_030912788.1|54	57	ATCGCCATCGGTGACGCGCGCATCGCGGGACCGCCGATCGGTGATGCCTTCGTGTCC	IAIGDARIAGPPIGDAFVS	tccGGGTGAtaccggttccc	-3.37	-2.82;-3.19;-3.28;-3.37;-2.3;-0.51;-0.32;-0.32;-0.04;-1.24;-1.76;-1.76;-1.76;-1.57;-0.07	NA	NA
Streptomyces_canus_299MFChir4.1_NZ_KB911591.1_217093-217693(-)_WP_020120277.1.tsv	NZ_KB911591.1|WP_020120277.1|123	Streptomyces canus 299MFChir4.1|NZ_KB911591.1|WP_020120277.1|123	57	ATCGAGGAGTCACAGACGTGGTGGGTGAAGACGACATCTCCGGATGAGATCCGGATC	IEESQTWWVKTTSPDEIRI	tcCGGGGAcgttgaccgtcg	-5.98	-2.82;-4.88;-5.98;-5.78;-3.96;-3.36;-0.42;-0.13;-0.34;-0.38;-0.3;-0.32;-0.36;-0.1;-0.14	NA	NA
Streptomyces_sp._SID5470_NZ_WWIM01000001.1_489775-490375(+)_WP_007379536.1.tsv	NZ_WWIM01000001.1|WP_007379536.1|120	Streptomyces sp. SID5470|NZ_WWIM01000001.1|WP_007379536.1|120	57	ATCGAGGAGTCACAGACGTGGTGGGTGAAGACGACATCTCCGGGTGAGATCCGGATC	IEESQTWWVKTTSPGEIRI	ccCGGGGAcgttgaccgtcg	-5.98	-2.82;-4.88;-5.98;-5.78;-3.96;-3.36;-0.42;-0.13;-0.34;-0.38;-0.3;-0.32;-0.36;-0.1;-0.14	NA	NA
Streptomyces_sp._NRRL_WC-3744_NZ_JOCJ01000049.1_46174-46774(-)_WP_030656504.1.tsv	NZ_JOCJ01000049.1|WP_030656504.1|125	Streptomyces sp. NRRL WC-3744|NZ_JOCJ01000049.1|WP_030656504.1|125	57	ATCGAGGAGTCGCAGACGTGGTGGGTGAAGACGACATCTCCGGGTGAGATCCGGACC	IEESQTWWVKTTSPGEIRT	gTGGAGCttgggccgtgtga	-5.62	-5.24;-5.62;-5.62;-1.96;-0.13;-1.08;-2.65;-2.91;-2.91;-2.85;-1.45;-0.18;-0.2;-0.24;-0.45	NA	NA
Streptomyces_pristinaespiralis_ATCC_25486_NZ_CM000950.1_7071254-7071854(-)_WP_005320650.1.tsv	NZ_CM000950.1|WP_005320650.1|119	Streptomyces pristinaespiralis ATCC 25486|NZ_CM000950.1|WP_005320650.1|119	57	ATCGAGGAGACGCAGACGTGGTTGGTGACGACGACATCTCCGGGTGAGATCCGGATC	IEETQTWLVTTTSPGEIRI	gccAGGGACgttgaccatga	-4.23	-1.93;-3.41;-4.11;-4.23;-3.96;-3.36;-0.42;-0.13;-0.34;-0.38;-0.3;-0.3;-0.3;-0.03;-0.22	NA	NA
Micromonospora_maris_NRRL_B-24793_NZ_LMWI01000002.1_535862-536462(-)_YP_004405255.1.tsv	NZ_LMWI01000002.1|YP_004405255.1|125	Micromonospora maris NRRL B-24793|NZ_LMWI01000002.1|YP_004405255.1|125	57	ATCAGGGAGACGAGACATGCAGGGAGACGACGACATCTCCGGGTGAGACCGGACATG	IRETRHAGRRRHLRVRPDM	tggccctGGATGGtcagcga	-4.58	-1.4;-1.39;-0.07;-1.07;-2.74;-3.23;-3.3;-4.58;-2.0;-1.58;-1.57;-1.6;-0.23;-0.22;-0.63	NA	NA
Streptomyces_bingchenggensis_BCW-1_NC_016582.1_479667-480267(-)_YP_004958659.1.tsv	NC_016582.1|YP_004958659.1|350	Streptomyces bingchenggensis BCW-1|NC_016582.1|YP_004958659.1|350	57	ATCAGCCGCCTCCCGGTCACCCACGGACCTGCCGACCAGGCGAGGCCCACGTCAGGG	ISRLPVTHGPADQARPTSG	tcgctgatcgaccGGCGGCg	-4.14	-0.1;-0.31;-0.38;-0.32;-0.34;-0.52;-0.41;-0.41;-0.43;-1.31;-1.58;-1.76;-3.96;-4.14;-1.85	NA	NA
Herbidospora_cretacea_NRRL_B-16917_NZ_JODQ01000007.1_1080288-1080888(-)_WP_030454778.1.tsv	NZ_JODQ01000007.1|WP_030454778.1|167	Herbidospora cretacea NRRL B-16917|NZ_JODQ01000007.1|WP_030454778.1|167	57	TTGGCGGTTCATCCCCTGATCGCCCTTTCGGCGATGGTGTACCTCCACACCCCTCCG	LAVHPLIALSAMVYLHTPP	cTCGGGTctttggcagcctg	-3.19	-2.82;-3.19;-3.19;-2.95;-1.57;-0.07;-0.02;-1.07;-1.4;-1.4;-1.87;-2.1;-0.28;-0.17;-0.13	NA	NA
Streptomyces_sp._NRRL_WC-3744_NZ_JOCJ01000049.1_46174-46774(-)_WP_030656504.1.tsv	NZ_JOCJ01000049.1|WP_030656504.1|138	Streptomyces sp. NRRL WC-3744|NZ_JOCJ01000049.1|WP_030656504.1|138	57	TTGGGCCGTGTGAATCGAGGAGTCGCAGACGTGGTGGGTGAAGACGACATCTCCGGG	LGRVNRGVADVVGEDDISG	ctgttacactggggTGGAGC	-5.62	-0.07;-0.07;-0.07;-0.0;-0.0;-0.03;-1.07;-2.65;-4.67;-5.28;-5.3;-4.64;-4.94;-5.24;-5.62	NA	NA
Streptosporangium_roseum_DSM_43021_NC_013595.1_5905188-5905788(-)_YP_003340891.1.tsv	NC_013595.1|YP_003340891.1|125	Streptosporangium roseum DSM 43021|NC_013595.1|YP_003340891.1|125	57	CTGGGCAGTAATGGCGGAACGGAGCATGACATGGCAGGCGAAGAAGACATCTCCGGG	LGSNGGTEHDMAGEEDISG	cgcTCGGGCtggtaacgtag	-3.08	-0.1;-1.25;-2.82;-3.08;-3.08;-2.86;-2.5;-1.72;-1.58;-1.6;-1.59;-0.11;-0.11;-0.11;-0.24	NA	NA
Actinomadura_oligospora_ATCC_43269_NZ_JADG01000004.1_618696-619296(+)_WP_026411837.1.tsv	NZ_JADG01000004.1|WP_026411837.1|156	Actinomadura oligospora ATCC 43269|NZ_JADG01000004.1|WP_026411837.1|156	57	CTGCACGATGATCGTGCTAGCGTGCGGCCCGTCCTTGTGAAGGAGTTCCCGACATGG	LHDDRASVRPVLVKEFPTW	ttagtatcggtACGGGTccg	-3.2	-0.22;-0.23;-0.17;-0.11;-1.24;-1.76;-1.76;-1.77;-1.59;-1.26;-2.83;-3.2;-3.19;-2.95;-1.58	NA	NA
Kitasatospora_setae_NRRL_B-16185_NZ_JNWY01000005.1_110346-110946(+)_YP_004902867.1.tsv	NZ_JNWY01000005.1|YP_004902867.1|316	Kitasatospora setae NRRL B-16185|NZ_JNWY01000005.1|YP_004902867.1|316	57	TTGAACGTCTTCGCCTGCCCGGCCGATCCGGCGCACCCGCACCGCTGGTGCCTCCAG	LNVFACPADPAHPHRWCLQ	aGGTGGGccggttcggcgag	-5.18	-4.46;-5.18;-3.08;-2.91;-2.85;-2.12;-1.79;-1.76;-1.76;-1.58;-1.25;-1.58;-1.76;-2.35;-2.71	NA	WP_014134229.1 (hypothetical protein) (truncation)
Wenjunlia_vitaminophila_ATCC_31673_NZ_LLZU01000010.1_118352-118952(+)_WP_018386818.1.tsv	NZ_LLZU01000010.1|WP_018386818.1|415	Wenjunlia vitaminophila ATCC 31673|NZ_LLZU01000010.1|WP_018386818.1|415	57	CTGCCTGTTGTGGCGGCTCGCGGAAGGAGGGCCGGATGCAGACGCCCGCGAAAACCA	LPVVAARGRRAGCRRPRKP	gttcccaCCGGGCcgtgccg	-3.08	-0.07;-0.0;-0.0;-0.0;-0.04;-1.24;-2.82;-3.08;-3.08;-2.85;-1.45;-0.18;-0.17;-0.17;-0.16	NA	NA
Streptomyces_hygroscopicus_subsp._jinggangensis_5008_NC_017765.1_483286-483886(+)_YP_006241508.1.tsv	NC_017765.1|YP_006241508.1|155	Streptomyces hygroscopicus subsp. jinggangensis 5008|NC_017765.1|YP_006241508.1|155	57	CTGCGCTACACTGTGAGCGACGTAGACCGTGTATCGAGGAGTCGCAGACGTGGTGGG	LRYTVSDVDRVSRSRRRGG	CGGGAAcgccggacgcccgc	-4.34	-4.34;-4.1;-3.4;-0.41;-0.07;-0.1;-1.28;-2.94;-3.35;-3.43;-3.3;-0.38;-0.07;-0.1;-0.11	NA	NA
Herbidospora_cretacea_NRRL_B-16917_NZ_JODQ01000007.1_1080288-1080888(-)_WP_030454778.1.tsv	NZ_JODQ01000007.1|WP_030454778.1|86	Herbidospora cretacea NRRL B-16917|NZ_JODQ01000007.1|WP_030454778.1|86	57	TTGACGACGACATCTCCGGCTGAGACCGGAACTGATCGGCCGCAGGCACGCGCGCGT	LTTTSPAETGTDRPQARAR	cAGGAGAccagacatggtgg	-7.0	-6.06;-7.0;-6.41;-2.73;-0.47;-0.36;-0.51;-0.58;-0.58;-0.47;-0.31;-1.07;-1.58;-1.74;-3.87	NA	NA
Streptosporangium_roseum_DSM_43021_NC_013595.1_5905188-5905788(-)_YP_003340891.1.tsv	NC_013595.1|YP_003340891.1|100	Streptosporangium roseum DSM 43021|NC_013595.1|YP_003340891.1|100	57	ATGACATGGCAGGCGAAGAAGACATCTCCGGGTGATCCCGGATCACATGGCCATCGG	MTWQAKKTSPGDPGSHGHR	cagtaatggcggaaCGGAGC	-5.82	-0.25;-0.17;-0.1;-1.07;-1.4;-1.58;-3.76;-4.85;-3.61;-3.6;-3.4;-1.33;-2.94;-5.44;-5.82	NA	NA
Streptosporangium_amethystogenes_NRRL_B-2639_NZ_JOEQ01000010.1_214204-214804(-)_WP_030912788.1.tsv	NZ_JOEQ01000010.1|WP_030912788.1|100	Streptosporangium amethystogenes NRRL B-2639|NZ_JOEQ01000010.1|WP_030912788.1|100	57	ATGACATGGCAGGCGAAGAAGACATCTCCGGGTGATACCGGTTCCCATCGCCATCGG	MTWQAKKTSPGDTGSHRHR	cagtaacGGCGGAacggaac	-4.85	-0.25;-0.17;-0.11;-1.24;-1.58;-1.76;-3.96;-4.85;-3.61;-3.6;-3.4;-1.33;-2.94;-3.6;-3.6	NA	NA
Micromonospora_sp._WMMB235_NZ_MDRX01000001.1_1614830-1615430(+)_WP_030268892.1.tsv	NZ_MDRX01000001.1|WP_030268892.1|121	Micromonospora sp. WMMB235|NZ_MDRX01000001.1|WP_030268892.1|121	57	GTGGCGATCAGGCAGGCAGGGAGAGCAGACATGGCGGGTGACGACGACATCTCCGGG	VAIRQAGRADMAGDDDISG	cggtggacCGGAGTgatcca	-6.11	-4.06;-4.94;-3.19;-3.15;-3.16;-1.31;-2.93;-5.43;-6.11;-5.96;-2.5;-0.71;-0.51;-0.32;-0.32	NA	NA
Micromonospora_aurantiaca_ATCC_27029_NC_014391.1_3000914-3001514(-)_YP_003835745.1.tsv	NC_014391.1|YP_003835745.1|121	Micromonospora aurantiaca ATCC 27029|NC_014391.1|YP_003835745.1|121	57	GTGGCGATCAGGCAGGCAGGGAGACCAGACATGGCGGGTGACGACGACATCTCCGGG	VAIRQAGRPDMAGDDDISG	cggtggacCGGAGTgatcca	-6.11	-4.06;-4.94;-3.19;-3.15;-3.16;-1.31;-2.93;-5.43;-6.11;-5.96;-2.5;-0.71;-0.51;-0.32;-0.32	NA	NA
Micromonospora_purpureochromogenes_NRRL_B-2672_NZ_JOEU01000013.1_73608-74208(+)_WP_030501994.1.tsv	NZ_JOEU01000013.1|WP_030501994.1|121	Micromonospora purpureochromogenes NRRL B-2672|NZ_JOEU01000013.1|WP_030501994.1|121	57	GTGGCGATCAGGCAGGCAGGGAGACCAGACATGGCGGGTGACGACGACATCTCCGGG	VAIRQAGRPDMAGDDDISG	cggtggacCGGAGTgatcca	-6.11	-4.06;-4.94;-3.19;-3.15;-3.16;-1.31;-2.93;-5.43;-6.11;-5.96;-2.5;-0.71;-0.51;-0.32;-0.32	NA	NA
Kitasatospora_setae_NRRL_B-16185_NZ_JNWY01000005.1_110346-110946(+)_YP_004902867.1.tsv	NZ_JNWY01000005.1|YP_004902867.1|143	Kitasatospora setae NRRL B-16185|NZ_JNWY01000005.1|YP_004902867.1|143	57	GTGGAAGAGGGACAGACGTGGCGGGTGACGACGACATCTCCGGGTGAGACCCGGTTC	VEEGQTWRVTTTSPGETRF	gcaggtatcGCGGGCatcgc	-3.21	-2.75;-2.47;-2.17;-1.58;-0.11;-0.07;-0.11;-1.4;-3.0;-3.21;-3.08;-2.85;-1.41;-0.08;-0.07	NA	NA
Kribbella_flavida_DSM_17836_NC_013729.1_5539921-5540521(+)_YP_003382953.1.tsv	NC_013729.1|YP_003382953.1|62	Kribbella flavida DSM 17836|NC_013729.1|YP_003382953.1|62	57	GTGACAGGCCACCGGCCGGCGCGTGAGTGCCGAGGCCGCGGCCTGATCGGCGTTTCC	VTGHRPARECRGRGLIGVS	atctCGGGGTgagtcccgag	-5.49	-0.04;-1.23;-2.82;-4.88;-5.49;-5.3;-3.37;-2.71;-2.62;-2.24;-2.24;-0.16;-0.1;-0.3;-1.88	NA	NA
Streptomyces_bingchenggensis_BCW-1_NC_016582.1_479667-480267(-)_YP_004958659.1.tsv	NC_016582.1|YP_004958659.1|274	Streptomyces bingchenggensis BCW-1|NC_016582.1|YP_004958659.1|274	60	ATCGCGGTGGCTTATGGCGGCTCTTGCAGAAGATTGCGCATCGGGTGGACCGGCACCCGG	IAVAYGGSCRRLRIGWTGTR	agggtAAGGACaactccctt	-4.0	-3.48;-2.96;-1.63;-1.98;-3.62;-4.0;-3.75;-3.15;-0.3;-0.01;-0.01;-0.0;-0.0;-0.0;-0.0	NA	NA
Streptosporangium_roseum_DSM_43021_NC_013595.1_5905188-5905788(-)_YP_003340891.1.tsv	NC_013595.1|YP_003340891.1|190	Streptosporangium roseum DSM 43021|NC_013595.1|YP_003340891.1|190	60	ATCCGGCCGCAAGCGCGTGGCCTCCGGCGACGGCCGCCGCATGCAGATCGCTCGGGCTGG	IRPQARGLRRRPPHADRSGW	caCGGGGAtcattctcgctc	-5.98	-2.83;-4.88;-5.98;-5.78;-3.96;-3.23;-0.32;-0.0;-0.0;-0.0;-0.0;-0.04;-0.07;-0.07;-0.07	NA	NA
Streptomyces_viridosporus_ATCC_14672_NZ_DS999642.1_102784-103384(-)_WP_004994195.1.tsv	NZ_DS999642.1|WP_004994195.1|206	Streptomyces viridosporus ATCC 14672|NZ_DS999642.1|WP_004994195.1|206	60	CTGAAAGCCACCGACGGGTTGCTCGCCCCCGGACGTCCGAGCGGGCACTACGGGACCTGT	LKATDGLLAPGRPSGHYGTC	AGGACCgccgcggcgaagcc	-3.75	-3.75;-3.16;-0.34;-0.07;-0.1;-0.13;-0.16;-1.4;-1.74;-1.85;-2.35;-2.19;-0.76;-0.69;-0.55	NA	NA
Herbidospora_cretacea_NRRL_B-16917_NZ_JODQ01000007.1_1080288-1080888(-)_WP_030454778.1.tsv	NZ_JODQ01000007.1|WP_030454778.1|167	Herbidospora cretacea NRRL B-16917|NZ_JODQ01000007.1|WP_030454778.1|167	60	CTGTTGGCGGTTCATCCCCTGATCGCCCTTTCGGCGATGGTGTACCTCCACACCCCTCCG	LLAVHPLIALSAMVYLHTPP	agccTCGGGTctttggcagc	-3.19	-0.11;-0.08;-1.24;-2.82;-3.19;-3.19;-2.95;-1.57;-0.07;-0.02;-1.07;-1.4;-1.4;-1.87;-2.1	NA	NA
Microbispora_rosea_subsp._nonnitritogenes_NRRL_B-2631_NZ_JNZQ01000040.1_33662-34262(-)_WP_030511699.1.tsv	NZ_JNZQ01000040.1|WP_030511699.1|248	Microbispora rosea subsp. nonnitritogenes NRRL B-2631|NZ_JNZQ01000040.1|WP_030511699.1|248	60	CTGCCGCTGCGCCTTCACGCCGCCGACGGGTCTCCTGTGCGTGCCGTCGCCCGGATCGGC	LPLRLHAADGSPVRAVARIG	gcccgatCGAGGTctccctg	-5.42	-0.33;-0.44;-0.44;-0.46;-0.52;-1.88;-4.84;-5.42;-5.12;-2.16;-1.57;-0.07;-0.0;-0.0;-0.02	NA	WP_081903965.1 (cyclase family protein) (truncation)
Streptomyces_davaonensis_JCM_4913_NC_020504.1_239333-239933(+)_YP_007518727.1.tsv	NC_020504.1|YP_007518727.1|34	Streptomyces davaonensis JCM 4913|NC_020504.1|YP_007518727.1|34	60	CTGCCGACGTGGTCCGTTCTGTCGTACCCCTTTTCACCATGTCTGCCCAGGGCAGAGATC	LPTWSVLSYPFSPCLPRAEI	ACGGGCcggcgctgagagcg	-3.08	-3.08;-3.08;-2.85;-2.12;-1.61;-1.76;-1.89;-1.7;-0.15;-0.31;-1.62;-2.73;-2.92;-3.05;-2.24	NA	NA
Streptosporangium_roseum_DSM_43021_NC_013595.1_5905188-5905788(-)_YP_003340891.1.tsv	NC_013595.1|YP_003340891.1|281	Streptosporangium roseum DSM 43021|NC_013595.1|YP_003340891.1|281	60	CTGCCGTACACCTCGGGCCTGCGGGTGCCGAGCAGGTTCAGGTTCGGGCCATTGAGTACG	LPYTSGLRVPSRFRFGPLST	cCAGGGTcgacagtgtcgtg	-3.7	-3.41;-3.7;-3.48;-2.99;-2.06;-0.47;-0.41;-0.47;-0.47;-0.29;-0.36;-0.27;-0.2;-0.17;-0.2	NA	NA
Kribbella_flavida_DSM_17836_NC_013729.1_5539921-5540521(+)_YP_003382953.1.tsv	NC_013729.1|YP_003382953.1|130	Kribbella flavida DSM 17836|NC_013729.1|YP_003382953.1|130	60	CTGAGTCACCGATCTCCAGGAGAAGCGAACGTGGCAGGAGTTGACGACGACATCTCGGGG	LSHRSPGEANVAGVDDDISG	gACGGACtgctatcgtggca	-3.35	-3.04;-3.35;-3.35;-3.16;-0.33;-0.05;-0.05;-0.05;-0.05;-0.04;-0.1;-0.14;-1.31;-1.65;-1.57	NA	NA
Streptomyces_clavuligerus_K4567_NZ_JADANO010000003.1_1157023-1157623(+)_WP_003955180.1.tsv	NZ_JADANO010000003.1|WP_003955180.1|132	Streptomyces clavuligerus K4567|NZ_JADANO010000003.1|WP_003955180.1|132	60	CTGACGTTGATCATGTATGGAGGAGTGACCGACATGGCGGGTGACGACGACATCTCCGGG	LTLIMYGGVTDMAGDDDISG	cGCGGGCtgatacgctgcgg	-3.21	-3.0;-3.21;-3.08;-2.86;-1.61;-0.38;-0.32;-0.32;-0.34;-0.07;-0.07;-0.1;-0.12;-0.14;-1.35	NA	NA
Streptosporangium_roseum_DSM_43021_NC_013595.1_5905188-5905788(-)_YP_003340891.1.tsv	NC_013595.1|YP_003340891.1|289	Streptosporangium roseum DSM 43021|NC_013595.1|YP_003340891.1|289	60	GTGTCGTGCTGCCGTACACCTCGGGCCTGCGGGTGCCGAGCAGGTTCAGGTTCGGGCCAT	VSCCRTPRACGCRAGSGSGH	cagctcctcCAGGGTcgaca	-3.7	-0.17;-0.11;-0.05;-0.0;-0.0;-0.0;-0.09;-1.91;-3.41;-3.7;-3.48;-2.99;-2.06;-0.47;-0.41	NA	NA
Amycolatopsis_nigrescens_CSC17Ta-90_NZ_ARVW01000001.1_6445789-6446389(+)_WP_020671933.1.tsv	NZ_ARVW01000001.1|WP_020671933.1|61	Amycolatopsis nigrescens CSC17Ta-90|NZ_ARVW01000001.1|WP_020671933.1|61	60	GTGAGCGGCCACCGGCAGACGCGCGGAAAGCGCGGTCGCCGTGGCCCTTCAGTCGTTCCC	VSGHRQTRGKRGRRGPSVVP	atctccgggtgaccCCGGAA	-3.6	-0.0;-0.04;-1.24;-2.82;-3.19;-3.28;-3.37;-2.29;-0.48;-0.3;-0.3;-0.04;-1.23;-2.93;-3.6	NA	NA
Streptomyces_davaonensis_JCM_4913_NC_020504.1_239333-239933(+)_YP_007518727.1.tsv	NC_020504.1|YP_007518727.1|154	Streptomyces davaonensis JCM 4913|NC_020504.1|YP_007518727.1|154	60	GTGTGGTGCTACGCTGACCAACGGCGTAACCGTCTATCGAGGAGTCGCGGACATGGTGGG	VWCYADQRRNRLSRSRGHGG	acatgtgaagggacCGGGGG	-7.57	-0.08;-0.11;-0.36;-0.58;-0.67;-2.29;-3.68;-4.12;-4.23;-3.9;-3.16;-1.31;-2.82;-4.88;-7.57	NA	NA
Saccharopolyspora_spinosa_DSM_44228_NZ_PJNB01000001.1_5152577-5153177(+)_WP_010693304.1.tsv	NZ_PJNB01000001.1|WP_010693304.1|113	Saccharopolyspora spinosa DSM 44228|NZ_PJNB01000001.1|WP_010693304.1|113	63	ATTGCGAGTGAGGGAGATCAGACATGGTTGGTGACGACGACATCTCCGGGTGATACCCGGACG	IASEGDQTWLVTTTSPGDTRT	ctgttgctacggtGGAGTGg	-5.96	-0.1;-0.13;-0.13;-0.05;-0.05;-0.08;-1.24;-1.76;-1.93;-4.06;-4.94;-5.24;-5.91;-5.96;-2.65	NA	NA
Microbispora_rosea_subsp._nonnitritogenes_NRRL_B-2631_NZ_JNZQ01000040.1_33662-34262(-)_WP_030511699.1.tsv	NZ_JNZQ01000040.1|WP_030511699.1|248	Microbispora rosea subsp. nonnitritogenes NRRL B-2631|NZ_JNZQ01000040.1|WP_030511699.1|248	63	CTGCTGCCGCTGCGCCTTCACGCCGCCGACGGGTCTCCTGTGCGTGCCGTCGCCCGGATCGGC	LLPLRLHAADGSPVRAVARIG	gccgcccgatCGAGGTctcc	-5.42	-0.11;-0.07;-0.1;-0.33;-0.44;-0.44;-0.46;-0.52;-1.88;-4.84;-5.42;-5.12;-2.16;-1.57;-0.07	NA	WP_081903965.1 (cyclase family protein) (truncation)
Streptomyces_sp._SID5470_NZ_WWIM01000001.1_489775-490375(+)_WP_007379536.1.tsv	NZ_WWIM01000001.1|WP_007379536.1|38	Streptomyces sp. SID5470|NZ_WWIM01000001.1|WP_007379536.1|38	63	CTGAGGAGCGCTGCCGAGGTGGTCCGTTTCGTCGTACCCCTTTCCCCGTCTGCCCAGGGCAGG	LRSAAEVVRFVVPLSPSAQGR	ctgacggccaccGGCGGGcg	-5.09	-0.34;-1.53;-1.87;-1.58;-1.58;-1.39;-0.05;-0.04;-1.24;-1.58;-1.76;-3.96;-5.09;-3.21;-3.17	NA	NA
Streptomyces_anthocyanicus_JCM_4739_NZ_BMVQ01000001.1_612565-613165(+)_WP_030862849.1.tsv	NZ_BMVQ01000001.1|WP_030862849.1|206	Streptomyces anthocyanicus JCM 4739|NZ_BMVQ01000001.1|WP_030862849.1|206	63	CTGCGGTCGGCGCCGCCCGCCGCGTCCGACGCGGCACGCGGGCCGGTGCGGGAGCCCGGCTGC	LRSAPPAASDAARGPVREPGC	cGGCGGCcgcgccaccggtt	-4.14	-3.96;-4.14;-1.69;-1.6;-1.43;-0.16;-0.15;-0.15;-0.13;-0.07;-0.05;-0.04;-1.24;-1.76;-1.76	NA	NA
Streptomyces_coelicolor_M1154_pAMX4_NZ_JAATOK010000005.1_66461-67061(+)_NP_624946.1.tsv	NZ_JAATOK010000005.1|NP_624946.1|206	Streptomyces coelicolor M1154/pAMX4|NZ_JAATOK010000005.1|NP_624946.1|206	63	CTGCGGTCGGCGCCGCCCGCCGCGTCCGACGCGGCACGCGGGCCGGTGCGGGAGCCCGGCTGC	LRSAPPAASDAARGPVREPGC	cGGCGGCcgcgccaccggtt	-4.14	-3.96;-4.14;-1.69;-1.6;-1.43;-0.16;-0.15;-0.15;-0.13;-0.07;-0.05;-0.04;-1.24;-1.76;-1.76	NA	WP_003978227.1 (alpha/beta fold hydrolase) (truncation)
Streptomyces_lividans_1326_NZ_CM001889.1_623655-624255(+)_WP_003978226.1.tsv	NZ_CM001889.1|WP_003978226.1|206	Streptomyces lividans 1326|NZ_CM001889.1|WP_003978226.1|206	63	CTGCGGTCGGCGCCGCCCGCCGCGTCCGACGCGGCACGCGGGCCGGTGCGGGAGCCCGGCTGC	LRSAPPAASDAARGPVREPGC	cGGCGGCcgcgccaccggtt	-4.14	-3.96;-4.14;-1.69;-1.6;-1.43;-0.16;-0.15;-0.15;-0.13;-0.07;-0.05;-0.04;-1.24;-1.76;-1.76	NA	NA
Pseudonocardia_spinosispora_DSM_44797_NZ_AUBB01000026.1_185248-185848(-)_WP_028934192.1.tsv	NZ_AUBB01000026.1|WP_028934192.1|150	Pseudonocardia spinosispora DSM 44797|NZ_AUBB01000026.1|WP_028934192.1|150	63	CTGAGCGTTTGCTACCGTCTTCAGCGAGTGTTCCCTGACCGAGGAGAGCAGACACATGGCGGG	LSVCYRLQRVFPDRGEQTHGG	gaccagcgCCGAGAtctcgg	-3.02	-0.36;-0.17;-0.22;-0.26;-0.2;-0.16;-0.35;-1.89;-3.02;-3.02;-2.73;-0.5;-0.32;-0.04;-1.23	NA	NA
Streptomyces_bingchenggensis_BCW-1_NC_016582.1_479667-480267(-)_YP_004958659.1.tsv	NC_016582.1|YP_004958659.1|143	Streptomyces bingchenggensis BCW-1|NC_016582.1|YP_004958659.1|143	63	ATGTATTTGTGTTTCGTGTATCGAGGAGCGGTCGACATGGTGGGTGACGACGACATCTGCGGG	MYLCFVYRGAVDMVGDDDICG	gtGGACGTattcgtgtagcg	-3.36	-3.19;-3.23;-3.36;-0.42;-0.1;-0.1;-0.07;-0.04;-0.1;-0.14;-0.2;-0.2;-0.28;-0.28;-0.34	NA	NA
Wenjunlia_vitaminophila_ATCC_31673_NZ_LLZU01000010.1_118352-118952(+)_WP_018386818.1.tsv	NZ_LLZU01000010.1|WP_018386818.1|122	Wenjunlia vitaminophila ATCC 31673|NZ_LLZU01000010.1|WP_018386818.1|122	63	GTGGGAGCGAGTGATCGCGAACGAGGGAGGCCGGACATGGCGGGAGACGACGACATCTCCGGG	VGASDRERGRPDMAGDDDISG	GGAAGAtctttgttatcgtg	-3.79	-3.79;-0.94;-0.63;-0.5;-0.32;-0.0;-0.02;-0.07;-0.07;-0.07;-0.07;-0.07;-0.04;-0.1;-0.14	NA	NA
Streptosporangium_roseum_DSM_43021_NC_013595.1_5905188-5905788(-)_YP_003340891.1.tsv	NC_013595.1|YP_003340891.1|281	Streptosporangium roseum DSM 43021|NC_013595.1|YP_003340891.1|281	63	GTGCTGCCGTACACCTCGGGCCTGCGGGTGCCGAGCAGGTTCAGGTTCGGGCCATTGAGTACG	VLPYTSGLRVPSRFRFGPLST	cctcCAGGGTcgacagtgtc	-3.7	-0.0;-0.09;-1.91;-3.41;-3.7;-3.48;-2.99;-2.06;-0.47;-0.41;-0.47;-0.47;-0.29;-0.36;-0.27	NA	NA
Wenjunlia_vitaminophila_ATCC_31673_NZ_LLZU01000010.1_118352-118952(+)_WP_018386818.1.tsv	NZ_LLZU01000010.1|WP_018386818.1|415	Wenjunlia vitaminophila ATCC 31673|NZ_LLZU01000010.1|WP_018386818.1|415	63	GTGCCGCTGCCTGTTGTGGCGGCTCGCGGAAGGAGGGCCGGATGCAGACGCCCGCGAAAACCA	VPLPVVAARGRRAGCRRPRKP	AGGACTgttcccaccgggcc	-3.75	-3.75;-3.16;-0.35;-0.07;-0.07;-0.07;-0.07;-0.0;-0.0;-0.0;-0.04;-1.24;-2.82;-3.08;-3.08	NA	NA
Streptomyces_clavuligerus_K4567_NZ_JADANO010000003.1_1157023-1157623(+)_WP_003955180.1.tsv	NZ_JADANO010000003.1|WP_003955180.1|132	Streptomyces clavuligerus K4567|NZ_JADANO010000003.1|WP_003955180.1|132	66	CTGCGGCTGACGTTGATCATGTATGGAGGAGTGACCGACATGGCGGGTGACGACGACATCTCCGGG	LRLTLIMYGGVTDMAGDDDISG	GGACGGcgcgggctgatacg	-4.56	-4.56;-1.87;-1.76;-1.89;-1.74;-1.47;-3.0;-3.21;-3.08;-2.86;-1.61;-0.38;-0.32;-0.32;-0.34	NA	NA
Streptomyces_davaonensis_JCM_4913_NC_020504.1_239333-239933(+)_YP_007518727.1.tsv	NC_020504.1|YP_007518727.1|135	Streptomyces davaonensis JCM 4913|NC_020504.1|YP_007518727.1|135	66	CTGACCAACGGCGTAACCGTCTATCGAGGAGTCGCGGACATGGTGGGTGACGACGACATCTCCGGG	LTNGVTVYRGVADMVGDDDISG	ccGGGGGGtgtggtgctacg	-8.79	-4.88;-7.57;-8.79;-7.94;-5.3;-3.17;-2.01;-1.34;-1.75;-1.88;-1.86;-1.86;-0.13;-0.05;-0.08	NA	NA
Streptomyces_sp._NRRL_WC-3744_NZ_JOCJ01000049.1_46174-46774(-)_WP_030656504.1.tsv	NZ_JOCJ01000049.1|WP_030656504.1|185	Streptomyces sp. NRRL WC-3744|NZ_JOCJ01000049.1|WP_030656504.1|185	66	ATGAACCTTCGCCTCCACGAACGCCGGGACGCCCACCTGTTACACTGGGGTGGAGCTTGGGCCGTG	MNLRLHERRDAHLLHWGGAWAV	caaccaAAGGGCacatatgt	-3.64	-0.01;-0.01;-0.01;-0.11;-1.96;-3.45;-3.64;-3.39;-2.85;-1.41;-0.05;-0.01;-0.01;-0.03;-0.08	NA	NA
Kribbella_flavida_DSM_17836_NC_013729.1_5539921-5540521(+)_YP_003382953.1.tsv	NC_013729.1|YP_003382953.1|130	Kribbella flavida DSM 17836|NC_013729.1|YP_003382953.1|130	66	GTGGCACTGAGTCACCGATCTCCAGGAGAAGCGAACGTGGCAGGAGTTGACGACGACATCTCGGGG	VALSHRSPGEANVAGVDDDISG	gtcacGGACGGactgctatc	-4.56	-0.11;-1.24;-2.94;-3.35;-3.43;-4.56;-3.04;-3.35;-3.35;-3.16;-0.33;-0.05;-0.05;-0.05;-0.05	NA	NA
Streptomyces_canus_299MFChir4.1_NZ_KB911591.1_217093-217693(-)_WP_020120277.1.tsv	NZ_KB911591.1|WP_020120277.1|358	Streptomyces canus 299MFChir4.1|NZ_KB911591.1|WP_020120277.1|358	66	GTGCACCCCCGGCCCTGGGCTGAGCTCTTGGCTCTCCGCCATGGTGTACGCCCCTTCCGGCACATG	VHPRPWAELLALRHGVRPFRHM	catggcccgctgccCGGGCG	-3.17	-1.4;-1.4;-1.4;-1.4;-0.11;-0.07;-0.1;-0.12;-0.1;-0.05;-0.08;-1.25;-2.82;-3.08;-3.17	NA	NA
Kitasatospora_purpeofusca_NRRL_B-1817_NZ_JODS01000017.1_54880-55480(+)_WP_030395417.1.tsv	NZ_JODS01000017.1|WP_030395417.1|141	Kitasatospora purpeofusca NRRL B-1817|NZ_JODS01000017.1|WP_030395417.1|141	66	GTGATCTTTCCCCTGATCACGTCCTCAAGGAGACCGGACATGGTGGTGGACGACGACATCTCCGGG	VIFPLITSSRRPDMVVDDDISG	TGGGACtgttgatcttttct	-4.03	-4.03;-3.9;-3.16;-0.35;-0.07;-0.1;-0.3;-0.4;-0.32;-0.32;-0.32;-0.0;-0.0;-0.0;-0.0	NA	NA
Streptomyces_olivaceus_NRRL_B-3009_NZ_JOFH01000003.1_104709-105309(+)_WP_031031602.1.tsv	NZ_JOFH01000003.1|WP_031031602.1|130	Streptomyces olivaceus NRRL B-3009|NZ_JOFH01000003.1|WP_031031602.1|130	66	GTGCGAGAGACGTTGATCGTGCAGCGAGGAGTCGCGGACATGGTGGGTGACGACGACATCTCCGGG	VRETLIVQRGVADMVGDDDISG	gcGGGAGCccggctgctaat	-6.22	-3.94;-6.07;-6.22;-5.62;-1.96;-0.14;-1.25;-1.58;-1.58;-1.62;-1.46;-0.1;-0.05;-0.05;-0.05	NA	NA
Streptomyces_ruber_NRRL_ISP-5378_NZ_JOAQ01000040.1_126702-127302(+)_WP_030356641.1.tsv	NZ_JOAQ01000040.1|WP_030356641.1|90	Streptomyces ruber NRRL ISP-5378|NZ_JOAQ01000040.1|WP_030356641.1|90	66	GTGACGACGACATCTCGGGGTGAGACCCCGTTCCGACGACCACCGGCAGGCGCTCAGGAGCGCCGC	VTTTSRGETPFRRPPAGAQERR	AGGAGTcgcagacgtggcgg	-6.51	-6.51;-5.91;-2.25;-0.23;-0.14;-0.21;-0.74;-0.74;-0.62;-0.59;-0.44;-1.31;-1.65;-1.71;-3.76	NA	NA
Wenjunlia_vitaminophila_ATCC_31673_NZ_LLZU01000010.1_118352-118952(+)_WP_018386818.1.tsv	NZ_LLZU01000010.1|WP_018386818.1|122	Wenjunlia vitaminophila ATCC 31673|NZ_LLZU01000010.1|WP_018386818.1|122	66	GTGGTGGGAGCGAGTGATCGCGAACGAGGGAGGCCGGACATGGCGGGAGACGACGACATCTCCGGG	VVGASDRERGRPDMAGDDDISG	CGGGGAagatctttgttatc	-5.98	-5.98;-5.8;-4.17;-3.79;-0.94;-0.63;-0.5;-0.32;-0.0;-0.02;-0.07;-0.07;-0.07;-0.07;-0.07	NA	NA
Microbispora_rosea_subsp._nonnitritogenes_NRRL_B-2631_NZ_JNZQ01000040.1_33662-34262(-)_WP_030511699.1.tsv	NZ_JNZQ01000040.1|WP_030511699.1|61	Microbispora rosea subsp. nonnitritogenes NRRL B-2631|NZ_JNZQ01000040.1|WP_030511699.1|61	69	ATACCGGAGGTTGACCGGCCCCGGCAGGCGCGTATGACCGCCGCCGATGTGGCCCTCTCGGTCGTCCCC	IPEVDRPRQARMTAADVALSVVP	GAGGACgacatctccgggtg	-5.66	-5.66;-3.83;-3.55;-0.67;-0.42;-0.41;-0.3;-0.0;-0.0;-0.0;-0.04;-1.24;-2.82;-3.19;-3.28	NA	NA
Streptosporangium_amethystogenes_NRRL_B-2639_NZ_JOEQ01000010.1_214204-214804(-)_WP_030912788.1.tsv	NZ_JOEQ01000010.1|WP_030912788.1|54	Streptosporangium amethystogenes NRRL B-2639|NZ_JOEQ01000010.1|WP_030912788.1|54	69	ATACCGGTTCCCATCGCCATCGGTGACGCGCGCATCGCGGGACCGCCGATCGGTGATGCCTTCGTGTCC	IPVPIAIGDARIAGPPIGDAFVS	gaagaagacatctcCGGGTG	-3.28	-0.97;-0.78;-1.09;-0.93;-0.61;-0.47;-0.3;-0.0;-0.0;-0.0;-0.04;-1.24;-2.82;-3.19;-3.28	NA	NA
Kribbella_flavida_DSM_17836_NC_013729.1_5539921-5540521(+)_YP_003382953.1.tsv	NC_013729.1|YP_003382953.1|130	Kribbella flavida DSM 17836|NC_013729.1|YP_003382953.1|130	69	ATCGTGGCACTGAGTCACCGATCTCCAGGAGAAGCGAACGTGGCAGGAGTTGACGACGACATCTCGGGG	IVALSHRSPGEANVAGVDDDISG	accgtcacGGACGGactgct	-4.56	-0.1;-0.1;-0.1;-0.11;-1.24;-2.94;-3.35;-3.43;-4.56;-3.04;-3.35;-3.35;-3.16;-0.33;-0.05	NA	NA
Wenjunlia_vitaminophila_ATCC_31673_NZ_LLZU01000010.1_118352-118952(+)_WP_018386818.1.tsv	NZ_LLZU01000010.1|WP_018386818.1|122	Wenjunlia vitaminophila ATCC 31673|NZ_LLZU01000010.1|WP_018386818.1|122	69	ATCGTGGTGGGAGCGAGTGATCGCGAACGAGGGAGGCCGGACATGGCGGGAGACGACGACATCTCCGGG	IVVGASDRERGRPDMAGDDDISG	cggCGGGGAagatctttgtt	-5.98	-3.96;-5.09;-4.96;-5.98;-5.8;-4.17;-3.79;-0.94;-0.63;-0.5;-0.32;-0.0;-0.02;-0.07;-0.07	NA	NA
Streptomyces_sp._NRRL_WC-3744_NZ_JOCJ01000049.1_46174-46774(-)_WP_030656504.1.tsv	NZ_JOCJ01000049.1|WP_030656504.1|138	Streptomyces sp. NRRL WC-3744|NZ_JOCJ01000049.1|WP_030656504.1|138	69	CTGGGGTGGAGCTTGGGCCGTGTGAATCGAGGAGTCGCAGACGTGGTGGGTGAAGACGACATCTCCGGG	LGWSLGRVNRGVADVVGEDDISG	CGGGACgcccacctgttaca	-4.14	-4.14;-3.96;-3.3;-0.38;-0.07;-0.07;-0.05;-0.0;-0.0;-0.03;-0.07;-0.07;-0.07;-0.07;-0.07	NA	NA
Streptomyces_mobaraensis_NBRC_13819_=_DSM_40847_NZ_CP072827.1_6441032-6441632(+)_WP_004939106.1.tsv	NZ_CP072827.1|WP_004939106.1|219	Streptomyces mobaraensis NBRC 13819 = DSM 40847|NZ_CP072827.1|WP_004939106.1|219	69	CTGCCTGGCCTGGGACCTGGCCCTCTAGAAGCGGCCTCCGCGCCGGGACTGGTACGGTGGGGAGGCCAG	LPGLGPGPLEAASAPGLVRWGGQ	gaggcgCGGAGCcatctcgg	-5.82	-4.93;-2.29;-1.74;-1.47;-3.0;-5.44;-5.82;-5.62;-1.96;-0.11;-0.05;-0.0;-0.0;-0.04;-1.23	NA	NA
Streptomyces_davaonensis_JCM_4913_NC_020504.1_239333-239933(+)_YP_007518727.1.tsv	NC_020504.1|YP_007518727.1|34	Streptomyces davaonensis JCM 4913|NC_020504.1|YP_007518727.1|34	69	CTGAGAGCGCTGCCGACGTGGTCCGTTCTGTCGTACCCCTTTTCACCATGTCTGCCCAGGGCAGAGATC	LRALPTWSVLSYPFSPCLPRAEI	ctgacggccACGGGCcggcg	-3.08	-0.34;-1.53;-1.87;-1.58;-1.58;-1.39;-0.08;-1.24;-2.83;-3.08;-3.08;-2.85;-2.12;-1.61;-1.76	NA	NA
Micromonospora_purpureochromogenes_NRRL_B-2672_NZ_JOEU01000013.1_73608-74208(+)_WP_030501994.1.tsv	NZ_JOEU01000013.1|WP_030501994.1|39	Micromonospora purpureochromogenes NRRL B-2672|NZ_JOEU01000013.1|WP_030501994.1|39	69	GTGACCGACCACAGGCAGGCGCCGTGGTCGTGTCGTCGTACCCCGAGACCGTGTCCCCCGCCGGGCGGC	VTDHRQAPWSCRRTPRPCPPPGG	ctccGGGTGAgaccggacat	-3.37	-1.24;-2.82;-3.19;-3.28;-3.37;-2.71;-3.1;-2.73;-2.73;-0.49;-1.31;-2.93;-3.35;-3.35;-3.15	NA	NA
Micromonospora_sp._WMMB235_NZ_MDRX01000001.1_1614830-1615430(+)_WP_030268892.1.tsv	NZ_MDRX01000001.1|WP_030268892.1|39	Micromonospora sp. WMMB235|NZ_MDRX01000001.1|WP_030268892.1|39	69	GTGACCGACCGCAGGCGAGCGCCGTGGTCGTGTCGTCGTACCCCGAGACCGTGTCCCCCGCCGGGCGGC	VTDRRRAPWSCRRTPRPCPPPGG	ctccGGGTGAgaccggacat	-3.37	-1.24;-2.82;-3.19;-3.28;-3.37;-2.71;-3.1;-2.73;-2.73;-0.49;-1.31;-2.93;-3.35;-3.35;-3.15	NA	NA
Micromonospora_aurantiaca_ATCC_27029_NC_014391.1_3000914-3001514(-)_YP_003835745.1.tsv	NC_014391.1|YP_003835745.1|39	Micromonospora aurantiaca ATCC 27029|NC_014391.1|YP_003835745.1|39	69	GTGACCGACCGCAGGCGAGCGCCGTGGTCGTTCCGTCGTACCCCGAGACCGTGTCCCCCGCCGGGCGGC	VTDRRRAPWSFRRTPRPCPPPGG	ctccGGGTGAgaccggacat	-3.37	-1.24;-2.82;-3.19;-3.28;-3.37;-2.71;-3.1;-2.73;-2.73;-0.49;-1.31;-2.93;-3.35;-3.35;-3.15	NA	NA
Kitasatospora_purpeofusca_NRRL_B-1817_NZ_JODS01000017.1_54880-55480(+)_WP_030395417.1.tsv	NZ_JODS01000017.1|WP_030395417.1|235	Kitasatospora purpeofusca NRRL B-1817|NZ_JODS01000017.1|WP_030395417.1|235	69	GTGACGGTTCATCAGGTTCTCGGGATCCCCGGCGCCGGAAATCGGGTGGCGGCCGACATCCCCGGCTGT	VTVHQVLGIPGAGNRVAADIPGC	gggcctgtgtggcaCGGACG	-3.43	-2.85;-1.4;-0.11;-0.1;-0.16;-0.2;-1.34;-1.57;-1.57;-1.41;-1.42;-1.25;-2.94;-3.35;-3.43	NA	NA
Streptomyces_sp._NRRL_WC-3744_NZ_JOCJ01000049.1_46174-46774(-)_WP_030656504.1.tsv	NZ_JOCJ01000049.1|WP_030656504.1|185	Streptomyces sp. NRRL WC-3744|NZ_JOCJ01000049.1|WP_030656504.1|185	72	ATATGTATGAACCTTCGCCTCCACGAACGCCGGGACGCCCACCTGTTACACTGGGGTGGAGCTTGGGCCGTG	ICMNLRLHERRDAHLLHWGGAWAV	cactgtcaaccaAAGGGCac	-3.64	-0.07;-0.07;-0.07;-0.08;-0.08;-0.01;-0.01;-0.01;-0.01;-0.11;-1.96;-3.45;-3.64;-3.39;-2.85	NA	NA
Actinomadura_oligospora_ATCC_43269_NZ_JADG01000004.1_618696-619296(+)_WP_026411837.1.tsv	NZ_JADG01000004.1|WP_026411837.1|156	Actinomadura oligospora ATCC 43269|NZ_JADG01000004.1|WP_026411837.1|156	72	ATCGGTACGGGTCCGCTGCACGATGATCGTGCTAGCGTGCGGCCCGTCCTTGTGAAGGAGTTCCCGACATGG	IGTGPLHDDRASVRPVLVKEFPTW	tggccGGACGGtcggttagt	-4.56	-1.42;-2.12;-2.94;-3.35;-3.43;-4.56;-2.05;-1.76;-1.87;-2.59;-1.8;-1.76;-1.76;-1.6;-0.28	NA	NA
Saccharopolyspora_spinosa_DSM_44228_NZ_PJNB01000001.1_5152577-5153177(+)_WP_010693304.1.tsv	NZ_PJNB01000001.1|WP_010693304.1|339	Saccharopolyspora spinosa DSM 44228|NZ_PJNB01000001.1|WP_010693304.1|339	72	TTGGCTGGGCCCCCGGCGGGTGGAGTGGCCACCGGCCGCCGACGCGCTCGAAACCCGCGCTATGCAAGGGTT	LAGPPAGGVATGRRRARNPRYARV	cttctGGGGGCcgatgagat	-7.75	-0.03;-1.07;-2.65;-4.67;-7.37;-7.75;-5.02;-2.85;-1.53;-0.47;-0.49;-0.71;-1.68;-2.74;-2.73	NA	NA
Micromonospora_maris_NRRL_B-24793_NZ_LMWI01000002.1_535862-536462(-)_YP_004405255.1.tsv	NZ_LMWI01000002.1|YP_004405255.1|125	Micromonospora maris NRRL B-24793|NZ_LMWI01000002.1|YP_004405255.1|125	72	CTGGATGGTCAGCGAATCAGGGAGACGAGACATGCAGGGAGACGACGACATCTCCGGGTGAGACCGGACATG	LDGQRIRETRHAGRRRHLRVRPDM	tggtcacgCAGGATctggcc	-4.07	-1.57;-1.57;-0.11;-0.07;-0.07;-0.22;-2.28;-3.71;-4.07;-3.83;-3.23;-0.33;-1.07;-1.4;-1.4	NA	NA
Saccharopolyspora_spinosa_DSM_44228_NZ_PJNB01000001.1_5152577-5153177(+)_WP_010693304.1.tsv	NZ_PJNB01000001.1|WP_010693304.1|113	Saccharopolyspora spinosa DSM 44228|NZ_PJNB01000001.1|WP_010693304.1|113	72	GTGGAGTGGATTGCGAGTGAGGGAGATCAGACATGGTTGGTGACGACGACATCTCCGGGTGATACCCGGACG	VEWIASEGDQTWLVTTTSPGDTRT	ccCGGAGCcctgttgctacg	-5.82	-2.93;-5.43;-5.82;-5.62;-1.96;-0.11;-0.07;-0.07;-0.07;-0.1;-0.13;-0.13;-0.05;-0.05;-0.08	NA	NA
Microbispora_rosea_subsp._nonnitritogenes_NRRL_B-2631_NZ_JNZQ01000040.1_33662-34262(-)_WP_030511699.1.tsv	NZ_JNZQ01000040.1|WP_030511699.1|61	Microbispora rosea subsp. nonnitritogenes NRRL B-2631|NZ_JNZQ01000040.1|WP_030511699.1|61	72	GTGATACCGGAGGTTGACCGGCCCCGGCAGGCGCGTATGACCGCCGCCGATGTGGCCCTCTCGGTCGTCCCC	VIPEVDRPRQARMTAADVALSVVP	ggtGAGGACgacatctccgg	-5.66	-2.71;-4.92;-5.63;-5.66;-3.83;-3.55;-0.67;-0.42;-0.41;-0.3;-0.0;-0.0;-0.0;-0.04;-1.24	NA	NA
Streptomyces_davaonensis_JCM_4913_NC_020504.1_239333-239933(+)_YP_007518727.1.tsv	NC_020504.1|YP_007518727.1|285	Streptomyces davaonensis JCM 4913|NC_020504.1|YP_007518727.1|285	72	GTGCGACTACGGGAGACGCTTGCACACGTGTGTACGACGCCAGAGAGCGAGCGCCGTCACCGGCTTAACTGG	VRLRETLAHVCTTPESERRHRLNW	atGAGGACgaaccgggcggt	-5.66	-4.56;-5.63;-5.66;-3.83;-3.55;-0.74;-0.51;-0.51;-0.39;-1.24;-2.82;-3.08;-3.17;-4.55;-4.34	NA	NA
Kitasatospora_phosalacinea_NRRL_B-16230_NZ_JNWZ01000081.1_6251-6851(-)_WP_033221865.1.tsv	NZ_JNWZ01000081.1|WP_033221865.1|130	Kitasatospora phosalacinea NRRL B-16230|NZ_JNWZ01000081.1|WP_033221865.1|130	72	GTGCGCACGCGAGGTACGGAAGAGGGACAGCTGTGGCGGGTGACGACGACATCTCCGGGTGAGACCCGGTCC	VRTRGTEEGQLWRVTTTSPGETRS	gcaacgCGGGGCaccggcgg	-5.24	-0.09;-0.07;-0.12;-1.4;-3.0;-4.96;-5.24;-5.02;-2.85;-1.41;-0.08;-1.24;-1.58;-1.76;-3.96	NA	NA
Kitasatospora_purpeofusca_NRRL_B-1817_NZ_JODS01000017.1_54880-55480(+)_WP_030395417.1.tsv	NZ_JODS01000017.1|WP_030395417.1|141	Kitasatospora purpeofusca NRRL B-1817|NZ_JODS01000017.1|WP_030395417.1|141	75	ATCTTTTCTGTGATCTTTCCCCTGATCACGTCCTCAAGGAGACCGGACATGGTGGTGGACGACGACATCTCCGGG	IFSVIFPLITSSRRPDMVVDDDISG	ttagcctgcTGGGACtgttg	-4.03	-0.15;-0.15;-0.13;-0.09;-0.05;-0.08;-1.21;-2.74;-3.72;-4.03;-3.9;-3.16;-0.35;-0.07;-0.1	NA	NA
Streptosporangium_roseum_DSM_43021_NC_013595.1_5905188-5905788(-)_YP_003340891.1.tsv	NC_013595.1|YP_003340891.1|185	Streptosporangium roseum DSM 43021|NC_013595.1|YP_003340891.1|185	75	ATTCTCGCTCATCCGGCCGCAAGCGCGTGGCCTCCGGCGACGGCCGCCGCATGCAGATCGCTCGGGCTGGTAACG	ILAHPAASAWPPATAAACRSLGLVT	agacgccggtcaCGGGGAtc	-5.98	-0.55;-0.38;-0.1;-1.28;-1.79;-1.76;-1.76;-1.57;-0.11;-1.24;-2.83;-4.88;-5.98;-5.78;-3.96	NA	NA
Streptomyces_bingchenggensis_BCW-1_NC_016582.1_479667-480267(-)_YP_004958659.1.tsv	NC_016582.1|YP_004958659.1|143	Streptomyces bingchenggensis BCW-1|NC_016582.1|YP_004958659.1|143	75	ATTCGTGTAGCGATGTATTTGTGTTTCGTGTATCGAGGAGCGGTCGACATGGTGGGTGACGACGACATCTGCGGG	IRVAMYLCFVYRGAVDMVGDDDICG	tgttaagctggcgtGGACGT	-3.36	-0.07;-0.17;-0.18;-0.18;-0.21;-1.37;-1.54;-1.58;-1.84;-1.87;-1.4;-2.84;-3.19;-3.23;-3.36	NA	NA
Amycolatopsis_nigrescens_CSC17Ta-90_NZ_ARVW01000001.1_6445789-6446389(+)_WP_020671933.1.tsv	NZ_ARVW01000001.1|WP_020671933.1|252	Amycolatopsis nigrescens CSC17Ta-90|NZ_ARVW01000001.1|WP_020671933.1|252	75	CTGGAGGGCCACCACGAGCATCGGCACCCCCAAGGTCAGCGTCACCGCCAGCACAAAAAGCGCCACTTGCCTGCG	LEGHHEHRHPQGQRHRQHKKRHLPA	agatcggccTGGGGCtcgtt	-5.03	-0.51;-1.31;-1.58;-1.58;-1.58;-1.4;-1.08;-2.65;-4.67;-5.03;-5.02;-2.85;-1.4;-0.14;-0.1	NA	NA
Catenulispora_acidiphila_DSM_44928_NC_013131.1_8290097-8290697(-)_YP_003117798.1.tsv	NC_013131.1|YP_003117798.1|229	Catenulispora acidiphila DSM 44928|NC_013131.1|YP_003117798.1|229	75	CTGGTCTTCGACAGTGGCTGGCGCGACATCGCCGACTACGTCCTCACCTGGCTCGCGGACAACGTCTCAGACTTC	LVFDSGWRDIADYVLTWLADNVSDF	tcgccgacAGAGGCcactcg	-5.13	-0.1;-0.35;-0.45;-0.41;-0.47;-0.67;-1.82;-4.75;-5.13;-4.93;-1.97;-1.39;-0.05;-0.0;-0.04	NA	NA
Kitasatospora_setae_NRRL_B-16185_NZ_JNWY01000005.1_110346-110946(+)_YP_004902867.1.tsv	NZ_JNWY01000005.1|YP_004902867.1|316	Kitasatospora setae NRRL B-16185|NZ_JNWY01000005.1|YP_004902867.1|316	75	GTGGGCCGGTTCGGCGAGTTGAACGTCTTCGCCTGCCCGGCCGATCCGGCGCACCCGCACCGCTGGTGCCTCCAG	VGRFGELNVFACPADPAHPHRWCLQ	cgtgcccgacCGGGGTggag	-5.49	-0.17;-0.13;-0.08;-0.33;-0.41;-0.41;-0.43;-1.31;-2.82;-4.88;-5.49;-5.3;-4.64;-4.94;-5.24	NA	WP_014134229.1 (hypothetical protein) (truncation)
Streptomyces_rimosus_subsp._rimosus_NRRL_WC-3869_NZ_LGCQ01000090.1_5385-5985(-)_WP_031189901.1.tsv	NZ_LGCQ01000090.1|WP_031189901.1|136	Streptomyces rimosus subsp. rimosus NRRL WC-3869|NZ_LGCQ01000090.1|WP_031189901.1|136	75	GTGTTACCCTGTCGAACGAACGTGATCTCGGATCGAGGAGACGCAGCCGTGGTGGGTGACGACGACATCTCCGGG	VLPCRTNVISDRGDAAVVGDDDISG	cgcaggcgaCCGGACccatg	-3.35	-2.28;-2.56;-2.44;-2.74;-2.17;-0.55;-0.43;-1.31;-2.93;-3.35;-3.35;-3.15;-0.3;-0.0;-0.03	NA	NA
Streptosporangium_amethystogenes_NRRL_B-2639_NZ_JOEQ01000010.1_214204-214804(-)_WP_030912788.1.tsv	NZ_JOEQ01000010.1|WP_030912788.1|174	Streptosporangium amethystogenes NRRL B-2639|NZ_JOEQ01000010.1|WP_030912788.1|174	75	GTGCCGTCGGTTCGTCGGGCCCCTGATTTGTTGACGATGAGAGAAGGACCCTTCGCTGATAAGGTAGTCGGTCAG	VPSVRRAPDLLTMREGPFADKVVGQ	gctcccgacgcgacCGGGGA	-5.98	-0.05;-0.04;-0.3;-0.41;-0.46;-0.5;-0.41;-0.45;-0.6;-0.55;-0.43;-1.31;-2.82;-4.88;-5.98	NA	NA
Wenjunlia_vitaminophila_ATCC_31673_NZ_LLZU01000010.1_118352-118952(+)_WP_018386818.1.tsv	NZ_LLZU01000010.1|WP_018386818.1|122	Wenjunlia vitaminophila ATCC 31673|NZ_LLZU01000010.1|WP_018386818.1|122	78	ATCTTTGTTATCGTGGTGGGAGCGAGTGATCGCGAACGAGGGAGGCCGGACATGGCGGGAGACGACGACATCTCCGGG	IFVIVVGASDRERGRPDMAGDDDISG	gggcccccgcggCGGGGAag	-5.98	-2.85;-1.39;-0.05;-0.04;-0.07;-0.11;-1.4;-1.74;-1.85;-3.96;-5.09;-4.96;-5.98;-5.8;-4.17	NA	NA
Actinomadura_oligospora_ATCC_43269_NZ_JADG01000004.1_618696-619296(+)_WP_026411837.1.tsv	NZ_JADG01000004.1|WP_026411837.1|289	Actinomadura oligospora ATCC 43269|NZ_JADG01000004.1|WP_026411837.1|289	78	ATCGGTCATTCAACGGAGAAATCAGGAATCGGCGTCGGCAGCCGAATGACTGAATCCGCTGCGGGGGCACCCGTCGAT	IGHSTEKSGIGVGSRMTESAAGAPVD	ccccgCGAGGCcccggcggc	-5.23	-0.07;-0.11;-0.45;-2.21;-5.1;-5.23;-4.93;-1.97;-1.39;-0.08;-1.23;-1.58;-1.76;-3.96;-4.14	NA	NA
Streptosporangium_roseum_DSM_43021_NC_013595.1_5905188-5905788(-)_YP_003340891.1.tsv	NC_013595.1|YP_003340891.1|185	Streptosporangium roseum DSM 43021|NC_013595.1|YP_003340891.1|185	78	ATCATTCTCGCTCATCCGGCCGCAAGCGCGTGGCCTCCGGCGACGGCCGCCGCATGCAGATCGCTCGGGCTGGTAACG	IILAHPAASAWPPATAAACRSLGLVT	cgtagacgccggtcACGGGG	-4.88	-0.74;-0.73;-0.59;-0.55;-0.38;-0.1;-1.28;-1.79;-1.76;-1.76;-1.57;-0.11;-1.24;-2.83;-4.88	NA	NA
Streptomyces_tsukubensis_NRRL_18488_NZ_CP020700.1_7934198-7934798(+)_WP_006344697.1.tsv	NZ_CP020700.1|WP_006344697.1|15	Streptomyces tsukubensis NRRL 18488|NZ_CP020700.1|WP_006344697.1|15	78	ATACCCGGAAGTCCGCAGGCCGTCGGCGGCATCAGCCGTACCGGCCTCACAGTCGTACCCTGTCCCCTCGCGCACACC	IPGSPQAVGGISRTGLTVVPCPLAHT	gacgacgacatctcCGGGTG	-3.28	-0.67;-0.46;-0.72;-0.67;-0.42;-0.41;-0.3;-0.0;-0.0;-0.0;-0.04;-1.24;-2.82;-3.19;-3.28	NA	NA
Streptomyces_albidoflavus_DSM_40455_NZ_PKLO01000046.1_102930-103530(+)_WP_030305274.1.tsv	NZ_PKLO01000046.1|WP_030305274.1|123	Streptomyces albidoflavus DSM 40455|NZ_PKLO01000046.1|WP_030305274.1|123	78	ATCCAGGCCGCGGCCCTCGCACCTCAGGGAGACCAGACATGGCGGGTGACGACGACATCTCCGGGTGATACCCGGAGC	IQAAALAPQGDQTWRVTTTSPGDTRS	ttttccgcAGGAGCcgcgcc	-6.22	-0.0;-0.04;-0.07;-0.07;-0.21;-2.28;-3.71;-6.06;-6.22;-5.62;-1.97;-0.17;-0.16;-0.15;-0.15	NA	NA
Micromonospora_maris_NRRL_B-24793_NZ_LMWI01000002.1_535862-536462(-)_YP_004405255.1.tsv	NZ_LMWI01000002.1|YP_004405255.1|125	Micromonospora maris NRRL B-24793|NZ_LMWI01000002.1|YP_004405255.1|125	78	CTGGCCCTGGATGGTCAGCGAATCAGGGAGACGAGACATGCAGGGAGACGACGACATCTCCGGGTGAGACCGGACATG	LALDGQRIRETRHAGRRRHLRVRPDM	ctaccgtggtcacgCAGGAT	-4.07	-0.04;-0.1;-0.14;-1.31;-1.83;-1.75;-1.57;-1.57;-0.11;-0.07;-0.07;-0.22;-2.28;-3.71;-4.07	NA	NA
Kitasatospora_purpeofusca_NRRL_B-1817_NZ_JODS01000017.1_54880-55480(+)_WP_030395417.1.tsv	NZ_JODS01000017.1|WP_030395417.1|141	Kitasatospora purpeofusca NRRL B-1817|NZ_JODS01000017.1|WP_030395417.1|141	78	TTGATCTTTTCTGTGATCTTTCCCCTGATCACGTCCTCAAGGAGACCGGACATGGTGGTGGACGACGACATCTCCGGG	LIFSVIFPLITSSRRPDMVVDDDISG	ctgttagcctgcTGGGACtg	-4.03	-0.07;-0.15;-0.21;-0.15;-0.15;-0.13;-0.09;-0.05;-0.08;-1.21;-2.74;-3.72;-4.03;-3.9;-3.16	NA	NA
Micromonospora_maris_NRRL_B-24793_NZ_LMWI01000002.1_535862-536462(-)_YP_004405255.1.tsv	NZ_LMWI01000002.1|YP_004405255.1|-50	Micromonospora maris NRRL B-24793|NZ_LMWI01000002.1|YP_004405255.1|-50	78	CTGCCCTCACATCCGAGGTTCTGTCCCGATGTCCGATTCTTTCGTCGTCTGCTCGAACCTGAGCTTTTCCTGGCCGGA	LPSHPRFCPDVRFFRRLLEPELFLAG	gtcgggcggcTGAGGTccgc	-5.12	-2.85;-3.08;-3.17;-4.55;-4.14;-1.69;-1.62;-1.61;-1.62;-4.55;-5.12;-5.12;-2.16;-1.58;-0.13	NA	NA
Microbispora_rosea_subsp._nonnitritogenes_NRRL_B-2631_NZ_JNZQ01000040.1_33662-34262(-)_WP_030511699.1.tsv	NZ_JNZQ01000040.1|WP_030511699.1|-47	Microbispora rosea subsp. nonnitritogenes NRRL B-2631|NZ_JNZQ01000040.1|WP_030511699.1|-47	78	CTGCGCCCGGATCACGTACGAGGTCTCTCGCATGTCCGATGCGTTCATCATCTGTTCCAGCCTGTCCTTCTCCTGGCC	LRPDHVRGLSHVRCVHHLFQPVLLLA	ccccttgCCGGGCcgctccg	-3.08	-0.0;-0.03;-0.05;-0.05;-0.08;-1.27;-2.84;-3.08;-3.08;-2.85;-1.43;-0.11;-0.07;-0.07;-0.08	NA	NA
Actinomadura_oligospora_ATCC_43269_NZ_JADG01000004.1_618696-619296(+)_WP_026411837.1.tsv	NZ_JADG01000004.1|WP_026411837.1|176	Actinomadura oligospora ATCC 43269|NZ_JADG01000004.1|WP_026411837.1|176	78	ATGCGTTGGCCGGACGGTCGGTTAGTATCGGTACGGGTCCGCTGCACGATGATCGTGCTAGCGTGCGGCCCGTCCTTG	MRWPDGRLVSVRVRCTMIVLACGPSL	tgatgcgcGGGCGGtcggga	-4.55	-0.39;-0.42;-0.13;-0.17;-1.47;-3.0;-3.21;-3.17;-4.55;-4.34;-1.87;-1.87;-2.59;-2.85;-3.84	NA	NA
Streptomyces_rimosus_subsp._rimosus_NRRL_WC-3869_NZ_LGCQ01000090.1_5385-5985(-)_WP_031189901.1.tsv	NZ_LGCQ01000090.1|WP_031189901.1|136	Streptomyces rimosus subsp. rimosus NRRL WC-3869|NZ_LGCQ01000090.1|WP_031189901.1|136	78	ATGGTGTTACCCTGTCGAACGAACGTGATCTCGGATCGAGGAGACGCAGCCGTGGTGGGTGACGACGACATCTCCGGG	MVLPCRTNVISDRGDAAVVGDDDISG	tgccgcaggcgaCCGGACcc	-3.35	-0.11;-0.11;-0.21;-2.28;-2.56;-2.44;-2.74;-2.17;-0.55;-0.43;-1.31;-2.93;-3.35;-3.35;-3.15	NA	NA
Streptomyces_noursei_NBRC_14147_NZ_BHXC01000006.1_931087-931687(+)_WP_016570273.1.tsv	NZ_BHXC01000006.1|WP_016570273.1|191	Streptomyces noursei NBRC 14147|NZ_BHXC01000006.1|WP_016570273.1|191	78	GTGCGGGCGCCTGCCGACGGCGGCCCCGCAGCGGCCCGGCCGGTTCCGCAGGTGCGACTGCTAGCCTGGAGCGAACGT	VRAPADGGPAAARPVPQVRLLAWSER	cggtccgggcCGAGGTggtg	-5.42	-1.76;-1.58;-1.25;-2.82;-3.08;-3.08;-2.85;-1.53;-1.89;-4.84;-5.42;-5.13;-4.46;-4.44;-1.88	NA	NA
Microbispora_rosea_subsp._nonnitritogenes_NRRL_B-2631_NZ_JNZQ01000040.1_33662-34262(-)_WP_030511699.1.tsv	NZ_JNZQ01000040.1|WP_030511699.1|119	Microbispora rosea subsp. nonnitritogenes NRRL B-2631|NZ_JNZQ01000040.1|WP_030511699.1|119	78	GTGTCGGCCGCTCGTGATTCGAGGCTAGGAGACCAGACGTGGCAGGTGAGGACGACATCTCCGGGTGATACCGGAGGT	VSAARDSRLGDQTWQVRTTSPGDTGG	GGCGGCgtcgaactgctatg	-4.14	-4.14;-1.85;-2.03;-1.84;-0.2;-0.39;-0.56;-0.51;-0.51;-0.39;-0.05;-0.05;-0.05;-0.05;-0.07	NA	NA
Kitasatospora_purpeofusca_NRRL_B-1817_NZ_JODS01000017.1_54880-55480(+)_WP_030395417.1.tsv	NZ_JODS01000017.1|WP_030395417.1|141	Kitasatospora purpeofusca NRRL B-1817|NZ_JODS01000017.1|WP_030395417.1|141	81	CTGTTGATCTTTTCTGTGATCTTTCCCCTGATCACGTCCTCAAGGAGACCGGACATGGTGGTGGACGACGACATCTCCGGG	LLIFSVIFPLITSSRRPDMVVDDDISG	cggctgttagcctgCTGGGA	-3.72	-1.62;-1.5;-0.13;-0.07;-0.15;-0.21;-0.15;-0.15;-0.13;-0.09;-0.05;-0.08;-1.21;-2.74;-3.72	NA	NA
Catenulispora_acidiphila_DSM_44928_NC_013131.1_8290097-8290697(-)_YP_003117798.1.tsv	NC_013131.1|YP_003117798.1|149	Catenulispora acidiphila DSM 44928|NC_013131.1|YP_003117798.1|149	81	CTGACAAATCGCCGCTCCGCTGTCAACCGAAAAATCGGTGAGCTCGCAGGTAGGTCCCGTGTTACGGTGCTTGGGCATCGG	LTNRRSAVNRKIGELAGRSRVTVLGHR	GCGGACaacgtctcagactt	-3.37	-3.37;-3.35;-3.15;-0.3;-0.04;-0.11;-0.1;-0.1;-0.1;-0.07;-0.09;-0.51;-0.58;-0.58;-0.47	NA	NA
Streptosporangium_amethystogenes_NRRL_B-2639_NZ_JOEQ01000010.1_214204-214804(-)_WP_030912788.1.tsv	NZ_JOEQ01000010.1|WP_030912788.1|-13	Streptosporangium amethystogenes NRRL B-2639|NZ_JOEQ01000010.1|WP_030912788.1|-13	81	ATGCCTTCGTGTCCTGACCATTTCGCCGGACGGGCCTCACCGTGCCGGCCGAACGCGGAAGCGATTCGATGTCCGACGCCC	MPSCPDHFAGRASPCRPNAEAIRCPTP	cgCGGGACcgccgatcggtg	-4.14	-3.0;-3.94;-4.14;-3.9;-3.16;-0.34;-0.07;-0.1;-0.35;-0.47;-0.44;-0.46;-1.31;-1.76;-1.93	NA	NA
Microbispora_rosea_subsp._nonnitritogenes_NRRL_B-2631_NZ_JNZQ01000040.1_33662-34262(-)_WP_030511699.1.tsv	NZ_JNZQ01000040.1|WP_030511699.1|119	Microbispora rosea subsp. nonnitritogenes NRRL B-2631|NZ_JNZQ01000040.1|WP_030511699.1|119	81	ATGGTGTCGGCCGCTCGTGATTCGAGGCTAGGAGACCAGACGTGGCAGGTGAGGACGACATCTCCGGGTGATACCGGAGGT	MVSAARDSRLGDQTWQVRTTSPGDTGG	GGCGGCggcgtcgaactgct	-4.14	-4.14;-1.85;-3.96;-4.14;-1.85;-2.03;-1.84;-0.2;-0.39;-0.56;-0.51;-0.51;-0.39;-0.05;-0.05	NA	NA
Wenjunlia_vitaminophila_ATCC_31673_NZ_LLZU01000010.1_118352-118952(+)_WP_018386818.1.tsv	NZ_LLZU01000010.1|WP_018386818.1|-47	Wenjunlia vitaminophila ATCC 31673|NZ_LLZU01000010.1|WP_018386818.1|-47	81	GTGGCACGCCCGCGTCACACACGAGGTCCCTCGCATGTCCCACTCCTTCATCATCTGTTCCAACCTGCACTTCTCCTGGCC	VARPRHTRGPSHVPLLHHLFQPALLLA	cagttctccgccGGGCGGcc	-4.55	-0.25;-0.16;-0.07;-0.0;-0.04;-0.07;-0.07;-0.1;-1.28;-2.84;-3.08;-3.17;-4.55;-4.14;-1.69	NA	NA
Kitasatospora_purpeofusca_NRRL_B-1817_NZ_JODS01000017.1_54880-55480(+)_WP_030395417.1.tsv	NZ_JODS01000017.1|WP_030395417.1|235	Kitasatospora purpeofusca NRRL B-1817|NZ_JODS01000017.1|WP_030395417.1|235	81	GTGGCACGGACGGTGACGGTTCATCAGGTTCTCGGGATCCCCGGCGCCGGAAATCGGGTGGCGGCCGACATCCCCGGCTGT	VARTVTVHQVLGIPGAGNRVAADIPGC	gtcacgtcgAGAGGGcctgt	-6.02	-0.11;-0.1;-0.1;-0.14;-0.39;-1.89;-3.02;-3.17;-5.06;-6.02;-5.83;-3.39;-2.85;-1.4;-0.11	NA	NA
Kitasatospora_setae_NRRL_B-16185_NZ_JNWY01000005.1_110346-110946(+)_YP_004902867.1.tsv	NZ_JNWY01000005.1|YP_004902867.1|316	Kitasatospora setae NRRL B-16185|NZ_JNWY01000005.1|YP_004902867.1|316	81	GTGGAGGTGGGCCGGTTCGGCGAGTTGAACGTCTTCGCCTGCCCGGCCGATCCGGCGCACCCGCACCGCTGGTGCCTCCAG	VEVGRFGELNVFACPADPAHPHRWCLQ	GGGGGGcgtgcccgaccggg	-8.79	-8.79;-7.75;-5.07;-3.08;-1.87;-0.24;-0.17;-0.13;-0.08;-0.33;-0.41;-0.41;-0.43;-1.31;-2.82	NA	WP_014134229.1 (hypothetical protein) (truncation)
Streptomyces_tsukubensis_NRRL_18488_NZ_CP020700.1_7934198-7934798(+)_WP_006344697.1.tsv	NZ_CP020700.1|WP_006344697.1|15	Streptomyces tsukubensis NRRL 18488|NZ_CP020700.1|WP_006344697.1|15	81	GTGATACCCGGAAGTCCGCAGGCCGTCGGCGGCATCAGCCGTACCGGCCTCACAGTCGTACCCTGTCCCCTCGCGCACACC	VIPGSPQAVGGISRTGLTVVPCPLAHT	GGAGACgacgacatctccgg	-6.41	-6.41;-2.73;-0.75;-0.67;-0.46;-0.72;-0.67;-0.42;-0.41;-0.3;-0.0;-0.0;-0.0;-0.04;-1.24	NA	NA
Streptomyces_noursei_NBRC_14147_NZ_BHXC01000006.1_931087-931687(+)_WP_016570273.1.tsv	NZ_BHXC01000006.1|WP_016570273.1|191	Streptomyces noursei NBRC 14147|NZ_BHXC01000006.1|WP_016570273.1|191	81	GTGGTGCGGGCGCCTGCCGACGGCGGCCCCGCAGCGGCCCGGCCGGTTCCGCAGGTGCGACTGCTAGCCTGGAGCGAACGT	VVRAPADGGPAAARPVPQVRLLAWSER	gggcggtccgggcCGAGGTg	-5.42	-4.55;-4.34;-1.87;-1.76;-1.58;-1.25;-2.82;-3.08;-3.08;-2.85;-1.53;-1.89;-4.84;-5.42;-5.13	NA	NA
Streptomyces_tsukubensis_NRRL_18488_NZ_CP020700.1_7934198-7934798(+)_WP_006344697.1.tsv	NZ_CP020700.1|WP_006344697.1|169	Streptomyces tsukubensis NRRL 18488|NZ_CP020700.1|WP_006344697.1|169	84	ATCTGCACCACCTCGGGGACCGGCGGAGACGCCCCGTCCAGCAGCCCGTCCCCGAAAAACCCGTACCCCGTCCGCAGCCCCCTC	ICTTSGTGGDAPSSSPSPKNPYPVRSPL	ggacaccgccccctCAGGGC	-3.62	-3.15;-0.3;-0.04;-0.07;-0.07;-0.07;-0.07;-0.05;-0.0;-0.0;-0.0;-0.09;-1.91;-3.41;-3.62	NA	NA
Streptomyces_varsoviensis_NRRL_ISP-5346_NZ_JOBF01000039.1_20887-21487(+)_WP_030891867.1.tsv	NZ_JOBF01000039.1|WP_030891867.1|362	Streptomyces varsoviensis NRRL ISP-5346|NZ_JOBF01000039.1|WP_030891867.1|362	84	ATCACGGCCGTACGCACGGCACGGGCCGGGGCCGAAGCGCAGGTGGCGAGGGGCCCGGAGAACGCGTGCCGGTGCCGGGAACCG	ITAVRTARAGAEAQVARGPENACRCREP	ggctctccttcatGGGAGTg	-6.51	-1.39;-0.05;-0.0;-0.0;-0.0;-0.0;-0.0;-0.0;-0.03;-1.07;-2.65;-3.72;-5.99;-6.51;-5.96	NA	NA
Streptomyces_noursei_CCRC_11814_NZ_AROY02000145.1_36748-37348(+)_WP_020931060.1.tsv	NZ_AROY02000145.1|WP_020931060.1|223	Streptomyces noursei CCRC 11814|NZ_AROY02000145.1|WP_020931060.1|223	84	CTGAGGCGTGCCCTCCGCCGCCCCGGCGGCGGAGGAAAAGCCTTTCGAACGGCCGCGCGGAGCCTGCTACGGTTGCCGCGGCAG	LRRALRRPGGGGKAFRTAARSLLRLPRQ	ctggcgTGGGACctggtgct	-4.03	-1.58;-1.84;-1.87;-1.4;-2.9;-3.84;-4.03;-3.9;-3.15;-0.31;-1.07;-1.57;-1.74;-1.86;-1.86	NA	NA
Streptosporangium_amethystogenes_NRRL_B-2639_NZ_JOEQ01000010.1_214204-214804(-)_WP_030912788.1.tsv	NZ_JOEQ01000010.1|WP_030912788.1|-13	Streptosporangium amethystogenes NRRL B-2639|NZ_JOEQ01000010.1|WP_030912788.1|-13	84	GTGATGCCTTCGTGTCCTGACCATTTCGCCGGACGGGCCTCACCGTGCCGGCCGAACGCGGAAGCGATTCGATGTCCGACGCCC	VMPSCPDHFAGRASPCRPNAEAIRCPTP	catcgCGGGACcgccgatcg	-4.14	-0.07;-0.11;-1.4;-3.0;-3.94;-4.14;-3.9;-3.16;-0.34;-0.07;-0.1;-0.35;-0.47;-0.44;-0.46	NA	NA
Streptomyces_sp._SID5470_NZ_WWIM01000001.1_489775-490375(+)_WP_007379536.1.tsv	NZ_WWIM01000001.1|WP_007379536.1|186	Streptomyces sp. SID5470|NZ_WWIM01000001.1|WP_007379536.1|186	84	GTGCCGTCCATGCACACGTATGAGCTCGGCCGACGGCAACACCGCCTGCGAACGAGACGGCGGATGTTAGACTCCCGGGGACGT	VPSMHTYELGRRQHRLRTRRRMLDSRGR	CGGGGCtgtcaacgcaggcc	-5.24	-5.24;-5.02;-2.86;-1.5;-0.13;-0.07;-0.08;-0.08;-0.04;-0.07;-0.07;-0.22;-2.28;-2.56;-2.28	NA	NA
Streptomyces_rimosus_subsp._rimosus_NRRL_WC-3869_NZ_LGCQ01000090.1_5385-5985(-)_WP_031189901.1.tsv	NZ_LGCQ01000090.1|WP_031189901.1|379	Streptomyces rimosus subsp. rimosus NRRL WC-3869|NZ_LGCQ01000090.1|WP_031189901.1|379	84	GTGCCGGTCGATGAATATTGCGTGCATGATGCGTTCCCTTCCAGGGGATTGGCCGGGTGCTGTGAGCCTCGGCTGCGAGCAGCG	VPVDEYCVHDAFPSRGLAGCCEPRLRAA	cgcatgacttCGGGGCcgcc	-5.24	-0.09;-0.26;-0.3;-0.3;-0.3;-0.3;-0.04;-1.23;-2.82;-4.88;-5.24;-5.02;-2.85;-1.43;-0.11	NA	NA
Streptomyces_noursei_NBRC_14147_NZ_BHXC01000006.1_931087-931687(+)_WP_016570273.1.tsv	NZ_BHXC01000006.1|WP_016570273.1|191	Streptomyces noursei NBRC 14147|NZ_BHXC01000006.1|WP_016570273.1|191	84	GTGGTGGTGCGGGCGCCTGCCGACGGCGGCCCCGCAGCGGCCCGGCCGGTTCCGCAGGTGCGACTGCTAGCCTGGAGCGAACGT	VVVRAPADGGPAAARPVPQVRLLAWSER	cAGGGGCggtccgggccgag	-5.53	-5.36;-5.53;-5.07;-4.55;-4.34;-1.87;-1.76;-1.58;-1.25;-2.82;-3.08;-3.08;-2.85;-1.53;-1.89	NA	NA
Streptomyces_albidoflavus_DSM_40455_NZ_PKLO01000046.1_102930-103530(+)_WP_030305274.1.tsv	NZ_PKLO01000046.1|WP_030305274.1|300	Streptomyces albidoflavus DSM 40455|NZ_PKLO01000046.1|WP_030305274.1|300	87	CTGGAGGTCAACGAGCGGGCGCAGAAGGCCTGGGAGGCGTCCGGGTACCACCGCGAGGACCACTGGCGGCGCTGGGTGAAGTCCCTC	LEVNERAQKAWEASGYHREDHWRRWVKSL	GGCGGGtcgacgccatggtg	-5.09	-5.09;-3.33;-3.19;-2.99;-2.06;-0.47;-0.46;-0.5;-0.38;-0.07;-0.07;-0.07;-1.07;-1.58;-1.74	NA	WP_030305276.1 (GNAT family N-acetyltransferase) (truncation)
Streptomyces_albidoflavus_J1074_D14_NZ_CP113228.1_6027839-6028439(+)_WP_003946832.1.tsv	NZ_CP113228.1|WP_003946832.1|300	Streptomyces albidoflavus J1074_D14|NZ_CP113228.1|WP_003946832.1|300	87	CTGGAGGTCAACGAGCGGGCGCAGAAGGCCTGGGAGGCGTCCGGGTACCACCGCGAGGACCACTGGCGGCGCTGGGTGAAGTCCCTC	LEVNERAQKAWEASGYHREDHWRRWVKSL	GGCGGGtcgacgccatggtg	-5.09	-5.09;-3.33;-3.19;-2.99;-2.06;-0.47;-0.46;-0.5;-0.38;-0.07;-0.07;-0.07;-1.07;-1.58;-1.74	NA	NA
Amycolatopsis_nigrescens_CSC17Ta-90_NZ_ARVW01000001.1_6445789-6446389(+)_WP_020671933.1.tsv	NZ_ARVW01000001.1|WP_020671933.1|252	Amycolatopsis nigrescens CSC17Ta-90|NZ_ARVW01000001.1|WP_020671933.1|252	87	CTGGGGCTCGTTCTGGAGGGCCACCACGAGCATCGGCACCCCCAAGGTCAGCGTCACCGCCAGCACAAAAAGCGCCACTTGCCTGCG	LGLVLEGHHEHRHPQGQRHRQHKKRHLPA	atggGGCGGGtcagatcggc	-5.09	-4.67;-5.03;-5.07;-4.55;-5.09;-3.33;-3.19;-2.95;-1.6;-0.55;-0.6;-0.6;-0.51;-1.31;-1.58	NA	NA
Streptomyces_albus_subsp._albus_NRRL_F-4371_NZ_LMZE01000090.1_19523-20123(-)_WP_060729051.1.tsv	NZ_LMZE01000090.1|WP_060729051.1|186	Streptomyces albus subsp. albus NRRL F-4371|NZ_LMZE01000090.1|WP_060729051.1|186	87	CTGTCGCTCCGCTGCGGTCCGGAGGGCCGTACGGAGACCGGATGCCACTGGCGAGCCGAGCCGTGGTGTTACCCTGTCGAACGAACG	LSLRCGPEGRTETGCHWRAEPWCYPVERT	ggtctgctgccGGGGGTggg	-7.94	-1.58;-0.11;-0.05;-0.08;-0.1;-0.1;-0.08;-1.27;-2.84;-4.88;-7.57;-7.94;-5.3;-4.64;-5.18	NA	NA
Herbidospora_cretacea_NRRL_B-16917_NZ_JODQ01000007.1_1080288-1080888(-)_WP_030454778.1.tsv	NZ_JODQ01000007.1|WP_030454778.1|167	Herbidospora cretacea NRRL B-16917|NZ_JODQ01000007.1|WP_030454778.1|167	87	TTGACAGAGCCTCGGGTCTTTGGCAGCCTGTTGGCGGTTCATCCCCTGATCGCCCTTTCGGCGATGGTGTACCTCCACACCCCTCCG	LTEPRVFGSLLAVHPLIALSAMVYLHTPP	GGAGGCcacggcgtctgtgt	-8.62	-8.62;-4.93;-1.97;-1.39;-0.08;-1.24;-1.58;-1.76;-2.03;-1.84;-0.17;-0.12;-0.14;-0.1;-0.16	NA	NA
Streptomyces_varsoviensis_NRRL_ISP-5346_NZ_JOBF01000039.1_20887-21487(+)_WP_030891867.1.tsv	NZ_JOBF01000039.1|WP_030891867.1|273	Streptomyces varsoviensis NRRL ISP-5346|NZ_JOBF01000039.1|WP_030891867.1|273	87	GTGGCCGCCGCTCCCGGCCCGCCGGGAGAGCCCGAGGGATTACCTCGATGCAGTGATGTTGGCTGGCAAATTGTTTATCCGAATAGG	VAAAPGPPGEPEGLPRCSDVGWQIVYPNR	tgccggtgcCGGGAAccgta	-4.34	-1.27;-1.79;-1.93;-2.05;-1.86;-0.16;-1.27;-2.84;-3.84;-4.34;-4.1;-3.4;-0.39;-0.1;-0.1	NA	NA
Streptomyces_varsoviensis_NRRL_ISP-5346_NZ_JOBF01000039.1_20887-21487(+)_WP_030891867.1.tsv	NZ_JOBF01000039.1|WP_030891867.1|362	Streptomyces varsoviensis NRRL ISP-5346|NZ_JOBF01000039.1|WP_030891867.1|362	87	GTGATCACGGCCGTACGCACGGCACGGGCCGGGGCCGAAGCGCAGGTGGCGAGGGGCCCGGAGAACGCGTGCCGGTGCCGGGAACCG	VITAVRTARAGAEAQVARGPENACRCREP	gcgggctctccttcATGGGA	-3.72	-3.21;-3.08;-2.85;-1.39;-0.05;-0.0;-0.0;-0.0;-0.0;-0.0;-0.0;-0.03;-1.07;-2.65;-3.72	NA	NA
Micromonospora_maris_NRRL_B-24793_NZ_LMWI01000002.1_535862-536462(-)_YP_004405255.1.tsv	NZ_LMWI01000002.1|YP_004405255.1|139	Micromonospora maris NRRL B-24793|NZ_LMWI01000002.1|YP_004405255.1|139	87	GTGCTACCGTGGTCACGCAGGATCTGGCCCTGGATGGTCAGCGAATCAGGGAGACGAGACATGCAGGGAGACGACGACATCTCCGGG	VLPWSRRIWPWMVSESGRRDMQGDDDISG	cggcgaatCGGATGccgccg	-3.5	-2.35;-2.19;-0.67;-0.51;-0.39;-1.24;-2.93;-3.43;-3.5;-3.36;-0.39;-0.08;-0.11;-0.11;-0.1	NA	NA
Kitasatospora_setae_NRRL_B-16185_NZ_JNWY01000005.1_110346-110946(+)_YP_004902867.1.tsv	NZ_JNWY01000005.1|YP_004902867.1|175	Kitasatospora setae NRRL B-16185|NZ_JNWY01000005.1|YP_004902867.1|175	87	GTGCCGCGGTCATCGCGGGCGGCACGGGAAGTCGCGGACAGCGCAGGTATCGCGGGCATCGCGTGGAAGAGGGACAGACGTGGCGGG	VPRSSRAAREVADSAGIAGIAWKRDRRGG	ggcgcaaCGGGTGcgcacac	-3.28	-1.7;-0.13;-0.07;-0.09;-1.24;-2.83;-3.2;-3.28;-3.1;-1.89;-0.21;-0.13;-0.13;-0.07;-0.05	NA	NA
Streptomyces_noursei_CCRC_11814_NZ_AROY02000145.1_36748-37348(+)_WP_020931060.1.tsv	NZ_AROY02000145.1|WP_020931060.1|213	Streptomyces noursei CCRC 11814|NZ_AROY02000145.1|WP_020931060.1|213	87	GTGCCCTCCGCCGCCCCGGCGGCGGAGGAAAAGCCTTTCGAACGGCCGCGCGGAGCCTGCTACGGTTGCCGCGGCAGTGATCCTTCG	VPSAAPAAEEKPFERPRGACYGCRGSDPS	gggacctggtgctcTGAGGC	-4.93	-3.9;-3.15;-0.31;-1.07;-1.57;-1.74;-1.86;-1.86;-0.13;-0.05;-0.07;-0.21;-1.6;-4.55;-4.93	NA	NA
Micromonospora_maris_NRRL_B-24793_NZ_LMWI01000002.1_535862-536462(-)_YP_004405255.1.tsv	NZ_LMWI01000002.1|YP_004405255.1|312	Micromonospora maris NRRL B-24793|NZ_LMWI01000002.1|YP_004405255.1|312	87	GTGCAGGACGTCCCCGTCGGGTGCCGAAAACCTGTCGCGGCGCGTGCTGGTGTCCACCTAGTCTCGGATTCGCCATGTCGACCACGG	VQDVPVGCRKPVAARAGVHLVSDSPCRPR	cgcagaACGGATcccgcgtg	-3.43	-0.74;-0.79;-0.65;-0.57;-1.33;-2.94;-3.43;-3.43;-3.23;-0.32;-0.04;-0.07;-0.11;-0.19;-0.23	NA	NA
Micromonospora_aurantiaca_ATCC_27029_NC_014391.1_3000914-3001514(-)_YP_003835745.1.tsv	NC_014391.1|YP_003835745.1|387	Micromonospora aurantiaca ATCC 27029|NC_014391.1|YP_003835745.1|387	87	GTGTCCTGGGTGGCCTGGTGGGGCGGCTCGCCGGGTCGGCGGAAGGTGGCATCGCCTGTGGCATCGTCGGCGGCTTCCTGCTCGGCG	VSWVAWWGGSPGRRKVASPVASSAASCSA	ctggcTCGGGTccgtgctcg	-3.19	-1.4;-1.4;-1.4;-1.25;-2.82;-3.19;-3.19;-2.95;-1.58;-0.16;-0.14;-0.17;-0.17;-0.13;-0.08	NA	NA
Micromonospora_sp._WMMB235_NZ_MDRX01000001.1_1614830-1615430(+)_WP_030268892.1.tsv	NZ_MDRX01000001.1|WP_030268892.1|387	Micromonospora sp. WMMB235|NZ_MDRX01000001.1|WP_030268892.1|387	87	GTGTCCTGGGTGGCCTGGTGGGGCGGCTCGCCGGGTCGGCGGAAGGTGGCATCGCCTGTGGCATCGTCGGCGGCTTCCTGCTCGGCG	VSWVAWWGGSPGRRKVASPVASSAASCSA	ctggcTCGGGTccgtgctcg	-3.19	-1.4;-1.4;-1.4;-1.25;-2.82;-3.19;-3.19;-2.95;-1.58;-0.16;-0.14;-0.17;-0.17;-0.13;-0.08	NA	NA
Streptomyces_clavuligerus_K4567_NZ_JADANO010000003.1_1157023-1157623(+)_WP_003955180.1.tsv	NZ_JADANO010000003.1|WP_003955180.1|132	Streptomyces clavuligerus K4567|NZ_JADANO010000003.1|WP_003955180.1|132	90	CTGCGGACGGCGCGGGCTGATACGCTGCGGCTGACGTTGATCATGTATGGAGGAGTGACCGACATGGCGGGTGACGACGACATCTCCGGG	LRTARADTLRLTLIMYGGVTDMAGDDDISG	cggCGGAGTgcgccgccccc	-6.11	-3.96;-4.85;-5.44;-6.11;-5.96;-2.34;-0.28;-0.21;-0.13;-0.16;-0.13;-0.11;-0.07;-0.07;-0.05	NA	NA
Streptomyces_albidoflavus_DSM_40455_NZ_PKLO01000046.1_102930-103530(+)_WP_030305274.1.tsv	NZ_PKLO01000046.1|WP_030305274.1|300	Streptomyces albidoflavus DSM 40455|NZ_PKLO01000046.1|WP_030305274.1|300	90	GTGCTGGAGGTCAACGAGCGGGCGCAGAAGGCCTGGGAGGCGTCCGGGTACCACCGCGAGGACCACTGGCGGCGCTGGGTGAAGTCCCTC	VLEVNERAQKAWEASGYHREDHWRRWVKSL	ggcGGCGGGtcgacgccatg	-5.09	-4.14;-1.85;-3.96;-5.09;-3.33;-3.19;-2.99;-2.06;-0.47;-0.46;-0.5;-0.38;-0.07;-0.07;-0.07	NA	WP_030305276.1 (GNAT family N-acetyltransferase) (truncation)
Streptomyces_albidoflavus_J1074_D14_NZ_CP113228.1_6027839-6028439(+)_WP_003946832.1.tsv	NZ_CP113228.1|WP_003946832.1|300	Streptomyces albidoflavus J1074_D14|NZ_CP113228.1|WP_003946832.1|300	90	GTGCTGGAGGTCAACGAGCGGGCGCAGAAGGCCTGGGAGGCGTCCGGGTACCACCGCGAGGACCACTGGCGGCGCTGGGTGAAGTCCCTC	VLEVNERAQKAWEASGYHREDHWRRWVKSL	ggcGGCGGGtcgacgccatg	-5.09	-4.14;-1.85;-3.96;-5.09;-3.33;-3.19;-2.99;-2.06;-0.47;-0.46;-0.5;-0.38;-0.07;-0.07;-0.07	NA	NA
Micromonospora_maris_NRRL_B-24793_NZ_LMWI01000002.1_535862-536462(-)_YP_004405255.1.tsv	NZ_LMWI01000002.1|YP_004405255.1|312	Micromonospora maris NRRL B-24793|NZ_LMWI01000002.1|YP_004405255.1|312	90	GTGGTGCAGGACGTCCCCGTCGGGTGCCGAAAACCTGTCGCGGCGCGTGCTGGTGTCCACCTAGTCTCGGATTCGCCATGTCGACCACGG	VVQDVPVGCRKPVAARAGVHLVSDSPCRPR	cggcgcagaACGGATcccgc	-3.43	-1.89;-1.7;-0.27;-0.74;-0.79;-0.65;-0.57;-1.33;-2.94;-3.43;-3.43;-3.23;-0.32;-0.04;-0.07	NA	NA
Amycolatopsis_nigrescens_CSC17Ta-90_NZ_ARVW01000001.1_6445789-6446389(+)_WP_020671933.1.tsv	NZ_ARVW01000001.1|WP_020671933.1|252	Amycolatopsis nigrescens CSC17Ta-90|NZ_ARVW01000001.1|WP_020671933.1|252	93	ATCGGCCTGGGGCTCGTTCTGGAGGGCCACCACGAGCATCGGCACCCCCAAGGTCAGCGTCACCGCCAGCACAAAAAGCGCCACTTGCCTGCG	IGLGLVLEGHHEHRHPQGQRHRQHKKRHLPA	cgttcgatggGGCGGGtcag	-5.09	-0.13;-0.35;-0.44;-0.48;-1.65;-2.91;-4.67;-5.03;-5.07;-4.55;-5.09;-3.33;-3.19;-2.95;-1.6	NA	NA
Streptomyces_hygroscopicus_subsp._jinggangensis_5008_NC_017765.1_483286-483886(+)_YP_006241508.1.tsv	NC_017765.1|YP_006241508.1|304	Streptomyces hygroscopicus subsp. jinggangensis 5008|NC_017765.1|YP_006241508.1|304	93	ATCCCGGAGAGGTGCGGCCGGACGGGCAGGCACCGGTTCGGGCGAGCCCACACGTGTGAACACTGTCGACCATCCACGACACCGTCACCTATT	IPERCGRTGRHRFGRAHTCEHCRPSTTPSPI	gctccttAGGGGTggcgacg	-5.79	-0.05;-0.0;-0.0;-0.08;-1.83;-3.34;-5.29;-5.79;-5.3;-4.64;-4.24;-1.71;-2.16;-2.17;-0.6	NA	NA
Actinomadura_oligospora_ATCC_43269_NZ_JADG01000004.1_618696-619296(+)_WP_026411837.1.tsv	NZ_JADG01000004.1|WP_026411837.1|156	Actinomadura oligospora ATCC 43269|NZ_JADG01000004.1|WP_026411837.1|156	93	TTGGCCGGACGGTCGGTTAGTATCGGTACGGGTCCGCTGCACGATGATCGTGCTAGCGTGCGGCCCGTCCTTGTGAAGGAGTTCCCGACATGG	LAGRSVSIGTGPLHDDRASVRPVLVKEFPTW	cgcGGGCGGtcgggaatgcg	-4.55	-3.0;-3.21;-3.17;-4.55;-4.34;-1.87;-1.87;-2.59;-2.85;-3.84;-4.34;-4.1;-3.4;-0.4;-0.09	NA	NA
Streptomyces_albus_subsp._albus_NRRL_F-4371_NZ_LMZE01000090.1_19523-20123(-)_WP_060729051.1.tsv	NZ_LMZE01000090.1|WP_060729051.1|133	Streptomyces albus subsp. albus NRRL F-4371|NZ_LMZE01000090.1|WP_060729051.1|133	93	CTGGCGAGCCGAGCCGTGGTGTTACCCTGTCGAACGAACGTGATCTCGGATCGAGGAGACGCAGCTGTGGTGGGTGACGACGACATCTCCGGG	LASRAVVLPCRTNVISDRGDAAVVGDDDISG	cgtaCGGAGAccggatgcca	-6.61	-0.13;-1.26;-2.94;-5.44;-6.61;-6.41;-2.73;-0.49;-1.31;-2.93;-3.43;-3.5;-3.36;-0.39;-0.05	NA	NA
Herbidospora_cretacea_NRRL_B-16917_NZ_JODQ01000007.1_1080288-1080888(-)_WP_030454778.1.tsv	NZ_JODQ01000007.1|WP_030454778.1|167	Herbidospora cretacea NRRL B-16917|NZ_JODQ01000007.1|WP_030454778.1|167	93	CTGTGTTTGACAGAGCCTCGGGTCTTTGGCAGCCTGTTGGCGGTTCATCCCCTGATCGCCCTTTCGGCGATGGTGTACCTCCACACCCCTCCG	LCLTEPRVFGSLLAVHPLIALSAMVYLHTPP	ggcggcGGAGGCcacggcgt	-8.62	-4.14;-1.85;-3.96;-4.85;-5.44;-8.43;-8.62;-4.93;-1.97;-1.39;-0.08;-1.24;-1.58;-1.76;-2.03	NA	NA
Saccharopolyspora_spinosa_DSM_44228_NZ_PJNB01000001.1_5152577-5153177(+)_WP_010693304.1.tsv	NZ_PJNB01000001.1|WP_010693304.1|145	Saccharopolyspora spinosa DSM 44228|NZ_PJNB01000001.1|WP_010693304.1|145	93	CTGGGCAGCGATCCGCAAAACCTGGTGGCACCGCCCGGAGCCCTGTTGCTACGGTGGAGTGGATTGCGAGTGAGGGAGATCAGACATGGTTGG	LGSDPQNLVAPPGALLLRWSGLRVREIRHGW	caccgccCGGGCGtccccgg	-3.17	-0.07;-0.07;-0.07;-0.1;-1.25;-2.82;-3.08;-3.17;-3.08;-1.84;-0.17;-0.1;-0.07;-0.04;-1.23	NA	NA
Streptomyces_varsoviensis_NRRL_ISP-5346_NZ_JOBF01000039.1_20887-21487(+)_WP_030891867.1.tsv	NZ_JOBF01000039.1|WP_030891867.1|362	Streptomyces varsoviensis NRRL ISP-5346|NZ_JOBF01000039.1|WP_030891867.1|362	93	ATGGGAGTGATCACGGCCGTACGCACGGCACGGGCCGGGGCCGAAGCGCAGGTGGCGAGGGGCCCGGAGAACGCGTGCCGGTGCCGGGAACCG	MGVITAVRTARAGAEAQVARGPENACRCREP	catcgtGCGGGCtctccttc	-3.21	-0.1;-0.14;-0.17;-0.21;-1.42;-2.95;-3.21;-3.08;-2.85;-1.39;-0.05;-0.0;-0.0;-0.0;-0.0	NA	NA
Streptomyces_albidoflavus_DSM_40455_NZ_PKLO01000046.1_102930-103530(+)_WP_030305274.1.tsv	NZ_PKLO01000046.1|WP_030305274.1|300	Streptomyces albidoflavus DSM 40455|NZ_PKLO01000046.1|WP_030305274.1|300	93	ATGGTGCTGGAGGTCAACGAGCGGGCGCAGAAGGCCTGGGAGGCGTCCGGGTACCACCGCGAGGACCACTGGCGGCGCTGGGTGAAGTCCCTC	MVLEVNERAQKAWEASGYHREDHWRRWVKSL	gcgggcGGCGGGtcgacgcc	-5.09	-3.21;-3.17;-4.55;-4.14;-1.85;-3.96;-5.09;-3.33;-3.19;-2.99;-2.06;-0.47;-0.46;-0.5;-0.38	NA	WP_030305276.1 (GNAT family N-acetyltransferase) (truncation)
Streptomyces_albidoflavus_J1074_D14_NZ_CP113228.1_6027839-6028439(+)_WP_003946832.1.tsv	NZ_CP113228.1|WP_003946832.1|300	Streptomyces albidoflavus J1074_D14|NZ_CP113228.1|WP_003946832.1|300	93	ATGGTGCTGGAGGTCAACGAGCGGGCGCAGAAGGCCTGGGAGGCGTCCGGGTACCACCGCGAGGACCACTGGCGGCGCTGGGTGAAGTCCCTC	MVLEVNERAQKAWEASGYHREDHWRRWVKSL	gcgggcGGCGGGtcgacgcc	-5.09	-3.21;-3.17;-4.55;-4.14;-1.85;-3.96;-5.09;-3.33;-3.19;-2.99;-2.06;-0.47;-0.46;-0.5;-0.38	NA	NA
Micromonospora_maris_NRRL_B-24793_NZ_LMWI01000002.1_535862-536462(-)_YP_004405255.1.tsv	NZ_LMWI01000002.1|YP_004405255.1|125	Micromonospora maris NRRL B-24793|NZ_LMWI01000002.1|YP_004405255.1|125	93	GTGGTCACGCAGGATCTGGCCCTGGATGGTCAGCGAATCAGGGAGACGAGACATGCAGGGAGACGACGACATCTCCGGGTGAGACCGGACATG	VVTQDLALDGQRIRETRHAGRRRHLRVRPDM	CGGATGccgccggtgctacc	-3.5	-3.5;-3.36;-0.39;-0.08;-0.11;-0.11;-0.1;-1.28;-1.79;-1.93;-2.05;-1.86;-0.13;-0.05;-0.05	NA	NA
Herbidospora_cretacea_NRRL_B-16917_NZ_JODQ01000007.1_1080288-1080888(-)_WP_030454778.1.tsv	NZ_JODQ01000007.1|WP_030454778.1|371	Herbidospora cretacea NRRL B-16917|NZ_JODQ01000007.1|WP_030454778.1|371	96	ATCTGGAATCCGAACCGCACGTGGTTCGACGACGATGAGCTGGCGGCTCTCGGGGCGGCGCTCGGGCATCCCGTGCGGCAGATTTACGCGCACATC	IWNPNRTWFDDDELAALGAALGHPVRQIYAHI	tcgcgcggtTCGAGAtcgcc	-3.02	-0.15;-0.2;-1.47;-1.93;-1.87;-1.76;-1.58;-0.35;-1.88;-3.02;-3.02;-2.73;-0.51;-0.36;-0.07	NA	NA
Wenjunlia_vitaminophila_ATCC_31673_NZ_LLZU01000010.1_118352-118952(+)_WP_018386818.1.tsv	NZ_LLZU01000010.1|WP_018386818.1|174	Wenjunlia vitaminophila ATCC 31673|NZ_LLZU01000010.1|WP_018386818.1|174	96	CTGGCCTCGGTTTCGGAACCGGGGTCGGCGGTCACACGGCGTTCGTCCACGGGCCCCCGCGGCGGGGAAGATCTTTGTTATCGTGGTGGGAGCGAG	LASVSEPGSAVTRRSSTGPRGGEDLCYRGGSE	agCGAGGCatagttcggtct	-5.23	-2.4;-5.1;-5.23;-4.93;-1.99;-1.41;-0.13;-0.22;-0.22;-0.22;-0.19;-1.25;-1.76;-1.76;-1.76	NA	NA
Streptomyces_bingchenggensis_BCW-1_NC_016582.1_479667-480267(-)_YP_004958659.1.tsv	NC_016582.1|YP_004958659.1|143	Streptomyces bingchenggensis BCW-1|NC_016582.1|YP_004958659.1|143	96	CTGTTAAGCTGGCGTGGACGTATTCGTGTAGCGATGTATTTGTGTTTCGTGTATCGAGGAGCGGTCGACATGGTGGGTGACGACGACATCTGCGGG	LLSWRGRIRVAMYLCFVYRGAVDMVGDDDICG	tTCGGGCcaccgcgagcctg	-3.08	-2.82;-3.08;-3.08;-2.85;-1.39;-0.05;-0.04;-0.07;-0.11;-0.45;-2.21;-2.5;-2.25;-1.96;-0.13	NA	NA
Streptomyces_davaonensis_JCM_4913_NC_020504.1_239333-239933(+)_YP_007518727.1.tsv	NC_020504.1|YP_007518727.1|-68	Streptomyces davaonensis JCM 4913|NC_020504.1|YP_007518727.1|-68	96	CTGCCCTCCGTACCCTTGAGGTCGCTCCATGTCCGACGCCGCCGTCGTCTGCTCAAACCTGTCCTTCGCCTGGCCCGACGACACTCCCGTCTTCCA	LPSVPLRSLHVRRRRRLLKPVLRLARRHSRLP	cCAGGGCagagatctgagtt	-3.62	-3.41;-3.62;-3.39;-3.0;-2.73;-1.85;-2.94;-2.94;-2.73;-0.5;-0.33;-0.22;-1.6;-2.24;-2.24	NA	NA
Microbispora_rosea_subsp._nonnitritogenes_NRRL_B-2631_NZ_JNZQ01000040.1_33662-34262(-)_WP_030511699.1.tsv	NZ_JNZQ01000040.1|WP_030511699.1|172	Microbispora rosea subsp. nonnitritogenes NRRL B-2631|NZ_JNZQ01000040.1|WP_030511699.1|172	96	GTGCCGTCGCCCGGATCGGCTGACCTCGGCCAACGCCTCGGATTGACAGGCGGCGGCGTCGAACTGCTATGGTGTCGGCCGCTCGTGATTCGAGGC	VPSPGSADLGQRLGLTGGGVELLWCRPLVIRG	cgccgACGGGTctcctgtgc	-3.2	-0.35;-0.45;-0.46;-1.66;-2.99;-3.2;-3.19;-2.95;-1.57;-0.07;-0.0;-0.03;-0.07;-0.1;-0.13	NA	NA
Kitasatospora_phosalacinea_NRRL_B-16230_NZ_JNWZ01000081.1_6251-6851(-)_WP_033221865.1.tsv	NZ_JNWZ01000081.1|WP_033221865.1|130	Kitasatospora phosalacinea NRRL B-16230|NZ_JNWZ01000081.1|WP_033221865.1|130	96	GTGCGCAACGCGGGGCACCGGCGGGTGCGCACGCGAGGTACGGAAGAGGGACAGCTGTGGCGGGTGACGACGACATCTCCGGGTGAGACCCGGTCC	VRNAGHRRVRTRGTEEGQLWRVTTTSPGETRS	agTCGGAAacggcgcaacgg	-3.6	-1.33;-2.95;-3.6;-3.6;-3.4;-0.4;-1.24;-1.58;-1.76;-1.89;-1.7;-0.13;-0.07;-0.09;-1.24	NA	NA
Micromonospora_purpureochromogenes_NRRL_B-2672_NZ_JOEU01000013.1_73608-74208(+)_WP_030501994.1.tsv	NZ_JOEU01000013.1|WP_030501994.1|121	Micromonospora purpureochromogenes NRRL B-2672|NZ_JOEU01000013.1|WP_030501994.1|121	99	CTGGCGACCGCCGCCGGTGTTACGGTGGACCGGAGTGATCCAGTGGCGATCAGGCAGGCAGGGAGACCAGACATGGCGGGTGACGACGACATCTCCGGG	LATAAGVTVDRSDPVAIRQAGRPDMAGDDDISG	acgcccatttcCAGGACcgc	-3.99	-0.07;-0.07;-0.05;-0.0;-0.0;-0.0;-0.0;-0.0;-0.09;-1.91;-3.6;-3.99;-3.75;-3.16;-0.34	NA	NA
Micromonospora_sp._WMMB235_NZ_MDRX01000001.1_1614830-1615430(+)_WP_030268892.1.tsv	NZ_MDRX01000001.1|WP_030268892.1|121	Micromonospora sp. WMMB235|NZ_MDRX01000001.1|WP_030268892.1|121	99	CTGGCGACCACCGCCGGTGCTACGGTGGACCGGAGTGATCCAGTGGCGATCAGGCAGGCAGGGAGAGCAGACATGGCGGGTGACGACGACATCTCCGGG	LATTAGATVDRSDPVAIRQAGRADMAGDDDISG	acgcccgtctgCAGGACcgc	-3.99	-0.07;-0.1;-0.14;-0.1;-0.1;-0.12;-0.11;-0.05;-0.18;-2.18;-3.71;-3.99;-3.75;-3.16;-0.34	NA	NA
Micromonospora_aurantiaca_ATCC_27029_NC_014391.1_3000914-3001514(-)_YP_003835745.1.tsv	NC_014391.1|YP_003835745.1|121	Micromonospora aurantiaca ATCC 27029|NC_014391.1|YP_003835745.1|121	99	CTGGCGACCACCGCCGGTGCTACGGTGGACCGGAGTGATCCAGTGGCGATCAGGCAGGCAGGGAGACCAGACATGGCGGGTGACGACGACATCTCCGGG	LATTAGATVDRSDPVAIRQAGRPDMAGDDDISG	acgcccgtctgCAGGACcgc	-3.99	-0.07;-0.1;-0.14;-0.1;-0.1;-0.12;-0.11;-0.05;-0.18;-2.18;-3.71;-3.99;-3.75;-3.16;-0.34	NA	NA
Streptomyces_bingchenggensis_BCW-1_NC_016582.1_479667-480267(-)_YP_004958659.1.tsv	NC_016582.1|YP_004958659.1|143	Streptomyces bingchenggensis BCW-1|NC_016582.1|YP_004958659.1|143	99	CTGCTGTTAAGCTGGCGTGGACGTATTCGTGTAGCGATGTATTTGTGTTTCGTGTATCGAGGAGCGGTCGACATGGTGGGTGACGACGACATCTGCGGG	LLLSWRGRIRVAMYLCFVYRGAVDMVGDDDICG	GGATTCgggccaccgcgagc	-3.23	-3.23;-0.34;-1.23;-2.82;-3.08;-3.08;-2.85;-1.39;-0.05;-0.04;-0.07;-0.11;-0.45;-2.21;-2.5	NA	NA
Streptomyces_rimosus_subsp._rimosus_NRRL_WC-3869_NZ_LGCQ01000090.1_5385-5985(-)_WP_031189901.1.tsv	NZ_LGCQ01000090.1|WP_031189901.1|136	Streptomyces rimosus subsp. rimosus NRRL WC-3869|NZ_LGCQ01000090.1|WP_031189901.1|136	99	CTGCCGCAGGCGACCGGACCCATGGTGTTACCCTGTCGAACGAACGTGATCTCGGATCGAGGAGACGCAGCCGTGGTGGGTGACGACGACATCTCCGGG	LPQATGPMVLPCRTNVISDRGDAAVVGDDDISG	cggagccgtaCGGAGAccgg	-6.61	-5.82;-5.62;-1.97;-0.2;-0.14;-0.1;-0.13;-1.26;-2.94;-5.44;-6.61;-6.41;-2.73;-0.49;-1.31	NA	NA
Streptomyces_sp._SID5470_NZ_WWIM01000001.1_489775-490375(+)_WP_007379536.1.tsv	NZ_WWIM01000001.1|WP_007379536.1|186	Streptomyces sp. SID5470|NZ_WWIM01000001.1|WP_007379536.1|186	99	CTGTCAACGCAGGCCGTGCCGTCCATGCACACGTATGAGCTCGGCCGACGGCAACACCGCCTGCGAACGAGACGGCGGATGTTAGACTCCCGGGGACGT	LSTQAVPSMHTYELGRRQHRLRTRRRMLDSRGR	gctgccatgctgccACGGGG	-4.88	-0.1;-0.05;-0.05;-0.07;-0.05;-0.05;-0.08;-0.1;-0.1;-0.05;-0.05;-0.08;-1.24;-2.83;-4.88	NA	NA
Streptomyces_albus_subsp._albus_NRRL_F-4371_NZ_LMZE01000090.1_19523-20123(-)_WP_060729051.1.tsv	NZ_LMZE01000090.1|WP_060729051.1|133	Streptomyces albus subsp. albus NRRL F-4371|NZ_LMZE01000090.1|WP_060729051.1|133	99	ATGCCACTGGCGAGCCGAGCCGTGGTGTTACCCTGTCGAACGAACGTGATCTCGGATCGAGGAGACGCAGCTGTGGTGGGTGACGACGACATCTCCGGG	MPLASRAVVLPCRTNVISDRGDAAVVGDDDISG	gagggccgtaCGGAGAccgg	-6.61	-5.83;-3.39;-2.85;-1.45;-0.14;-0.1;-0.13;-1.26;-2.94;-5.44;-6.61;-6.41;-2.73;-0.49;-1.31	NA	NA
Streptomyces_rimosus_subsp._rimosus_NRRL_WC-3875_NZ_LGCR01000315.1_114676-115276(+)_WP_003980316.1.tsv	NZ_LGCR01000315.1|WP_003980316.1|136	Streptomyces rimosus subsp. rimosus NRRL WC-3875|NZ_LGCR01000315.1|WP_003980316.1|136	99	ATGCCACAGGCGACCCGAGCCATGGTGTTACCCTGTCGAACGAACGTGATCTCGGATCGAGGAGACGCAGCCGTGGTGGGTGACGACGACATCTCCGGG	MPQATRAMVLPCRTNVISDRGDAAVVGDDDISG	cggagccgtacGGAGGCcgg	-8.62	-5.82;-5.62;-1.97;-0.2;-0.14;-0.1;-0.13;-1.26;-2.94;-5.44;-8.43;-8.62;-4.93;-1.99;-2.12	NA	NA
Streptomyces_violaceorubidus_NRRL_B-16381_NZ_JODM01000018.1_50800-51400(+)_WP_030186605.1.tsv	NZ_JODM01000018.1|WP_030186605.1|123	Streptomyces violaceorubidus NRRL B-16381|NZ_JODM01000018.1|WP_030186605.1|123	99	GTGAACCGCGCCTGCTATCCTGGACAATCGCGTAGACCGTCTAGCGAGGAGTCACAGACGTGGTGGGTGAAGACGACATCTCCGGGTGAGATCCGGATA	VNRACYPGQSRRPSSEESQTWWVKTTSPGEIRI	gctgtcaacgtgcaCGAGGG	-6.12	-0.13;-0.07;-0.08;-0.08;-0.04;-0.11;-0.14;-0.17;-0.17;-0.14;-0.08;-0.34;-1.89;-4.85;-6.12	NA	NA
Streptomyces_clavuligerus_K4567_NZ_JADANO010000003.1_1157023-1157623(+)_WP_003955180.1.tsv	NZ_JADANO010000003.1|WP_003955180.1|191	Streptomyces clavuligerus K4567|NZ_JADANO010000003.1|WP_003955180.1|191	99	GTGCCGGGCGCGCCCTGGCGGCCGTGCGCCCGGCCGGGCGCGCCTCGACGGCGGAGTGCGCCGCCCCCCTGCGGACGGCGCGGGCTGATACGCTGCGGC	VPGAPWRPCARPGAPRRRSAPPPCGRRGLIRCG	aacggccgagtacgCCGGGG	-4.88	-1.58;-1.58;-1.6;-1.53;-1.89;-2.53;-2.53;-2.24;-0.2;-0.13;-0.07;-0.1;-1.28;-2.84;-4.88	NA	NA
Amycolatopsis_nigrescens_CSC17Ta-90_NZ_ARVW01000001.1_6445789-6446389(+)_WP_020671933.1.tsv	NZ_ARVW01000001.1|WP_020671933.1|206	Amycolatopsis nigrescens CSC17Ta-90|NZ_ARVW01000001.1|WP_020671933.1|206	102	ATCGGCACCCCCAAGGTCAGCGTCACCGCCAGCACAAAAAGCGCCACTTGCCTGCGTGATCTCATCCGCCCGCCCCCTGTCGCCCCGAGGAAGGCTATCGCT	IGTPKVSVTASTKSATCLRDLIRPPPVAPRKAIA	tctGGAGGGccaccacgagc	-9.51	-2.74;-5.24;-8.24;-9.51;-5.83;-3.39;-2.85;-1.39;-0.05;-0.0;-0.0;-0.04;-0.3;-1.89;-2.25	NA	NA
Streptomyces_pristinaespiralis_ATCC_25486_NZ_CM000950.1_7071254-7071854(-)_WP_005320650.1.tsv	NZ_CM000950.1|WP_005320650.1|185	Streptomyces pristinaespiralis ATCC 25486|NZ_CM000950.1|WP_005320650.1|185	102	CTGGCGCAGGCAGAGCCGCGTTCGCAGCACATGCGCACGGCCCGCGACGGTCGGCCGGATCGGAGGGACAACCGGCGCCGACTGCTAAGCTGCCAGGGACGT	LAQAEPRSQHMRTARDGRPDRRDNRRRLLSCQGR	cgactcaaccggtgACGGAC	-3.35	-0.41;-0.3;-0.01;-0.01;-0.01;-0.04;-1.24;-1.76;-1.93;-2.48;-2.29;-0.53;-1.53;-3.04;-3.35	NA	NA
Kitasatospora_purpeofusca_NRRL_B-1817_NZ_JODS01000017.1_54880-55480(+)_WP_030395417.1.tsv	NZ_JODS01000017.1|WP_030395417.1|218	Kitasatospora purpeofusca NRRL B-1817|NZ_JODS01000017.1|WP_030395417.1|218	102	CTGTGTGGCACGGACGGTGACGGTTCATCAGGTTCTCGGGATCCCCGGCGCCGGAAATCGGGTGGCGGCCGACATCCCCGGCTGTTAGCCTGCTGGGACTGT	LCGTDGDGSSGSRDPRRRKSGGGRHPRLLACWDC	gccggtcacgtcgAGAGGGc	-6.02	-1.79;-1.76;-1.76;-1.57;-0.11;-0.1;-0.1;-0.14;-0.39;-1.89;-3.02;-3.17;-5.06;-6.02;-5.83	NA	NA
Microbispora_rosea_subsp._nonnitritogenes_NRRL_B-2631_NZ_JNZQ01000040.1_33662-34262(-)_WP_030511699.1.tsv	NZ_JNZQ01000040.1|WP_030511699.1|172	Microbispora rosea subsp. nonnitritogenes NRRL B-2631|NZ_JNZQ01000040.1|WP_030511699.1|172	102	CTGTGCGTGCCGTCGCCCGGATCGGCTGACCTCGGCCAACGCCTCGGATTGACAGGCGGCGGCGTCGAACTGCTATGGTGTCGGCCGCTCGTGATTCGAGGC	LCVPSPGSADLGQRLGLTGGGVELLWCRPLVIRG	tcacgccgccgACGGGTctc	-3.2	-0.07;-0.07;-0.1;-0.13;-0.11;-0.1;-0.35;-0.45;-0.46;-1.66;-2.99;-3.2;-3.19;-2.95;-1.57	NA	NA
Streptomyces_anthocyanicus_JCM_4739_NZ_BMVQ01000001.1_612565-613165(+)_WP_030862849.1.tsv	NZ_BMVQ01000001.1|WP_030862849.1|206	Streptomyces anthocyanicus JCM 4739|NZ_BMVQ01000001.1|WP_030862849.1|206	102	CTGTTCGCCCGGGCCCTCTCGGCGGCCGCGCCACCGGTTCTGCGGTCGGCGCCGCCCGCCGCGTCCGACGCGGCACGCGGGCCGGTGCGGGAGCCCGGCTGC	LFARALSAAAPPVLRSAPPAASDAARGPVREPGC	CGGAAGcggcgccctgtgag	-3.68	-3.68;-3.54;-0.59;-1.45;-1.75;-1.85;-1.89;-1.7;-0.13;-0.07;-0.07;-0.07;-0.1;-0.36;-1.96	NA	NA
Streptomyces_coelicolor_M1154_pAMX4_NZ_JAATOK010000005.1_66461-67061(+)_NP_624946.1.tsv	NZ_JAATOK010000005.1|NP_624946.1|206	Streptomyces coelicolor M1154/pAMX4|NZ_JAATOK010000005.1|NP_624946.1|206	102	CTGTTCGCCCGGGCCCTCTCGGCGGCCGCGCCACCGGTTCTGCGGTCGGCGCCGCCCGCCGCGTCCGACGCGGCACGCGGGCCGGTGCGGGAGCCCGGCTGC	LFARALSAAAPPVLRSAPPAASDAARGPVREPGC	CGGAAGcggcgccctgtgag	-3.68	-3.68;-3.54;-0.59;-1.45;-1.75;-1.85;-1.89;-1.7;-0.13;-0.07;-0.07;-0.07;-0.1;-0.36;-1.96	NA	WP_003978227.1 (alpha/beta fold hydrolase) (truncation)
Streptomyces_lividans_1326_NZ_CM001889.1_623655-624255(+)_WP_003978226.1.tsv	NZ_CM001889.1|WP_003978226.1|206	Streptomyces lividans 1326|NZ_CM001889.1|WP_003978226.1|206	102	CTGTTCGCCCGGGCCCTCTCGGCGGCCGCGCCACCGGTTCTGCGGTCGGCGCCGCCCGCCGCGTCCGACGCGGCACGCGGGCCGGTGCGGGAGCCCGGCTGC	LFARALSAAAPPVLRSAPPAASDAARGPVREPGC	CGGAAGcggcgccctgtgag	-3.68	-3.68;-3.54;-0.59;-1.45;-1.75;-1.85;-1.89;-1.7;-0.13;-0.07;-0.07;-0.07;-0.1;-0.36;-1.96	NA	NA
Streptomyces_olivaceus_NRRL_B-3009_NZ_JOFH01000003.1_104709-105309(+)_WP_031031602.1.tsv	NZ_JOFH01000003.1|WP_031031602.1|200	Streptomyces olivaceus NRRL B-3009|NZ_JOFH01000003.1|WP_031031602.1|200	102	CTGTTCGACGAGGCCTTCGCGGCGGCCGGGCCGACGGTTCTCCGGCCGGCCCGGCGGACCGCGTCCGAATCGGCGCCGGGGCCGGTGCGGGAGCCCGGCTGC	LFDEAFAAAGPTVLRPARRTASESAPGPVREPGC	cgctGGCGGCgccttccgaa	-4.14	-1.25;-1.54;-1.58;-3.76;-4.14;-1.85;-1.89;-1.7;-0.13;-0.07;-0.05;-0.0;-0.04;-0.3;-0.51	NA	WP_031031598.1 (alpha/beta fold hydrolase) (truncation)
Streptomyces_tsukubensis_NRRL_18488_NZ_CP020700.1_7934198-7934798(+)_WP_006344697.1.tsv	NZ_CP020700.1|WP_006344697.1|149	Streptomyces tsukubensis NRRL 18488|NZ_CP020700.1|WP_006344697.1|149	102	CTGCACCACCTCGGGGACCGGCGGAGACGCCCCGTCCAGCAGCCCGTCCCCGAAAAACCCGTACCCCGTCCGCAGCCCCCTCTGATAGCGTGCCGACATCCA	LHHLGDRRRRPVQQPVPEKPVPRPQPPLIACRHP	acaccgccccctCAGGGCat	-3.62	-0.04;-0.07;-0.07;-0.07;-0.07;-0.05;-0.0;-0.0;-0.0;-0.09;-1.91;-3.41;-3.62;-3.39;-2.85	NA	NA
Streptomyces_noursei_CCRC_11814_NZ_AROY02000145.1_36748-37348(+)_WP_020931060.1.tsv	NZ_AROY02000145.1|WP_020931060.1|306	Streptomyces noursei CCRC 11814|NZ_AROY02000145.1|WP_020931060.1|306	102	CTGGTCGAGAGCAAGGCGGCCTCGCCGAGGGACCCGGAGCGGGACGGCGGCGGGCTGGGGACCAGGCACCTCCTCACCTGCCTGGCGTGGGACCTGGTGCTC	LVESKAASPRDPERDGGGLGTRHLLTCLAWDLVL	aGCGGATcgcccccgccgac	-3.45	-3.0;-3.45;-3.43;-3.24;-0.36;-0.07;-0.07;-0.07;-0.05;-0.04;-0.07;-0.07;-0.1;-0.35;-0.45	NA	WP_016577839.1 (hypothetical protein) (truncation)
Streptomyces_hygroscopicus_subsp._jinggangensis_5008_NC_017765.1_483286-483886(+)_YP_006241508.1.tsv	NC_017765.1|YP_006241508.1|304	Streptomyces hygroscopicus subsp. jinggangensis 5008|NC_017765.1|YP_006241508.1|304	102	GTGGCGACGATCCCGGAGAGGTGCGGCCGGACGGGCAGGCACCGGTTCGGGCGAGCCCACACGTGTGAACACTGTCGACCATCCACGACACCGTCACCTATT	VATIPERCGRTGRHRFGRAHTCEHCRPSTTPSPI	ggtcagtgtgctccTTAGGG	-3.34	-1.6;-0.3;-0.29;-0.36;-0.31;-0.23;-0.13;-0.13;-0.05;-0.05;-0.0;-0.0;-0.08;-1.83;-3.34	NA	NA
Streptomyces_varsoviensis_NRRL_ISP-5346_NZ_JOBF01000039.1_20887-21487(+)_WP_030891867.1.tsv	NZ_JOBF01000039.1|WP_030891867.1|273	Streptomyces varsoviensis NRRL ISP-5346|NZ_JOBF01000039.1|WP_030891867.1|273	102	GTGCCGGGAACCGTAGTGGCCGCCGCTCCCGGCCCGCCGGGAGAGCCCGAGGGATTACCTCGATGCAGTGATGTTGGCTGGCAAATTGTTTATCCGAATAGG	VPGTVVAAAPGPPGEPEGLPRCSDVGWQIVYPNR	ggccCGGAGAacgcgtgccg	-6.61	-1.4;-1.25;-2.93;-5.43;-6.61;-6.41;-2.74;-0.57;-0.41;-0.12;-0.19;-0.23;-0.24;-0.17;-0.16	NA	NA
Micromonospora_purpureochromogenes_NRRL_B-2672_NZ_JOEU01000013.1_73608-74208(+)_WP_030501994.1.tsv	NZ_JOEU01000013.1|WP_030501994.1|39	Micromonospora purpureochromogenes NRRL B-2672|NZ_JOEU01000013.1|WP_030501994.1|39	102	GTGACGACGACATCTCCGGGTGAGACCGGACATGTGACCGACCACAGGCAGGCGCCGTGGTCGTGTCGTCGTACCCCGAGACCGTGTCCCCCGCCGGGCGGC	VTTTSPGETGHVTDHRQAPWSCRRTPRPCPPPGG	aGGGAGAccagacatggcgg	-7.01	-6.08;-7.01;-6.41;-2.73;-0.47;-0.36;-0.51;-0.58;-0.58;-0.47;-0.31;-1.07;-1.4;-1.58;-3.76	NA	NA
Micromonospora_sp._WMMB235_NZ_MDRX01000001.1_1614830-1615430(+)_WP_030268892.1.tsv	NZ_MDRX01000001.1|WP_030268892.1|39	Micromonospora sp. WMMB235|NZ_MDRX01000001.1|WP_030268892.1|39	102	GTGACGACGACATCTCCGGGTGAGACCGGACATGTGACCGACCGCAGGCGAGCGCCGTGGTCGTGTCGTCGTACCCCGAGACCGTGTCCCCCGCCGGGCGGC	VTTTSPGETGHVTDRRRAPWSCRRTPRPCPPPGG	aGGGAGAgcagacatggcgg	-7.01	-6.08;-7.01;-6.43;-3.05;-2.16;-1.98;-0.85;-0.74;-0.58;-0.47;-0.31;-1.07;-1.4;-1.58;-3.76	NA	NA
Micromonospora_aurantiaca_ATCC_27029_NC_014391.1_3000914-3001514(-)_YP_003835745.1.tsv	NC_014391.1|YP_003835745.1|39	Micromonospora aurantiaca ATCC 27029|NC_014391.1|YP_003835745.1|39	102	GTGACGACGACATCTCCGGGTGAGACCGGACATGTGACCGACCGCAGGCGAGCGCCGTGGTCGTTCCGTCGTACCCCGAGACCGTGTCCCCCGCCGGGCGGC	VTTTSPGETGHVTDRRRAPWSFRRTPRPCPPPGG	aGGGAGAccagacatggcgg	-7.01	-6.08;-7.01;-6.41;-2.73;-0.47;-0.36;-0.51;-0.58;-0.58;-0.47;-0.31;-1.07;-1.4;-1.58;-3.76	NA	NA
Streptomyces_bingchenggensis_BCW-1_NC_016582.1_479667-480267(-)_YP_004958659.1.tsv	NC_016582.1|YP_004958659.1|274	Streptomyces bingchenggensis BCW-1|NC_016582.1|YP_004958659.1|274	105	CTGCCGACCAGGCGAGGCCCACGTCAGGGTAAGGACAACTCCCTTATCGCGGTGGCTTATGGCGGCTCTTGCAGAAGATTGCGCATCGGGTGGACCGGCACCCGG	LPTRRGPRQGKDNSLIAVAYGGSCRRLRIGWTGTR	cctcccggtcacccACGGAC	-3.35	-0.0;-0.04;-1.23;-1.76;-1.76;-1.76;-1.57;-0.07;-0.0;-0.0;-0.0;-0.04;-1.24;-2.94;-3.35	NA	NA
Streptomyces_albidoflavus_J1074_D14_NZ_CP113228.1_6027839-6028439(+)_WP_003946832.1.tsv	NZ_CP113228.1|WP_003946832.1|155	Streptomyces albidoflavus J1074_D14|NZ_CP113228.1|WP_003946832.1|155	105	CTGCGTCGGCCGCGCCCCTGCTGTTACGGTGGACGGGACTTTTCCGCAGGAGCCGCGCCACCCAGGCCGCGGCCCTCGCACCTCAGGGAGACCAGACATGGCGGG	LRRPRPCCYGGRDFSAGAAPPRPRPSHLRETRHGG	ggcgcgcgtGGGCGGcggtc	-4.55	-1.74;-0.21;-0.2;-0.26;-0.23;-1.4;-2.9;-3.08;-3.0;-4.55;-4.14;-1.85;-3.96;-4.34;-1.87	NA	NA
Streptomyces_albidoflavus_DSM_40455_NZ_PKLO01000046.1_102930-103530(+)_WP_030305274.1.tsv	NZ_PKLO01000046.1|WP_030305274.1|155	Streptomyces albidoflavus DSM 40455|NZ_PKLO01000046.1|WP_030305274.1|155	105	CTGCGTCGGCCGCGCCCCTGCTGCTACGGTGGACGGGACTTTTCCGCAGGAGCCGCGCCATCCAGGCCGCGGCCCTCGCACCTCAGGGAGACCAGACATGGCGGG	LRRPRPCCYGGRDFSAGAAPSRPRPSHLRETRHGG	ggcgcgcgcGGGCGGcggtc	-4.55	-1.74;-0.21;-0.2;-0.21;-0.2;-1.47;-3.0;-3.21;-3.17;-4.55;-4.14;-1.85;-3.96;-4.34;-1.87	NA	NA
Streptosporangium_amethystogenes_NRRL_B-2639_NZ_JOEQ01000010.1_214204-214804(-)_WP_030912788.1.tsv	NZ_JOEQ01000010.1|WP_030912788.1|226	Streptosporangium amethystogenes NRRL B-2639|NZ_JOEQ01000010.1|WP_030912788.1|226	105	ATGCGTGCGTCAGCGAGTGTGATGCTCATGGTCCCCATCCTCTCGGGTTCCCGGAAGAAGCCGCTCCCGACGCGACCGGGGAGTGCCGTCGGTTCGTCGGGCCCC	MRASASVMLMVPILSGSRKKPLPTRPGSAVGSSGP	ggacaccttcGGGGGTcacg	-7.94	-3.15;-0.3;-0.0;-0.0;-0.0;-0.04;-1.23;-2.82;-4.88;-7.57;-7.94;-5.27;-2.95;-1.57;-0.11	NA	NA
Streptomyces_mobaraensis_NBRC_13819_=_DSM_40847_NZ_CP072827.1_6441032-6441632(+)_WP_004939106.1.tsv	NZ_CP072827.1|WP_004939106.1|263	Streptomyces mobaraensis NBRC 13819 = DSM 40847|NZ_CP072827.1|WP_004939106.1|263	105	ATGGTCGAGGAGAAGGCGGCCTCGCCGGCCGCGCCGCCGGAGTACGGCGGTGGCGAGCCCGAGGCGCGGAGCCATCTCGGCTGCCTGGCCTGGGACCTGGCCCTC	MVEEKAASPAAPPEYGGGEPEARSHLGCLAWDLAL	agcggatcgcgtaCGAGGAc	-5.92	-3.0;-3.45;-3.43;-3.24;-0.36;-0.11;-0.19;-0.19;-0.17;-0.13;-0.35;-1.89;-4.85;-5.92;-5.66	NA	NA
Catenulispora_acidiphila_DSM_44928_NC_013131.1_8290097-8290697(-)_YP_003117798.1.tsv	NC_013131.1|YP_003117798.1|67	Catenulispora acidiphila DSM 44928|NC_013131.1|YP_003117798.1|67	105	GTGTTACGGTGCTTGGGCATCGGTGAAAAAGGAGTTCGACATGCTGAGCGACGACGACATCTCGCACTGAGATGTCCGGGCTCCCGAGCGCGTTCTGATCACTCT	VLRCLGIGEKGVRHAERRRHLALRCPGSRARSDHS	tgagctcgcaGGTAGGtccc	-4.49	-1.96;-1.96;-0.14;-0.11;-0.07;-0.21;-2.28;-2.75;-2.47;-2.6;-4.49;-2.7;-2.39;-2.16;-1.57	NA	NA
Wenjunlia_vitaminophila_ATCC_31673_NZ_LLZU01000010.1_118352-118952(+)_WP_018386818.1.tsv	NZ_LLZU01000010.1|WP_018386818.1|174	Wenjunlia vitaminophila ATCC 31673|NZ_LLZU01000010.1|WP_018386818.1|174	108	ATAGTTCGGTCTCTGGCCTCGGTTTCGGAACCGGGGTCGGCGGTCACACGGCGTTCGTCCACGGGCCCCCGCGGCGGGGAAGATCTTTGTTATCGTGGTGGGAGCGAG	IVRSLASVSEPGSAVTRRSSTGPRGGEDLCYRGGSE	gtgatcgtgaccagCGAGGC	-5.23	-0.51;-0.34;-0.38;-0.14;-0.42;-0.54;-0.48;-0.3;-0.36;-0.17;-0.22;-0.63;-2.4;-5.1;-5.23	NA	NA
Streptomyces_clavuligerus_K4567_NZ_JADANO010000003.1_1157023-1157623(+)_WP_003955180.1.tsv	NZ_JADANO010000003.1|WP_003955180.1|205	Streptomyces clavuligerus K4567|NZ_JADANO010000003.1|WP_003955180.1|205	108	CTGAACGGCCGAGTACGCCGGGGGTGCCGGGCGCGCCCTGGCGGCCGTGCGCCCGGCCGGGCGCGCCTCGACGGCGGAGTGCGCCGCCCCCCTGCGGACGGCGCGGGC	LNGRVRRGCRARPGGRAPGRARLDGGVRRPPADGAG	gcctcgacggcCGGGTAcgc	-3.2	-0.08;-0.3;-0.41;-0.46;-1.66;-1.87;-1.58;-1.6;-2.12;-2.84;-3.19;-3.2;-2.96;-1.59;-0.13	NA	NA
Streptomyces_noursei_CCRC_11814_NZ_AROY02000145.1_36748-37348(+)_WP_020931060.1.tsv	NZ_AROY02000145.1|WP_020931060.1|223	Streptomyces noursei CCRC 11814|NZ_AROY02000145.1|WP_020931060.1|223	108	CTGCCTGGCGTGGGACCTGGTGCTCTGAGGCGTGCCCTCCGCCGCCCCGGCGGCGGAGGAAAAGCCTTTCGAACGGCCGCGCGGAGCCTGCTACGGTTGCCGCGGCAG	LPGVGPGALRRALRRPGGGGKAFRTAARSLLRLPRQ	GGGACCaggcacctcctcac	-3.9	-3.9;-3.15;-0.36;-1.91;-2.28;-2.28;-1.99;-1.41;-0.05;-0.0;-0.0;-0.0;-0.0;-0.0;-0.0	NA	NA
Streptomyces_rimosus_subsp._rimosus_NRRL_WC-3869_NZ_LGCQ01000090.1_5385-5985(-)_WP_031189901.1.tsv	NZ_LGCQ01000090.1|WP_031189901.1|155	Streptomyces rimosus subsp. rimosus NRRL WC-3869|NZ_LGCQ01000090.1|WP_031189901.1|155	108	TTGCGGTCCGGAGCCGTACGGAGACCGGCTGCCGCAGGCGACCGGACCCATGGTGTTACCCTGTCGAACGAACGTGATCTCGGATCGAGGAGACGCAGCCGTGGTGGG	LRSGAVRRPAAAGDRTHGVTLSNERDLGSRRRSRGG	gCCGGAAcacgtcaccctcg	-3.6	-2.94;-3.6;-3.6;-3.4;-0.37;-0.04;-0.1;-0.1;-0.1;-0.1;-0.07;-0.0;-0.0;-0.0;-0.04	NA	NA
[truncated: 268 more rows]

## Sheet: Fig. 2a are5sc uORF
Source.Name	id	name	length	nt_sequence	aa_sequence	sd_sequence_window	SD-aSD energy	SD-aSD energies list	extended_orfs	annotation
[truncated: 405 more rows]
